# Supplementary material for: Synthesis and crystallographic characterization of di­phenyl­amide rare-earth metal complexes Ln(NPh2)3(THF)2 and [(Ph2N)2 Ln(μ-NPh2)]2
Source: Acta Crystallogr E Crystallogr Commun. 2020 Aug 14;76(Pt 9):1447–53. doi: 10.1107/S2056989020009998 (PMC7472762; doi:10.1107/S2056989020009998)
Supplement: Supplementary file 1 [file e-76-01447-sup1.cif]

##############################################################################
#                                                                            #
# This CIF contains the data in a paper accepted for publication in          #
# Acta Crystallographica Section E. It conforms to the requirements of       #
# Notes for Authors for Acta Crystallographica Section E, and has been       #
# peer reviewed under the auspices of the IUCr Commission on Journals.       #
#                                                                            #
# Full details of the Crystallographic Information File format               #
# are given in the paper "The Crystallographic Information File (CIF):       #
# a New Standard Archive File for Crystallography" by S. R. Hall, F. H.      #
# Allen and I. D. Brown [Acta Cryst. (1991), A47, 655-685].                  #
#                                                                            #
# The current version of the core CIF dictionary is obtainable from          #
# ftp://ftp.iucr.org/pub/cif_core.dic.                                       #
#                                                                            #
# Software is freely available for graphical display of the structure(s)     #
# in this CIF. For information consult the CIF software page                 #
# http://www.iucr.org/resources/cif/software.                                #
#                                                                            #
# This file may be used for bona fide research purposes within the           #
# scientific community so long as proper attribution is given to the journal # 
# article from which it was obtained.                                        #
#                                                                            #
##############################################################################
data_global
_audit_creation_method     'form.cif (version 2.0)'
_journal_data_validation_number     ?
_journal_date_recd_electronic     2020-05-21
_journal_date_accepted     2020-07-20
_journal_name_full     'Acta Crystallographica, Section E'
_journal_year     2020
_journal_volume     76
_journal_issue      9
_journal_page_first     1447
_journal_page_last     1453
_journal_paper_category     GM
_journal_paper_doi     10.1107/S2056989020009998
_journal_coeditor_code     ZL2782
_publ_contact_author_name     'Professor William J. Evans'
_publ_contact_author_address
;
Department of Chemistry,
University of California,
Irvine, CA 92697-2025
;
_publ_contact_author_email     wevans@uci.edu
_publ_contact_author_fax     '9498242210'
_publ_contact_author_phone     '9498245174'
_publ_section_title
;
Synthesis and crystallographic characterization of diphenylamide rare-earth
metal complexes <i>Ln</i>(NPh~2~)~3~(THF)~2~ and
[(Ph~2~N)~2~<i>Ln</i>(\m-NPh~2~)]~2~
;
_publ_section_title_footnote     .
loop_
    _publ_author_name
    _publ_author_address
    'Palumbo, Chad T.'
;
Department of Chemistry,
University of California,
Irvine, CA 92697-2025, USA
;
    'Kotyk, Christopher M.'
;
Department of Chemistry,
University of California,
Irvine, CA 92697-2025, USA
;
    'Ziller, Joseph W.'
;
Department of Chemistry,
University of California,
Irvine, CA 92697-2025, USA
;
    'Evans, William J.'
;
Department of Chemistry,
University of California,
Irvine, CA 92697-2025, USA
;
_publ_section_synopsis
;
Crystallographic characterization of complexes of the smaller rare-earth
elements Y, Dy, and Er with the NPh~2~ ligand reveals monometallic,
bimetallic, and tetrametallic structures.
;
data_1-Y
_audit_creation_method     'SHELXL-2014/7'
_chemical_name_systematic
;
Tris(diphenylamido-\k<i>N</i>)bis(tetrahydrofuran-\k<i>O</i>)yttrium(III)
;
_chemical_name_common     ?
_chemical_formula_moiety     'C44 H46 N3 O2 Y'
_chemical_formula_sum     'C44 H46 N3 O2 Y'
_chemical_formula_iupac     '[Y (C12 H10 N)3 (C4 H8 O)2]'
_chemical_formula_weight     737.75
_chemical_melting_point     ?
_space_group_crystal_system     monoclinic
_space_group_name_H-M_alt     'P 21/c'
_space_group_name_Hall     '-P 2ybc'
loop_
    _space_group_symop_operation_xyz
    'x, y, z'
    '-x, y+1/2, -z+1/2'
    '-x, -y, -z'
    'x, -y-1/2, z-1/2'
_cell_length_a     15.3539(9)
_cell_length_b     12.5259(7)
_cell_length_c     20.2511(12)
_cell_angle_alpha     90
_cell_angle_beta     107.2070(10)
_cell_angle_gamma     90
_cell_volume     3720.4(4)
_cell_formula_units_Z     4
_cell_measurement_reflns_used     9981
_cell_measurement_theta_min     2.19
_cell_measurement_theta_max     28.19
_cell_measurement_temperature     143(2)
_exptl_crystal_description     irregular
_exptl_crystal_colour     colorless
_exptl_crystal_size_max     0.520
_exptl_crystal_size_mid     0.377
_exptl_crystal_size_min     0.373
_exptl_crystal_density_diffrn     1.317
_exptl_crystal_density_meas     ?
_exptl_crystal_density_method     not_measured
_exptl_crystal_F_000     1544
_exptl_absorpt_coefficient_mu     1.608
_exptl_absorpt_correction_type     numerical
_exptl_absorpt_process_details
;
(SADABS; Krause et al., 2015)
;
_exptl_absorpt_correction_T_min     0.5366
_exptl_absorpt_correction_T_max     0.6828
_diffrn_ambient_temperature     143(2)
_diffrn_source     'fine-focus sealed tube'
_diffrn_radiation_type     MoK\a
_diffrn_radiation_wavelength     0.71073
_diffrn_measurement_device_type     'Bruker SMART APEXII CCD'
_diffrn_measurement_method     '\f and \w scans'
_diffrn_detector_area_resol_mean     ?
_diffrn_reflns_number     42053
_diffrn_reflns_av_R_equivalents     0.0254
_diffrn_reflns_av_unetI/netI     0.0221
_diffrn_reflns_theta_min     1.388
_diffrn_reflns_theta_max     28.460
_diffrn_reflns_theta_full     25.242
_diffrn_measured_fraction_theta_max     0.940
_diffrn_measured_fraction_theta_full     1.000
_diffrn_reflns_limit_h_min     -20
_diffrn_reflns_limit_h_max     19
_diffrn_reflns_limit_k_min     -16
_diffrn_reflns_limit_k_max     16
_diffrn_reflns_limit_l_min     -25
_diffrn_reflns_limit_l_max     26
_refine_special_details
;
A colorless crystal of approximate dimensions 0.373 x 0.377 x 0.520 mm
was mounted on a glass fiber and transferred to a Bruker SMART APEX II
diffractometer.  The APEX2 program package was used to determine the
unit-cell parameters and for data collection (15 sec/frame scan time for
a sphere of diffraction data).  The raw frame data was processed using
SAINT and SADABS to yield the reflection data file.  Subsequent
calculations were carried out using the SHELXTL program.  The diffraction
symmetry was 2/m and the systematic absences were consistent with the
monoclinic space group P21/c that was later determined to be correct.
The structure was solved by direct methods and refined on F2 by full-matrix
least-squares techniques.  The analytical scattering factors for neutral
atoms were used throughout the analysis.  Hydrogen atoms were included using
a riding model.
Least-squares analysis yielded wR2 = 0.0812 and Goof = 1.035 for 451 variables
refined against 8829 data (0.75\%A), R1 = 0.0313 for those 7562 data
with I > 2.0sigma(I).
;
_reflns_number_total     8829
_reflns_number_gt     7562
_reflns_threshold_expression     'I > 2\s(I)'
_refine_ls_structure_factor_coef     Fsqd
_refine_ls_matrix_type     full
_refine_ls_R_factor_all     0.0408
_refine_ls_R_factor_gt     0.0313
_refine_ls_wR_factor_gt     0.0771
_refine_ls_wR_factor_ref     0.0812
_refine_ls_goodness_of_fit_ref     1.035
_refine_ls_restrained_S_all     1.035
_refine_ls_number_reflns     8829
_refine_ls_number_parameters     451
_refine_ls_number_restraints     0
_refine_ls_hydrogen_treatment     constr
_refine_ls_weighting_scheme     calc
_refine_ls_weighting_details
              'w=1/[\s^2^(Fo^2^)+(0.0440P)^2^+1.6736P] where P=(Fo^2^+2Fc^2^)/3'
_atom_sites_solution_hydrogens     geom
_atom_sites_solution_primary     direct
_atom_sites_solution_secondary     difmap
_refine_ls_shift/su_max     0.001
_refine_ls_shift/su_mean     0.000
_refine_diff_density_max     0.807
_refine_diff_density_min     -0.465
_refine_ls_extinction_method     none
_refine_ls_extinction_coef     ?
loop_
    _atom_type_symbol
    _atom_type_description
    _atom_type_scat_dispersion_real
    _atom_type_scat_dispersion_imag
    _atom_type_scat_source
    'C' 'C' 0.0033 0.0016
                         'International Tables Vol C Tables 4.2.6.8 and 6.1.1.4'
    'H' 'H' 0.0000 0.0000
                         'International Tables Vol C Tables 4.2.6.8 and 6.1.1.4'
    'N' 'N' 0.0061 0.0033
                         'International Tables Vol C Tables 4.2.6.8 and 6.1.1.4'
    'O' 'O' 0.0106 0.0060
                         'International Tables Vol C Tables 4.2.6.8 and 6.1.1.4'
    'Y' 'Y' -2.7962 3.5667
                         'International Tables Vol C Tables 4.2.6.8 and 6.1.1.4'
_computing_data_collection
;
APEX2 (Bruker, 2011)
;
_computing_cell_refinement
;
SAINT (Bruker, 2009)
;
_computing_data_reduction
;
SAINT (Bruker, 2009)
;
_computing_structure_solution
;
<i>SHELXS2008/4</i> (Sheldrick, 2008c)
;
_computing_structure_refinement
;
<i>SHELXL2014/7</i> (Sheldrick, 2015b)
;
_computing_molecular_graphics
;
SHELXTL (Sheldrick, 2008d)
;
_computing_publication_material
;
SHELXTL (Sheldrick, 2008d)
;
loop_
    _atom_site_type_symbol
    _atom_site_label
    _atom_site_fract_x
    _atom_site_fract_y
    _atom_site_fract_z
    _atom_site_U_iso_or_equiv
    _atom_site_adp_type
    _atom_site_calc_flag
    _atom_site_occupancy
    _atom_site_disorder_assembly
    _atom_site_disorder_group
    Y Y1 0.25279(2) 0.20035(2) 0.12211(2) 0.01710(5) Uani d 1 . .
    O O1 0.20503(8) 0.07834(9) 0.19266(6) 0.0202(2) Uani d 1 . .
    O O2 0.26567(8) 0.36154(9) 0.06312(6) 0.0246(3) Uani d 1 . .
    N N1 0.30919(10) 0.28942(11) 0.22288(7) 0.0218(3) Uani d 1 . .
    N N2 0.37155(9) 0.12258(11) 0.09853(7) 0.0221(3) Uani d 1 . .
    N N3 0.11008(9) 0.20102(11) 0.04461(7) 0.0211(3) Uani d 1 . .
    C C1 0.36370(11) 0.24655(14) 0.28472(9) 0.0219(3) Uani d 1 . .
    C C2 0.40627(12) 0.14663(14) 0.28461(9) 0.0258(4) Uani d 1 . .
    H H2A 0.4010 0.1121 0.2418 0.031 Uiso calc 1 . .
    C C3 0.45564(12) 0.09783(15) 0.34571(10) 0.0308(4) Uani d 1 . .
    H H3A 0.4824 0.0299 0.3441 0.037 Uiso calc 1 . .
    C C4 0.46648(14) 0.14671(18) 0.40897(10) 0.0363(5) Uani d 1 . .
    H H4A 0.4997 0.1127 0.4507 0.044 Uiso calc 1 . .
    C C5 0.42786(13) 0.24610(18) 0.41004(10) 0.0340(4) Uani d 1 . .
    H H5A 0.4363 0.2811 0.4531 0.041 Uiso calc 1 . .
    C C6 0.37708(12) 0.29590(15) 0.34973(9) 0.0261(4) Uani d 1 . .
    H H6A 0.3510 0.3640 0.3522 0.031 Uiso calc 1 . .
    C C7 0.28589(12) 0.39899(13) 0.22410(8) 0.0219(3) Uani d 1 . .
    C C8 0.35150(12) 0.47838(14) 0.22855(9) 0.0258(4) Uani d 1 . .
    H H8A 0.4126 0.4583 0.2330 0.031 Uiso calc 1 . .
    C C9 0.32903(14) 0.58517(15) 0.22662(10) 0.0326(4) Uani d 1 . .
    H H9A 0.3747 0.6379 0.2304 0.039 Uiso calc 1 . .
    C C10 0.23979(15) 0.61557(16) 0.21918(11) 0.0364(4) Uani d 1 . .
    H H10A 0.2240 0.6891 0.2175 0.044 Uiso calc 1 . .
    C C11 0.17374(14) 0.53803(16) 0.21426(11) 0.0344(4) Uani d 1 . .
    H H11A 0.1125 0.5585 0.2090 0.041 Uiso calc 1 . .
    C C12 0.19682(12) 0.43051(15) 0.21696(9) 0.0260(4) Uani d 1 . .
    H H12A 0.1512 0.3780 0.2139 0.031 Uiso calc 1 . .
    C C13 0.46178(11) 0.15543(14) 0.10648(8) 0.0223(3) Uani d 1 . .
    C C14 0.49507(12) 0.24840(15) 0.14365(10) 0.0280(4) Uani d 1 . .
    H H14A 0.4591 0.2842 0.1677 0.034 Uiso calc 1 . .
    C C15 0.58011(13) 0.28907(15) 0.14586(12) 0.0345(4) Uani d 1 . .
    H H15A 0.6012 0.3528 0.1709 0.041 Uiso calc 1 . .
    C C16 0.63410(13) 0.23818(17) 0.11216(11) 0.0356(4) Uani d 1 . .
    H H16A 0.6915 0.2674 0.1129 0.043 Uiso calc 1 . .
    C C17 0.60379(13) 0.14390(18) 0.07720(10) 0.0353(4) Uani d 1 . .
    H H17A 0.6413 0.1074 0.0547 0.042 Uiso calc 1 . .
    C C18 0.51904(12) 0.10234(16) 0.07473(9) 0.0295(4) Uani d 1 . .
    H H18A 0.4996 0.0370 0.0512 0.035 Uiso calc 1 . .
    C C19 0.35113(11) 0.01295(14) 0.09203(8) 0.0214(3) Uani d 1 . .
    C C20 0.40967(12) -0.06562(15) 0.13115(9) 0.0260(4) Uani d 1 . .
    H H20A 0.4685 -0.0457 0.1596 0.031 Uiso calc 1 . .
    C C21 0.38309(13) -0.17088(16) 0.12880(10) 0.0301(4) Uani d 1 . .
    H H21A 0.4238 -0.2225 0.1556 0.036 Uiso calc 1 . .
    C C22 0.29726(13) -0.20271(15) 0.08766(10) 0.0303(4) Uani d 1 . .
    H H22A 0.2790 -0.2753 0.0867 0.036 Uiso calc 1 . .
    C C23 0.23913(12) -0.12732(15) 0.04830(9) 0.0270(4) Uani d 1 . .
    H H23A 0.1806 -0.1484 0.0199 0.032 Uiso calc 1 . .
    C C24 0.26538(11) -0.02058(14) 0.04980(8) 0.0230(3) Uani d 1 . .
    H H24A 0.2248 0.0301 0.0219 0.028 Uiso calc 1 . .
    C C25 0.03547(11) 0.18946(14) 0.07233(8) 0.0206(3) Uani d 1 . .
    C C26 0.00257(11) 0.08786(14) 0.08106(9) 0.0243(3) Uani d 1 . .
    H H26A 0.0271 0.0269 0.0650 0.029 Uiso calc 1 . .
    C C27 -0.06539(12) 0.07479(16) 0.11287(9) 0.0292(4) Uani d 1 . .
    H H27A -0.0867 0.0052 0.1187 0.035 Uiso calc 1 . .
    C C28 -0.10230(12) 0.16307(18) 0.13626(9) 0.0313(4) Uani d 1 . .
    H H28A -0.1485 0.1542 0.1583 0.038 Uiso calc 1 . .
    C C29 -0.07127(13) 0.26385(17) 0.12718(9) 0.0308(4) Uani d 1 . .
    H H29A -0.0967 0.3245 0.1428 0.037 Uiso calc 1 . .
    C C30 -0.00299(12) 0.27746(15) 0.09538(9) 0.0253(4) Uani d 1 . .
    H H30A 0.0175 0.3473 0.0893 0.030 Uiso calc 1 . .
    C C31 0.08840(11) 0.20715(13) -0.02667(8) 0.0205(3) Uani d 1 . .
    C C32 0.15870(12) 0.20298(13) -0.05869(9) 0.0225(3) Uani d 1 . .
    H H32A 0.2202 0.1972 -0.0306 0.027 Uiso calc 1 . .
    C C33 0.14032(13) 0.20708(14) -0.12980(9) 0.0266(4) Uani d 1 . .
    H H33A 0.1891 0.2032 -0.1497 0.032 Uiso calc 1 . .
    C C34 0.05132(13) 0.21681(15) -0.17243(9) 0.0297(4) Uani d 1 . .
    H H34A 0.0386 0.2191 -0.2213 0.036 Uiso calc 1 . .
    C C35 -0.01811(12) 0.22302(16) -0.14231(9) 0.0293(4) Uani d 1 . .
    H H35A -0.0791 0.2309 -0.1710 0.035 Uiso calc 1 . .
    C C36 -0.00112(12) 0.21802(14) -0.07121(9) 0.0251(4) Uani d 1 . .
    H H36A -0.0506 0.2220 -0.0522 0.030 Uiso calc 1 . .
    C C37 0.22126(13) -0.03600(14) 0.20410(9) 0.0269(4) Uani d 1 . .
    H H37A 0.2846 -0.0545 0.2059 0.032 Uiso calc 1 . .
    H H37B 0.1787 -0.0778 0.1667 0.032 Uiso calc 1 . .
    C C38 0.20468(13) -0.05804(15) 0.27300(9) 0.0279(4) Uani d 1 . .
    H H38A 0.2596 -0.0425 0.3121 0.033 Uiso calc 1 . .
    H H38B 0.1859 -0.1330 0.2762 0.033 Uiso calc 1 . .
    C C39 0.12761(12) 0.01922(14) 0.27130(9) 0.0255(4) Uani d 1 . .
    H H39A 0.0683 -0.0080 0.2418 0.031 Uiso calc 1 . .
    H H39B 0.1232 0.0332 0.3183 0.031 Uiso calc 1 . .
    C C40 0.15694(12) 0.11810(14) 0.24052(9) 0.0228(3) Uani d 1 . .
    H H40A 0.1033 0.1613 0.2156 0.027 Uiso calc 1 . .
    H H40B 0.1979 0.1627 0.2771 0.027 Uiso calc 1 . .
    C C41 0.33694(14) 0.39496(18) 0.03414(11) 0.0395(5) Uani d 1 . .
    H H41A 0.3666 0.3323 0.0202 0.047 Uiso calc 1 . .
    H H41B 0.3838 0.4372 0.0682 0.047 Uiso calc 1 . .
    C C42 0.28975(18) 0.4624(3) -0.02798(16) 0.0653(8) Uani d 1 . .
    H H42A 0.3265 0.5265 -0.0302 0.078 Uiso calc 1 . .
    H H42B 0.2804 0.4210 -0.0712 0.078 Uiso calc 1 . .
    C C43 0.1999(2) 0.4936(2) -0.01854(13) 0.0580(7) Uani d 1 . .
    H H43A 0.1946 0.5723 -0.0171 0.070 Uiso calc 1 . .
    H H43B 0.1490 0.4659 -0.0571 0.070 Uiso calc 1 . .
    C C44 0.19771(14) 0.44599(15) 0.04797(11) 0.0348(4) Uani d 1 . .
    H H44A 0.2126 0.5004 0.0851 0.042 Uiso calc 1 . .
    H H44B 0.1365 0.4165 0.0439 0.042 Uiso calc 1 . .
loop_
    _atom_site_aniso_label
    _atom_site_aniso_U_11
    _atom_site_aniso_U_22
    _atom_site_aniso_U_33
    _atom_site_aniso_U_12
    _atom_site_aniso_U_13
    _atom_site_aniso_U_23
    Y1 0.01599(8) 0.01943(8) 0.01551(8) 0.00072(6) 0.00409(6) 0.00039(6)
    O1 0.0236(6) 0.0206(6) 0.0189(5) 0.0012(5) 0.0100(5) -0.0002(4)
    O2 0.0274(6) 0.0235(6) 0.0228(6) 0.0006(5) 0.0076(5) 0.0042(5)
    N1 0.0236(7) 0.0207(7) 0.0197(7) 0.0000(6) 0.0040(6) -0.0010(5)
    N2 0.0190(7) 0.0238(7) 0.0221(7) 0.0019(6) 0.0041(6) -0.0032(6)
    N3 0.0174(6) 0.0275(7) 0.0187(7) 0.0003(6) 0.0059(5) 0.0004(6)
    C1 0.0192(8) 0.0244(9) 0.0218(8) -0.0053(7) 0.0055(6) -0.0004(7)
    C2 0.0236(8) 0.0245(9) 0.0274(9) -0.0025(7) 0.0044(7) -0.0004(7)
    C3 0.0243(9) 0.0282(9) 0.0368(10) -0.0006(7) 0.0044(8) 0.0083(8)
    C4 0.0318(10) 0.0459(12) 0.0276(10) -0.0007(9) 0.0030(8) 0.0133(9)
    C5 0.0334(10) 0.0484(12) 0.0207(9) -0.0068(9) 0.0088(8) 0.0006(8)
    C6 0.0250(9) 0.0312(9) 0.0228(8) -0.0042(7) 0.0082(7) -0.0002(7)
    C7 0.0270(8) 0.0225(8) 0.0149(7) 0.0001(7) 0.0043(6) -0.0022(6)
    C8 0.0247(8) 0.0261(9) 0.0241(8) -0.0012(7) 0.0034(7) -0.0017(7)
    C9 0.0369(10) 0.0240(9) 0.0338(10) -0.0061(8) 0.0057(8) -0.0016(8)
    C10 0.0471(12) 0.0221(9) 0.0401(11) 0.0054(8) 0.0129(9) -0.0034(8)
    C11 0.0329(10) 0.0356(10) 0.0362(10) 0.0084(8) 0.0127(8) -0.0027(8)
    C12 0.0267(9) 0.0278(9) 0.0242(9) -0.0013(7) 0.0087(7) -0.0013(7)
    C13 0.0192(8) 0.0280(8) 0.0192(8) 0.0031(7) 0.0046(6) 0.0025(7)
    C14 0.0226(8) 0.0264(9) 0.0340(10) 0.0041(7) 0.0070(7) -0.0011(8)
    C15 0.0254(9) 0.0272(10) 0.0477(12) -0.0003(7) 0.0058(9) 0.0023(8)
    C16 0.0225(9) 0.0398(11) 0.0455(12) -0.0020(8) 0.0115(8) 0.0089(9)
    C17 0.0280(9) 0.0478(12) 0.0342(10) 0.0036(9) 0.0155(8) 0.0013(9)
    C18 0.0276(9) 0.0384(10) 0.0241(9) -0.0007(8) 0.0101(7) -0.0045(8)
    C19 0.0210(8) 0.0270(8) 0.0183(7) 0.0022(7) 0.0091(6) -0.0027(6)
    C20 0.0205(8) 0.0322(9) 0.0250(9) 0.0050(7) 0.0062(7) -0.0006(7)
    C21 0.0290(9) 0.0309(9) 0.0314(10) 0.0087(8) 0.0106(8) 0.0037(8)
    C22 0.0341(10) 0.0268(9) 0.0335(10) -0.0009(8) 0.0154(8) -0.0013(8)
    C23 0.0245(8) 0.0358(10) 0.0224(8) -0.0056(7) 0.0094(7) -0.0040(7)
    C24 0.0203(8) 0.0311(9) 0.0182(8) 0.0028(7) 0.0065(6) 0.0000(7)
    C25 0.0157(7) 0.0289(9) 0.0158(7) 0.0015(6) 0.0024(6) 0.0006(6)
    C26 0.0216(8) 0.0270(9) 0.0227(8) 0.0012(7) 0.0041(7) 0.0002(7)
    C27 0.0240(9) 0.0353(10) 0.0263(9) -0.0050(7) 0.0044(7) 0.0059(8)
    C28 0.0218(8) 0.0517(12) 0.0217(9) 0.0024(8) 0.0084(7) 0.0080(8)
    C29 0.0296(9) 0.0387(10) 0.0263(9) 0.0105(8) 0.0116(8) 0.0008(8)
    C30 0.0252(8) 0.0268(9) 0.0240(8) 0.0036(7) 0.0077(7) 0.0025(7)
    C31 0.0209(8) 0.0201(8) 0.0197(8) -0.0004(6) 0.0046(6) 0.0021(6)
    C32 0.0193(8) 0.0254(8) 0.0223(8) -0.0013(7) 0.0053(6) 0.0015(7)
    C33 0.0276(9) 0.0309(9) 0.0231(8) -0.0045(7) 0.0102(7) 0.0022(7)
    C34 0.0339(10) 0.0354(10) 0.0178(8) -0.0076(8) 0.0043(7) 0.0058(7)
    C35 0.0229(8) 0.0358(10) 0.0242(9) -0.0045(7) -0.0007(7) 0.0077(7)
    C36 0.0189(8) 0.0308(9) 0.0252(9) -0.0014(7) 0.0059(7) 0.0050(7)
    C37 0.0379(10) 0.0193(8) 0.0288(9) 0.0014(7) 0.0177(8) 0.0011(7)
    C38 0.0338(9) 0.0285(9) 0.0249(9) 0.0053(8) 0.0141(8) 0.0060(7)
    C39 0.0279(9) 0.0295(9) 0.0223(8) 0.0007(7) 0.0125(7) 0.0026(7)
    C40 0.0271(8) 0.0245(8) 0.0203(8) 0.0019(7) 0.0124(7) -0.0028(7)
    C41 0.0285(10) 0.0456(12) 0.0454(12) -0.0038(9) 0.0126(9) 0.0200(10)
    C42 0.0558(15) 0.0785(19) 0.0701(18) 0.0182(14) 0.0319(14) 0.0487(16)
    C43 0.0764(18) 0.0595(16) 0.0433(13) 0.0318(14) 0.0260(13) 0.0228(12)
    C44 0.0399(11) 0.0259(9) 0.0412(11) 0.0095(8) 0.0161(9) 0.0088(8)
_geom_special_details
;
 All esds (except the esd in the dihedral angle between two l.s. planes)
 are estimated using the full covariance matrix.  The cell esds are taken
 into account individually in the estimation of esds in distances, angles
 and torsion angles; correlations between esds in cell parameters are only
 used when they are defined by crystal symmetry.  An approximate (isotropic)
 treatment of cell esds is used for estimating esds involving l.s. planes.
;
loop_
    _geom_bond_atom_site_label_1
    _geom_bond_atom_site_label_2
    _geom_bond_site_symmetry_2
    _geom_bond_distance
    _geom_bond_publ_flag
    Y1 N2 . 2.2399(14) ?
    Y1 N1 . 2.2612(14) ?
    Y1 N3 . 2.2870(14) ?
    Y1 O1 . 2.3526(11) ?
    Y1 O2 . 2.3838(12) ?
    O1 C37 . 1.460(2) ?
    O1 C40 . 1.4682(18) ?
    O2 C41 . 1.448(2) ?
    O2 C44 . 1.453(2) ?
    N1 C1 . 1.392(2) ?
    N1 C7 . 1.420(2) ?
    N2 C19 . 1.406(2) ?
    N2 C13 . 1.408(2) ?
    N3 C31 . 1.384(2) ?
    N3 C25 . 1.425(2) ?
    C1 C2 . 1.412(2) ?
    C1 C6 . 1.413(2) ?
    C2 C3 . 1.387(3) ?
    C2 H2A . 0.9500 ?
    C3 C4 . 1.385(3) ?
    C3 H3A . 0.9500 ?
    C4 C5 . 1.382(3) ?
    C4 H4A . 0.9500 ?
    C5 C6 . 1.388(3) ?
    C5 H5A . 0.9500 ?
    C6 H6A . 0.9500 ?
    C7 C12 . 1.389(2) ?
    C7 C8 . 1.399(2) ?
    C8 C9 . 1.379(3) ?
    C8 H8A . 0.9500 ?
    C9 C10 . 1.387(3) ?
    C9 H9A . 0.9500 ?
    C10 C11 . 1.386(3) ?
    C10 H10A . 0.9500 ?
    C11 C12 . 1.390(3) ?
    C11 H11A . 0.9500 ?
    C12 H12A . 0.9500 ?
    C13 C14 . 1.399(3) ?
    C13 C18 . 1.401(2) ?
    C14 C15 . 1.390(3) ?
    C14 H14A . 0.9500 ?
    C15 C16 . 1.376(3) ?
    C15 H15A . 0.9500 ?
    C16 C17 . 1.385(3) ?
    C16 H16A . 0.9500 ?
    C17 C18 . 1.389(3) ?
    C17 H17A . 0.9500 ?
    C18 H18A . 0.9500 ?
    C19 C24 . 1.405(2) ?
    C19 C20 . 1.408(2) ?
    C20 C21 . 1.377(3) ?
    C20 H20A . 0.9500 ?
    C21 C22 . 1.393(3) ?
    C21 H21A . 0.9500 ?
    C22 C23 . 1.379(3) ?
    C22 H22A . 0.9500 ?
    C23 C24 . 1.394(3) ?
    C23 H23A . 0.9500 ?
    C24 H24A . 0.9500 ?
    C25 C30 . 1.394(2) ?
    C25 C26 . 1.400(2) ?
    C26 C27 . 1.389(2) ?
    C26 H26A . 0.9500 ?
    C27 C28 . 1.388(3) ?
    C27 H27A . 0.9500 ?
    C28 C29 . 1.381(3) ?
    C28 H28A . 0.9500 ?
    C29 C30 . 1.394(3) ?
    C29 H29A . 0.9500 ?
    C30 H30A . 0.9500 ?
    C31 C36 . 1.410(2) ?
    C31 C32 . 1.415(2) ?
    C32 C33 . 1.384(2) ?
    C32 H32A . 0.9500 ?
    C33 C34 . 1.389(3) ?
    C33 H33A . 0.9500 ?
    C34 C35 . 1.378(3) ?
    C34 H34A . 0.9500 ?
    C35 C36 . 1.387(2) ?
    C35 H35A . 0.9500 ?
    C36 H36A . 0.9500 ?
    C37 C38 . 1.516(2) ?
    C37 H37A . 0.9900 ?
    C37 H37B . 0.9900 ?
    C38 C39 . 1.521(2) ?
    C38 H38A . 0.9900 ?
    C38 H38B . 0.9900 ?
    C39 C40 . 1.514(2) ?
    C39 H39A . 0.9900 ?
    C39 H39B . 0.9900 ?
    C40 H40A . 0.9900 ?
    C40 H40B . 0.9900 ?
    C41 C42 . 1.510(3) ?
    C41 H41A . 0.9900 ?
    C41 H41B . 0.9900 ?
    C42 C43 . 1.499(4) ?
    C42 H42A . 0.9900 ?
    C42 H42B . 0.9900 ?
    C43 C44 . 1.483(3) ?
    C43 H43A . 0.9900 ?
    C43 H43B . 0.9900 ?
    C44 H44A . 0.9900 ?
    C44 H44B . 0.9900 ?
loop_
    _geom_angle_atom_site_label_1
    _geom_angle_atom_site_label_2
    _geom_angle_atom_site_label_3
    _geom_angle_site_symmetry_1
    _geom_angle_site_symmetry_3
    _geom_angle
    _geom_angle_publ_flag
    N2 Y1 N1 . . 106.77(5) ?
    N2 Y1 N3 . . 122.03(5) ?
    N1 Y1 N3 . . 130.61(5) ?
    N2 Y1 O1 . . 105.47(5) ?
    N1 Y1 O1 . . 82.96(5) ?
    N3 Y1 O1 . . 90.67(5) ?
    N2 Y1 O2 . . 93.90(5) ?
    N1 Y1 O2 . . 88.17(5) ?
    N3 Y1 O2 . . 81.81(5) ?
    O1 Y1 O2 . . 160.31(4) ?
    C37 O1 C40 . . 108.88(12) ?
    C37 O1 Y1 . . 131.62(9) ?
    C40 O1 Y1 . . 119.24(9) ?
    C41 O2 C44 . . 106.58(14) ?
    C41 O2 Y1 . . 129.24(11) ?
    C44 O2 Y1 . . 124.16(10) ?
    C1 N1 C7 . . 116.41(13) ?
    C1 N1 Y1 . . 126.11(11) ?
    C7 N1 Y1 . . 117.47(10) ?
    C19 N2 C13 . . 118.74(14) ?
    C19 N2 Y1 . . 105.76(10) ?
    C13 N2 Y1 . . 133.16(11) ?
    C31 N3 C25 . . 116.31(13) ?
    C31 N3 Y1 . . 127.01(11) ?
    C25 N3 Y1 . . 116.62(10) ?
    N1 C1 C2 . . 119.73(15) ?
    N1 C1 C6 . . 123.53(16) ?
    C2 C1 C6 . . 116.70(16) ?
    C3 C2 C1 . . 121.34(17) ?
    C3 C2 H2A . . 119.3 ?
    C1 C2 H2A . . 119.3 ?
    C4 C3 C2 . . 120.98(18) ?
    C4 C3 H3A . . 119.5 ?
    C2 C3 H3A . . 119.5 ?
    C5 C4 C3 . . 118.57(17) ?
    C5 C4 H4A . . 120.7 ?
    C3 C4 H4A . . 120.7 ?
    C4 C5 C6 . . 121.55(18) ?
    C4 C5 H5A . . 119.2 ?
    C6 C5 H5A . . 119.2 ?
    C5 C6 C1 . . 120.81(18) ?
    C5 C6 H6A . . 119.6 ?
    C1 C6 H6A . . 119.6 ?
    C12 C7 C8 . . 118.20(16) ?
    C12 C7 N1 . . 121.20(15) ?
    C8 C7 N1 . . 120.50(15) ?
    C9 C8 C7 . . 121.21(17) ?
    C9 C8 H8A . . 119.4 ?
    C7 C8 H8A . . 119.4 ?
    C8 C9 C10 . . 120.01(18) ?
    C8 C9 H9A . . 120.0 ?
    C10 C9 H9A . . 120.0 ?
    C11 C10 C9 . . 119.59(18) ?
    C11 C10 H10A . . 120.2 ?
    C9 C10 H10A . . 120.2 ?
    C10 C11 C12 . . 120.23(18) ?
    C10 C11 H11A . . 119.9 ?
    C12 C11 H11A . . 119.9 ?
    C7 C12 C11 . . 120.75(17) ?
    C7 C12 H12A . . 119.6 ?
    C11 C12 H12A . . 119.6 ?
    C14 C13 C18 . . 117.60(16) ?
    C14 C13 N2 . . 119.69(15) ?
    C18 C13 N2 . . 122.58(16) ?
    C15 C14 C13 . . 120.84(17) ?
    C15 C14 H14A . . 119.6 ?
    C13 C14 H14A . . 119.6 ?
    C16 C15 C14 . . 120.81(19) ?
    C16 C15 H15A . . 119.6 ?
    C14 C15 H15A . . 119.6 ?
    C15 C16 C17 . . 119.20(18) ?
    C15 C16 H16A . . 120.4 ?
    C17 C16 H16A . . 120.4 ?
    C16 C17 C18 . . 120.52(18) ?
    C16 C17 H17A . . 119.7 ?
    C18 C17 H17A . . 119.7 ?
    C17 C18 C13 . . 120.93(18) ?
    C17 C18 H18A . . 119.5 ?
    C13 C18 H18A . . 119.5 ?
    C24 C19 N2 . . 119.45(15) ?
    C24 C19 C20 . . 117.43(16) ?
    N2 C19 C20 . . 122.85(15) ?
    C24 C19 Y1 . . 85.35(10) ?
    N2 C19 Y1 . . 46.94(7) ?
    C20 C19 Y1 . . 136.08(11) ?
    C21 C20 C19 . . 121.10(17) ?
    C21 C20 H20A . . 119.4 ?
    C19 C20 H20A . . 119.4 ?
    C20 C21 C22 . . 120.87(17) ?
    C20 C21 H21A . . 119.6 ?
    C22 C21 H21A . . 119.6 ?
    C23 C22 C21 . . 119.05(17) ?
    C23 C22 H22A . . 120.5 ?
    C21 C22 H22A . . 120.5 ?
    C22 C23 C24 . . 120.69(17) ?
    C22 C23 H23A . . 119.7 ?
    C24 C23 H23A . . 119.7 ?
    C23 C24 C19 . . 120.84(16) ?
    C23 C24 H24A . . 119.6 ?
    C19 C24 H24A . . 119.6 ?
    C30 C25 C26 . . 118.17(16) ?
    C30 C25 N3 . . 121.41(15) ?
    C26 C25 N3 . . 120.30(15) ?
    C27 C26 C25 . . 120.97(17) ?
    C27 C26 H26A . . 119.5 ?
    C25 C26 H26A . . 119.5 ?
    C28 C27 C26 . . 120.20(18) ?
    C28 C27 H27A . . 119.9 ?
    C26 C27 H27A . . 119.9 ?
    C29 C28 C27 . . 119.41(17) ?
    C29 C28 H28A . . 120.3 ?
    C27 C28 H28A . . 120.3 ?
    C28 C29 C30 . . 120.65(18) ?
    C28 C29 H29A . . 119.7 ?
    C30 C29 H29A . . 119.7 ?
    C29 C30 C25 . . 120.59(17) ?
    C29 C30 H30A . . 119.7 ?
    C25 C30 H30A . . 119.7 ?
    N3 C31 C36 . . 124.10(15) ?
    N3 C31 C32 . . 119.68(15) ?
    C36 C31 C32 . . 116.22(15) ?
    C33 C32 C31 . . 121.81(16) ?
    C33 C32 H32A . . 119.1 ?
    C31 C32 H32A . . 119.1 ?
    C32 C33 C34 . . 120.68(17) ?
    C32 C33 H33A . . 119.7 ?
    C34 C33 H33A . . 119.7 ?
    C35 C34 C33 . . 118.52(16) ?
    C35 C34 H34A . . 120.7 ?
    C33 C34 H34A . . 120.7 ?
    C34 C35 C36 . . 121.63(17) ?
    C34 C35 H35A . . 119.2 ?
    C36 C35 H35A . . 119.2 ?
    C35 C36 C31 . . 121.13(16) ?
    C35 C36 H36A . . 119.4 ?
    C31 C36 H36A . . 119.4 ?
    O1 C37 C38 . . 104.91(13) ?
    O1 C37 H37A . . 110.8 ?
    C38 C37 H37A . . 110.8 ?
    O1 C37 H37B . . 110.8 ?
    C38 C37 H37B . . 110.8 ?
    H37A C37 H37B . . 108.8 ?
    C37 C38 C39 . . 101.81(14) ?
    C37 C38 H38A . . 111.4 ?
    C39 C38 H38A . . 111.4 ?
    C37 C38 H38B . . 111.4 ?
    C39 C38 H38B . . 111.4 ?
    H38A C38 H38B . . 109.3 ?
    C40 C39 C38 . . 101.86(14) ?
    C40 C39 H39A . . 111.4 ?
    C38 C39 H39A . . 111.4 ?
    C40 C39 H39B . . 111.4 ?
    C38 C39 H39B . . 111.4 ?
    H39A C39 H39B . . 109.3 ?
    O1 C40 C39 . . 105.26(13) ?
    O1 C40 H40A . . 110.7 ?
    C39 C40 H40A . . 110.7 ?
    O1 C40 H40B . . 110.7 ?
    C39 C40 H40B . . 110.7 ?
    H40A C40 H40B . . 108.8 ?
    O2 C41 C42 . . 105.39(16) ?
    O2 C41 H41A . . 110.7 ?
    C42 C41 H41A . . 110.7 ?
    O2 C41 H41B . . 110.7 ?
    C42 C41 H41B . . 110.7 ?
    H41A C41 H41B . . 108.8 ?
    C43 C42 C41 . . 105.81(19) ?
    C43 C42 H42A . . 110.6 ?
    C41 C42 H42A . . 110.6 ?
    C43 C42 H42B . . 110.6 ?
    C41 C42 H42B . . 110.6 ?
    H42A C42 H42B . . 108.7 ?
    C44 C43 C42 . . 106.26(19) ?
    C44 C43 H43A . . 110.5 ?
    C42 C43 H43A . . 110.5 ?
    C44 C43 H43B . . 110.5 ?
    C42 C43 H43B . . 110.5 ?
    H43A C43 H43B . . 108.7 ?
    O2 C44 C43 . . 106.06(16) ?
    O2 C44 H44A . . 110.5 ?
    C43 C44 H44A . . 110.5 ?
    O2 C44 H44B . . 110.5 ?
    C43 C44 H44B . . 110.5 ?
    H44A C44 H44B . . 108.7 ?
loop_
    _geom_torsion_atom_site_label_1
    _geom_torsion_atom_site_label_2
    _geom_torsion_atom_site_label_3
    _geom_torsion_atom_site_label_4
    _geom_torsion_site_symmetry_1
    _geom_torsion_site_symmetry_2
    _geom_torsion_site_symmetry_3
    _geom_torsion_site_symmetry_4
    _geom_torsion
    _geom_torsion_publ_flag
    C7 N1 C1 C2 . . . . -166.06(15) ?
    Y1 N1 C1 C2 . . . . 15.1(2) ?
    C7 N1 C1 C6 . . . . 16.3(2) ?
    Y1 N1 C1 C6 . . . . -162.48(13) ?
    N1 C1 C2 C3 . . . . -175.27(16) ?
    C6 C1 C2 C3 . . . . 2.5(2) ?
    C1 C2 C3 C4 . . . . -1.4(3) ?
    C2 C3 C4 C5 . . . . -0.7(3) ?
    C3 C4 C5 C6 . . . . 1.7(3) ?
    C4 C5 C6 C1 . . . . -0.5(3) ?
    N1 C1 C6 C5 . . . . 176.11(16) ?
    C2 C1 C6 C5 . . . . -1.6(2) ?
    C1 N1 C7 C12 . . . . -111.78(18) ?
    Y1 N1 C7 C12 . . . . 67.13(18) ?
    C1 N1 C7 C8 . . . . 71.9(2) ?
    Y1 N1 C7 C8 . . . . -109.15(15) ?
    C12 C7 C8 C9 . . . . 0.6(3) ?
    N1 C7 C8 C9 . . . . 177.01(16) ?
    C7 C8 C9 C10 . . . . -0.9(3) ?
    C8 C9 C10 C11 . . . . 0.5(3) ?
    C9 C10 C11 C12 . . . . 0.2(3) ?
    C8 C7 C12 C11 . . . . 0.1(3) ?
    N1 C7 C12 C11 . . . . -176.30(16) ?
    C10 C11 C12 C7 . . . . -0.5(3) ?
    C19 N2 C13 C14 . . . . -150.24(16) ?
    Y1 N2 C13 C14 . . . . 9.6(2) ?
    C19 N2 C13 C18 . . . . 34.0(2) ?
    Y1 N2 C13 C18 . . . . -166.16(13) ?
    C18 C13 C14 C15 . . . . 3.1(3) ?
    N2 C13 C14 C15 . . . . -172.83(17) ?
    C13 C14 C15 C16 . . . . -0.7(3) ?
    C14 C15 C16 C17 . . . . -1.6(3) ?
    C15 C16 C17 C18 . . . . 1.5(3) ?
    C16 C17 C18 C13 . . . . 1.0(3) ?
    C14 C13 C18 C17 . . . . -3.3(3) ?
    N2 C13 C18 C17 . . . . 172.56(17) ?
    C13 N2 C19 C24 . . . . -146.07(15) ?
    Y1 N2 C19 C24 . . . . 49.07(17) ?
    C13 N2 C19 C20 . . . . 40.1(2) ?
    Y1 N2 C19 C20 . . . . -124.76(14) ?
    C13 N2 C19 Y1 . . . . 164.86(18) ?
    C24 C19 C20 C21 . . . . -1.0(2) ?
    N2 C19 C20 C21 . . . . 172.96(16) ?
    Y1 C19 C20 C21 . . . . 113.04(19) ?
    C19 C20 C21 C22 . . . . -0.1(3) ?
    C20 C21 C22 C23 . . . . 0.8(3) ?
    C21 C22 C23 C24 . . . . -0.4(3) ?
    C22 C23 C24 C19 . . . . -0.8(3) ?
    N2 C19 C24 C23 . . . . -172.72(15) ?
    C20 C19 C24 C23 . . . . 1.4(2) ?
    Y1 C19 C24 C23 . . . . -139.09(15) ?
    C31 N3 C25 C30 . . . . -95.94(19) ?
    Y1 N3 C25 C30 . . . . 86.57(17) ?
    C31 N3 C25 C26 . . . . 88.07(19) ?
    Y1 N3 C25 C26 . . . . -89.42(16) ?
    C30 C25 C26 C27 . . . . -1.1(2) ?
    N3 C25 C26 C27 . . . . 175.01(15) ?
    C25 C26 C27 C28 . . . . 0.4(3) ?
    C26 C27 C28 C29 . . . . 0.4(3) ?
    C27 C28 C29 C30 . . . . -0.5(3) ?
    C28 C29 C30 C25 . . . . -0.2(3) ?
    C26 C25 C30 C29 . . . . 1.0(3) ?
    N3 C25 C30 C29 . . . . -175.06(16) ?
    C25 N3 C31 C36 . . . . 9.5(2) ?
    Y1 N3 C31 C36 . . . . -173.32(12) ?
    C25 N3 C31 C32 . . . . -170.81(15) ?
    Y1 N3 C31 C32 . . . . 6.4(2) ?
    N3 C31 C32 C33 . . . . 178.94(16) ?
    C36 C31 C32 C33 . . . . -1.3(2) ?
    C31 C32 C33 C34 . . . . 0.8(3) ?
    C32 C33 C34 C35 . . . . 0.4(3) ?
    C33 C34 C35 C36 . . . . -1.1(3) ?
    C34 C35 C36 C31 . . . . 0.5(3) ?
    N3 C31 C36 C35 . . . . -179.59(16) ?
    C32 C31 C36 C35 . . . . 0.7(3) ?
    C40 O1 C37 C38 . . . . -15.01(18) ?
    Y1 O1 C37 C38 . . . . 158.85(11) ?
    O1 C37 C38 C39 . . . . 34.95(18) ?
    C37 C38 C39 C40 . . . . -41.13(17) ?
    C37 O1 C40 C39 . . . . -11.27(17) ?
    Y1 O1 C40 C39 . . . . 173.99(10) ?
    C38 C39 C40 O1 . . . . 32.67(17) ?
    C44 O2 C41 C42 . . . . -30.5(2) ?
    Y1 O2 C41 C42 . . . . 147.90(17) ?
    O2 C41 C42 C43 . . . . 18.0(3) ?
    C41 C42 C43 C44 . . . . 0.8(3) ?
    C41 O2 C44 C43 . . . . 31.4(2) ?
    Y1 O2 C44 C43 . . . . -147.18(16) ?
    C42 C43 C44 O2 . . . . -19.3(3) ?
_shelx_space_group_comment
;
The symmetry employed for this shelxl refinement is uniquely defined
by the following loop, which should always be used as a source of
symmetry information in preference to the above space-group names.
They are only intended as comments.
;
_shelx_estimated_absorpt_T_min     0.488
_shelx_estimated_absorpt_T_max     0.585
_shelx_hkl_file
;
  -1   0   0    5.76    0.12
  -1   0   0    5.10    0.11
   1   0   0    5.89    0.11
  -2   0   0  246.39    4.35
  -2   0   0  259.56    4.45
   2   0   0  258.51    4.40
  -3   0   0   18.66    0.35
  -3   0   0   19.28    0.38
   3   0   0   18.75    0.36
   4   0   0   83.19    1.47
  -4   0   0   83.35    1.50
  -4   0   0   82.43    1.44
  -5   0   0   53.54    1.01
   5   0   0   53.35    0.98
  -5   0   0   55.17    0.97
  -6   0   0   39.05    0.73
   6   0   0   39.07    0.74
  -6   0   0   39.06    0.78
  -7   0   0    2.70    0.16
   7   0   0    2.78    0.19
  -7   0   0    2.45    0.20
  -8   0   0  134.82    2.45
  -8   0   0  133.39    2.35
  -9   0   0    1.50    0.15
  -9   0   0    1.28    0.17
   9   0   0    1.33    0.16
 -10   0   0   12.14    0.35
  10   0   0   12.64    0.39
 -10   0   0   11.98    0.41
  11   0   0   19.18    0.51
 -11   0   0   20.14    0.49
 -11   0   0   18.48    0.55
 -12   0   0   23.65    0.56
  12   0   0   23.44    0.59
 -12   0   0   23.50    0.64
  13   0   0    0.38    0.23
 -13   0   0    0.55    0.24
 -13   0   0    0.42    0.19
 -14   0   0    7.86    0.37
  14   0   0    7.36    0.42
 -14   0   0    7.86    0.45
 -15   0   0    6.42    0.38
  15   0   0    5.67    0.43
 -15   0   0    6.07    0.45
 -16   0   0   15.04    0.51
 -16   0   0   13.93    0.61
  16   0   0   14.88    0.57
  17   0   0    0.50    0.33
 -17   0   0    0.26    0.33
 -17   0   0    0.53    0.27
  18   0   0   14.36    0.63
 -18   0   0   15.05    0.55
 -18   0   0   13.40    0.65
  19   0   0    9.37    0.61
   0  -1   0   -0.12    0.03
   0   1   0   -0.17    0.03
   0   1   0   -0.16    0.03
  -1  -1   0  444.14    7.88
  -1  -1   0  449.20    7.69
  -1   1   0  457.35    7.79
  -1   1   0  447.43    7.91
   1   1   0  446.61    7.80
  -1   1   0  453.19    7.66
  -1   1   0  461.00    7.77
   1   1   0  451.72    7.75
  -2  -1   0    1.85    0.07
  -2  -1   0    2.02    0.07
  -2   1   0    2.11    0.07
  -2   1   0    2.02    0.06
   2   1   0    1.97    0.06
  -2   1   0    2.02    0.08
  -2   1   0    1.89    0.07
   2   1   0    1.88    0.08
  -3  -1   0   31.91    0.58
   3  -1   0   30.49    0.56
  -3  -1   0   30.50    0.56
  -3   1   0   30.29    0.55
  -3   1   0   31.27    0.55
  -3   1   0   30.35    0.59
   4  -1   0    4.42    0.14
  -4  -1   0    4.34    0.15
  -4  -1   0    4.61    0.16
   4  -1   0    4.49    0.11
  -4   1   0    4.25    0.14
   4   1   0    4.30    0.16
  -4   1   0    4.27    0.17
   5  -1   0   40.09    0.76
  -5  -1   0   41.17    0.78
  -5  -1   0   41.13    0.75
   5  -1   0   40.61    0.72
   5   1   0   42.32    0.77
  -5   1   0   40.62    0.74
  -5   1   0   40.08    0.79
  -6  -1   0   30.96    0.64
   6  -1   0   31.80    0.61
  -6  -1   0   31.03    0.61
   6  -1   0   31.21    0.56
  -6   1   0   31.29    0.59
   6   1   0   31.98    0.62
  -6   1   0   30.65    0.64
  -7  -1   0   13.12    0.33
  -7  -1   0   13.34    0.36
   7  -1   0   12.97    0.26
   7  -1   0   13.07    0.33
   7   1   0   13.75    0.35
  -7   1   0   13.24    0.32
  -8  -1   0    1.17    0.13
   8  -1   0    1.00    0.14
  -8  -1   0    1.06    0.15
   8  -1   0    1.05    0.09
   8   1   0    1.11    0.15
  -8   1   0    1.12    0.15
  -8   1   0    1.07    0.12
  -9  -1   0  104.12    1.91
  -9  -1   0  101.05    1.83
   9  -1   0  101.61    1.85
  -9   1   0   99.88    1.91
   9   1   0  103.91    1.86
  -9   1   0  101.35    1.81
 -10  -1   0    5.30    0.31
  10  -1   0    5.74    0.29
 -10  -1   0    4.78    0.25
 -10   1   0    5.17    0.31
 -10   1   0    5.54    0.26
  10   1   0    6.17    0.29
 -11  -1   0   25.94    0.59
 -11  -1   0   26.20    0.65
  11  -1   0   26.17    0.62
 -11   1   0   26.82    0.66
  11   1   0   26.09    0.62
 -11   1   0   25.50    0.58
 -12  -1   0    5.61    0.36
 -12  -1   0    5.17    0.31
  12  -1   0    5.25    0.34
  12   1   0    5.76    0.35
 -12   1   0    5.60    0.30
 -12   1   0    5.31    0.37
 -13  -1   0    9.63    0.45
  13  -1   0    9.79    0.42
 -13  -1   0    9.22    0.38
  13   1   0   11.11    0.43
 -13   1   0    9.79    0.44
 -13   1   0    9.95    0.37
  14  -1   0    2.23    0.28
 -14  -1   0    2.04    0.24
 -14  -1   0    2.18    0.29
 -14   1   0    2.33    0.30
 -14   1   0    2.27    0.24
  14   1   0    2.05    0.29
 -15  -1   0   21.14    0.66
  15  -1   0   21.74    0.63
 -15  -1   0   19.50    0.58
 -15   1   0   18.44    0.65
 -15   1   0   19.85    0.56
  15   1   0   21.60    0.64
  16  -1   0    1.71    0.32
 -16  -1   0    0.85    0.32
 -16  -1   0    1.69    0.27
 -16   1   0    1.66    0.34
  16   1   0    1.20    0.32
 -16   1   0    1.09    0.25
 -17  -1   0    5.32    0.50
 -17  -1   0    4.70    0.42
  17  -1   0    4.88    0.48
 -17   1   0    5.87    0.41
  17   1   0    4.99    0.48
 -17   1   0    4.80    0.51
 -18  -1   0    9.21    0.59
  18  -1   0    8.87    0.59
 -18  -1   0    9.81    0.51
  18   1   0   10.02    0.59
 -18   1   0    9.85    0.59
 -19  -1   0   21.14    0.69
  19  -1   0   18.84    0.74
  19   1   0   19.82    0.77
   0  -2   0  339.13    5.56
   0   2   0  320.05    5.68
   0   2   0  324.66    5.72
   0   2   0  327.13    5.67
   1  -2   0    4.88    0.11
  -1  -2   0    4.71    0.12
  -1   2   0    4.61    0.11
   1   2   0    4.22    0.09
  -1   2   0    4.64    0.12
  -1   2   0    4.54    0.12
   1   2   0    4.56    0.12
   1   2   0    4.54    0.13
  -2  -2   0  152.22    2.60
  -2  -2   0  153.96    2.66
   2   2   0  146.18    2.64
  -2   2   0  151.81    2.67
  -2   2   0  153.57    2.62
  -2   2   0  152.31    2.63
  -2   2   0  151.53    2.58
   2   2   0  152.98    2.61
  -3  -2   0  115.04    1.99
  -3  -2   0  113.08    1.94
  -3   2   0  112.35    2.00
  -3   2   0  114.54    1.95
  -3   2   0  110.91    1.92
   3   2   0  108.50    1.97
   3   2   0  113.71    1.94
  -3   2   0  110.34    1.96
  -4  -2   0   17.92    0.37
  -4  -2   0   18.70    0.38
  -4   2   0   17.94    0.35
  -4   2   0   18.37    0.35
   4   2   0   17.92    0.33
  -4   2   0   17.60    0.39
  -4   2   0   17.98    0.36
  -5  -2   0   11.36    0.28
  -5  -2   0   11.21    0.22
   5  -2   0   11.57    0.25
  -5  -2   0   10.75    0.27
   5   2   0   11.77    0.29
  -5   2   0   11.22    0.29
  -5   2   0   11.03    0.25
   6  -2   0   82.51    1.48
  -6  -2   0   81.28    1.47
   6  -2   0   82.13    1.44
  -6  -2   0   84.68    1.51
  -6   2   0   81.47    1.45
  -6   2   0   81.18    1.52
   6   2   0   82.24    1.49
   7  -2   0   34.61    0.64
  -7  -2   0   34.70    0.71
   7  -2   0   34.51    0.68
  -7  -2   0   34.48    0.68
  -7   2   0   34.29    0.73
   7   2   0   35.75    0.70
  -7   2   0   33.80    0.66
  -8  -2   0   98.87    1.82
   8  -2   0   99.99    1.78
  -8  -2   0   97.22    1.76
   8  -2   0   97.88    1.72
  -8   2   0   96.49    1.74
   8   2   0   99.74    1.80
  -8   2   0   98.29    1.84
   9  -2   0    6.80    0.29
  -9  -2   0    7.22    0.27
  -9  -2   0    6.83    0.30
  -9   2   0    6.90    0.32
  -9   2   0    6.97    0.26
   9   2   0    6.62    0.31
  10  -2   0   20.38    0.50
 -10  -2   0   19.90    0.52
 -10  -2   0   18.80    0.48
 -10   2   0   18.65    0.53
 -10   2   0   19.74    0.46
  10   2   0   19.79    0.51
  11  -2   0    1.11    0.20
 -11  -2   0    1.00    0.21
 -11  -2   0    1.30    0.18
  11   2   0    1.10    0.22
 -11   2   0    0.94    0.22
 -11   2   0    1.19    0.17
 -12  -2   0   28.73    0.73
  12  -2   0   28.99    0.68
 -12  -2   0   29.03    0.67
  12   2   0   29.26    0.71
 -12   2   0   28.96    0.74
 -12   2   0   29.91    0.65
 -13  -2   0    4.33    0.30
 -13  -2   0    4.10    0.38
  13  -2   0    4.44    0.35
 -13   2   0    4.08    0.30
  13   2   0    3.87    0.36
 -13   2   0    4.11    0.38
 -14  -2   0   15.25    0.49
  14  -2   0   15.37    0.51
 -14  -2   0   13.52    0.53
  14   2   0   14.50    0.53
 -14   2   0   14.04    0.55
 -14   2   0   15.20    0.46
  15  -2   0    5.83    0.43
 -15  -2   0    6.19    0.46
 -15  -2   0    6.51    0.39
  15   2   0    5.76    0.44
 -15   2   0    5.53    0.36
 -15   2   0    6.04    0.44
 -16  -2   0   19.72    0.60
 -16  -2   0   18.96    0.67
  16  -2   0   20.17    0.64
 -16   2   0   18.27    0.67
 -16   2   0   19.95    0.58
  16   2   0   20.05    0.66
 -17  -2   0    1.34    0.35
 -17  -2   0    1.63    0.30
  17  -2   0    2.04    0.35
  17   2   0    1.98    0.37
 -17   2   0    1.62    0.37
  18  -2   0    8.37    0.55
 -18  -2   0    7.76    0.57
 -18  -2   0    8.07    0.50
 -18   2   0    7.94    0.57
  18   2   0    6.97    0.55
 -19  -2   0    5.36    0.50
  19  -2   0    3.49    0.43
   0  -3   0    0.13    0.06
   0   3   0    0.07    0.06
   0   3   0    0.14    0.06
   1  -3   0   36.29    0.66
  -1  -3   0   36.61    0.67
  -1   3   0   36.90    0.66
  -1   3   0   37.04    0.67
   1   3   0   36.71    0.67
  -1   3   0   35.85    0.67
  -2  -3   0   11.34    0.26
   2  -3   0   11.61    0.24
  -2   3   0   11.14    0.25
  -2   3   0   11.46    0.25
   2   3   0   11.31    0.27
  -2   3   0   11.35    0.25
   2   3   0   11.47    0.25
   2   3   0   10.88    0.22
  -3  -3   0    8.32    0.22
  -3  -3   0    8.29    0.19
  -3   3   0    8.23    0.19
   3   3   0    8.31    0.20
  -3   3   0    8.31    0.22
  -3   3   0    8.31    0.21
  -3   3   0    7.68    0.21
  -4  -3   0    1.09    0.10
  -4  -3   0    1.02    0.08
  -4   3   0    0.82    0.09
   4   3   0    0.98    0.10
   4   3   0    1.09    0.11
  -4   3   0    1.18    0.13
  -4   3   0    1.23    0.11
  -4   3   0    0.93    0.09
  -5  -3   0   48.86    0.90
  -5  -3   0   47.25    0.89
   5  -3   0   48.29    0.88
  -5   3   0   48.50    0.89
  -5   3   0   47.37    0.87
  -5   3   0   46.95    0.92
   5   3   0   47.14    0.91
  -5   3   0   47.68    0.86
   5   3   0   47.60    0.85
  -6  -3   0    0.43    0.10
   6  -3   0    0.40    0.10
   6  -3   0    0.47    0.09
  -6  -3   0    0.38    0.07
  -6  -3   0    0.26    0.10
   6   3   0    0.26    0.12
  -6   3   0    0.42    0.11
  -6   3   0    0.37    0.09
  -7  -3   0   54.95    1.03
   7  -3   0   53.53    0.97
  -7  -3   0   54.61    0.94
   7  -3   0   52.01    1.01
  -7  -3   0   52.23    1.01
  -7   3   0   53.85    0.98
  -7   3   0   52.33    1.05
   7   3   0   54.14    1.04
   8  -3   0    0.06    0.13
  -8  -3   0    0.14    0.13
  -8  -3   0   -0.01    0.12
   8  -3   0    0.04    0.10
  -8   3   0    0.19    0.14
  -8   3   0    0.09    0.11
   8   3   0    0.36    0.16
  -9  -3   0   19.86    0.49
   9  -3   0   20.18    0.49
  -9  -3   0   21.03    0.51
   9  -3   0   20.44    0.43
  -9   3   0   20.59    0.46
   9   3   0   20.48    0.52
  -9   3   0   20.08    0.53
 -10  -3   0    0.82    0.17
 -10  -3   0    0.51    0.18
  10  -3   0    0.66    0.18
  10   3   0    0.66    0.20
 -10   3   0    0.67    0.19
 -10   3   0    0.61    0.14
 -11  -3   0   29.92    0.72
  11  -3   0   30.74    0.69
 -11  -3   0   29.89    0.68
 -11   3   0   30.32    0.65
 -11   3   0   29.67    0.74
  11   3   0   31.20    0.72
  12  -3   0    7.41    0.38
 -12  -3   0    7.74    0.40
 -12  -3   0    7.40    0.34
  12   3   0    7.86    0.38
 -12   3   0    7.57    0.32
 -12   3   0    7.89    0.40
 -13  -3   0   27.03    0.66
 -13  -3   0   27.07    0.71
  13  -3   0   26.95    0.68
 -13   3   0   27.44    0.63
  13   3   0   25.51    0.70
 -13   3   0   26.70    0.73
 -14  -3   0    0.41    0.23
  14  -3   0    0.34    0.25
 -14  -3   0    0.71    0.26
 -14   3   0    0.73    0.21
 -14   3   0    0.17    0.26
  14   3   0    0.21    0.27
 -15  -3   0   13.30    0.48
 -15  -3   0   13.06    0.55
  15  -3   0   13.01    0.52
  15   3   0   12.71    0.54
 -15   3   0   13.12    0.55
 -15   3   0   13.18    0.46
 -16  -3   0    2.25    0.34
 -16  -3   0    1.91    0.30
  16  -3   0    2.54    0.34
 -16   3   0    2.17    0.35
  16   3   0    2.22    0.36
 -17  -3   0    2.98    0.34
 -17  -3   0    3.03    0.39
  17  -3   0    3.55    0.38
  17   3   0    2.98    0.40
 -17   3   0    3.56    0.41
 -18  -3   0    4.39    0.39
 -18  -3   0    5.09    0.53
  18  -3   0    4.21    0.43
 -18   3   0    5.43    0.55
  18   3   0    4.20    0.46
  19  -3   0    1.63    0.40
  19   3   0    1.67    0.41
   0  -4   0   61.14    1.08
   0   4   0   59.23    1.07
   0   4   0   60.84    1.09
   1  -4   0   58.42    1.05
  -1  -4   0   60.15    1.06
   1   4   0   58.61    1.08
   1   4   0   59.19    1.07
  -1   4   0   59.32    1.06
  -1   4   0   60.12    1.07
  -1   4   0   58.70    1.07
   2  -4   0    0.21    0.07
  -2  -4   0    0.17    0.08
   2   4   0    0.18    0.07
  -2   4   0    0.05    0.08
   2   4   0    0.00    0.08
  -2   4   0    0.18    0.06
   2   4   0    0.26    0.04
  -2   4   0    0.19    0.08
  -3  -4   0   22.00    0.45
  -3   4   0   21.58    0.44
   3   4   0   20.60    0.42
  -3   4   0   21.36    0.44
   3   4   0   20.82    0.46
  -3   4   0   21.81    0.44
  -3   4   0   20.64    0.42
   3   4   0   21.33    0.41
  -4  -4   0    0.62    0.10
  -4   4   0    0.47    0.09
  -4   4   0    0.58    0.09
  -4   4   0    0.60    0.08
  -4   4   0    0.56    0.09
   4   4   0    0.67    0.12
   4   4   0    0.51    0.07
   4   4   0    0.46    0.09
  -5  -4   0    0.62    0.11
  -5  -4   0    0.97    0.10
  -5   4   0    0.71    0.11
   5   4   0    0.84    0.09
   5   4   0    1.05    0.14
  -5   4   0    0.80    0.11
  -5   4   0    0.73    0.09
  -5   4   0    0.67    0.11
   6  -4   0    1.05    0.13
  -6  -4   0    0.99    0.11
  -6  -4   0    1.00    0.10
  -6  -4   0    0.70    0.13
  -6   4   0    0.96    0.10
  -6   4   0    0.97    0.13
  -6   4   0    0.71    0.12
   6   4   0    0.98    0.15
  -7  -4   0    0.29    0.09
  -7  -4   0    0.24    0.11
  -7  -4   0    0.27    0.13
   7  -4   0    0.31    0.13
   7  -4   0    0.24    0.13
  -7   4   0    0.42    0.13
  -7   4   0    0.38    0.14
   7   4   0    0.44    0.16
  -7   4   0    0.37    0.10
  -8  -4   0    1.85    0.16
   8  -4   0    1.51    0.17
  -8  -4   0    1.58    0.14
  -8  -4   0    1.76    0.17
   8  -4   0    2.02    0.19
  -8   4   0    1.50    0.18
  -8   4   0    1.78    0.19
   8   4   0    1.65    0.20
   9  -4   0    0.83    0.14
  -9  -4   0    0.40    0.16
  -9  -4   0    0.50    0.16
   9  -4   0    0.58    0.16
  -9   4   0    0.64    0.18
   9   4   0    0.74    0.20
  -9   4   0    0.91    0.14
 -10  -4   0    1.09    0.18
  10  -4   0    1.40    0.20
 -10  -4   0    1.04    0.19
 -10   4   0    1.18    0.16
  10   4   0    1.24    0.23
 -10   4   0    1.50    0.22
 -11  -4   0    0.32    0.19
  11  -4   0    0.28    0.19
 -11  -4   0    0.37    0.19
  11   4   0   -0.31    0.22
 -11   4   0    0.10    0.15
 -11   4   0    0.37    0.21
 -12  -4   0    4.08    0.34
  12  -4   0    3.83    0.34
 -12  -4   0    3.53    0.31
 -12   4   0    3.52    0.28
 -12   4   0    3.16    0.30
  12   4   0    3.97    0.38
 -13  -4   0    7.12    0.38
 -13  -4   0    6.14    0.41
  13  -4   0    6.09    0.38
 -13   4   0    6.04    0.41
 -13   4   0    6.64    0.33
  13   4   0    5.43    0.42
 -14  -4   0    6.88    0.39
 -14  -4   0    6.27    0.44
  14  -4   0    6.74    0.42
 -14   4   0    6.52    0.43
  14   4   0    6.62    0.46
 -14   4   0    6.80    0.35
  15  -4   0    2.02    0.31
 -15  -4   0    2.19    0.28
 -15  -4   0    1.95    0.31
  15   4   0    2.41    0.35
 -15   4   0    1.58    0.32
 -16  -4   0    7.69    0.52
  16  -4   0    9.63    0.52
 -16  -4   0    9.19    0.47
 -16   4   0    8.71    0.53
  16   4   0    8.74    0.55
  17  -4   0   -0.31    0.32
 -17  -4   0   -0.20    0.29
 -17  -4   0    0.20    0.34
  17   4   0   -0.02    0.31
 -17   4   0    0.05    0.34
  17   4   0    0.09    0.36
 -18  -4   0    2.82    0.37
  18  -4   0    2.81    0.41
  18   4   0    2.59    0.40
  18   4   0    3.06    0.45
  19   4   0    1.23    0.40
   0  -5   0    0.10    0.09
   0   5   0    0.13    0.10
   0   5   0    0.05    0.04
   0   5   0    0.28    0.09
  -1  -5   0    0.02    0.09
   1  -5   0   -0.04    0.08
   1   5   0    0.04    0.09
  -1   5   0    0.12    0.09
  -1   5   0    0.13    0.05
  -1   5   0    0.12    0.10
   1   5   0    0.08    0.09
   2  -5   0    1.27    0.14
  -2  -5   0    1.15    0.12
  -2   5   0    1.13    0.12
  -2   5   0    1.01    0.11
  -2   5   0    1.26    0.12
   2   5   0    1.13    0.11
   2   5   0    1.17    0.12
  -3  -5   0    0.38    0.11
   3  -5   0    0.54    0.09
  -3   5   0    0.57    0.11
   3   5   0    0.52    0.06
   3   5   0    0.31    0.11
  -3   5   0    0.54    0.09
  -3   5   0    0.51    0.10
   3   5   0    0.55    0.11
  -4  -5   0    1.06    0.13
   4  -5   0    0.96    0.11
   4   5   0    1.09    0.11
  -4   5   0    0.70    0.11
  -4   5   0    0.94    0.13
   4   5   0    1.00    0.14
  -4   5   0    1.14    0.11
   4   5   0    0.96    0.08
  -5  -5   0   19.52    0.46
   5   5   0   20.10    0.42
  -5   5   0   19.23    0.45
  -5   5   0   19.02    0.44
   5   5   0   19.64    0.41
  -5   5   0   19.24    0.44
  -5   5   0   18.91    0.41
   5   5   0   19.74    0.48
  -6  -5   0    1.39    0.15
  -6  -5   0    1.53    0.17
   6  -5   0    1.18    0.16
  -6   5   0    1.29    0.15
  -6   5   0    1.52    0.13
   6   5   0    1.38    0.12
  -6   5   0    1.31    0.14
   6   5   0    1.07    0.17
  -7  -5   0    3.03    0.21
  -7  -5   0    2.84    0.24
  -7  -5   0    2.90    0.18
   7  -5   0    2.77    0.21
  -7   5   0    2.85    0.23
   7   5   0    2.92    0.26
  -7   5   0    2.80    0.20
  -7   5   0    3.15    0.24
   8  -5   0    2.90    0.24
  -8  -5   0    3.19    0.18
  -8  -5   0    2.94    0.24
  -8  -5   0    2.61    0.26
  -8   5   0    3.54    0.22
  -8   5   0    3.39    0.24
  -8   5   0    2.50    0.28
   8   5   0    3.16    0.30
  -9  -5   0    1.11    0.17
  -9  -5   0    1.22    0.19
   9  -5   0    1.47    0.17
   9  -5   0    1.40    0.19
  -9   5   0    1.17    0.20
   9   5   0    1.38    0.23
  -9   5   0    1.21    0.15
 -10  -5   0    2.96    0.28
 -10  -5   0    2.01    0.22
  10  -5   0    2.58    0.23
 -10   5   0    2.36    0.24
  10   5   0    2.57    0.27
 -10   5   0    2.01    0.18
 -11  -5   0    2.21    0.23
 -11  -5   0    2.64    0.25
  11  -5   0    2.36    0.24
  11   5   0    2.56    0.29
 -11   5   0    2.34    0.20
 -11   5   0    2.13    0.26
  12  -5   0    0.07    0.22
 -12  -5   0    0.62    0.22
 -12  -5   0    0.53    0.22
 -12   5   0    0.48    0.24
  12   5   0    0.04    0.26
 -12   5   0    0.55    0.18
 -13  -5   0    1.47    0.26
 -13  -5   0    1.39    0.26
  13  -5   0    1.71    0.27
  13   5   0    1.85    0.31
 -13   5   0    0.94    0.27
 -14  -5   0    0.09    0.24
 -14  -5   0   -0.21    0.25
  14  -5   0    0.72    0.28
  14   5   0    0.63    0.31
 -14   5   0   -0.33    0.26
 -15  -5   0    0.98    0.28
  15  -5   0    1.05    0.32
  15   5   0    1.22    0.35
  15   5   0    1.01    0.29
 -15   5   0    0.63    0.31
  16  -5   0    0.91    0.34
 -16  -5   0    1.44    0.31
  16   5   0    0.83    0.32
  16   5   0    1.30    0.38
 -16   5   0    0.76    0.34
  17  -5   0    0.30    0.35
 -17  -5   0    0.34    0.31
 -17   5   0    0.83    0.36
  17   5   0    0.25    0.38
  18  -5   0    0.51    0.38
   0  -6   0    7.30    0.25
   0   6   0    7.03    0.25
   0   6   0    7.02    0.17
   0   6   0    7.42    0.25
   1  -6   0    0.36    0.11
  -1  -6   0    0.35    0.11
  -1   6   0    0.32    0.11
  -1   6   0    0.30    0.07
  -1   6   0    0.22    0.10
   1   6   0    0.40    0.12
   1   6   0    0.36    0.12
  -2  -6   0   21.98    0.49
   2  -6   0   21.06    0.46
  -2   6   0   21.66    0.48
  -2   6   0   20.74    0.47
  -2   6   0   21.46    0.44
   2   6   0   21.80    0.49
   2   6   0   22.11    0.47
  -3  -6   0    0.83    0.14
   3  -6   0    0.82    0.11
  -3   6   0    0.85    0.13
   3   6   0    0.73    0.14
  -3   6   0    0.72    0.13
  -3   6   0    0.86    0.10
   3   6   0    0.74    0.13
   4  -6   0    3.16    0.20
  -4  -6   0    2.98    0.23
   4   6   0    3.28    0.14
  -4   6   0    3.12    0.21
   4   6   0    3.20    0.20
   4   6   0    3.43    0.25
  -4   6   0    3.50    0.23
  -4   6   0    2.89    0.19
   5  -6   0    8.67    0.28
  -5  -6   0    8.18    0.31
  -5   6   0    8.23    0.29
   5   6   0    8.86    0.28
  -5   6   0    9.01    0.29
   5   6   0    8.69    0.24
  -5   6   0    8.65    0.29
   5   6   0    8.80    0.33
  -6  -6   0   30.17    0.62
  -6  -6   0   29.70    0.66
   6  -6   0   30.58    0.64
  -6   6   0   31.01    0.66
  -6   6   0   29.30    0.60
   6   6   0   30.01    0.60
   6   6   0   29.31    0.68
  -6   6   0   29.46    0.64
  -7  -6   0    2.97    0.26
  -7  -6   0    3.59    0.21
   7  -6   0    3.37    0.23
  -7   6   0    3.38    0.24
   7   6   0    3.56    0.31
  -7   6   0    3.45    0.26
   7   6   0    3.05    0.21
  -7   6   0    3.00    0.21
  -8  -6   0   20.71    0.45
   8  -6   0   19.86    0.49
  -8  -6   0   19.81    0.52
  -8   6   0   20.13    0.47
  -8   6   0   20.43    0.50
   8   6   0   19.64    0.48
  -8   6   0   19.90    0.53
   8   6   0   20.79    0.57
   9  -6   0    1.19    0.19
   9  -6   0    0.99    0.20
  -9  -6   0    0.82    0.19
  -9   6   0    1.13    0.16
  -9   6   0    0.77    0.20
   9   6   0    1.20    0.24
   9   6   0    1.00    0.17
  10  -6   0   11.52    0.37
 -10  -6   0   11.66    0.42
  10  -6   0   12.66    0.42
 -10   6   0   12.23    0.37
 -10   6   0   11.68    0.44
  10   6   0   11.28    0.38
  10   6   0   11.60    0.48
 -11  -6   0    0.49    0.21
  11  -6   0    0.00    0.22
  11   6   0   -0.05    0.19
 -11   6   0    0.25    0.17
 -11   6   0   -0.22    0.22
  11   6   0   -0.22    0.26
 -12  -6   0    0.07    0.22
  12  -6   0   -0.03    0.23
  12   6   0    0.22    0.28
  12   6   0   -0.10    0.21
 -12   6   0    0.26    0.24
  13  -6   0    0.15    0.26
 -13  -6   0    0.43    0.24
 -13   6   0    0.60    0.27
  13   6   0    0.83    0.31
 -14  -6   0   23.20    0.66
  14  -6   0   22.91    0.67
 -14   6   0   20.22    0.68
  14   6   0   22.30    0.71
 -15  -6   0    0.11    0.27
  15  -6   0   -0.08    0.30
 -15   6   0    0.27    0.31
  15   6   0    0.17    0.34
 -16  -6   0    0.74    0.31
  16  -6   0    1.52    0.36
  16   6   0    1.16    0.38
 -16   6   0    0.21    0.34
  17  -6   0    0.56    0.37
 -17  -6   0    0.16    0.32
  17   6   0   -0.42    0.38
 -17   6   0    0.14    0.36
  18  -6   0    0.56    0.36
   0  -7   0    0.11    0.12
   0   7   0    0.14    0.14
   0   7   0    0.01    0.12
  -1  -7   0    9.52    0.31
   1  -7   0    9.69    0.30
   1   7   0    9.14    0.31
  -1   7   0    9.00    0.23
  -1   7   0    9.42    0.31
   1   7   0    9.54    0.32
  -1   7   0    9.20    0.30
  -2  -7   0    6.87    0.28
   2  -7   0    6.87    0.26
   2   7   0    6.81    0.28
  -2   7   0    6.38    0.27
  -2   7   0    6.90    0.28
  -2   7   0    6.57    0.21
   2   7   0    6.48    0.29
  -3  -7   0    8.53    0.30
   3  -7   0    7.61    0.27
   3   7   0    8.44    0.28
   3   7   0    8.01    0.32
  -3   7   0    7.99    0.30
  -3   7   0    8.13    0.25
  -3   7   0    7.70    0.29
   4  -7   0    7.84    0.28
  -4  -7   0    8.17    0.31
   4   7   0    7.98    0.33
  -4   7   0    7.90    0.30
  -4   7   0    8.04    0.27
   4   7   0    8.04    0.29
  -4   7   0    8.42    0.30
   5  -7   0   18.55    0.45
  -5  -7   0   19.90    0.47
   5  -7   0   19.48    0.49
  -5  -7   0   19.96    0.50
  -5   7   0   19.39    0.48
   5   7   0   19.02    0.51
  -5   7   0   19.30    0.46
   5   7   0   19.40    0.46
   6  -7   0    0.03    0.17
  -6  -7   0    0.14    0.15
   6  -7   0    0.22    0.14
  -6  -7   0    0.00    0.16
  -6   7   0    0.03    0.14
   6   7   0    0.13    0.18
  -6   7   0    0.13    0.15
  -7  -7   0    7.95    0.35
  -7  -7   0    7.80    0.28
   7  -7   0    7.39    0.32
  -7   7   0    7.48    0.28
  -7   7   0    7.24    0.32
   7   7   0    7.70    0.37
  -7   7   0    8.02    0.34
  -8  -7   0    0.96    0.20
  -8  -7   0    1.33    0.17
   8  -7   0    1.56    0.22
  -8   7   0    1.01    0.19
   8   7   0    1.30    0.24
  -8   7   0    1.18    0.16
  -8   7   0    1.00    0.20
  -9  -7   0   21.17    0.57
   9  -7   0   21.27    0.54
  -9   7   0   21.79    0.59
  -9   7   0   21.01    0.55
   9   7   0   20.87    0.61
  -9   7   0   22.45    0.52
  10  -7   0    0.47    0.22
 -10  -7   0    0.78    0.22
  10  -7   0    0.54    0.22
 -10   7   0    0.44    0.22
 -10   7   0    0.47    0.17
  10   7   0    0.55    0.26
  11  -7   0    7.02    0.39
 -11  -7   0    5.59    0.38
  11   7   0    6.26    0.44
 -11   7   0    6.02    0.40
  12  -7   0   -0.38    0.25
 -12  -7   0    0.00    0.23
 -12   7   0   -0.08    0.25
  12   7   0    0.16    0.30
  13  -7   0   10.27    0.48
 -13  -7   0    9.49    0.46
 -13   7   0    9.57    0.50
  13   7   0   10.87    0.54
 -14  -7   0    1.24    0.30
  14  -7   0    1.17    0.31
  14   7   0    1.46    0.36
 -14   7   0    1.13    0.32
  15  -7   0    5.14    0.48
 -15  -7   0    4.96    0.45
 -15   7   0    5.24    0.47
  15   7   0    4.72    0.45
 -16  -7   0   -0.13    0.31
  16  -7   0    0.20    0.35
  16   7   0    0.44    0.39
 -16   7   0    0.35    0.35
  17  -7   0    7.49    0.59
 -17   7   0    7.82    0.58
   0  -8   0   18.92    0.47
   0   8   0   18.48    0.47
   0   8   0   18.59    0.48
  -1  -8   0   26.85    0.60
   1  -8   0   27.43    0.59
   1   8   0   25.65    0.61
   1   8   0   27.74    0.61
  -1   8   0   26.56    0.61
  -1   8   0   26.38    0.60
  -2  -8   0   37.57    0.78
   2  -8   0   37.11    0.75
  -2   8   0   37.78    0.71
   2   8   0   37.23    0.77
   2   8   0   37.68    0.79
  -2   8   0   36.95    0.77
  -2   8   0   36.65    0.78
  -3  -8   0    3.51    0.26
   3  -8   0    3.87    0.25
  -3   8   0    3.82    0.20
  -3   8   0    4.28    0.25
   3   8   0    3.94    0.27
   3   8   0    4.15    0.30
  -3   8   0    4.09    0.26
  -4  -8   0   21.50    0.53
   4  -8   0   20.42    0.54
   4  -8   0   20.44    0.49
  -4  -8   0   20.93    0.52
  -4   8   0   21.36    0.52
   4   8   0   21.61    0.55
  -4   8   0   21.83    0.53
   4   8   0   21.34    0.50
  -4   8   0   21.12    0.48
   5  -8   0    0.70    0.15
  -5  -8   0    1.04    0.19
   5  -8   0    0.98    0.22
  -5  -8   0    1.32    0.20
  -5   8   0    0.97    0.18
  -5   8   0    0.92    0.15
   5   8   0    1.44    0.21
   6  -8   0   21.75    0.55
  -6  -8   0   22.03    0.57
   6  -8   0   21.17    0.50
  -6  -8   0   21.25    0.52
  -6   8   0   21.06    0.54
   6   8   0   21.59    0.59
  -6   8   0   22.59    0.54
  -7  -8   0    1.19    0.19
   7  -8   0    1.28    0.18
   7  -8   0    1.54    0.23
  -7  -8   0    1.72    0.22
  -7   8   0    1.52    0.21
   7   8   0    1.52    0.25
  -7   8   0    1.26    0.19
   8  -8   0    0.56    0.24
  -8  -8   0    0.60    0.21
  -8   8   0    0.80    0.20
   8   8   0    0.98    0.25
  -8   8   0    0.73    0.20
  -9  -8   0    0.35    0.22
   9  -8   0   -0.04    0.23
   9   8   0    0.20    0.26
  -9   8   0   -0.12    0.20
  -9   8   0    0.13    0.20
  10  -8   0   -0.18    0.26
 -10  -8   0    1.05    0.24
  10   8   0    0.32    0.28
 -10   8   0    0.71    0.23
 -10   8   0    0.33    0.23
 -11  -8   0    0.34    0.24
  11  -8   0   -0.22    0.25
  11   8   0    0.83    0.30
 -11   8   0    0.00    0.24
  12  -8   0    4.25    0.42
 -12  -8   0    3.44    0.32
  12   8   0    3.63    0.38
 -12   8   0    3.52    0.33
 -13  -8   0    0.74    0.28
  13  -8   0    0.86    0.30
 -13   8   0    0.59    0.29
  13   8   0    1.10    0.35
  14  -8   0   15.53    0.59
 -14  -8   0   16.10    0.59
 -14   8   0   15.03    0.61
  14   8   0   16.09    0.67
  15  -8   0    2.34    0.38
 -15  -8   0    2.62    0.37
 -15   8   0    2.66    0.37
  15   8   0    2.64    0.43
 -16  -8   0    4.56    0.47
  16  -8   0    4.42    0.44
  16   8   0    3.95    0.49
 -16   8   0    4.19    0.44
  17  -8   0    2.02    0.41
   0  -9   0   -0.01    0.16
   0   9   0   -0.07    0.17
   0   9   0   -0.03    0.18
   1  -9   0   52.88    1.03
  -1  -9   0   51.76    1.03
  -1   9   0   51.27    1.05
  -1   9   0   52.35    1.05
   1   9   0   52.78    1.06
   1   9   0   53.03    1.05
  -2  -9   0   27.09    0.63
   2  -9   0   26.58    0.65
  -2  -9   0   27.40    0.64
   2  -9   0   26.65    0.60
   2   9   0   26.54    0.63
  -2   9   0   27.12    0.63
   2   9   0   27.29    0.62
  -2   9   0   26.80    0.63
   3  -9   0   55.75    1.12
  -3  -9   0   54.45    1.10
  -3  -9   0   56.01    1.10
   3  -9   0   55.02    1.06
  -3   9   0   54.68    1.10
   3   9   0   55.38    1.12
  -4  -9   0    0.19    0.18
   4  -9   0    0.56    0.16
  -4  -9   0    0.28    0.20
   4  -9   0    0.15    0.21
   4   9   0   -0.08    0.19
  -4   9   0    0.09    0.18
  -5  -9   0   36.57    0.79
  -5  -9   0   36.45    0.82
   5  -9   0   36.53    0.83
   5  -9   0   35.79    0.76
   5   9   0   36.93    0.83
  -5   9   0   38.44    0.77
  -5   9   0   36.47    0.80
  -6  -9   0    1.10    0.22
   6  -9   0    1.33    0.18
   6  -9   0    1.03    0.24
  -6  -9   0    0.86    0.22
  -6   9   0    1.07    0.21
   6   9   0    1.60    0.25
  -6   9   0    1.43    0.19
  -7  -9   0   28.84    0.66
   7  -9   0   27.94    0.70
  -7  -9   0   28.71    0.71
  -7   9   0   30.11    0.68
  -7   9   0   28.95    0.68
   7   9   0   27.65    0.72
  -8  -9   0    0.26    0.22
   8  -9   0    0.50    0.24
  -8   9   0    0.21    0.20
  -8   9   0    0.32    0.22
   8   9   0    0.54    0.26
  -9  -9   0   14.65    0.51
   9  -9   0   15.03    0.50
   9   9   0   13.76    0.53
  -9   9   0   15.50    0.51
  -9   9   0   14.47    0.48
  10  -9   0    0.00    0.27
 -10  -9   0    0.10    0.24
 -10   9   0   -0.07    0.23
  10   9   0   -0.33    0.27
 -10   9   0    0.16    0.24
 -11  -9   0   10.13    0.47
  11  -9   0   10.13    0.48
 -11   9   0    9.51    0.47
  11   9   0    9.02    0.52
 -11   9   0    9.55    0.45
  12  -9   0    0.34    0.29
 -12  -9   0    0.40    0.28
  12   9   0    0.72    0.34
 -12   9   0   -0.08    0.27
 -13  -9   0   15.49    0.58
  13  -9   0   14.83    0.57
  13   9   0   15.50    0.65
 -13   9   0   15.25    0.60
  14  -9   0    1.41    0.36
 -14  -9   0    1.73    0.34
  14   9   0    1.43    0.40
 -14   9   0    1.33    0.34
  15  -9   0   16.16    0.65
 -15  -9   0   16.14    0.65
 -15   9   0   15.89    0.67
  15   9   0   16.49    0.73
  16  -9   0    2.91    0.42
 -16   9   0    2.86    0.43
   0 -10   0   55.47    1.10
   0 -10   0   55.23    1.13
   0  10   0   55.93    1.12
  -1 -10   0    7.35    0.36
   1 -10   0    6.64    0.36
  -1 -10   0    6.67    0.35
   1 -10   0    6.65    0.35
  -1  10   0    6.67    0.35
   1  10   0    6.39    0.35
   2 -10   0   33.06    0.79
  -2 -10   0   33.11    0.75
  -2 -10   0   33.94    0.76
   2 -10   0   33.50    0.73
   2  10   0   32.88    0.76
  -2  10   0   33.53    0.76
   3 -10   0    7.49    0.38
  -3 -10   0    7.04    0.36
  -3 -10   0    7.39    0.38
   3 -10   0    6.25    0.33
   3  10   0    6.43    0.35
  -3  10   0    7.11    0.35
  -4 -10   0   22.40    0.59
   4 -10   0   22.40    0.56
  -4 -10   0   23.42    0.59
   4 -10   0   22.22    0.60
  -4  10   0   21.47    0.57
   4  10   0   21.77    0.61
   5 -10   0    8.76    0.41
  -5 -10   0    8.99    0.40
  -5 -10   0   10.22    0.41
   5  10   0    8.91    0.43
  -5  10   0    9.93    0.40
  -6 -10   0    9.33    0.40
   6 -10   0    8.82    0.41
  -6 -10   0    8.69    0.41
  -6  10   0    8.83    0.40
   6  10   0    8.50    0.43
   7 -10   0    6.01    0.39
  -7 -10   0    6.12    0.38
  -7 -10   0    6.82    0.36
  -7  10   0    6.34    0.37
   7  10   0    6.16    0.42
  -8 -10   0   20.85    0.61
   8 -10   0   21.40    0.62
  -8  10   0   20.33    0.58
   8  10   0   19.82    0.63
   9 -10   0    0.48    0.28
  -9 -10   0    0.49    0.26
   9  10   0    0.82    0.30
  -9  10   0    0.27    0.24
 -10 -10   0   23.11    0.67
  10 -10   0   23.64    0.65
 -10  10   0   23.25    0.65
  10  10   0   23.65    0.72
 -11 -10   0    0.19    0.28
  11  10   0    0.17    0.33
 -11  10   0    0.65    0.27
 -11  10   0    0.18    0.28
 -12 -10   0   15.94    0.60
  12 -10   0   15.07    0.58
  12  10   0   15.01    0.64
 -12  10   0   15.17    0.59
  13 -10   0    0.19    0.34
 -13 -10   0    0.17    0.31
  13  10   0   -0.55    0.36
 -13  10   0    0.40    0.30
 -14 -10   0    9.34    0.54
  14 -10   0    9.56    0.57
 -14  10   0    9.26    0.55
  14  10   0    9.07    0.62
  15 -10   0   -0.45    0.37
 -15  10   0   -0.35    0.35
   0 -11   0    0.29    0.26
   0 -11   0   -0.01    0.20
   0  11   0   -0.07    0.21
  -1 -11   0   44.52    0.98
  -1 -11   0   44.46    0.95
   1 -11   0   46.77    0.95
   1 -11   0   43.78    0.98
  -1  11   0   44.75    0.96
   1  11   0   44.63    0.97
  -2 -11   0    1.04    0.26
   2 -11   0    0.28    0.26
   2 -11   0    0.87    0.21
  -2 -11   0    0.82    0.22
   2  11   0    0.68    0.23
  -2  11   0    0.58    0.22
  -3 -11   0    1.04    0.23
  -3 -11   0    1.09    0.25
   3 -11   0    1.27    0.22
   3 -11   0    0.58    0.26
   3  11   0    0.78    0.24
  -3  11   0    0.71    0.23
  -4 -11   0   13.35    0.47
   4 -11   0   13.65    0.49
  -4 -11   0   13.58    0.48
  -4  11   0   13.51    0.48
   4  11   0   13.37    0.49
   5 -11   0    0.79    0.30
  -5 -11   0    0.97    0.25
  -5 -11   0    1.25    0.25
  -5  11   0    0.91    0.24
   5  11   0    1.01    0.26
  -6 -11   0   -0.03    0.23
   6 -11   0    0.01    0.28
  -6 -11   0   -0.10    0.25
  -6  11   0    0.25    0.24
   6  11   0    0.17    0.26
  -7 -11   0   22.88    0.65
  -7 -11   0   23.47    0.62
   7 -11   0   22.53    0.65
  -7  11   0   22.28    0.63
   7  11   0   23.16    0.68
  -8 -11   0    1.17    0.28
   8 -11   0    1.19    0.31
   8  11   0    1.08    0.30
  -8  11   0    1.14    0.28
   9 -11   0   19.63    0.63
  -9 -11   0   17.31    0.60
   9  11   0   18.13    0.63
  -9  11   0   18.57    0.59
 -10 -11   0    1.20    0.30
  10 -11   0    1.36    0.35
 -10  11   0    1.34    0.30
  10  11   0    1.16    0.34
 -11 -11   0   15.00    0.58
  11  11   0   14.71    0.64
 -11  11   0   14.19    0.57
  12 -11   0    0.07    0.33
 -12 -11   0    0.25    0.31
  12  11   0    0.12    0.37
 -13 -11   0    6.08    0.51
  13 -11   0    6.34    0.53
  13  11   0    5.41    0.56
  14 -11   0   -0.11    0.37
   0 -12   0   35.32    0.80
   0 -12   0   33.23    0.82
   0  12   0   33.78    0.81
   1 -12   0    3.83    0.36
  -1 -12   0    3.15    0.29
  -1 -12   0    2.91    0.32
   1 -12   0    3.03    0.28
  -1  12   0    2.82    0.29
   1  12   0    3.36    0.30
  -2 -12   0   31.81    0.76
   2 -12   0   30.70    0.79
  -2 -12   0   30.92    0.76
   2  12   0   30.63    0.77
  -2  12   0   30.89    0.76
  -3 -12   0    0.31    0.27
   3 -12   0   -0.23    0.28
  -3 -12   0   -0.18    0.23
  -3  12   0   -0.25    0.23
   3  12   0   -0.22    0.24
  -4 -12   0   13.06    0.51
  -4 -12   0   12.77    0.50
   4 -12   0   13.09    0.51
   4  12   0   13.92    0.52
  -4  12   0   13.46    0.49
   5 -12   0   -0.38    0.29
  -5 -12   0    0.13    0.25
  -5 -12   0   -0.14    0.27
  -5  12   0   -0.09    0.25
   5  12   0   -0.19    0.26
  -6 -12   0   16.76    0.57
   6 -12   0   16.24    0.58
  -6 -12   0   16.63    0.53
  -6  12   0   16.89    0.56
   6  12   0   16.79    0.59
  -7 -12   0    6.24    0.42
  -7 -12   0    6.15    0.42
   7 -12   0    5.90    0.44
  -7  12   0    7.33    0.43
   7  12   0    6.17    0.45
  -8 -12   0   13.39    0.54
   8 -12   0   12.23    0.54
  -8  12   0   13.47    0.53
   8  12   0   12.33    0.57
   9 -12   0    0.79    0.35
  -9 -12   0    1.48    0.32
   9  12   0    1.09    0.35
  -9  12   0    0.99    0.30
  10 -12   0    9.24    0.51
 -10 -12   0   10.03    0.52
 -10  12   0    9.81    0.50
  10  12   0   10.50    0.57
 -11 -12   0    0.35    0.33
 -11  12   0   -0.18    0.31
  11  12   0    0.16    0.37
 -12 -12   0    8.95    0.54
 -12  12   0    7.64    0.54
  12  12   0    8.13    0.59
  13 -12   0    0.30    0.38
   0 -13   0    0.20    0.25
   0 -13   0   -0.07    0.30
   0  13   0    0.58    0.27
  -1 -13   0    9.91    0.46
   1 -13   0    9.87    0.48
  -1 -13   0   10.07    0.48
  -1  13   0    9.98    0.46
   1  13   0    9.87    0.47
  -2 -13   0    1.82    0.32
  -2 -13   0    2.50    0.29
   2 -13   0    2.20    0.34
   2  13   0    1.73    0.30
  -2  13   0    1.50    0.29
   3 -13   0    6.67    0.44
  -3 -13   0    6.39    0.41
  -3 -13   0    5.78    0.42
  -3  13   0    5.75    0.41
   3  13   0    6.01    0.43
  -4 -13   0    1.29    0.33
   4 -13   0    1.18    0.33
  -4 -13   0    0.76    0.28
   4  13   0    0.93    0.30
  -4  13   0    0.77    0.29
  -5 -13   0    4.55    0.40
   5 -13   0    3.98    0.43
  -5 -13   0    4.47    0.41
  -5  13   0    5.09    0.42
   5  13   0    3.73    0.37
   6 -13   0    0.40    0.36
  -6 -13   0    0.02    0.31
  -6 -13   0    0.22    0.29
   6  13   0    1.08    0.32
  -6  13   0    0.35    0.29
   7 -13   0    9.53    0.56
  -7 -13   0    7.75    0.48
  -7  13   0    8.27    0.48
   7  13   0    8.90    0.52
  -8 -13   0    0.58    0.31
   8 -13   0    0.51    0.37
   8  13   0    0.40    0.34
  -8  13   0    0.35    0.31
   9 -13   0    3.45    0.42
  -9 -13   0    3.35    0.38
  -9  13   0    3.50    0.38
   9  13   0    2.78    0.40
 -10 -13   0    3.64    0.40
  10 -13   0    3.91    0.46
 -10  13   0    3.55    0.39
  10  13   0    3.59    0.43
 -11  13   0    1.12    0.36
 -12  13   0    1.19    0.39
   0 -14   0    9.33    0.50
   0  14   0    9.51    0.49
   1 -14   0    1.50    0.35
  -1 -14   0    1.97    0.37
  -1  14   0    1.26    0.31
   1  14   0    1.87    0.32
   2 -14   0    0.77    0.35
  -2 -14   0    0.23    0.32
  -2 -14   0    0.43    0.28
   2  14   0    0.62    0.30
  -2  14   0    0.66    0.30
  -3 -14   0    0.31    0.29
   3 -14   0    0.21    0.34
  -3 -14   0    0.34    0.34
  -3  14   0    0.51    0.30
   3  14   0    0.68    0.31
   4 -14   0    0.96    0.36
  -4 -14   0    1.68    0.34
  -4 -14   0    1.64    0.32
   4  14   0    1.13    0.32
  -4  14   0    1.36    0.32
   5 -14   0    0.03    0.38
  -5 -14   0    1.09    0.35
  -5 -14   0    0.31    0.30
  -5  14   0    0.67    0.32
   5  14   0    0.89    0.33
   6 -14   0    3.13    0.44
  -6 -14   0    3.16    0.39
  -6 -14   0    3.00    0.37
   6  14   0    2.11    0.37
  -6  14   0    2.71    0.36
  -7 -14   0    1.21    0.34
   7 -14   0    2.40    0.42
   7  14   0    2.05    0.38
  -7  14   0    2.23    0.36
   8 -14   0    0.11    0.42
  -8 -14   0    0.16    0.32
   8  14   0   -0.01    0.35
  -8  14   0    0.05    0.33
  -9 -14   0    0.41    0.35
   9 -14   0   -0.14    0.40
  -9  14   0    0.42    0.36
  10 -14   0    0.44    0.44
 -10  14   0    0.71    0.36
   0 -15   0   -0.32    0.35
   0  15   0   -0.01    0.30
  -1 -15   0    0.99    0.36
   1 -15   0    1.28    0.38
  -1  15   0    1.64    0.34
   1  15   0    1.68    0.35
   2 -15   0    0.34    0.37
  -2 -15   0   -0.06    0.35
   2  15   0    0.10    0.32
  -2  15   0    0.09    0.31
  -3 -15   0    0.61    0.38
   3 -15   0    0.28    0.38
  -3  15   0    0.00    0.31
   3  15   0    0.13    0.33
   4 -15   0   -0.09    0.37
  -4 -15   0    0.76    0.32
  -4 -15   0    0.89    0.36
   4  15   0    0.77    0.35
  -4  15   0    0.63    0.34
   5 -15   0    0.01    0.39
  -5 -15   0    0.20    0.32
  -5 -15   0   -0.44    0.36
  -5  15   0    0.20    0.34
   5  15   0    0.33    0.34
  -6 -15   0    0.57    0.37
   6 -15   0   -0.62    0.39
  -6 -15   0    0.28    0.34
   6  15   0   -0.19    0.35
  -6  15   0    0.15    0.35
  -7 -15   0    0.34    0.34
  -7  15   0    0.04    0.35
  -8  15   0    1.69    0.39
   0  16   0   -0.12    0.34
  -1 -16   0   -0.10    0.39
   1  16   0    0.01    0.34
  -1  16   0    0.18    0.34
  -2 -16   0    2.69    0.43
  -2  16   0    3.70    0.40
  -3 -16   0    1.05    0.39
  -3  16   0    0.11    0.35
  -4 -16   0   -0.45    0.36
  -5 -16   0    0.66    0.42
  19   0  -1    0.38    0.40
  18   0  -1    0.39    0.35
 -18   0   1    0.02    0.35
 -18   0   1   -0.15    0.27
 -17   0   1    0.03    0.25
 -17   0   1    0.04    0.32
  17   0  -1    0.05    0.32
 -16   0   1    0.16    0.29
 -16   0   1   -0.03    0.23
  16   0  -1    0.10    0.29
 -15   0   1   -0.15    0.26
  15   0  -1    0.22    0.27
 -15   0   1   -0.09    0.21
  14   0  -1    0.07    0.24
 -14   0   1    0.24    0.24
 -14   0   1    0.15    0.19
 -13   0   1    0.02    0.17
  13   0  -1    0.23    0.22
 -13   0   1    0.28    0.22
 -12   0   1    0.20    0.20
 -12   0   1    0.06    0.16
  12   0  -1   -0.18    0.19
  11   0  -1   -0.22    0.17
 -11   0   1    0.15    0.18
 -11   0   1    0.11    0.14
  10   0  -1   -0.10    0.15
 -10   0   1   -0.06    0.12
 -10   0   1    0.43    0.16
  -9   0   1    0.02    0.14
  -9   0   1    0.12    0.11
   9   0  -1   -0.22    0.13
  -8   0   1   -0.12    0.12
  -8   0   1    0.20    0.10
   8   0  -1    0.07    0.12
   7   0  -1   -0.11    0.09
  -7   0   1   -0.05    0.08
  -7   0   1    0.04    0.10
   6   0  -1   -0.06    0.08
  -6   0   1   -0.04    0.09
  -6   0   1   -0.04    0.07
  -5   0   1    0.59    0.09
   5   0  -1    0.09    0.04
   5   0  -1    0.00    0.07
  -5   0   1    0.10    0.06
  -4   0   1   -0.08    0.05
   4   0  -1   -0.11    0.05
  -4   0   1   -0.09    0.06
   4   0  -1   -0.01    0.03
  -3   0   1    0.00    0.03
   3   0  -1    0.04    0.02
   3   0  -1    0.01    0.04
  -3   0   1    0.09    0.04
  -2   0   1    0.01    0.02
   2   0  -1    0.07    0.03
   2   0  -1    0.00    0.02
  -2   0   1    0.03    0.03
   1   0  -1    0.10    0.01
  -1   0   1    0.10    0.02
  -1   0   1    0.08    0.01
   1   0  -1    0.12    0.02
   0   0  -1    0.01    0.00
   0   0  -1    0.01    0.01
  -1   0  -1   -0.02    0.02
   1   0   1    0.07    0.03
  -1   0  -1   -0.04    0.02
   1   0   1    0.05    0.03
   2   0   1    0.15    0.03
  -2   0  -1    0.07    0.02
  -2   0  -1    0.12    0.04
  -2   0  -1    0.03    0.03
  -3   0  -1    0.22    0.03
  -3   0  -1    0.30    0.05
  -3   0  -1    0.25    0.06
   3   0   1    0.18    0.05
  -4   0  -1    0.01    0.07
  -4   0  -1    0.06    0.06
   4   0   1    0.05    0.06
  -5   0  -1    0.05    0.07
  -5   0  -1    0.04    0.08
   5   0   1    0.10    0.07
   6   0   1    0.02    0.09
  -6   0  -1    0.04    0.08
  -6   0  -1    0.07    0.10
   7   0   1    0.18    0.10
  -7   0  -1   -0.02    0.12
  -7   0  -1    0.06    0.09
  -8   0  -1   -0.20    0.13
   8   0   1   -0.08    0.12
  -8   0  -1    0.06    0.11
   9   0   1    0.01    0.14
  -9   0  -1   -0.05    0.15
  -9   0  -1    0.07    0.12
  10   0   1    0.30    0.16
 -10   0  -1   -0.06    0.13
 -10   0  -1   -0.10    0.17
  11   0   1    0.15    0.18
 -11   0  -1   -0.02    0.15
 -11   0  -1   -0.37    0.19
  12   0   1    0.02    0.20
 -12   0  -1    0.14    0.17
 -12   0  -1    0.00    0.21
 -13   0  -1   -0.05    0.23
  13   0   1   -0.13    0.22
 -13   0  -1   -0.20    0.18
 -14   0  -1    0.01    0.26
 -14   0  -1   -0.10    0.20
  14   0   1   -0.03    0.25
 -15   0  -1    0.05    0.28
 -15   0  -1    0.06    0.23
  15   0   1    0.06    0.27
 -16   0  -1   -0.08    0.24
  16   0   1   -0.20    0.30
 -16   0  -1    0.26    0.31
 -17   0  -1    0.13    0.34
 -17   0  -1   -0.29    0.25
  17   0   1    0.49    0.33
  18   0   1    0.53    0.37
 -18   0  -1    0.03    0.35
 -18   0  -1    0.31    0.29
  19   0   1    0.34    0.37
 -19   0  -1    0.05    0.31
  19  -1  -1    0.17    0.38
 -19  -1   1    0.33    0.31
 -19  -1   1    0.40    0.38
  19   1  -1    0.31    0.40
  18  -1  -1    1.03    0.37
 -18  -1   1    0.93    0.36
 -18  -1   1    0.42    0.29
  18   1  -1    1.05    0.37
 -18   1   1    0.90    0.37
 -17  -1   1    0.59    0.33
  17  -1  -1    0.60    0.33
 -17  -1   1    0.79    0.27
 -17   1   1    0.38    0.25
 -17   1   1    0.94    0.34
  17   1  -1    0.83    0.34
 -16  -1   1    4.36    0.44
 -16  -1   1    4.36    0.37
  16  -1  -1    4.02    0.42
 -16   1   1    4.23    0.35
  16   1  -1    3.60    0.36
 -16   1   1    3.55    0.36
 -15  -1   1    0.80    0.23
 -15  -1   1    0.63    0.28
  15  -1  -1    0.72    0.27
  15   1  -1    0.58    0.28
 -15   1   1    0.84    0.22
 -15   1   1    0.57    0.27
 -14  -1   1    1.16    0.22
 -14  -1   1    0.70    0.25
  14  -1  -1    1.20    0.26
 -14   1   1    1.19    0.21
 -14   1   1    0.64    0.26
  14   1  -1    1.21    0.27
 -13  -1   1    0.63    0.19
 -13  -1   1    1.02    0.24
  13  -1  -1    0.92    0.24
 -13   1   1    0.91    0.25
 -13   1   1    0.91    0.19
  13   1  -1    0.85    0.24
 -12  -1   1    2.20    0.20
  12  -1  -1    2.19    0.24
 -12  -1   1    2.08    0.25
  12   1  -1    1.99    0.24
 -12   1   1    2.47    0.26
 -12   1   1    2.49    0.20
 -11  -1   1    1.24    0.17
 -11  -1   1    1.31    0.21
  11  -1  -1    1.16    0.20
 -11   1   1    1.65    0.21
  11   1  -1    1.39    0.21
 -11   1   1    1.42    0.16
  10  -1  -1    0.00    0.15
 -10  -1   1    0.11    0.13
 -10  -1   1    0.04    0.16
 -10   1   1    0.03    0.16
 -10   1   1   -0.06    0.12
  10   1  -1    0.26    0.16
  -9  -1   1    1.50    0.17
  -9  -1   1    1.55    0.14
   9  -1  -1    1.28    0.16
  -9   1   1    1.41    0.13
   9   1  -1    1.38    0.17
  -9   1   1    1.48    0.18
  -8  -1   1   37.96    0.74
  -8  -1   1   38.60    0.79
   8  -1  -1   37.51    0.75
   8  -1  -1   38.35    0.68
  -8   1   1   37.73    0.79
  -8   1   1   38.75    0.73
   8   1  -1   37.80    0.76
   7  -1  -1   26.15    0.48
  -7  -1   1   25.74    0.52
  -7  -1   1   25.94    0.56
   7  -1  -1   26.84    0.54
  -7   1   1   25.69    0.52
  -7   1   1   26.54    0.58
   7   1  -1   26.37    0.55
  -6  -1   1   14.99    0.34
   6  -1  -1   15.47    0.35
   6  -1  -1   15.02    0.29
  -6  -1   1   15.61    0.37
  -6   1   1   15.70    0.33
   6   1  -1   15.45    0.35
  -6   1   1   15.29    0.37
   5  -1  -1   47.93    0.84
  -5  -1   1   48.14    0.90
  -5  -1   1   48.90    0.87
   5  -1  -1   47.88    0.88
  -5   1   1   47.57    0.86
  -5   1   1   48.25    0.91
  -4  -1   1   69.55    1.20
   4  -1  -1   69.03    1.19
  -4  -1   1   67.90    1.24
  -4   1   1   68.13    1.19
  -4   1   1   68.17    1.25
   3  -1  -1   20.86    0.38
  -3  -1   1   20.94    0.41
  -3  -1   1   20.46    0.39
   3  -1  -1   21.22    0.40
  -3   1   1   20.80    0.41
  -3   1   1   20.34    0.38
   3   1  -1   20.67    0.37
   3   1  -1   21.85    0.40
  -2  -1   1   37.64    0.67
   2  -1  -1   38.07    0.66
  -2  -1   1   36.89    0.66
  -2   1   1   37.58    0.68
   2   1  -1   38.38    0.67
   2   1  -1   36.88    0.65
  -2   1   1   37.46    0.67
  -2   1   1   37.19    0.64
   1  -1  -1   36.42    0.63
  -1  -1   1   35.08    0.63
  -1  -1   1   36.31    0.63
   1   1  -1   34.56    0.62
  -1   1   1   35.90    0.64
   1   1  -1   35.28    0.63
  -1   1   1   36.70    0.63
   0  -1   1   83.12    1.41
   0  -1  -1   81.41    1.41
   0  -1  -1   82.89    1.43
   0  -1   1   81.93    1.45
   0   1  -1   82.66    1.43
   0   1   1   82.52    1.43
   0   1   1   86.41    1.45
   0   1  -1   81.55    1.43
  -1  -1  -1    6.97    0.13
  -1  -1  -1    6.99    0.14
  -1   1  -1    6.71    0.14
  -1   1  -1    6.82    0.14
   1   1   1    6.68    0.14
  -1   1  -1    6.85    0.14
  -1   1  -1    6.66    0.13
   1   1   1    6.76    0.14
  -2  -1  -1   25.11    0.46
  -2  -1  -1   26.01    0.47
  -2  -1  -1   25.00    0.44
   2  -1   1   24.78    0.45
  -2   1  -1   24.17    0.45
  -2   1  -1   25.65    0.48
  -2   1  -1   24.68    0.45
   2   1   1   25.54    0.47
  -2   1  -1   25.17    0.45
  -3  -1  -1   12.04    0.27
   3  -1   1   11.73    0.25
  -3  -1  -1   11.87    0.22
   3   1   1   12.64    0.26
  -3   1  -1   12.06    0.24
  -3   1  -1   11.70    0.25
  -4  -1  -1   67.28    1.20
  -4  -1  -1   68.72    1.24
   4  -1   1   67.71    1.20
  -4   1  -1   66.62    1.19
   4   1   1   68.88    1.22
  -4   1  -1   68.41    1.18
  -5  -1  -1   12.74    0.30
   5  -1   1   12.92    0.29
  -5  -1  -1   13.27    0.32
  -5   1  -1   12.98    0.32
   5   1   1   13.87    0.31
  -5   1  -1   13.00    0.26
  -5   1  -1   12.89    0.29
  -6  -1  -1   20.44    0.46
  -6  -1  -1   20.91    0.44
  -6   1  -1   20.04    0.42
   6   1   1   21.11    0.45
  -6   1  -1   20.91    0.47
  -7  -1  -1    3.03    0.21
  -7  -1  -1    3.20    0.19
   7  -1   1    3.44    0.12
   7  -1   1    3.98    0.21
  -7   1  -1    3.44    0.22
   7   1   1    3.25    0.20
  -7   1  -1    3.42    0.19
   8  -1   1   34.35    0.69
  -8  -1  -1   33.94    0.69
  -8  -1  -1   34.58    0.74
  -8   1  -1   34.86    0.68
  -8   1  -1   33.01    0.73
   8   1   1   34.93    0.70
   9  -1   1    9.62    0.33
  -9  -1  -1    9.31    0.35
  -9  -1  -1    9.47    0.30
  -9   1  -1    9.29    0.36
  -9   1  -1    9.57    0.31
   9   1   1    9.77    0.34
 -10  -1  -1    8.58    0.31
 -10  -1  -1    9.27    0.38
  10  -1   1    9.22    0.34
  10   1   1    8.68    0.35
 -10   1  -1    8.77    0.37
 -10   1  -1    8.94    0.31
 -11  -1  -1    0.49    0.17
  11  -1   1    0.63    0.19
 -11  -1  -1    0.56    0.20
 -11   1  -1    0.58    0.20
 -11   1  -1    0.57    0.16
  11   1   1    0.82    0.20
  12  -1   1    5.82    0.34
 -12  -1  -1    5.50    0.37
 -12  -1  -1    5.75    0.31
 -12   1  -1    5.24    0.31
 -12   1  -1    5.45    0.38
  12   1   1    5.69    0.35
 -13  -1  -1    1.10    0.26
  13  -1   1    1.19    0.24
 -13  -1  -1    0.89    0.21
 -13   1  -1    0.58    0.19
  13   1   1    1.08    0.25
 -13   1  -1    1.10    0.26
 -14  -1  -1    0.05    0.25
  14  -1   1    0.41    0.25
 -14  -1  -1    0.36    0.21
 -14   1  -1    0.45    0.20
  14   1   1    0.48    0.26
 -14   1  -1    0.31    0.26
 -15  -1  -1    0.02    0.28
 -15  -1  -1    0.20    0.23
  15  -1   1   -0.18    0.26
 -15   1  -1    0.26    0.29
  15   1   1    0.38    0.28
 -15   1  -1    0.22    0.22
 -16  -1  -1    0.33    0.31
 -16  -1  -1   -0.28    0.25
  16  -1   1    0.20    0.30
 -16   1  -1   -0.15    0.31
 -16   1  -1   -0.01    0.24
  16   1   1    0.20    0.30
  17  -1   1    0.35    0.33
 -17  -1  -1    0.36    0.27
 -17  -1  -1   -0.10    0.33
  17   1   1    0.46    0.34
 -17   1  -1    0.30    0.34
 -17   1  -1    0.17    0.27
 -18  -1  -1   -0.42    0.35
 -18  -1  -1   -0.34    0.29
  18  -1   1   -0.25    0.35
  18   1   1    0.41    0.37
 -18   1  -1   -0.03    0.36
 -18   1  -1   -0.10    0.28
  19  -1   1    4.47    0.47
 -19  -1  -1    5.03    0.48
  19  -2  -1    5.45    0.56
 -19  -2   1    5.08    0.49
 -19  -2   1    6.19    0.60
  18  -2  -1    0.17    0.35
 -18  -2   1    0.08    0.29
 -18  -2   1    0.07    0.35
  18   2  -1    0.44    0.37
 -18   2   1    0.32    0.36
 -17  -2   1    2.71    0.32
  17  -2  -1    3.12    0.37
 -17  -2   1    3.25    0.38
  17   2  -1    2.68    0.39
 -17   2   1    2.99    0.38
  16  -2  -1    1.29    0.31
 -16  -2   1    0.79    0.25
 -16  -2   1    1.36    0.32
 -16   2   1    0.88    0.31
 -16   2   1    1.16    0.25
  16   2  -1    1.24    0.32
  15  -2  -1    6.04    0.44
 -15  -2   1    6.73    0.39
 -15  -2   1    5.79    0.44
 -15   2   1    6.25    0.36
  15   2  -1    5.96    0.44
 -15   2   1    5.60    0.45
  14  -2  -1   22.84    0.64
 -14  -2   1   22.87    0.60
 -14  -2   1   23.37    0.67
  14   2  -1   22.83    0.65
 -14   2   1   23.70    0.58
 -14   2   1   23.04    0.68
 -13  -2   1    0.69    0.23
  13  -2  -1    0.50    0.23
 -13  -2   1   -0.02    0.18
 -13   2   1    0.40    0.18
 -13   2   1    0.40    0.24
  13   2  -1    0.24    0.24
 -12  -2   1    1.47    0.20
  12  -2  -1    1.65    0.23
 -12  -2   1    1.59    0.23
 -12   2   1    1.69    0.24
 -12   2   1    1.40    0.18
  12   2  -1    1.25    0.24
  11  -2  -1   10.95    0.39
 -11  -2   1   11.10    0.36
 -11  -2   1   10.94    0.41
  11   2  -1   10.25    0.40
 -11   2   1   11.52    0.34
 -11   2   1   10.63    0.42
 -10  -2   1   26.39    0.59
  10  -2  -1   26.45    0.60
 -10  -2   1   25.23    0.62
  10   2  -1   26.41    0.62
 -10   2   1   26.22    0.56
  -9  -2   1    3.50    0.23
   9  -2  -1    3.44    0.25
   9  -2  -1    3.62    0.16
  -9  -2   1    3.70    0.25
  -9   2   1    3.99    0.26
   9   2  -1    4.02    0.26
  -9   2   1    3.84    0.21
  -8  -2   1   19.42    0.47
   8  -2  -1   19.49    0.39
  -8  -2   1   18.97    0.45
   8  -2  -1   20.38    0.46
   8   2  -1   19.97    0.47
  -8   2   1   18.74    0.42
  -8   2   1   19.32    0.48
  -7  -2   1    1.18    0.13
  -7  -2   1    1.21    0.12
   7  -2  -1    1.17    0.12
   7  -2  -1    1.42    0.12
  -7   2   1    1.29    0.10
   7   2  -1    1.14    0.14
  -7   2   1    1.18    0.14
  -6  -2   1   24.49    0.51
  -6  -2   1   23.88    0.50
   6  -2  -1   25.43    0.50
   6  -2  -1   24.18    0.46
  -6   2   1   23.82    0.53
  -6   2   1   24.24    0.47
   6   2  -1   24.83    0.51
   5  -2  -1    0.69    0.09
  -5  -2   1    0.70    0.09
   5  -2  -1    0.70    0.07
  -5  -2   1    0.76    0.09
   5   2  -1    0.65    0.10
   5   2  -1    0.88    0.08
  -5   2   1    0.77    0.07
  -5   2   1    0.84    0.10
  -4  -2   1    2.41    0.13
  -4  -2   1    2.71    0.14
   4  -2  -1    2.30    0.10
   4   2  -1    2.57    0.15
   4   2  -1    2.34    0.10
  -4   2   1    2.48    0.14
  -4   2   1    2.50    0.13
  -4   2   1    2.47    0.11
  -3  -2   1   18.86    0.37
  -3  -2   1   18.80    0.38
   3  -2  -1   19.04    0.37
   3   2  -1   18.73    0.39
   3   2  -1   19.85    0.36
  -3   2   1   18.81    0.35
  -3   2   1   19.01    0.37
  -3   2   1   18.85    0.39
  -2  -2   1   21.03    0.41
   2  -2  -1   21.19    0.40
  -2  -2   1   20.89    0.39
  -2   2   1   21.32    0.41
  -2   2   1   21.18    0.38
  -2   2   1   22.11    0.40
   2   2  -1   20.99    0.41
   2   2  -1   21.58    0.40
   1  -2  -1    0.50    0.04
  -1  -2   1    0.61    0.05
   1  -2  -1    0.44    0.05
  -1   2   1    0.57    0.05
   1   2  -1    0.56    0.06
   1   2  -1    0.53    0.05
  -1   2   1    0.71    0.07
   0  -2  -1   81.90    1.41
   0  -2   1   81.84    1.40
   0  -2   1   80.13    1.42
   0  -2  -1   82.47    1.39
   0   2  -1   80.58    1.42
   0   2   1   83.12    1.42
   0   2   1   80.19    1.43
   0   2  -1   80.08    1.42
  -1  -2  -1   20.61    0.38
  -1  -2  -1   19.81    0.38
  -1   2  -1   20.88    0.38
  -1   2  -1   19.36    0.37
   1   2   1   20.29    0.39
   1   2   1   20.59    0.38
  -1   2  -1   19.92    0.37
  -1   2  -1   20.34    0.38
  -2  -2  -1   63.68    1.10
  -2  -2  -1   61.89    1.10
  -2   2  -1   65.71    1.11
  -2   2  -1   62.66    1.10
   2   2   1   61.71    1.12
  -2   2  -1   61.44    1.11
  -2   2  -1   65.10    1.14
   2   2   1   62.33    1.13
  -3  -2  -1   43.97    0.76
  -3  -2  -1   43.30    0.79
  -3  -2  -1   43.50    0.80
  -3   2  -1   42.14    0.77
  -3   2  -1   44.71    0.78
  -3   2  -1   43.14    0.78
  -3   2  -1   43.88    0.81
   3   2   1   42.63    0.80
  -4  -2  -1    6.37    0.19
  -4  -2  -1    6.06    0.14
  -4  -2  -1    6.00    0.18
   4  -2   1    6.01    0.17
  -4   2  -1    6.25    0.20
   4   2   1    6.00    0.20
  -4   2  -1    5.99    0.17
  -4   2  -1    6.08    0.16
  -5  -2  -1    1.91    0.15
  -5  -2  -1    2.28    0.16
  -5  -2  -1    1.98    0.08
   5  -2   1    1.92    0.14
   5   2   1    1.97    0.16
  -5   2  -1    2.25    0.16
  -5   2  -1    2.12    0.13
  -5   2  -1    1.82    0.11
  -6  -2  -1    1.11    0.11
   6  -2   1    1.13    0.11
  -6  -2  -1    1.26    0.12
  -6   2  -1    1.12    0.10
   6   2   1    1.13    0.12
  -6   2  -1    1.39    0.13
  -6   2  -1    1.34    0.12
  -7  -2  -1   16.65    0.40
   7  -2   1   17.11    0.39
  -7  -2  -1   17.34    0.42
   7  -2   1   16.53    0.35
  -7   2  -1   16.99    0.43
  -7   2  -1   16.78    0.38
   7   2   1   17.29    0.42
   8  -2   1   14.28    0.37
  -8  -2  -1   14.61    0.38
  -8  -2  -1   15.01    0.40
   8  -2   1   14.36    0.31
  -8   2  -1   14.85    0.36
   8   2   1   14.96    0.39
  -8   2  -1   14.62    0.41
  -9  -2  -1   19.91    0.47
  -9  -2  -1   19.73    0.50
   9  -2   1   19.69    0.47
   9   2   1   19.18    0.49
  -9   2  -1   19.48    0.45
  -9   2  -1   18.79    0.52
  10  -2   1    9.39    0.34
 -10  -2  -1    9.38    0.37
 -10  -2  -1    9.39    0.33
 -10   2  -1    9.06    0.39
  10   2   1    8.82    0.36
 -10   2  -1    9.37    0.31
 -11  -2  -1    4.15    0.32
  11  -2   1    3.59    0.29
 -11  -2  -1    3.30    0.27
 -11   2  -1    3.07    0.25
  11   2   1    3.07    0.31
 -11   2  -1    3.76    0.32
 -12  -2  -1   12.80    0.48
 -12  -2  -1   13.88    0.44
  12  -2   1   13.69    0.46
 -12   2  -1   13.87    0.42
  12   2   1   14.74    0.48
 -12   2  -1   14.61    0.51
 -13  -2  -1    1.63    0.27
  13  -2   1    1.99    0.26
 -13  -2  -1    1.67    0.23
 -13   2  -1    1.95    0.22
  13   2   1    2.14    0.27
 -13   2  -1    1.46    0.27
  14  -2   1    4.51    0.40
 -14  -2  -1    4.44    0.40
 -14  -2  -1    5.37    0.36
 -14   2  -1    4.60    0.41
 -14   2  -1    5.80    0.34
  14   2   1    5.56    0.41
 -15  -2  -1    1.42    0.31
 -15  -2  -1    1.68    0.27
  15  -2   1    1.23    0.29
 -15   2  -1    1.15    0.31
  15   2   1    1.47    0.31
 -15   2  -1    1.26    0.25
 -16  -2  -1    0.38    0.31
 -16  -2  -1    0.74    0.27
  16  -2   1    1.02    0.31
  16   2   1    1.03    0.33
 -16   2  -1    0.51    0.25
 -16   2  -1    0.97    0.33
 -17  -2  -1    2.11    0.32
 -17  -2  -1    2.77    0.39
  17  -2   1    2.17    0.36
 -17   2  -1    2.68    0.31
  17   2   1    2.65    0.38
 -17   2  -1    3.06    0.40
 -18  -2  -1    6.40    0.58
 -18  -2  -1    5.47    0.48
  18  -2   1    6.36    0.54
 -18   2  -1    6.31    0.57
  18   2   1    5.61    0.56
  18   2   1    5.39    0.55
  19  -2   1   -0.10    0.38
 -19  -3   1    2.69    0.43
  19  -3  -1    2.06    0.41
 -19  -3   1    2.45    0.37
 -18  -3   1    2.49    0.35
  18  -3  -1    3.62    0.41
 -18  -3   1    2.53    0.40
  18   3  -1    2.74    0.42
 -18   3   1    2.59    0.41
 -17  -3   1    1.09    0.29
 -17  -3   1    0.99    0.33
  17  -3  -1    0.45    0.34
 -17   3   1    0.84    0.34
  17   3  -1    0.69    0.35
 -16  -3   1    6.96    0.43
  16  -3  -1    7.33    0.47
 -16  -3   1    6.48    0.47
  16   3  -1    7.12    0.49
 -16   3   1    6.95    0.48
  15  -3  -1   11.93    0.51
 -15  -3   1   11.86    0.47
 -15  -3   1   12.47    0.53
  15   3  -1   12.26    0.53
 -15   3   1   12.38    0.54
 -14  -3   1   17.41    0.57
 -14  -3   1   16.88    0.52
  14  -3  -1   16.89    0.56
  14   3  -1   16.20    0.57
 -14   3   1   16.67    0.59
 -14   3   1   17.16    0.48
 -13  -3   1   25.97    0.65
 -13  -3   1   27.43    0.71
  13  -3  -1   26.50    0.67
 -13   3   1   27.20    0.62
 -13   3   1   26.35    0.72
  13   3  -1   28.41    0.71
 -12  -3   1    5.60    0.36
 -12  -3   1    4.60    0.31
  12  -3  -1    5.56    0.34
  12   3  -1    4.97    0.37
 -12   3   1    5.26    0.29
 -12   3   1    5.46    0.37
 -11  -3   1    9.39    0.38
  11  -3  -1    9.45    0.38
 -11  -3   1    9.65    0.36
 -11   3   1    9.52    0.32
  11   3  -1    9.73    0.40
 -11   3   1    9.00    0.40
 -10  -3   1    8.81    0.35
  10  -3  -1    8.99    0.34
 -10  -3   1    8.32    0.33
 -10   3   1    8.28    0.36
 -10   3   1    8.77    0.29
  10   3  -1    9.11    0.36
   9  -3  -1    7.05    0.29
  -9  -3   1    7.07    0.29
  -9  -3   1    6.42    0.29
   9  -3  -1    6.51    0.22
   9   3  -1    6.87    0.32
  -9   3   1    6.95    0.25
  -9   3   1    6.76    0.32
  -8  -3   1   42.18    0.74
  -8  -3   1   42.92    0.84
  -8  -3   1   41.59    0.82
   8  -3  -1   42.31    0.78
   8  -3  -1   41.13    0.82
   8   3  -1   41.31    0.84
  -8   3   1   41.33    0.79
  -8   3   1   41.63    0.87
   7  -3  -1    8.10    0.27
  -7  -3   1    7.93    0.27
   7  -3  -1    7.78    0.22
  -7  -3   1    7.89    0.26
  -7   3   1    8.02    0.23
  -7   3   1    7.52    0.29
   7   3  -1    8.45    0.30
   7   3  -1    7.52    0.19
  -6  -3   1    4.06    0.19
  -6  -3   1    4.13    0.20
   6  -3  -1    4.26    0.17
  -6   3   1    4.00    0.16
   6   3  -1    4.01    0.14
   6   3  -1    4.08    0.22
  -6   3   1    3.89    0.21
  -6   3   1    4.09    0.19
  -5  -3   1   47.70    0.90
  -5  -3   1   49.02    0.91
   5  -3  -1   48.00    0.88
  -5   3   1   49.20    0.87
   5   3  -1   49.22    0.87
   5   3  -1   48.11    0.92
  -5   3   1   47.95    0.93
  -5   3   1   48.94    0.90
  -4  -3   1   16.57    0.33
   4  -3  -1   15.77    0.33
  -4  -3   1   15.47    0.35
   4   3  -1   15.77    0.36
  -4   3   1   15.60    0.31
   4   3  -1   16.16    0.32
  -4   3   1   15.50    0.34
  -4   3   1   15.63    0.36
  -3  -3   1    8.22    0.18
   3  -3  -1    8.11    0.20
  -3   3   1    7.82    0.21
   3   3  -1    8.04    0.19
  -3   3   1    8.07    0.18
  -3   3   1    7.67    0.21
   3   3  -1    8.01    0.23
   2  -3  -1  102.12    1.72
  -2  -3   1   98.01    1.75
  -2  -3   1  100.41    1.75
   2  -3  -1   99.72    1.76
   2   3  -1   97.80    1.77
  -2   3   1   99.33    1.78
   2   3  -1  103.46    1.75
   1  -3  -1   63.41    1.13
   1  -3  -1   64.55    1.11
  -1  -3   1   64.42    1.13
   1   3  -1   64.25    1.13
  -1   3   1   63.45    1.13
   1   3  -1   62.20    1.14
  -1   3   1   62.38    1.13
   0  -3  -1  350.88    6.03
   0  -3  -1  351.81    5.97
   0  -3   1  355.13    5.98
   0   3  -1  345.20    6.05
   0   3   1  359.43    6.05
   0   3  -1  345.58    6.13
   0   3  -1  359.95    6.05
   0   3   1  342.62    6.13
   1  -3   1   13.28    0.28
  -1  -3  -1   13.33    0.29
  -1  -3  -1   13.19    0.28
  -1   3  -1   13.34    0.27
  -1   3  -1   13.21    0.28
   1   3   1   13.15    0.26
  -1   3  -1   13.85    0.29
   1   3   1   13.54    0.30
  -2  -3  -1    1.55    0.12
  -2  -3  -1    1.76    0.11
  -2   3  -1    1.92    0.12
   2   3   1    1.30    0.13
  -2   3  -1    1.73    0.10
  -2   3  -1    1.68    0.11
   2   3   1    1.55    0.10
  -2   3  -1    1.84    0.11
  -3  -3  -1    4.79    0.17
  -3  -3  -1    5.05    0.14
  -3   3  -1    4.62    0.15
   3   3   1    4.36    0.18
  -3   3  -1    4.95    0.16
  -3   3  -1    4.99    0.17
   3   3   1    4.71    0.15
  -3   3  -1    4.51    0.16
  -4  -3  -1   12.36    0.30
  -4  -3  -1   12.17    0.26
  -4   3  -1   12.66    0.29
  -4   3  -1   12.12    0.31
   4   3   1   12.57    0.32
  -4   3  -1   13.12    0.28
   4   3   1   12.81    0.29
  -5  -3  -1   13.56    0.28
  -5  -3  -1   13.86    0.33
  -5   3  -1   13.70    0.35
  -5   3  -1   13.31    0.31
   5   3   1   13.76    0.34
  -5   3  -1   13.39    0.31
  -5   3  -1   13.92    0.31
  -6  -3  -1   20.22    0.46
  -6  -3  -1   21.61    0.47
  -6  -3  -1   20.76    0.40
   6  -3   1   20.63    0.45
  -6   3  -1   21.23    0.44
   6   3   1   21.79    0.49
  -6   3  -1   20.51    0.49
  -6   3  -1   21.28    0.43
   7  -3   1    2.67    0.20
  -7  -3  -1    2.96    0.11
  -7  -3  -1    2.99    0.20
  -7  -3  -1    2.47    0.20
  -7   3  -1    3.10    0.16
  -7   3  -1    2.44    0.18
   7   3   1    2.96    0.24
  -7   3  -1    2.34    0.22
  -8  -3  -1   14.21    0.38
   8  -3   1   14.52    0.33
  -8  -3  -1   14.81    0.40
   8  -3   1   15.06    0.38
  -8   3  -1   13.85    0.36
   8   3   1   14.71    0.42
  -8   3  -1   14.77    0.43
   9  -3   1   17.13    0.43
  -9  -3  -1   16.71    0.46
  -9  -3  -1   17.04    0.44
   9   3   1   16.99    0.48
  -9   3  -1   16.22    0.48
  -9   3  -1   16.54    0.41
 -10  -3  -1    0.73    0.17
 -10  -3  -1    0.65    0.18
  10  -3   1    0.54    0.17
  10   3   1    0.84    0.21
 -10   3  -1    0.61    0.20
 -10   3  -1    0.87    0.16
 -11  -3  -1   17.08    0.51
 -11  -3  -1   16.52    0.47
  11  -3   1   16.82    0.48
 -11   3  -1   17.29    0.45
 -11   3  -1   16.99    0.53
  11   3   1   16.50    0.51
 -12  -3  -1    0.68    0.20
 -12  -3  -1    0.44    0.22
  12  -3   1    0.09    0.20
  12   3   1    0.68    0.24
 -12   3  -1    0.36    0.18
 -12   3  -1    0.67    0.23
  13  -3   1    8.22    0.41
 -13  -3  -1    7.79    0.44
 -13  -3  -1    7.85    0.38
  13   3   1    7.84    0.43
 -13   3  -1    8.54    0.36
 -13   3  -1    7.54    0.43
 -14  -3  -1   12.95    0.51
 -14  -3  -1   11.67    0.45
  14  -3   1   12.35    0.49
 -14   3  -1   12.93    0.44
 -14   3  -1   12.23    0.53
  14   3   1   13.39    0.53
 -15  -3  -1    1.09    0.26
  15  -3   1    0.74    0.30
 -15  -3  -1    1.17    0.30
 -15   3  -1    1.12    0.24
  15   3   1    0.77    0.31
 -15   3  -1    1.01    0.31
 -16  -3  -1    3.72    0.38
 -16  -3  -1    3.98    0.41
  16  -3   1    3.40    0.36
 -16   3  -1    3.95    0.40
 -16   3  -1    3.97    0.38
  16   3   1    3.23    0.38
 -17  -3  -1    7.29    0.48
  17  -3   1    7.12    0.51
  17   3   1    6.76    0.53
 -17   3  -1    7.16    0.53
  17   3   1    7.36    0.54
  18  -3   1    3.98    0.43
 -18  -3  -1    3.39    0.38
  18   3   1    3.24    0.44
  18   3   1    3.83    0.44
  19   4  -1    6.14    0.56
 -18  -4   1    2.31    0.36
 -18  -4   1    1.80    0.39
  18  -4  -1    3.21    0.42
 -18   4   1    2.19    0.41
  18   4  -1    2.76    0.43
 -17  -4   1    6.83    0.45
  17  -4  -1    6.67    0.51
 -17  -4   1    6.25    0.52
 -17   4   1    5.71    0.50
  17   4  -1    6.62    0.54
 -16  -4   1    0.38    0.26
 -16  -4   1    0.30    0.30
  16  -4  -1    0.19    0.31
 -16   4   1   -0.19    0.29
  16   4  -1    0.42    0.33
 -15  -4   1    9.12    0.48
  15  -4  -1    9.22    0.49
 -15  -4   1    8.39    0.44
  15   4  -1    9.03    0.50
 -15   4   1    8.07    0.49
 -14  -4   1    3.22    0.33
 -14  -4   1    4.34    0.39
  14  -4  -1    3.45    0.32
  14   4  -1    3.06    0.34
 -14   4   1    3.85    0.39
  13  -4  -1   40.75    0.92
 -13  -4   1   41.18    0.91
 -13  -4   1   42.64    0.95
  13   4  -1   42.14    0.96
 -13   4   1   41.75    0.98
 -13   4   1   42.86    0.86
 -12  -4   1    5.15    0.34
  12  -4  -1    5.14    0.35
 -12  -4   1    4.79    0.35
 -12   4   1    5.16    0.37
 -12   4   1    5.14    0.28
  12   4  -1    5.09    0.37
 -11  -4   1   32.25    0.74
 -11  -4   1   31.30    0.72
  11  -4  -1   32.54    0.73
  11   4  -1   32.34    0.77
 -11   4   1   32.57    0.78
 -11   4   1   32.83    0.68
 -10  -4   1    5.31    0.30
 -10  -4   1    4.59    0.28
  10  -4  -1    5.58    0.31
 -10   4   1    4.64    0.24
 -10   4   1    5.20    0.33
  10   4  -1    5.20    0.35
  -9  -4   1   19.21    0.49
   9  -4  -1   20.00    0.44
  -9  -4   1   20.75    0.49
   9  -4  -1   19.85    0.49
  -9   4   1   18.94    0.52
   9   4  -1   20.87    0.54
  -9   4   1   19.85    0.45
  -8  -4   1   18.58    0.45
   8  -4  -1   18.78    0.41
  -8  -4   1   18.56    0.47
   8  -4  -1   19.31    0.46
   8   4  -1   18.40    0.49
  -8   4   1   18.93    0.42
  -8   4   1   18.76    0.49
  -7  -4   1    9.29    0.28
   7  -4  -1    9.07    0.26
  -7  -4   1    8.24    0.29
  -7   4   1    8.61    0.32
  -7   4   1    8.67    0.25
  -7   4   1    8.85    0.29
   7   4  -1    8.48    0.22
   7   4  -1    8.89    0.32
  -6  -4   1   56.09    1.03
  -6  -4   1   53.13    1.03
   6  -4  -1   54.98    1.01
  -6   4   1   54.94    1.06
   6   4  -1   54.80    0.99
  -6   4   1   55.20    0.99
  -6   4   1   54.46    1.03
  -5  -4   1   47.15    0.90
  -5  -4   1   47.33    0.88
   5  -4  -1   47.54    0.88
   5   4  -1   48.68    0.87
   5   4  -1   45.93    0.91
  -5   4   1   48.11    0.85
  -5   4   1   45.67    0.89
  -5   4   1   46.96    0.91
   4  -4  -1   50.04    0.91
  -4  -4   1   49.51    0.92
  -4  -4   1   49.23    0.89
   4   4  -1   48.63    0.94
  -4   4   1   49.30    0.91
  -4   4   1   47.43    0.87
   4   4  -1   49.97    0.90
  -4   4   1   49.22    0.93
  -3  -4   1    6.92    0.23
  -3  -4   1    7.00    0.16
   3  -4  -1    7.05    0.19
   3  -4  -1    7.58    0.22
  -3   4   1    7.61    0.21
   3   4  -1    7.22    0.21
  -3   4   1    7.34    0.21
   3   4  -1    7.26    0.23
   2  -4  -1  213.82    3.56
   2  -4  -1  209.75    3.62
  -2  -4   1  210.32    3.58
   2   4  -1  203.26    3.63
   2   4  -1  209.19    3.61
  -2   4   1  211.63    3.66
  -2   4   1  200.91    3.62
  -1  -4   1  238.60    4.15
   1  -4  -1  242.72    4.20
   1  -4  -1  245.89    4.13
  -1   4   1  245.30    4.21
  -1   4   1  241.64    4.19
   1   4  -1  240.49    4.19
   1   4  -1  240.05    4.21
  -1   4   1  246.60    4.24
   0  -4  -1    0.90    0.08
   0  -4   1    0.92    0.09
   0  -4  -1    1.01    0.10
   0   4   1    0.92    0.08
   0   4  -1    0.87    0.09
   0   4   1    0.96    0.09
   0   4  -1    1.04    0.07
   0   4   1    0.89    0.09
   0   4  -1    0.96    0.09
  -1  -4  -1   79.25    1.40
  -1  -4  -1   79.86    1.39
   1  -4   1   79.44    1.38
   1   4   1   77.69    1.39
  -1   4  -1   78.26    1.41
   1   4   1   77.10    1.40
  -1   4  -1   77.71    1.40
   1   4   1   79.31    1.41
   2  -4   1   16.06    0.34
  -2  -4  -1   15.98    0.35
  -2  -4  -1   15.32    0.33
   2   4   1   15.01    0.36
  -2   4  -1   15.48    0.33
  -2   4  -1   15.50    0.35
   2   4   1   15.88    0.31
  -2   4  -1   15.50    0.34
  -3  -4  -1   22.83    0.47
  -3  -4  -1   22.66    0.45
   3   4   1   21.71    0.48
  -3   4  -1   22.87    0.46
   3   4   1   22.56    0.44
  -3   4  -1   21.23    0.45
  -3   4  -1   21.88    0.44
  -3   4  -1   22.60    0.46
  -4  -4  -1   43.86    0.81
  -4  -4  -1   44.58    0.83
  -4   4  -1   44.20    0.81
   4   4   1   43.71    0.85
  -4   4  -1   44.03    0.82
  -4   4  -1   43.26    0.82
   4   4   1   44.33    0.82
  -4   4  -1   44.19    0.85
  -5  -4  -1   67.08    1.23
  -5  -4  -1   67.89    1.19
  -5   4  -1   66.44    1.22
  -5   4  -1   66.57    1.26
   5   4   1   66.70    1.24
  -5   4  -1   66.54    1.20
   5   4   1   66.26    1.26
  -5   4  -1   69.12    1.22
  -6  -4  -1  113.87    1.95
  -6  -4  -1  110.91    1.99
  -6   4  -1  114.81    1.98
  -6   4  -1  112.22    1.96
  -6   4  -1  110.47    2.00
   6   4   1  110.54    2.03
   6   4   1  112.29    2.03
  -6   4  -1  110.71    2.05
  -7  -4  -1   32.91    0.60
   7  -4   1   33.24    0.67
  -7  -4  -1   32.90    0.68
  -7  -4  -1   31.94    0.68
   7   4   1   32.43    0.71
  -7   4  -1   33.13    0.64
  -7   4  -1   32.04    0.64
  -7   4  -1   31.34    0.70
   8  -4   1   33.11    0.69
  -8  -4  -1   33.78    0.71
   8  -4   1   34.01    0.66
  -8  -4  -1   33.62    0.70
   8   4   1   33.10    0.73
  -8   4  -1   33.62    0.74
  -8   4  -1   32.60    0.67
   9  -4   1   18.64    0.47
   9  -4   1   18.15    0.42
  -9  -4  -1   19.02    0.49
  -9  -4  -1   17.92    0.47
  -9   4  -1   18.26    0.44
   9   4   1   18.74    0.52
  -9   4  -1   17.76    0.51
  10  -4   1   17.05    0.46
 -10  -4  -1   16.21    0.48
 -10  -4  -1   16.82    0.47
 -10   4  -1   16.87    0.43
 -10   4  -1   16.75    0.51
  10   4   1   17.66    0.52
  11  -4   1   11.43    0.41
 -11  -4  -1   11.22    0.42
 -11  -4  -1   11.22    0.40
  11   4   1   12.11    0.46
 -11   4  -1   11.39    0.45
 -11   4  -1   11.55    0.37
  12  -4   1    9.53    0.41
 -12  -4  -1    9.26    0.43
 -12  -4  -1    9.69    0.39
  12   4   1    9.57    0.45
 -12   4  -1   10.15    0.37
 -12   4  -1   10.17    0.45
 -13  -4  -1    0.68    0.25
 -13  -4  -1    0.17    0.22
  13  -4   1    0.33    0.24
 -13   4  -1    0.30    0.25
 -13   4  -1    0.68    0.20
  13   4   1    0.34    0.27
 -14  -4  -1   29.24    0.77
 -14  -4  -1   27.52    0.72
  14  -4   1   29.08    0.74
 -14   4  -1   26.41    0.78
  14   4   1   29.09    0.78
 -14   4  -1   30.07    0.69
 -15  -4  -1    3.50    0.32
  15  -4   1    3.48    0.34
  15   4   1    3.10    0.37
 -15   4  -1    3.33    0.36
  15   4   1    3.37    0.35
  16  -4   1    1.81    0.34
 -16  -4  -1    1.78    0.31
 -16   4  -1    1.23    0.35
  16   4   1    1.71    0.37
  16   4   1    1.38    0.33
  17  -4   1    1.79    0.36
 -17  -4  -1    1.21    0.32
  17   4   1    1.93    0.37
 -17   4  -1    1.44    0.38
  17   4   1    1.54    0.40
  18  -4   1   13.13    0.63
 -18  -4  -1   12.38    0.60
  18   4   1   13.50    0.68
  18   4   1   13.16    0.65
  18  -5  -1    1.60    0.42
 -18  -5   1    2.09    0.36
  18   5  -1    1.52    0.43
 -17  -5   1    0.56    0.31
  17  -5  -1    0.70    0.36
 -17   5   1    1.00    0.36
  17   5  -1    0.55    0.38
  16  -5  -1    2.67    0.36
 -16  -5   1    3.20    0.34
  16   5  -1    2.66    0.39
 -16   5   1    3.36    0.37
 -15  -5   1    4.94    0.40
  15  -5  -1    5.71    0.44
  15   5  -1    5.31    0.48
 -15   5   1    4.95    0.45
  14  -5  -1   42.54    0.96
 -14  -5   1   42.84    0.97
 -14  -5   1   40.62    0.93
 -14   5   1   40.72    1.00
  14   5  -1   41.80    1.00
 -13  -5   1    5.51    0.38
  13  -5  -1    5.82    0.39
 -13  -5   1    5.90    0.38
 -13   5   1    5.50    0.42
  13   5  -1    5.62    0.44
 -12  -5   1   20.03    0.56
 -12  -5   1   20.36    0.56
  12  -5  -1   20.64    0.57
 -12   5   1   20.63    0.51
  12   5  -1   20.76    0.62
 -12   5   1   19.75    0.61
 -11  -5   1    2.71    0.29
 -11  -5   1    1.98    0.23
  11  -5  -1    2.40    0.25
 -11   5   1    2.53    0.26
 -11   5   1    2.64    0.25
  11   5  -1    2.26    0.28
 -10  -5   1   28.47    0.68
 -10  -5   1   29.94    0.67
  10  -5  -1   30.03    0.62
  10  -5  -1   29.77    0.67
  10   5  -1   29.41    0.72
 -10   5   1   28.88    0.71
 -10   5   1   29.66    0.62
   9  -5  -1   14.40    0.37
  -9  -5   1   13.73    0.42
  -9  -5   1   14.03    0.40
   9  -5  -1   14.20    0.42
   9   5  -1   13.76    0.46
  -9   5   1   13.65    0.45
  -9   5   1   14.39    0.36
  -8  -5   1   45.42    0.93
   8  -5  -1   48.12    0.90
  -8  -5   1   47.01    0.92
   8   5  -1   45.55    0.97
  -8   5   1   46.01    0.92
  -8   5   1   45.99    0.88
  -8   5   1   47.85    0.96
  -7  -5   1   20.20    0.50
   7  -5  -1   21.06    0.48
  -7  -5   1   21.42    0.47
   7   5  -1   21.32    0.45
   7   5  -1   21.43    0.53
  -7   5   1   20.82    0.49
  -7   5   1   22.01    0.45
  -7   5   1   21.37    0.52
   6  -5  -1   57.06    1.06
  -6  -5   1   56.95    1.05
  -6  -5   1   55.67    1.07
  -6   5   1   57.85    1.07
   6   5  -1   55.57    1.03
  -6   5   1   54.99    1.01
   6   5  -1   55.27    1.10
  -6   5   1   56.15    1.09
  -5  -5   1   21.88    0.44
  -5  -5   1   21.93    0.49
   5  -5  -1   21.72    0.47
  -5   5   1   21.15    0.44
   5   5  -1   21.20    0.51
   5   5  -1   21.93    0.46
  -5   5   1   21.54    0.49
  -5   5   1   20.77    0.47
   4  -5  -1   54.80    1.03
  -4  -5   1   54.79    1.04
   4  -5  -1   55.89    0.99
  -4   5   1   54.42    1.04
   4   5  -1   55.18    1.00
   4   5  -1   55.99    1.02
  -4   5   1   55.13    1.03
  -3  -5   1   35.05    0.71
   3  -5  -1   35.51    0.67
   3  -5  -1   36.84    0.71
  -3   5   1   35.72    0.69
   3   5  -1   35.09    0.72
  -3   5   1   37.00    0.70
   3   5  -1   36.63    0.70
   2  -5  -1   67.89    1.21
  -2  -5   1   69.71    1.24
   2  -5  -1   65.96    1.24
  -2   5   1   68.36    1.24
   2   5  -1   67.46    1.25
   2   5  -1   67.89    1.24
  -2   5   1   69.51    1.23
   1  -5  -1   90.26    1.60
  -1  -5   1   89.20    1.58
   1  -5  -1   90.40    1.57
  -1   5   1   88.84    1.60
  -1   5   1   87.95    1.58
   1   5  -1   92.83    1.60
   1   5  -1   90.18    1.60
  -1   5   1   84.18    1.60
   0  -5  -1  184.91    3.22
   0  -5  -1  185.63    3.18
   0  -5   1  182.69    3.18
   0   5   1  183.70    3.23
   0   5  -1  183.58    3.23
   0   5  -1  184.40    3.22
   0   5  -1  184.82    3.22
   0   5   1  186.04    3.23
   0   5   1  184.83    3.22
   1  -5   1   12.64    0.30
  -1  -5  -1   12.92    0.31
  -1  -5  -1   12.24    0.31
  -1   5  -1   12.24    0.31
   1   5   1   12.49    0.30
   1   5   1   11.66    0.25
  -1   5  -1   12.70    0.26
   1   5   1   12.74    0.32
   2  -5   1   42.19    0.78
  -2  -5  -1   42.73    0.80
  -2  -5  -1   42.05    0.80
   2   5   1   41.61    0.81
  -2   5  -1   42.88    0.81
  -2   5  -1   40.97    0.79
  -2   5  -1   41.61    0.78
   2   5   1   41.83    0.76
  -3  -5  -1   85.77    1.55
  -3  -5  -1   86.00    1.55
   3  -5   1   89.45    1.54
  -3   5  -1   86.37    1.57
  -3   5  -1   85.56    1.56
   3   5   1   87.29    1.55
   3   5   1   85.46    1.58
  -3   5  -1   87.53    1.56
  -4  -5  -1    1.48    0.14
  -4  -5  -1    1.35    0.13
   4   5   1    1.38    0.14
   4   5   1    1.28    0.15
  -4   5  -1    1.62    0.17
  -4   5  -1    1.21    0.13
  -4   5  -1    1.54    0.15
  -4   5  -1    1.59    0.17
  -5  -5  -1  175.82    3.06
  -5  -5  -1  174.22    3.06
   5   5   1  174.71    3.11
  -5   5  -1  172.56    3.08
  -5   5  -1  179.88    3.08
  -5   5  -1  177.66    3.14
  -5   5  -1  173.16    3.03
  -6  -5  -1    9.90    0.27
  -6  -5  -1    9.48    0.32
   6   5   1    9.37    0.28
  -6   5  -1    9.49    0.29
   6   5   1    9.68    0.35
  -6   5  -1    9.29    0.28
  -6   5  -1   10.06    0.30
  -6   5  -1    9.57    0.31
  -7  -5  -1   65.22    1.23
  -7  -5  -1   66.44    1.17
  -7   5  -1   63.97    1.26
   7   5   1   64.28    1.26
  -7   5  -1   65.19    1.21
   7   5   1   64.41    1.22
  -7   5  -1   64.07    1.20
  -7   5  -1   64.18    1.19
  -8  -5  -1   24.63    0.57
   8  -5   1   24.37    0.56
   8  -5   1   24.48    0.54
  -8   5  -1   24.00    0.53
  -8   5  -1   23.89    0.59
   8   5   1   24.91    0.61
   8   5   1   24.77    0.56
  -9  -5  -1   24.14    0.59
   9  -5   1   24.07    0.58
   9  -5   1   25.01    0.55
  -9   5  -1   24.95    0.64
   9   5   1   25.74    0.60
   9   5   1   25.09    0.64
  -9   5  -1   26.41    0.56
  10  -5   1   39.51    0.84
 -10  -5  -1   39.02    0.84
  10   5   1   39.85    0.90
 -10   5  -1   39.07    0.89
 -10   5  -1   40.29    0.80
  10   5   1   38.70    0.85
  11  -5   1   28.14    0.67
 -11  -5  -1   27.06    0.67
  11   5   1   27.89    0.72
  11   5   1   26.25    0.67
 -11   5  -1   28.61    0.63
 -11   5  -1   27.28    0.71
  12  -5   1    2.63    0.27
 -12  -5  -1    2.70    0.27
 -12   5  -1    2.27    0.22
  12   5   1    2.55    0.26
 -12   5  -1    2.41    0.28
  12   5   1    1.89    0.30
  13  -5   1   29.43    0.73
 -13  -5  -1   28.68    0.71
 -13   5  -1   27.39    0.77
  13   5   1   28.34    0.77
 -13   5  -1   29.32    0.68
  13   5   1   28.29    0.74
  14  -5   1    4.24    0.40
 -14  -5  -1    3.68    0.37
 -14   5  -1    4.72    0.42
  14   5   1    4.57    0.46
  14   5   1    4.60    0.41
 -15  -5  -1    3.84    0.41
  15  -5   1    5.81    0.44
 -15   5  -1    3.05    0.37
  15   5   1    5.15    0.48
  15   5   1    4.75    0.44
  16  -5   1    0.58    0.32
 -16  -5  -1    0.55    0.29
  16   5   1   -0.10    0.35
 -16   5  -1    0.63    0.35
  16   5   1   -0.06    0.30
 -17  -5  -1   19.15    0.67
  17  -5   1   20.67    0.72
 -17   5  -1   20.83    0.76
  17   5   1   18.83    0.75
  18  -5   1    4.83    0.46
  18  -6  -1    0.17    0.37
 -17  -6   1    2.62    0.36
  17  -6  -1    3.50    0.41
  17   6  -1    2.34    0.44
 -17   6   1    2.86    0.41
  16  -6  -1    3.76    0.39
 -16  -6   1    3.70    0.37
 -16   6   1    3.83    0.40
  16   6  -1    2.96    0.42
 -15  -6   1    7.80    0.46
  15  -6  -1    6.70    0.48
 -15   6   1    7.18    0.50
  15   6  -1    7.12    0.53
 -14  -6   1    4.81    0.41
  14  -6  -1    5.34    0.44
  14   6  -1    6.29    0.49
 -14   6   1    5.40    0.45
 -13  -6   1   64.01    1.29
  13  -6  -1   62.21    1.29
  13   6  -1   63.55    1.35
 -13   6   1   62.58    1.35
  12  -6  -1    8.73    0.41
 -12  -6   1    8.37    0.41
 -12   6   1    8.33    0.43
  12   6  -1    8.60    0.47
  11  -6  -1   45.53    0.97
 -11  -6   1   45.58    0.97
  11   6  -1   45.72    1.01
 -11   6   1   45.31    1.01
  10  -6  -1   19.69    0.49
 -10  -6   1   18.93    0.54
  10  -6  -1   19.56    0.53
 -10   6   1   19.26    0.47
  10   6  -1   19.46    0.58
 -10   6   1   18.49    0.56
  -9  -6   1   47.96    0.95
   9  -6  -1   47.45    0.93
  -9  -6   1   45.69    0.97
  -9   6   1   48.39    0.91
   9   6  -1   46.93    1.01
  -9   6   1   46.88    1.00
  -9   6   1   47.30    0.96
  -8  -6   1   22.74    0.51
   8  -6  -1   23.83    0.53
  -8  -6   1   22.50    0.50
  -8  -6   1   22.39    0.56
   8   6  -1   22.39    0.59
  -8   6   1   22.02    0.49
  -8   6   1   23.17    0.54
  -8   6   1   22.41    0.56
  -7  -6   1   39.27    0.83
   7  -6  -1   41.34    0.81
  -7   6   1   38.84    0.81
  -7   6   1   40.72    0.84
  -7   6   1   39.13    0.76
   7   6  -1   40.34    0.78
   7   6  -1   39.89    0.77
  -6  -6   1   10.24    0.34
   6  -6  -1   10.27    0.32
   6   6  -1   10.16    0.37
  -6   6   1    9.69    0.33
   6   6  -1    9.86    0.27
  -6   6   1    9.93    0.32
  -6   6   1    9.35    0.27
   6   6  -1   10.50    0.29
  -5  -6   1  117.93    2.12
   5  -6  -1  118.46    2.12
   5  -6  -1  120.87    2.07
   5   6  -1  117.55    2.10
   5   6  -1  120.51    2.10
  -5   6   1  120.46    2.13
   5   6  -1  114.12    2.15
  -5   6   1  117.61    2.15
   4  -6  -1   22.57    0.50
   4  -6  -1   22.43    0.46
  -4  -6   1   22.40    0.52
   4   6  -1   22.34    0.52
  -4   6   1   21.62    0.49
  -4   6   1   22.70    0.49
   4   6  -1   22.66    0.43
   4   6  -1   22.26    0.49
   3  -6  -1    1.17    0.15
   3  -6  -1    1.28    0.12
  -3  -6   1    1.36    0.15
   3   6  -1    1.68    0.17
   3   6  -1    1.29    0.15
  -3   6   1    1.43    0.11
  -3   6   1    1.54    0.14
   2  -6  -1   98.88    1.76
   2  -6  -1  101.91    1.82
  -2  -6   1  100.78    1.80
   2   6  -1   99.79    1.80
  -2   6   1  100.44    1.80
  -2   6   1  101.08    1.81
   1  -6  -1   41.95    0.80
  -1  -6   1   41.56    0.82
   1  -6  -1   42.73    0.84
   1   6  -1   42.98    0.83
   1   6  -1   43.60    0.83
  -1   6   1   42.44    0.78
   0  -6  -1   41.38    0.79
   0  -6   1   40.79    0.79
   0  -6  -1   41.79    0.81
   0   6   1   41.39    0.81
   0   6  -1   40.87    0.81
   0   6   1   40.70    0.75
   0   6   1   41.18    0.80
   0   6  -1   41.87    0.81
  -1  -6  -1  115.83    2.10
  -1  -6  -1  116.93    2.08
   1  -6   1  119.54    2.07
   1   6   1  116.52    2.07
   1   6   1  119.51    2.11
  -1   6  -1  118.39    2.08
  -1   6  -1  118.18    2.11
  -2  -6  -1   12.71    0.34
   2  -6   1   12.46    0.32
  -2  -6  -1   12.08    0.33
   2   6   1   12.35    0.35
  -2   6  -1   11.99    0.33
   2   6   1   11.43    0.25
  -2   6  -1   12.41    0.33
  -2   6  -1   12.22    0.29
   3  -6   1   11.07    0.31
  -3  -6  -1   11.17    0.33
  -3  -6  -1   11.58    0.32
   3   6   1   11.33    0.34
  -3   6  -1   11.60    0.33
   3   6   1   11.53    0.26
  -3   6  -1   11.35    0.32
  -3   6  -1   11.14    0.29
   4  -6   1   28.14    0.58
  -4  -6  -1   28.33    0.60
  -4  -6  -1   27.13    0.57
   4   6   1   29.07    0.55
  -4   6  -1   27.10    0.59
   4   6   1   27.65    0.62
  -4   6  -1   28.65    0.60
  -4   6  -1   28.11    0.59
  -5  -6  -1    3.72    0.24
  -5  -6  -1    3.86    0.21
   5   6   1    4.31    0.19
  -5   6  -1    3.43    0.20
   5   6   1    4.17    0.26
  -5   6  -1    4.26    0.23
  -5   6  -1    4.05    0.22
  -5   6  -1    3.87    0.24
  -6  -6  -1   41.95    0.80
  -6  -6  -1   40.21    0.84
  -6   6  -1   40.80    0.83
   6   6   1   42.51    0.81
  -6   6  -1   42.39    0.83
   6   6   1   42.16    0.88
  -6   6  -1   41.30    0.85
  -6   6  -1   41.57    0.80
  -7  -6  -1   27.77    0.63
  -7  -6  -1   28.77    0.57
   7   6   1   28.80    0.67
  -7   6  -1   26.87    0.58
   7   6   1   27.73    0.59
  -7   6  -1   27.03    0.64
  -7   6  -1   27.56    0.59
  -7   6  -1   27.62    0.61
   8  -6   1   20.99    0.51
  -8  -6  -1   21.31    0.54
  -8   6  -1   22.05    0.56
   8   6   1   21.15    0.59
  -8   6  -1   20.27    0.52
   8   6   1   21.84    0.51
  -8   6  -1   21.75    0.50
  -9  -6  -1   19.86    0.53
   9  -6   1   19.69    0.48
   9  -6   1   19.02    0.52
  -9   6  -1   17.73    0.54
   9   6   1   19.55    0.57
   9   6   1   19.56    0.50
  -9   6  -1   19.23    0.48
 -10  -6  -1   20.67    0.58
  10  -6   1   21.77    0.56
 -10   6  -1   21.78    0.53
  10   6   1   21.77    0.55
 -10   6  -1   21.56    0.61
  11  -6   1   10.22    0.41
 -11  -6  -1   10.33    0.43
 -11   6  -1    9.39    0.44
  11   6   1    9.67    0.46
 -11   6  -1   10.19    0.37
  11   6   1    9.33    0.39
  12  -6   1   10.59    0.44
 -12  -6  -1    9.39    0.44
  12   6   1   10.28    0.50
 -12   6  -1    9.76    0.38
  12   6   1    9.68    0.41
 -12   6  -1    9.68    0.47
 -13  -6  -1    3.80    0.37
  13  -6   1    3.49    0.32
 -13   6  -1    3.58    0.39
  13   6   1    4.57    0.44
  14  -6   1   20.67    0.64
 -14  -6  -1   18.86    0.61
 -14   6  -1   17.45    0.64
  14   6   1   19.64    0.68
 -15  -6  -1    3.68    0.35
  15  -6   1    3.97    0.37
  15   6   1    4.36    0.42
 -15   6  -1    3.68    0.39
 -16  -6  -1    7.88    0.50
  16  -6   1    6.98    0.51
  16   6   1    8.41    0.57
 -16   6  -1    7.28    0.55
  17  -6   1    0.38    0.36
 -17  -6  -1    0.20    0.32
 -17   6  -1    0.42    0.37
  17   6   1   -0.15    0.40
  17  -7  -1    0.22    0.37
 -17  -7   1    1.16    0.35
 -17   7   1    1.10    0.39
 -16  -7   1    4.64    0.46
  16  -7  -1    6.52    0.53
  16   7  -1    5.09    0.55
 -16   7   1    4.66    0.43
  15  -7  -1    0.09    0.32
 -15  -7   1    0.00    0.29
  15   7  -1   -0.17    0.35
 -15   7   1    0.03    0.31
  14  -7  -1    5.13    0.45
 -14  -7   1    5.94    0.42
  14   7  -1    5.87    0.51
 -14   7   1    5.19    0.44
 -13  -7   1    6.50    0.41
  13  -7  -1    5.33    0.43
  13   7  -1    6.83    0.48
 -13   7   1    6.89    0.46
  12  -7  -1   28.49    0.72
 -12  -7   1   27.56    0.71
 -12   7   1   28.53    0.75
  12   7  -1   27.14    0.76
  11  -7  -1    2.78    0.29
 -11  -7   1    2.57    0.27
  11   7  -1    2.94    0.32
 -11   7   1    2.37    0.27
  10  -7  -1    2.61    0.25
 -10  -7   1    2.54    0.26
  10  -7  -1    2.35    0.26
  10   7  -1    2.98    0.31
 -10   7   1    2.60    0.25
 -10   7   1    2.69    0.26
   9  -7  -1    1.41    0.23
  -9  -7   1    1.58    0.22
   9   7  -1    1.35    0.26
  -9   7   1    1.53    0.22
  -9   7   1    1.78    0.17
  -9   7   1    1.72    0.22
  -8  -7   1   19.61    0.48
   8  -7  -1   20.64    0.52
  -8  -7   1   19.58    0.54
  -8   7   1   19.41    0.46
  -8   7   1   19.73    0.51
  -8   7   1   20.10    0.54
   8   7  -1   19.85    0.58
  -7  -7   1   11.97    0.41
   7  -7  -1   12.20    0.35
   7  -7  -1   12.39    0.39
   7   7  -1   12.18    0.43
   7   7  -1   11.52    0.34
  -7   7   1   11.76    0.39
  -7   7   1   11.64    0.38
   6  -7  -1    9.13    0.29
   6  -7  -1    9.36    0.34
  -6  -7   1    9.47    0.36
   6   7  -1    9.47    0.38
  -6   7   1    9.49    0.33
  -6   7   1    9.02    0.32
   6   7  -1    9.51    0.31
  -5  -7   1   26.28    0.60
   5  -7  -1   25.29    0.54
   5  -7  -1   26.71    0.60
   5   7  -1   26.74    0.57
  -5   7   1   24.39    0.57
  -5   7   1   26.48    0.57
   4  -7  -1   16.45    0.44
   4  -7  -1   16.66    0.40
  -4  -7   1   16.46    0.44
   4   7  -1   17.14    0.42
  -4   7   1   16.36    0.43
   4   7  -1   16.04    0.44
  -4   7   1   17.20    0.40
   3  -7  -1   35.24    0.69
   3  -7  -1   35.11    0.74
  -3  -7   1   35.45    0.73
  -3   7   1   35.41    0.73
   3   7  -1   35.87    0.73
   3   7  -1   34.78    0.73
  -3   7   1   34.54    0.69
  -2  -7   1    6.43    0.28
   2  -7  -1    6.16    0.28
   2  -7  -1    6.33    0.24
   2   7  -1    6.43    0.28
   2   7  -1    6.83    0.28
  -2   7   1    6.61    0.27
  -2   7   1    6.46    0.21
   1  -7  -1   41.09    0.80
  -1  -7   1   41.27    0.82
   1  -7  -1   42.13    0.84
  -1   7   1   40.83    0.83
  -1   7   1   41.40    0.77
   1   7  -1   42.93    0.83
   1   7  -1   40.53    0.83
   0  -7  -1   76.94    1.43
   0  -7   1   77.49    1.41
   0  -7  -1   76.56    1.40
   0   7  -1   78.32    1.43
   0   7  -1   73.94    1.42
   0   7   1   77.77    1.37
   0   7   1   76.93    1.43
   1  -7   1    4.56    0.24
  -1  -7  -1    4.60    0.25
  -1  -7  -1    4.57    0.24
  -1   7  -1    4.56    0.16
   1   7   1    4.27    0.26
  -1   7  -1    4.48    0.24
  -1   7  -1    4.46    0.24
   2  -7   1   12.32    0.34
  -2  -7  -1   11.70    0.35
  -2  -7  -1   11.82    0.35
  -2   7  -1   11.82    0.34
  -2   7  -1   11.64    0.29
   2   7   1   11.60    0.35
  -2   7  -1   12.11    0.35
  -3  -7  -1   35.42    0.73
  -3  -7  -1   35.66    0.73
   3  -7   1   35.38    0.71
   3   7   1   35.66    0.75
   3   7   1   34.87    0.65
  -3   7  -1   36.85    0.70
  -3   7  -1   34.56    0.72
  -3   7  -1   35.34    0.74
   4  -7   1   39.85    0.78
  -4  -7  -1   38.62    0.78
  -4  -7  -1   39.56    0.80
  -4   7  -1   39.01    0.78
  -4   7  -1   40.34    0.81
  -4   7  -1   38.63    0.79
   4   7   1   37.73    0.81
   4   7   1   39.52    0.74
   5  -7   1   56.48    1.09
  -5  -7  -1   58.30    1.13
  -5  -7  -1   58.70    1.10
  -5   7  -1   59.76    1.13
  -5   7  -1   57.20    1.11
   5   7   1   59.24    1.08
  -5   7  -1   57.32    1.12
   5   7   1   57.94    1.15
  -6  -7  -1   17.10    0.46
  -6  -7  -1   16.39    0.42
   6  -7   1   17.12    0.44
   6   7   1   16.92    0.50
  -6   7  -1   16.94    0.45
  -6   7  -1   16.37    0.44
  -6   7  -1   16.79    0.45
  -7  -7  -1   41.74    0.83
  -7  -7  -1   40.91    0.88
   7  -7   1   42.05    0.87
  -7   7  -1   41.81    0.83
   7   7   1   42.45    0.92
  -7   7  -1   43.17    0.89
  -7   7  -1   41.84    0.86
   8  -7   1   12.82    0.40
  -8  -7  -1   13.44    0.43
  -8   7  -1   12.55    0.38
  -8   7  -1   13.70    0.44
   8   7   1   12.96    0.48
  -8   7  -1   12.94    0.41
  -9  -7  -1   10.82    0.41
   9  -7   1   10.46    0.39
  -9   7  -1   10.58    0.39
  -9   7  -1   10.20    0.37
   9   7   1   10.79    0.47
  -9   7  -1   10.22    0.42
 -10  -7  -1    8.33    0.39
  10  -7   1    8.17    0.38
 -10   7  -1    8.44    0.42
 -10   7  -1    8.18    0.35
  10   7   1    8.51    0.45
 -11  -7  -1    8.81    0.41
  11  -7   1    8.33    0.41
 -11   7  -1    8.17    0.42
  11   7   1    9.19    0.48
 -12  -7  -1    0.22    0.24
  12  -7   1    0.22    0.25
  12   7   1    1.13    0.32
 -12   7  -1    0.57    0.26
 -13  -7  -1    9.24    0.47
  13  -7   1    9.27    0.48
 -13   7  -1    8.70    0.48
  13   7   1   10.33    0.53
  14  -7   1    1.15    0.31
 -14  -7  -1    1.09    0.30
  14   7   1    0.67    0.35
 -14   7  -1    1.00    0.32
  15  -7   1    2.10    0.36
 -15  -7  -1    2.54    0.34
 -15   7  -1    1.93    0.37
  15   7   1    2.08    0.40
 -16  -7  -1    0.70    0.34
  16  -7   1    1.45    0.37
  16   7   1    1.17    0.41
 -16   7  -1    1.82    0.38
  17  -8  -1    6.31    0.57
  16  -8  -1   -0.15    0.36
 -16  -8   1   -0.06    0.33
  16   8  -1    0.31    0.41
 -16   8   1    0.05    0.35
 -15  -8   1    4.73    0.45
  15  -8  -1    5.26    0.48
  15   8  -1    3.95    0.45
 -15   8   1    4.68    0.49
  14  -8  -1    0.45    0.32
 -14  -8   1    0.19    0.29
  14   8  -1    0.34    0.36
 -14   8   1   -0.15    0.30
  13  -8  -1    7.64    0.46
 -13  -8   1    7.67    0.45
  13   8  -1    7.41    0.52
 -13   8   1    8.02    0.48
  12  -8  -1    0.39    0.28
 -12  -8   1    1.10    0.27
  12   8  -1    0.44    0.31
 -12   8   1    0.64    0.27
 -11  -8   1    5.58    0.39
  11  -8  -1    4.88    0.39
 -11   8   1    7.01    0.42
  11   8  -1    5.68    0.45
  10  -8  -1    6.02    0.36
 -10  -8   1    5.27    0.36
 -10   8   1    5.21    0.38
 -10   8   1    6.80    0.37
  10   8  -1    6.01    0.41
   9  -8  -1    0.23    0.23
  -9  -8   1    0.83    0.22
  -9   8   1    0.29    0.21
  -9   8   1    0.08    0.20
   9   8  -1    0.69    0.27
  -8  -8   1    1.73    0.21
   8  -8  -1    1.91    0.25
  -8  -8   1    1.69    0.23
  -8   8   1    1.70    0.22
   8   8  -1    1.56    0.26
  -8   8   1    1.81    0.23
  -7  -8   1    5.15    0.29
   7  -8  -1    4.57    0.30
  -7  -8   1    4.76    0.32
   7   8  -1    4.72    0.36
  -7   8   1    5.05    0.31
   7   8  -1    4.63    0.27
  -7   8   1    5.17    0.30
   6  -8  -1    8.03    0.30
  -6  -8   1    8.29    0.36
   6  -8  -1    8.99    0.35
  -6   8   1    8.05    0.34
   6   8  -1    8.34    0.32
  -6   8   1    8.31    0.33
   6   8  -1    8.76    0.39
  -5  -8   1    6.11    0.32
   5  -8  -1    5.67    0.30
   5  -8  -1    5.51    0.26
   5   8  -1    5.22    0.32
  -5   8   1    5.80    0.30
  -5   8   1    5.16    0.27
   5   8  -1    5.67    0.29
   4  -8  -1   21.59    0.53
  -4  -8   1   21.28    0.53
   4  -8  -1   20.51    0.49
  -4   8   1   21.35    0.48
   4   8  -1   21.16    0.55
  -4   8   1   21.25    0.52
   4   8  -1   21.23    0.52
   3  -8  -1    3.55    0.24
  -3  -8   1    2.92    0.27
   3  -8  -1    3.34    0.27
   3   8  -1    3.03    0.24
  -3   8   1    2.87    0.26
   3   8  -1    3.39    0.29
  -3   8   1    3.35    0.20
  -2  -8   1   61.98    1.19
   2  -8  -1   62.67    1.16
   2  -8  -1   62.91    1.20
   2   8  -1   62.09    1.20
  -2   8   1   59.90    1.19
  -2   8   1   62.13    1.14
   2   8  -1   61.62    1.19
   1  -8  -1   64.69    1.25
  -1  -8   1   65.44    1.23
   1  -8  -1   64.22    1.21
  -1   8   1   66.08    1.17
   1   8  -1   64.66    1.24
   1   8  -1   65.01    1.24
  -1   8   1   63.90    1.24
   0  -8   1    0.15    0.14
   0  -8  -1    0.11    0.18
   0  -8  -1    0.46    0.14
   0   8  -1    0.33    0.16
   0   8  -1    0.17    0.15
   0   8   1    0.32    0.16
   1  -8   1   22.24    0.53
  -1  -8  -1   22.94    0.54
  -1  -8  -1   22.29    0.52
   1   8   1   22.79    0.55
  -1   8  -1   23.03    0.54
  -1   8  -1   22.44    0.53
   2  -8   1    8.95    0.32
  -2  -8  -1    9.31    0.34
  -2  -8  -1   10.05    0.34
  -2   8  -1    9.38    0.33
   2   8   1    9.36    0.36
  -2   8  -1   10.07    0.26
  -2   8  -1    8.88    0.33
  -3  -8  -1    8.94    0.32
   3  -8   1    8.96    0.32
  -3  -8  -1    9.08    0.34
  -3   8  -1    9.48    0.28
  -3   8  -1    8.75    0.33
   3   8   1    8.65    0.36
  -3   8  -1    8.17    0.32
  -4  -8  -1   15.12    0.44
  -4  -8  -1   15.61    0.43
   4  -8   1   15.88    0.42
  -4   8  -1   15.79    0.40
   4   8   1   15.58    0.47
  -4   8  -1   15.16    0.43
  -4   8  -1   15.21    0.43
   5  -8   1   15.61    0.42
  -5  -8  -1   15.41    0.43
  -5  -8  -1   15.30    0.45
  -5   8  -1   15.71    0.44
  -5   8  -1   15.49    0.44
  -5   8  -1   15.91    0.42
   5   8   1   15.90    0.48
  -6  -8  -1    8.74    0.33
   6  -8   1    7.92    0.32
  -6  -8  -1    8.50    0.36
  -6   8  -1    8.49    0.34
  -6   8  -1    7.91    0.34
  -6   8  -1    8.78    0.34
   6   8   1    9.65    0.41
   7  -8   1   78.12    1.45
   7  -8   1   75.12    1.49
  -7  -8  -1   75.88    1.49
  -7  -8  -1   81.57    1.46
   7   8   1   78.77    1.53
  -7   8  -1   77.64    1.48
  -7   8  -1   79.07    1.51
   8  -8   1   22.02    0.55
  -8  -8  -1   21.68    0.59
   8  -8   1   22.43    0.58
   8   8   1   21.89    0.63
  -8   8  -1   22.10    0.59
  -8   8  -1   22.52    0.56
  -9  -8  -1    5.66    0.36
   9  -8   1    5.81    0.36
   9   8   1    5.90    0.41
  -9   8  -1    5.89    0.37
  -9   8  -1    5.94    0.31
  -9   8  -1    5.37    0.34
  10  -8   1   18.33    0.53
 -10   8  -1   18.06    0.57
  10   8   1   18.58    0.61
 -10   8  -1   18.90    0.54
  11  -8   1    0.96    0.26
 -11  -8  -1    0.65    0.25
  11   8   1    0.29    0.30
 -11   8  -1    0.82    0.26
 -12  -8  -1    5.08    0.40
  12  -8   1    5.13    0.42
 -12   8  -1    5.73    0.43
  12   8   1    5.26    0.47
  13  -8   1    1.78    0.32
 -13  -8  -1    1.64    0.30
  13   8   1    1.48    0.37
 -13   8  -1    1.97    0.32
 -14  -8  -1    3.56    0.36
  14  -8   1    4.38    0.45
  14   8   1    3.53    0.43
 -14   8  -1    3.45    0.38
  15  -8   1    1.68    0.37
 -15  -8  -1    1.07    0.33
 -15   8  -1    1.24    0.36
  15   8   1    0.95    0.41
 -16   8  -1    3.84    0.44
  16  -9  -1    1.54    0.41
 -16   9   1    1.53    0.39
  15  -9  -1    1.48    0.38
 -15  -9   1    1.45    0.35
  15   9  -1    1.22    0.42
 -15   9   1    1.77    0.37
 -14  -9   1   -0.04    0.31
  14  -9  -1    0.03    0.33
  14   9  -1    0.00    0.37
 -14   9   1    0.20    0.31
  13  -9  -1    1.50    0.33
 -13  -9   1    1.76    0.32
 -13   9   1    1.01    0.31
  13   9  -1    0.41    0.36
  12  -9  -1    6.30    0.46
 -12  -9   1    5.93    0.42
  12   9  -1    6.86    0.50
 -12   9   1    6.05    0.44
 -11  -9   1    0.43    0.26
 -11   9   1   -0.04    0.25
  11   9  -1    0.01    0.31
 -11   9   1    0.11    0.25
  10  -9  -1    1.73    0.30
 -10  -9   1    1.71    0.27
  10   9  -1    1.27    0.31
 -10   9   1    1.82    0.26
 -10   9   1    1.54    0.27
  -9  -9   1    0.14    0.23
   9  -9  -1    0.10    0.26
  -9   9   1    0.29    0.22
   9   9  -1    0.27    0.27
  -9   9   1    0.05    0.22
   8  -9  -1   10.05    0.41
  -8  -9   1    9.50    0.44
  -8  -9   1   11.14    0.41
  -8   9   1   10.23    0.41
  -8   9   1   10.73    0.41
   8   9  -1    9.80    0.47
   7  -9  -1    1.43    0.27
  -7  -9   1    1.07    0.23
  -7  -9   1    0.92    0.21
  -7   9   1    1.48    0.20
   7   9  -1    1.06    0.25
  -7   9   1    1.17    0.22
   6  -9  -1    0.14    0.23
  -6  -9   1    0.04    0.20
  -6   9   1    0.28    0.20
  -6   9   1    0.44    0.17
   6   9  -1    0.06    0.19
   6   9  -1    0.24    0.22
   5  -9  -1   -0.04    0.22
  -5  -9   1   -0.18    0.19
   5  -9  -1    0.42    0.16
  -5   9   1   -0.07    0.18
  -5   9   1   -0.09    0.14
   5   9  -1    0.26    0.21
   5   9  -1    0.13    0.19
  -4  -9   1    1.22    0.21
   4  -9  -1    0.96    0.22
   4  -9  -1    0.97    0.17
   4   9  -1    1.10    0.22
   4   9  -1    1.33    0.21
  -4   9   1    1.18    0.20
   3  -9  -1    0.26    0.16
  -3  -9   1    0.33    0.18
   3  -9  -1    0.00    0.20
   3   9  -1    0.45    0.19
  -3   9   1    0.35    0.18
   3   9  -1    0.09    0.19
   2  -9  -1    0.22    0.16
  -2  -9   1    0.29    0.17
   2  -9  -1    0.10    0.20
  -2   9   1    0.08    0.17
   2   9  -1   -0.05    0.18
   2   9  -1   -0.01    0.18
   1  -9  -1    0.96    0.21
   1  -9  -1    1.42    0.18
  -1  -9   1    0.97    0.19
   1   9  -1    0.91    0.20
   1   9  -1    1.00    0.19
  -1   9   1    1.03    0.19
   0  -9  -1    9.80    0.39
   0  -9  -1    9.36    0.35
   0  -9   1    9.27    0.36
   0   9  -1    9.05    0.35
   0   9  -1    9.75    0.37
   0   9   1    9.37    0.36
  -1  -9  -1    2.64    0.27
   1  -9   1    1.73    0.20
  -1  -9  -1    2.35    0.20
  -1   9  -1    2.08    0.21
   1   9   1    1.82    0.21
  -1   9  -1    2.18    0.23
  -2  -9  -1   14.12    0.43
  -2  -9  -1   15.24    0.43
   2  -9   1   14.16    0.41
  -2   9  -1   14.14    0.43
   2   9   1   13.49    0.43
  -2   9  -1   12.91    0.42
   3  -9   1   -0.05    0.16
  -3  -9  -1   -0.01    0.18
  -3  -9  -1    0.04    0.17
   3   9   1    0.41    0.19
  -3   9  -1    0.59    0.19
  -3   9  -1    0.07    0.17
   4  -9   1    2.96    0.26
  -4  -9  -1    2.92    0.30
  -4  -9  -1    2.82    0.28
   4   9   1    3.32    0.32
  -4   9  -1    2.75    0.28
  -4   9  -1    2.86    0.28
  -5  -9  -1   -0.09    0.19
   5  -9   1    0.42    0.18
  -5  -9  -1    0.42    0.20
   5   9   1    0.29    0.22
  -5   9  -1    0.08    0.19
  -5   9  -1    0.45    0.19
  -6  -9  -1    0.06    0.21
   6  -9   1    0.10    0.25
   6  -9   1    0.49    0.18
  -6  -9  -1    0.36    0.21
  -6   9  -1    0.28    0.20
  -6   9  -1    0.13    0.17
   6   9   1   -0.02    0.23
  -7  -9  -1    0.66    0.20
   7  -9   1    0.19    0.24
  -7  -9  -1    0.37    0.21
   7  -9   1    0.62    0.19
   7   9   1    0.25    0.24
  -7   9  -1    0.80    0.19
  -7   9  -1    0.37    0.20
  -8  -9  -1    5.73    0.37
   8  -9   1    4.72    0.37
  -8   9  -1    5.06    0.33
  -8   9  -1    5.24    0.34
   8   9   1    5.55    0.41
  -9  -9  -1    4.16    0.37
   9  -9   1    3.61    0.34
   9   9   1    3.84    0.39
  -9   9  -1    3.54    0.33
  -9   9  -1    3.49    0.35
  10  -9   1    0.29    0.27
 -10  -9  -1    0.17    0.24
 -10   9  -1    0.35    0.24
 -10   9  -1    0.24    0.24
  10   9   1    0.68    0.30
  11  -9   1    9.83    0.47
 -11  -9  -1    9.82    0.47
  11   9   1    8.30    0.51
 -11   9  -1    9.87    0.48
 -12  -9  -1    1.07    0.30
  12  -9   1    1.78    0.32
 -12   9  -1    1.37    0.30
  12   9   1    1.48    0.36
 -13  -9  -1    3.02    0.35
  13  -9   1    2.17    0.34
 -13   9  -1    1.97    0.34
  13   9   1    2.05    0.40
 -14  -9  -1    0.31    0.31
  14  -9   1    0.44    0.33
 -14   9  -1   -0.04    0.32
  14   9   1    0.28    0.38
 -15  -9  -1   -0.46    0.33
  15  -9   1    0.58    0.36
  15   9   1   -0.11    0.41
 -15   9  -1    0.08    0.34
  15 -10  -1    0.21    0.38
 -15  10   1   -0.10    0.35
 -14 -10   1    0.61    0.34
  14 -10  -1    0.57    0.36
  14  10  -1    1.42    0.42
 -14  10   1    1.14    0.35
  13 -10  -1   -0.05    0.33
 -13 -10   1    0.01    0.31
  13  10  -1    0.06    0.37
 -13  10   1    0.13    0.30
 -12 -10   1   -0.04    0.29
  12 -10  -1    0.04    0.31
 -12  10   1   -0.02    0.28
  12  10  -1    0.24    0.34
 -11 -10   1    0.33    0.27
 -11  10   1    0.61    0.29
  11  10  -1    0.72    0.34
 -11  10   1    0.62    0.27
  10 -10  -1   -0.07    0.30
 -10 -10   1   -0.05    0.26
 -10  10   1    0.15    0.26
  10  10  -1   -0.09    0.30
  -9 -10   1    1.04    0.27
   9 -10  -1    0.83    0.29
   9  10  -1    0.32    0.29
  -9  10   1    0.74    0.25
   8 -10  -1    2.12    0.30
  -8 -10   1    1.91    0.28
   8  10  -1    2.12    0.30
  -8  10   1    1.56    0.26
  -7 -10   1    0.16    0.23
   7 -10  -1    0.66    0.27
  -7 -10   1    1.04    0.24
  -7  10   1    0.66    0.24
   7  10  -1    0.72    0.26
  -6 -10   1    1.07    0.25
  -6 -10   1    0.88    0.24
   6 -10  -1    1.40    0.27
   6  10  -1    1.18    0.26
  -6  10   1    1.00    0.23
   5 -10  -1    4.12    0.35
  -5 -10   1    4.47    0.35
  -5 -10   1    4.71    0.32
   5  10  -1    4.48    0.37
   5  10  -1    4.36    0.30
  -5  10   1    4.32    0.33
   4 -10  -1    6.84    0.38
  -4 -10   1    6.71    0.37
  -4  10   1    6.92    0.35
   4  10  -1    7.19    0.36
   4  10  -1    6.45    0.38
   3 -10  -1   27.82    0.64
   3 -10  -1   28.13    0.69
  -3 -10   1   28.58    0.68
   3  10  -1   27.53    0.69
   3  10  -1   29.19    0.67
  -3  10   1   27.43    0.67
  -2 -10   1    1.20    0.22
   2 -10  -1    1.23    0.24
   2 -10  -1    0.83    0.19
   2  10  -1    1.09    0.22
  -2  10   1    1.13    0.22
   2  10  -1    1.18    0.22
   1 -10  -1    1.84    0.26
  -1 -10   1    1.54    0.22
   1 -10  -1    1.81    0.21
   1  10  -1    1.32    0.23
   1  10  -1    2.00    0.23
  -1  10   1    1.44    0.22
   0 -10  -1    3.28    0.29
   0 -10  -1    3.52    0.31
   0 -10   1    3.06    0.31
   0  10  -1    3.43    0.31
   0  10  -1    3.40    0.30
   0  10   1    2.93    0.31
   1 -10   1    4.43    0.33
  -1 -10  -1    4.80    0.32
  -1 -10  -1    5.07    0.31
   1  10   1    4.63    0.34
  -1  10  -1    4.75    0.32
  -1  10  -1    5.01    0.33
  -2 -10  -1    0.48    0.19
   2 -10   1    0.50    0.19
  -2 -10  -1    0.38    0.22
  -2  10  -1    0.76    0.21
  -2  10  -1    0.56    0.21
   2  10   1    0.14    0.20
  -3 -10  -1    0.24    0.20
  -3 -10  -1   -0.07    0.21
   3 -10   1   -0.15    0.18
  -3  10  -1    0.39    0.20
   3  10   1    0.26    0.21
  -3  10  -1    0.29    0.22
   4 -10   1    4.85    0.36
   4 -10   1    5.13    0.32
  -4 -10  -1    4.07    0.34
  -4 -10  -1    4.87    0.34
  -4  10  -1    4.77    0.33
  -4  10  -1    5.51    0.33
   4  10   1    4.62    0.36
  -5 -10  -1    0.26    0.22
   5 -10   1    0.54    0.19
   5 -10   1    0.19    0.25
  -5 -10  -1    0.26    0.21
  -5  10  -1    0.31    0.21
   5  10   1    0.43    0.24
  -6 -10  -1    0.33    0.23
   6 -10   1    0.61    0.26
  -6 -10  -1    0.17    0.22
  -6  10  -1    0.47    0.22
   6  10   1    0.41    0.24
   7 -10   1    0.45    0.28
  -7 -10  -1   -0.08    0.22
  -7 -10  -1   -0.31    0.21
  -7  10  -1   -0.01    0.22
   7  10   1   -0.21    0.25
   8 -10   1    0.91    0.30
  -8 -10  -1    0.81    0.25
   8  10   1    1.24    0.29
  -8  10  -1    0.98    0.25
   9 -10   1    6.42    0.40
  -9 -10  -1    6.26    0.41
  -9  10  -1    5.84    0.39
   9  10   1    6.06    0.43
 -10 -10  -1    1.08    0.29
  10 -10   1    0.74    0.31
  10  10   1    1.24    0.33
 -10  10  -1    0.88    0.28
 -11 -10  -1   -0.37    0.27
  11  10   1   -0.06    0.33
 -11  10  -1    0.36    0.28
 -12 -10  -1    0.99    0.31
  12 -10   1    0.87    0.33
  12  10   1    1.10    0.37
 -12  10  -1    1.25    0.31
  13 -10   1    0.46    0.33
 -13 -10  -1    0.62    0.32
  13  10   1    0.52    0.39
 -13  10  -1    0.34    0.32
 -14 -10  -1   -0.05    0.33
  14 -10   1    0.22    0.36
 -14  10  -1    0.57    0.34
  14  10   1    0.10    0.40
 -15  10  -1    0.70    0.37
  14 -11  -1   -0.39    0.37
  13 -11  -1    0.60    0.36
 -13 -11   1    0.19    0.33
  13  11  -1    0.54    0.40
 -12 -11   1    1.89    0.35
 -12  11   1    2.17    0.35
  12  11  -1    2.51    0.41
 -11 -11   1    0.02    0.29
 -11  11   1    0.58    0.30
  11  11  -1    0.73    0.36
 -10 -11   1    1.31    0.30
  10 -11  -1    0.97    0.35
  10  11  -1    0.85    0.34
 -10  11   1    0.93    0.29
   9 -11  -1    0.11    0.30
  -9 -11   1    0.55    0.27
  -9  11   1    0.32    0.26
   9  11  -1   -0.25    0.30
   8 -11  -1    1.21    0.34
  -8 -11   1    0.93    0.28
   8  11  -1    1.37    0.31
  -8  11   1    1.18    0.27
   7 -11  -1    0.04    0.29
  -7 -11   1    0.33    0.25
  -7 -11   1    0.01    0.25
  -7  11   1    0.21    0.24
   7  11  -1    0.05    0.26
  -6 -11   1    0.62    0.24
   6 -11  -1    0.03    0.30
  -6 -11   1    0.77    0.26
   6  11  -1    0.77    0.27
  -6  11   1    0.71    0.24
   5 -11  -1   -0.16    0.27
  -5 -11   1    0.13    0.23
  -5 -11   1    0.08    0.25
   5  11  -1   -0.17    0.23
  -5  11   1   -0.24    0.22
   4 -11  -1    3.79    0.36
  -4 -11   1    3.80    0.34
  -4 -11   1    4.15    0.36
   4  11  -1    3.81    0.36
  -4  11   1    4.19    0.35
  -3 -11   1    0.68    0.27
   3 -11  -1    1.00    0.27
  -3 -11   1    0.66    0.23
   3  11  -1    0.74    0.24
  -3  11   1    0.69    0.23
  -2 -11   1    0.68    0.25
   2 -11  -1    0.19    0.20
  -2 -11   1    0.67    0.23
   2 -11  -1    0.46    0.26
   2  11  -1    0.29    0.22
   2  11  -1    0.26    0.23
  -2  11   1   -0.02    0.21
  -1 -11   1    1.84    0.24
   1 -11  -1    1.81    0.27
   1 -11  -1    1.85    0.23
  -1  11   1    2.02    0.25
   1  11  -1    1.74    0.25
   1  11  -1    1.80    0.25
   0 -11  -1    5.75    0.39
   0 -11   1    5.89    0.37
   0 -11  -1    5.48    0.34
   0  11  -1    5.73    0.36
   0  11   1    5.21    0.36
   0  11  -1    6.04    0.35
   1 -11   1    0.13    0.20
  -1 -11  -1    0.06    0.20
  -1 -11  -1    0.23    0.24
  -1  11  -1    0.16    0.21
   1  11   1    0.12    0.22
  -1  11  -1    0.23    0.24
  -2 -11  -1    2.26    0.28
   2 -11   1    1.58    0.23
   2 -11   1    1.65    0.28
  -2 -11  -1    2.02    0.24
  -2  11  -1    2.07    0.27
  -2  11  -1    2.54    0.26
   2  11   1    2.40    0.26
  -3 -11  -1    1.22    0.26
   3 -11   1    1.23    0.23
   3 -11   1    1.43    0.29
  -3 -11  -1    1.13    0.24
  -3  11  -1    1.38    0.24
   3  11   1    1.19    0.25
  -4 -11  -1    3.68    0.36
   4 -11   1    5.03    0.34
  -4 -11  -1    4.18    0.36
   4 -11   1    4.28    0.38
   4  11   1    4.64    0.36
  -4  11  -1    4.75    0.35
   5 -11   1    0.57    0.28
  -5 -11  -1    0.51    0.24
  -5 -11  -1    1.02    0.26
   5  11   1    1.33    0.27
  -5  11  -1    0.59    0.24
  -6 -11  -1    0.62    0.25
   6 -11   1    1.09    0.29
  -6 -11  -1    1.14    0.26
  -6  11  -1    0.86    0.25
   6  11   1    1.06    0.27
  -7 -11  -1    1.03    0.27
  -7 -11  -1    1.69    0.27
   7 -11   1    1.20    0.31
  -7  11  -1    1.41    0.27
   7  11   1    1.53    0.30
  -8 -11  -1    0.13    0.26
   8 -11   1    0.07    0.32
   8  11   1    0.11    0.29
  -8  11  -1    0.16    0.26
   9 -11   1    3.10    0.38
  -9 -11  -1    3.89    0.40
  -9  11  -1    3.81    0.38
   9  11   1    5.26    0.47
  10 -11   1   -0.11    0.33
 -10 -11  -1    0.08    0.28
 -10  11  -1    0.16    0.28
  10  11   1   -0.14    0.32
 -11 -11  -1    1.34    0.33
 -11  11  -1    2.24    0.33
  11  11   1    2.74    0.40
 -12 -11  -1    0.13    0.32
  12 -11   1   -0.20    0.33
  12  11   1    0.66    0.38
  13 -11   1    0.92    0.37
 -13 -11  -1    0.73    0.35
  13  11   1    1.63    0.43
  13 -12  -1    3.29    0.43
 -12 -12   1    0.93    0.35
  12  12  -1    1.35    0.41
 -12  12   1    0.65    0.35
 -11 -12   1    1.43    0.34
 -11  12   1    0.84    0.33
  11  12  -1    1.42    0.38
  10 -12  -1    2.18    0.40
 -10 -12   1    1.84    0.34
  10  12  -1    1.70    0.37
 -10  12   1    2.00    0.34
   9 -12  -1    1.46    0.36
  -9 -12   1    1.67    0.33
   9  12  -1    1.66    0.35
  -9  12   1    1.85    0.32
  -8 -12   1   -0.23    0.28
   8 -12  -1   -0.02    0.33
   8  12  -1   -0.11    0.30
  -8  12   1   -0.06    0.28
   7 -12  -1    9.05    0.48
  -7 -12   1    8.79    0.47
  -7 -12   1    9.15    0.46
  -7  12   1    8.39    0.46
   7  12  -1    9.11    0.50
  -6 -12   1    4.01    0.40
   6 -12  -1    3.91    0.41
  -6 -12   1    3.92    0.40
  -6  12   1    3.72    0.39
   6  12  -1    4.23    0.41
  -5 -12   1    0.90    0.28
   5 -12  -1    0.60    0.31
  -5 -12   1    1.30    0.28
  -5  12   1    0.90    0.26
   5  12  -1    1.15    0.28
   4 -12  -1    6.10    0.42
  -4 -12   1    7.83    0.43
  -4 -12   1    7.06    0.44
   4  12  -1    7.01    0.41
  -4  12   1    7.10    0.41
  -3 -12   1    0.25    0.27
  -3 -12   1    0.36    0.25
   3 -12  -1    0.63    0.28
  -3  12   1    0.27    0.24
   3  12  -1    0.62    0.26
   2 -12  -1    2.24    0.31
  -2 -12   1    1.62    0.32
  -2 -12   1    2.33    0.28
   2  12  -1    1.70    0.28
  -2  12   1    1.85    0.27
   1 -12  -1    0.43    0.22
  -1 -12   1    0.69    0.24
   1 -12  -1    0.68    0.28
  -1 -12   1    0.84    0.28
  -1  12   1    1.09    0.25
   1  12  -1    0.57    0.25
   0 -12  -1    8.87    0.43
   0 -12   1    8.31    0.47
   0 -12  -1    9.28    0.41
   0 -12   1    8.20    0.42
   0  12  -1    8.58    0.43
   0  12   1    8.97    0.43
  -1 -12  -1   19.69    0.60
   1 -12   1   21.03    0.59
   1 -12   1   19.78    0.61
  -1 -12  -1   21.08    0.58
  -1  12  -1   20.05    0.59
   1  12   1   19.99    0.59
   2 -12   1    0.95    0.30
  -2 -12  -1    0.94    0.28
   2 -12   1    0.83    0.24
  -2 -12  -1    1.32    0.25
   2  12   1    1.00    0.26
  -2  12  -1    1.66    0.26
  -3 -12  -1    3.27    0.35
  -3 -12  -1    3.51    0.36
   3 -12   1    3.70    0.38
   3  12   1    3.25    0.31
  -3  12  -1    3.22    0.30
  -4 -12  -1    7.27    0.42
   4 -12   1    6.60    0.43
  -4 -12  -1    7.30    0.40
  -4  12  -1    7.39    0.41
   4  12   1    7.15    0.43
  -5 -12  -1    4.65    0.39
  -5 -12  -1    4.56    0.37
   5 -12   1    3.82    0.40
  -5  12  -1    4.43    0.39
   5  12   1    4.02    0.40
   6 -12   1   -0.30    0.33
  -6 -12  -1    0.46    0.27
  -6 -12  -1    0.17    0.26
  -6  12  -1   -0.02    0.26
   6  12   1    0.31    0.28
   7 -12   1    3.29    0.37
  -7 -12  -1    2.62    0.32
  -7  12  -1    2.82    0.32
   7  12   1    2.45    0.34
   8 -12   1    4.69    0.44
  -8 -12  -1    5.62    0.44
  -8  12  -1    4.99    0.42
   8  12   1    4.81    0.47
  -9 -12  -1    5.15    0.44
   9 -12   1    4.91    0.49
   9  12   1    5.92    0.47
  -9  12  -1    5.04    0.43
  10 -12   1    1.20    0.39
 -10 -12  -1    1.41    0.34
 -10  12  -1    0.77    0.32
  10  12   1    1.64    0.37
 -11 -12  -1    1.68    0.36
 -11  12  -1    2.56    0.37
  11  12   1    1.27    0.40
 -12 -12  -1    4.79    0.52
  12 -12   1    6.54    0.55
 -12  13   1    2.36    0.41
 -11 -13   1    3.35    0.40
 -11  13   1    3.37    0.40
 -10 -13   1    3.89    0.40
  10 -13  -1    2.74    0.45
 -10  13   1    3.78    0.39
  10  13  -1    4.02    0.45
   9 -13  -1    1.74    0.39
  -9 -13   1    1.67    0.34
  -9  13   1    2.20    0.36
   9  13  -1    2.11    0.38
  -8 -13   1    6.39    0.46
   8 -13  -1    5.43    0.52
  -8  13   1    5.93    0.48
   8  13  -1    5.95    0.50
  -7 -13   1    2.51    0.35
  -7 -13   1    3.71    0.37
   7 -13  -1    3.39    0.40
  -7  13   1    2.69    0.34
   7  13  -1    3.94    0.38
  -6 -13   1    6.77    0.46
   6 -13  -1    7.73    0.53
  -6 -13   1    7.26    0.47
   6  13  -1    6.94    0.48
  -6  13   1    7.13    0.46
  -5 -13   1    0.82    0.29
  -5 -13   1    1.38    0.33
   5 -13  -1    0.81    0.36
  -5  13   1    1.21    0.29
   5  13  -1    1.05    0.30
  -4 -13   1   10.65    0.48
   4 -13  -1    9.95    0.50
  -4 -13   1   10.73    0.48
  -4  13   1    9.81    0.47
   4  13  -1   10.69    0.50
  -3 -13   1    7.30    0.44
   3 -13  -1    7.49    0.45
  -3 -13   1    7.71    0.44
   3  13  -1    6.35    0.44
  -3  13   1    7.24    0.42
  -2 -13   1    5.51    0.40
  -2 -13   1    5.17    0.41
   2 -13  -1    5.45    0.43
  -2  13   1    5.73    0.40
   2  13  -1    4.97    0.42
   1 -13  -1    5.71    0.45
  -1 -13   1    5.00    0.41
  -1 -13   1    5.75    0.41
   1  13  -1    5.24    0.41
  -1  13   1    5.54    0.40
   0 -13  -1    7.67    0.48
   0 -13   1    7.57    0.43
   0 -13   1    8.18    0.46
   0  13  -1    8.52    0.45
   0  13   1    8.44    0.45
   1 -13   1    2.54    0.36
   1 -13   1    3.92    0.39
  -1 -13  -1    2.54    0.33
  -1 -13  -1    2.26    0.29
  -1  13  -1    2.68    0.31
   1  13   1    2.54    0.31
   2 -13   1    8.73    0.50
  -2 -13  -1    8.55    0.45
  -2 -13  -1    8.16    0.44
  -2  13  -1    8.20    0.43
   2  13   1    8.12    0.46
  -3 -13  -1    4.16    0.39
  -3 -13  -1    3.95    0.39
   3 -13   1    4.26    0.42
  -3  13  -1    4.10    0.39
   3  13   1    4.26    0.40
  -4 -13  -1    0.92    0.28
   4 -13   1    0.90    0.35
  -4 -13  -1    0.60    0.30
  -4  13  -1    0.56    0.28
   4  13   1    1.03    0.29
  -5 -13  -1    4.84    0.44
   5 -13   1    4.02    0.44
  -5 -13  -1    4.26    0.41
  -5  13  -1    5.64    0.43
   5  13   1    5.32    0.45
  -6 -13  -1    4.18    0.43
  -6 -13  -1    5.22    0.43
   6 -13   1    3.70    0.40
  -6  13  -1    4.32    0.43
   6  13   1    3.99    0.38
  -7 -13  -1    4.31    0.43
   7 -13   1    4.06    0.42
  -7  13  -1    5.18    0.45
   7  13   1    4.70    0.47
  -8 -13  -1    4.77    0.46
   8 -13   1    4.41    0.45
  -8  13  -1    4.61    0.47
   8  13   1    4.31    0.41
   9 -13   1    7.18    0.51
  -9 -13  -1    7.45    0.49
   9  13   1    7.00    0.54
  -9  13  -1    6.50    0.48
 -10 -13  -1    4.05    0.41
  10 -13   1    3.74    0.46
  10  13   1    3.72    0.44
 -10  13  -1    4.10    0.40
 -11  13  -1    4.16    0.42
 -12  13  -1    1.12    0.38
  10 -14  -1    2.77    0.45
 -10  14   1    3.91    0.42
   9 -14  -1   16.61    0.68
  -9 -14   1   17.57    0.66
  -9  14   1   16.99    0.66
   8 -14  -1    3.61    0.44
  -8 -14   1    3.27    0.39
   8  14  -1    4.02    0.43
  -8  14   1    3.47    0.39
  -7 -14   1   10.64    0.56
   7 -14  -1   11.15    0.61
  -7  14   1   10.50    0.56
   7  14  -1   10.92    0.58
  -6 -14   1    5.25    0.46
   6 -14  -1    5.43    0.49
  -6 -14   1    5.07    0.47
   6  14  -1    5.32    0.48
  -6  14   1    5.17    0.47
  -5 -14   1    2.69    0.35
  -5 -14   1    3.17    0.39
   5 -14  -1    4.48    0.47
  -5  14   1    2.72    0.36
   5  14  -1    3.41    0.37
  -4 -14   1    6.02    0.45
   4 -14  -1    5.57    0.47
  -4 -14   1    5.74    0.45
   4  14  -1    5.97    0.47
  -4  14   1    5.18    0.44
  -3 -14   1    3.83    0.36
  -3 -14   1    3.61    0.40
   3 -14  -1    4.01    0.41
  -3  14   1    3.52    0.35
   3  14  -1    3.59    0.36
  -2 -14   1    5.62    0.43
  -2 -14   1    5.36    0.44
   2 -14  -1    5.64    0.46
  -2  14   1    5.39    0.44
   2  14  -1    5.10    0.45
   1 -14  -1    5.16    0.45
  -1 -14   1    4.75    0.44
  -1 -14   1    4.74    0.41
   1  14  -1    4.15    0.43
  -1  14   1    4.27    0.42
   0 -14   1    1.15    0.34
   0 -14  -1    1.37    0.35
   0  14  -1    0.99    0.31
   0  14   1    1.06    0.31
   1 -14   1   12.36    0.55
  -1 -14  -1   11.54    0.56
   1  14   1   12.75    0.54
  -1  14  -1   12.20    0.52
  -2 -14  -1    2.74    0.36
   2 -14   1    2.96    0.38
  -2  14  -1    2.47    0.33
   2  14   1    2.94    0.35
  -3 -14  -1   -0.09    0.28
  -3 -14  -1    0.47    0.33
   3 -14   1    0.32    0.34
   3  14   1    0.39    0.30
  -3  14  -1    0.36    0.29
  -4 -14  -1    8.60    0.48
   4 -14   1    6.92    0.53
  -4 -14  -1    8.35    0.48
  -4  14  -1    8.24    0.48
   4  14   1    8.41    0.50
  -5 -14  -1    2.35    0.38
   5 -14   1    2.26    0.39
  -5 -14  -1    2.61    0.34
  -5  14  -1    2.40    0.35
   5  14   1    2.39    0.36
  -6 -14  -1    7.33    0.49
  -6 -14  -1    7.71    0.47
   6 -14   1    6.45    0.55
   6  14   1    7.47    0.51
  -6  14  -1    7.89    0.52
   7 -14   1    6.05    0.51
  -7 -14  -1    6.24    0.48
  -7  14  -1    6.09    0.50
   7  14   1    5.10    0.51
   8 -14   1    9.10    0.61
  -8 -14  -1   10.40    0.56
   8  14   1   10.82    0.59
  -8  14  -1    9.82    0.55
   9 -14   1    2.12    0.46
  -9 -14  -1    1.75    0.37
  -9  14  -1    2.17    0.38
  10 -14   1    9.68    0.57
 -10  14  -1   12.05    0.60
  -7 -15   1    3.38    0.41
  -7  15   1    2.97    0.41
  -6 -15   1    7.82    0.50
  -6 -15   1    9.05    0.54
   6 -15  -1    7.07    0.55
  -6  15   1    8.30    0.55
   6  15  -1    8.29    0.55
  -5 -15   1    1.65    0.39
   5 -15  -1    1.73    0.42
  -5 -15   1    1.78    0.35
  -5  15   1    1.37    0.36
   5  15  -1    1.37    0.36
   4 -15  -1    1.80    0.41
  -4 -15   1    2.09    0.40
  -4 -15   1    2.40    0.36
   4  15  -1    1.77    0.37
  -4  15   1    2.52    0.37
   3 -15  -1    3.57    0.45
  -3 -15   1    3.86    0.41
  -3 -15   1    3.97    0.38
  -3  15   1    4.44    0.45
   3  15  -1    4.24    0.40
   2 -15  -1    7.58    0.56
  -2 -15   1    8.01    0.55
   2  15  -1    8.32    0.53
  -2  15   1    7.44    0.49
  -1 -15   1    8.72    0.56
   1 -15  -1    8.79    0.53
   1  15  -1    9.01    0.53
  -1  15   1    9.00    0.52
   0 -15   1   12.29    0.57
   0 -15  -1   11.81    0.57
   0  15   1   10.90    0.54
   0  15  -1   12.07    0.55
   1 -15   1    3.47    0.44
  -1 -15  -1    3.90    0.42
  -1  15  -1    3.55    0.37
   1  15   1    2.83    0.37
  -2 -15  -1    2.51    0.42
   2 -15   1    2.84    0.41
   2  15   1    2.27    0.37
  -2  15  -1    3.11    0.37
  -3 -15  -1    8.47    0.55
   3 -15   1    7.04    0.51
  -3  15  -1    7.66    0.51
   3  15   1    7.36    0.51
  -4 -15  -1    1.13    0.36
   4 -15   1    1.35    0.42
  -4  15  -1    0.53    0.33
   4  15   1    0.56    0.35
   5 -15   1    5.42    0.51
  -5 -15  -1    5.87    0.48
  -5 -15  -1    5.94    0.52
  -5  15  -1    6.08    0.51
   5  15   1    4.79    0.50
   6 -15   1    3.46    0.46
  -6 -15  -1    3.51    0.39
  -6  15  -1    4.39    0.42
  -7 -15  -1    4.96    0.50
  -7  15  -1    5.27    0.53
  -8  15  -1    1.78    0.39
  -5 -16   1    0.41    0.41
  -5 -16   1    0.72    0.35
  -4 -16   1    4.90    0.50
  -3 -16   1    1.40    0.43
  -2 -16   1    3.34    0.43
  -2  16   1    3.09    0.40
   2  16  -1    2.07    0.39
  -1 -16   1    3.56    0.44
  -1  16   1    4.00    0.41
   1  16  -1    4.22    0.41
   0  16  -1    3.87    0.41
   0  16   1    3.76    0.41
  -1 -16  -1    8.13    0.59
  -1  16  -1    7.81    0.53
  -2 -16  -1    2.25    0.42
  -2  16  -1    1.69    0.37
  -3 -16  -1    0.76    0.39
  -3  16  -1    0.14    0.34
  -4 -16  -1    3.30    0.46
  -4  16  -1    4.33    0.43
  -5 -16  -1    1.56    0.40
 -19   0   2    9.19    0.62
  19   0  -2    9.79    0.60
 -18   0   2    0.57    0.35
  18   0  -2    0.77    0.36
 -17   0   2    8.37    0.53
 -17   0   2    9.64    0.45
  17   0  -2    8.64    0.52
 -16   0   2    3.09    0.28
  16   0  -2    2.93    0.34
 -16   0   2    2.80    0.34
  15   0  -2   18.60    0.59
 -15   0   2   19.18    0.54
 -15   0   2   18.05    0.61
  14   0  -2    5.87    0.39
 -14   0   2    6.07    0.41
 -14   0   2    6.66    0.34
 -13   0   2   45.26    0.91
 -13   0   2   45.15    1.00
  13   0  -2   44.51    0.96
 -12   0   2   41.44    0.92
  12   0  -2   41.53    0.88
 -12   0   2   41.55    0.84
  11   0  -2    1.07    0.20
 -11   0   2    1.06    0.20
 -11   0   2    1.22    0.16
 -10   0   2    0.12    0.12
  10   0  -2   -0.08    0.15
 -10   0   2   -0.10    0.15
  -9   0   2   86.30    1.55
   9   0  -2   87.20    1.59
  -9   0   2   86.08    1.64
   8   0  -2   41.64    0.81
  -8   0   2   40.44    0.78
  -8   0   2   41.38    0.84
   7   0  -2   22.39    0.41
  -7   0   2   22.52    0.46
  -7   0   2   22.76    0.51
   7   0  -2   22.30    0.48
   6   0  -2    0.45    0.05
  -6   0   2    0.44    0.07
   6   0  -2    0.45    0.09
  -6   0   2    0.47    0.10
  -5   0   2   29.44    0.59
  -5   0   2   30.09    0.55
   5   0  -2   30.20    0.53
   5   0  -2   29.93    0.57
   4   0  -2  113.22    1.95
  -4   0   2  114.08    1.95
  -4   0   2  113.43    2.02
   4   0  -2  112.79    1.98
  -3   0   2  609.05   10.36
   3   0  -2  596.79   10.43
   3   0  -2  626.46   10.51
  -3   0   2  602.86   10.69
   2   0  -2    3.95    0.09
  -2   0   2    3.45    0.10
   2   0  -2    3.42    0.08
  -2   0   2    3.70    0.09
   1   0  -2  470.79    8.06
  -1   0   2  464.97    7.95
   1   0  -2  468.50    8.05
   0   0  -2    3.22    0.08
   0   0   2    3.25    0.09
   0   0  -2    3.20    0.08
   1   0   2  245.69    4.45
  -1   0  -2  258.97    4.38
   1   0   2  256.06    4.38
  -1   0  -2  256.00    4.31
  -2   0  -2  147.52    2.54
  -2   0  -2  147.01    2.53
   2   0   2  144.60    2.61
   2   0   2  152.58    2.56
  -3   0  -2  990.79   16.66
   3   0   2 1000.00   16.78
  -3   0  -2  948.87   17.08
  -3   0  -2  956.60   16.58
  -4   0  -2   15.62    0.30
  -4   0  -2   16.22    0.37
   4   0   2   16.42    0.33
  -5   0  -2  190.32    3.41
  -5   0  -2  190.28    3.30
  -5   0  -2  188.77    3.28
   5   0   2  198.03    3.34
   6   0   2   21.08    0.44
  -6   0  -2   20.24    0.47
   7   0   2  100.73    1.78
  -7   0  -2   98.52    1.84
  -7   0  -2   98.33    1.76
   8   0   2    6.95    0.27
  -8   0  -2    6.88    0.27
  -8   0  -2    6.92    0.30
  -9   0  -2   71.67    1.42
  -9   0  -2   73.03    1.35
   9   0   2   74.59    1.37
  10   0   2    1.35    0.19
 -10   0  -2    1.32    0.21
 -10   0  -2    1.01    0.16
 -11   0  -2   39.97    0.82
  11   0   2   39.64    0.84
 -11   0  -2   38.90    0.90
 -12   0  -2    1.91    0.26
  12   0   2    2.36    0.25
 -12   0  -2    2.17    0.22
  13   0   2   37.76    0.85
 -13   0  -2   38.21    0.83
 -13   0  -2   37.83    0.91
 -14   0  -2    0.38    0.21
 -14   0  -2    0.38    0.27
  14   0   2    0.42    0.26
  15   0   2   21.59    0.64
 -15   0  -2   21.00    0.69
 -15   0  -2   21.58    0.60
 -16   0  -2    2.07    0.35
  16   0   2    1.98    0.34
 -16   0  -2    2.35    0.29
 -17   0  -2   10.05    0.49
 -17   0  -2   10.92    0.60
  17   0   2   10.66    0.55
 -18   0  -2    1.57    0.41
 -18   0  -2    2.15    0.33
  18   0   2    0.82    0.39
  18   0   2    1.22    0.40
 -19   0  -2   12.17    0.59
  19  -1  -2    1.86    0.41
 -19  -1   2    1.77    0.41
 -19   1   2    2.00    0.41
  19   1  -2    1.65    0.41
 -18  -1   2    5.42    0.54
  18  -1  -2    5.38    0.53
 -18  -1   2    6.22    0.45
  18   1  -2    6.97    0.54
 -18   1   2    6.84    0.55
  17  -1  -2    0.28    0.32
 -17  -1   2    0.02    0.31
 -17  -1   2    0.02    0.25
  17   1  -2    0.32    0.33
 -17   1   2    0.38    0.31
  16  -1  -2   13.43    0.54
 -16  -1   2   12.75    0.56
 -16  -1   2   13.13    0.49
  16   1  -2   14.02    0.55
 -16   1   2   13.69    0.57
 -16   1   2   14.90    0.50
  15  -1  -2    1.94    0.30
 -15  -1   2    1.55    0.24
 -15  -1   2    1.93    0.30
 -15   1   2    1.75    0.30
  15   1  -2    2.12    0.30
 -15   1   2    1.75    0.23
  14  -1  -2   17.92    0.55
 -14  -1   2   18.65    0.59
 -14  -1   2   18.33    0.51
 -14   1   2   19.25    0.51
 -14   1   2   18.31    0.59
  14   1  -2   18.29    0.57
 -13  -1   2   25.72    0.68
  13  -1  -2   24.62    0.64
 -13  -1   2   25.63    0.60
 -13   1   2   24.78    0.68
 -13   1   2   25.30    0.59
 -12  -1   2   15.06    0.49
  12  -1  -2   15.34    0.48
 -12  -1   2   14.78    0.42
  12   1  -2   15.20    0.47
 -12   1   2   15.09    0.41
 -12   1   2   14.26    0.49
  11  -1  -2   15.53    0.44
 -11  -1   2   14.67    0.46
 -11  -1   2   15.11    0.41
 -11   1   2   16.06    0.40
 -11   1   2   15.59    0.48
  11   1  -2   15.74    0.46
 -10  -1   2   28.00    0.61
  10  -1  -2   29.17    0.64
 -10  -1   2   27.85    0.66
  10   1  -2   28.33    0.63
 -10   1   2   29.34    0.60
 -10   1   2   29.13    0.67
   9  -1  -2    3.68    0.23
  -9  -1   2    2.95    0.21
  -9  -1   2    3.54    0.24
   9  -1  -2    3.09    0.13
  -9   1   2    3.50    0.25
  -9   1   2    3.08    0.20
   9   1  -2    3.19    0.23
   8  -1  -2  119.72    2.15
   8  -1  -2  123.53    2.08
  -8  -1   2  118.40    2.20
  -8  -1   2  119.77    2.11
  -8   1   2  119.06    2.21
   8   1  -2  119.71    2.15
  -8   1   2  121.47    2.10
  -7  -1   2    2.34    0.16
   7  -1  -2    2.51    0.11
  -7  -1   2    2.49    0.18
   7  -1  -2    2.72    0.18
   7   1  -2    2.42    0.09
  -7   1   2    2.85    0.19
  -7   1   2    2.49    0.15
   7   1  -2    2.49    0.18
   6  -1  -2   51.74    0.90
  -6  -1   2   51.00    0.93
  -6  -1   2   50.14    0.97
   6  -1  -2   51.95    0.95
   6   1  -2   50.75    0.95
  -6   1   2   51.68    0.98
  -6   1   2   51.29    0.92
  -5  -1   2   52.93    1.00
  -5  -1   2   54.41    0.97
   5  -1  -2   53.44    0.95
   5  -1  -2   53.34    0.98
  -5   1   2   53.23    1.01
   5   1  -2   54.81    0.99
  -5   1   2   55.85    0.95
   5   1  -2   53.67    0.94
  -4  -1   2  135.55    2.39
   4  -1  -2  135.64    2.35
  -4  -1   2  132.93    2.32
   4  -1  -2  136.90    2.33
  -4   1   2  133.29    2.40
   4   1  -2  134.42    2.32
  -4   1   2  135.40    2.30
  -3  -1   2    0.47    0.06
  -3  -1   2    0.48    0.05
   3  -1  -2    0.52    0.05
  -3   1   2    0.56    0.06
  -3   1   2    0.83    0.08
  -3   1   2    0.55    0.05
   3   1  -2    0.58    0.06
   3   1  -2    0.54    0.06
   2  -1  -2  209.27    3.58
  -2  -1   2  202.43    3.64
  -2  -1   2  207.45    3.54
  -2   1   2  206.88    3.53
  -2   1   2  216.02    3.59
  -2   1   2  207.11    3.65
   2   1  -2  207.83    3.57
   2   1  -2  210.99    3.59
  -1  -1   2    0.09    0.03
   1  -1  -2    0.06    0.03
  -1  -1   2    0.13    0.03
   1   1  -2    0.10    0.03
  -1   1   2    0.20    0.04
  -1   1   2    0.07    0.03
   1   1  -2    0.11    0.03
   0  -1  -2  216.82    3.64
   0  -1  -2  210.52    3.69
   0  -1   2  214.44    3.73
   0   1  -2  217.46    3.63
   0   1  -2  211.28    3.69
   0   1  -2  204.65    3.68
   0   1   2  213.50    3.69
   0   1   2  213.43    3.76
  -1  -1  -2    0.74    0.05
  -1  -1  -2    0.76    0.05
   1  -1   2    0.80    0.07
   1   1   2    0.73    0.06
   1   1   2    0.66    0.07
  -1   1  -2    0.73    0.06
  -1   1  -2    0.66    0.04
  -1   1  -2    0.64    0.05
  -2  -1  -2    3.90    0.10
   2  -1   2    3.87    0.11
  -2  -1  -2    4.16    0.12
   2   1   2    4.06    0.13
  -2   1  -2    3.99    0.11
  -2   1  -2    4.12    0.13
   2   1   2    4.62    0.13
  -3  -1  -2    4.07    0.14
  -3  -1  -2    3.56    0.10
   3  -1   2    3.60    0.12
   3   1   2    3.95    0.14
  -3   1  -2    3.74    0.11
   3   1   2    3.84    0.15
  -3   1  -2    3.98    0.16
  -4  -1  -2  107.07    1.93
  -4  -1  -2  107.93    1.85
  -4  -1  -2  109.24    1.87
   4  -1   2  107.14    1.88
  -4   1  -2  104.20    1.87
  -4   1  -2  107.90    1.86
   4   1   2  109.49    1.90
  -5  -1  -2    7.60    0.24
   5  -1   2    7.20    0.20
  -5  -1  -2    7.18    0.21
  -5   1  -2    7.42    0.21
  -5   1  -2    7.54    0.17
   5   1   2    7.81    0.23
  -5   1  -2    7.16    0.24
  -6  -1  -2  100.14    1.80
  -6  -1  -2   99.54    1.87
   6  -1   2  103.24    1.81
  -6   1  -2  101.75    1.80
  -6   1  -2  102.72    1.77
   6   1   2  103.55    1.82
  -6   1  -2  103.40    1.88
   7  -1   2   23.36    0.50
  -7  -1  -2   22.93    0.50
  -7  -1  -2   23.15    0.54
  -7   1  -2   23.42    0.50
  -7   1  -2   23.58    0.55
   7   1   2   24.25    0.51
   8  -1   2   35.15    0.71
  -8  -1  -2   34.92    0.72
  -8  -1  -2   35.69    0.76
  -8   1  -2   36.07    0.71
  -8   1  -2   36.15    0.77
   8   1   2   35.78    0.73
  -9  -1  -2   -0.04    0.13
  -9  -1  -2    0.06    0.16
   9  -1   2   -0.01    0.14
   9   1   2   -0.03    0.15
  -9   1  -2    0.29    0.17
  -9   1  -2    0.30    0.13
  10  -1   2   10.14    0.35
 -10  -1  -2    9.91    0.39
 -10  -1  -2    9.10    0.34
 -10   1  -2   10.07    0.39
  10   1   2    9.69    0.36
 -10   1  -2    9.60    0.34
 -11  -1  -2    0.45    0.17
 -11  -1  -2    0.84    0.21
  11  -1   2    0.29    0.19
 -11   1  -2    0.20    0.16
 -11   1  -2    0.24    0.20
  11   1   2    0.44    0.20
 -12  -1  -2   58.56    1.24
  12  -1   2   59.49    1.17
 -12  -1  -2   57.75    1.16
 -12   1  -2   59.47    1.15
  12   1   2   58.27    1.18
 -12   1  -2   57.33    1.24
  13  -1   2    1.46    0.25
 -13  -1  -2    1.36    0.22
 -13  -1  -2    1.26    0.27
 -13   1  -2    1.67    0.28
  13   1   2    1.14    0.26
 -13   1  -2    1.64    0.22
  14  -1   2   18.03    0.56
 -14  -1  -2   18.23    0.62
 -14  -1  -2   17.00    0.52
 -14   1  -2   17.54    0.52
 -14   1  -2   16.85    0.59
  14   1   2   17.18    0.57
 -15  -1  -2    1.63    0.32
  15  -1   2    1.89    0.31
 -15  -1  -2    1.88    0.27
 -15   1  -2    1.64    0.32
  15   1   2    1.57    0.31
 -15   1  -2    1.66    0.26
 -16  -1  -2   20.08    0.62
  16  -1   2   19.92    0.66
 -16  -1  -2   19.69    0.70
 -16   1  -2   20.30    0.61
  16   1   2   20.90    0.68
 -16   1  -2   20.13    0.72
  17  -1   2    4.54    0.41
 -17  -1  -2    3.30    0.41
 -17  -1  -2    3.99    0.36
  17   1   2    3.95    0.40
 -17   1  -2    3.19    0.41
 -17   1  -2    3.26    0.33
  17   1   2    3.41    0.41
 -18  -1  -2   11.64    0.54
  18  -1   2   11.72    0.62
 -18   1  -2   12.08    0.67
  18   1   2   11.73    0.66
 -18   1  -2   11.88    0.55
  18   1   2   12.81    0.63
  19  -1   2    3.63    0.44
 -19  -2   2    3.91    0.38
 -19  -2   2    3.59    0.44
  19  -2  -2    3.54    0.44
  19   2  -2    3.97    0.45
  18  -2  -2    0.02    0.34
 -18  -2   2    0.68    0.29
 -18  -2   2    0.57    0.35
  18   2  -2    0.15    0.36
 -18   2   2    0.04    0.34
 -17  -2   2    8.35    0.54
 -17  -2   2    8.32    0.46
  17  -2  -2    9.35    0.52
 -17   2   2    8.31    0.52
  17   2  -2    8.04    0.51
 -16  -2   2    0.34    0.25
  16  -2  -2    1.04    0.31
 -16  -2   2    0.46    0.29
  16   2  -2    0.44    0.31
 -16   2   2    0.60    0.29
 -15  -2   2   22.94    0.61
 -15  -2   2   23.24    0.68
  15  -2  -2   23.83    0.65
 -15   2   2   23.24    0.59
  15   2  -2   21.05    0.66
 -15   2   2   22.05    0.69
 -14  -2   2    0.02    0.24
 -14  -2   2    0.36    0.20
  14  -2  -2    0.00    0.24
 -14   2   2    0.31    0.18
 -14   2   2    0.15    0.25
  14   2  -2    0.27    0.26
 -13  -2   2   29.40    0.74
 -13  -2   2   29.83    0.68
  13  -2  -2   30.01    0.71
 -13   2   2   30.04    0.66
  13   2  -2   30.21    0.72
 -13   2   2   28.16    0.75
 -12  -2   2    0.42    0.20
 -12  -2   2    0.46    0.17
  12  -2  -2    0.52    0.20
 -12   2   2    0.53    0.21
 -12   2   2    0.27    0.15
  12   2  -2    0.59    0.22
  11  -2  -2    1.99    0.21
 -11  -2   2    2.34    0.22
 -11  -2   2    1.95    0.19
  11   2  -2    2.19    0.23
 -11   2   2    3.00    0.23
 -11   2   2    2.29    0.23
 -10  -2   2   -0.08    0.15
 -10  -2   2    0.12    0.13
  10  -2  -2   -0.01    0.16
  10   2  -2    0.01    0.17
 -10   2   2    0.18    0.12
 -10   2   2    0.06    0.16
  -9  -2   2   97.14    1.78
  -9  -2   2   94.92    1.71
   9  -2  -2   94.74    1.67
  -9   2   2   96.64    1.69
   9   2  -2   95.46    1.75
  -9   2   2   91.87    1.79
   8  -2  -2    4.40    0.22
  -8  -2   2    4.16    0.24
   8  -2  -2    4.56    0.16
  -8  -2   2    4.35    0.21
   8   2  -2    4.12    0.23
  -8   2   2    4.10    0.19
  -8   2   2    4.23    0.25
  -7  -2   2   13.69    0.35
   7  -2  -2   12.93    0.28
  -7  -2   2   13.39    0.33
  -7   2   2   12.86    0.36
  -7   2   2   13.05    0.30
   7   2  -2   13.24    0.35
  -6  -2   2   48.29    0.91
   6  -2  -2   49.18    0.92
   6  -2  -2   49.02    0.88
  -6  -2   2   49.33    0.93
   6   2  -2   50.03    0.87
  -6   2   2   48.38    0.95
   6   2  -2   48.84    0.93
  -6   2   2   50.19    0.88
   5  -2  -2  183.07    3.13
  -5  -2   2  182.79    3.20
  -5  -2   2  176.43    3.12
   5  -2  -2  186.30    3.16
   5   2  -2  177.68    3.17
  -5   2   2  180.19    3.09
  -5   2   2  181.69    3.22
   5   2  -2  182.02    3.12
   4  -2  -2   11.58    0.24
  -4  -2   2   11.84    0.27
  -4  -2   2   11.21    0.26
  -4   2   2   11.68    0.26
   4   2  -2   11.23    0.23
  -4   2   2   11.54    0.23
  -4   2   2   11.12    0.27
  -3  -2   2  439.32    7.72
  -3  -2   2  442.29    7.51
   3  -2  -2  430.97    7.59
  -3   2   2  454.35    7.62
  -3   2   2  449.92    7.76
   3   2  -2  440.70    7.58
   3   2  -2  428.40    7.61
  -3   2   2  447.67    7.48
  -2  -2   2   11.08    0.22
   2  -2  -2   11.18    0.23
   2  -2  -2   11.13    0.20
  -2  -2   2   11.09    0.24
   2   2  -2   10.86    0.23
  -2   2   2   11.30    0.24
   2   2  -2   11.09    0.24
  -2   2   2   11.41    0.24
  -1  -2   2   33.80    0.61
   1  -2  -2   34.09    0.59
   1  -2  -2   34.39    0.61
  -1  -2   2   33.51    0.60
   1   2  -2   32.50    0.61
   1   2  -2   33.34    0.61
  -1   2   2   34.07    0.62
  -1   2   2   34.46    0.61
   0  -2  -2   38.90    0.69
   0  -2  -2   40.34    0.68
   0  -2   2   38.95    0.70
   0   2  -2   37.76    0.69
   0   2   2   39.82    0.70
   0   2   2   38.87    0.70
   0   2  -2   37.42    0.70
  -1  -2  -2   64.08    1.12
   1  -2   2   65.29    1.16
  -1  -2  -2   65.83    1.13
  -1   2  -2   61.97    1.13
   1   2   2   67.63    1.16
  -1   2  -2   63.85    1.13
  -1   2  -2   64.25    1.14
   1   2   2   64.30    1.14
  -2  -2  -2    4.90    0.15
  -2  -2  -2    4.93    0.13
  -2   2  -2    4.77    0.14
   2   2   2    4.90    0.17
   2   2   2    4.98    0.15
  -2   2  -2    4.62    0.14
  -2   2  -2    4.91    0.16
  -2   2  -2    4.73    0.13
  -3  -2  -2   67.63    1.20
  -3  -2  -2   68.25    1.18
  -3   2  -2   67.74    1.19
  -3   2  -2   67.98    1.20
   3   2   2   68.06    1.22
  -3   2  -2   65.19    1.20
  -3   2  -2   70.15    1.24
   3   2   2   68.81    1.23
  -4  -2  -2   55.05    1.00
   4  -2   2   54.13    0.99
  -4  -2  -2   56.06    0.97
   4   2   2   55.04    1.02
  -4   2  -2   55.70    1.04
   4   2   2   56.18    1.03
  -4   2  -2   56.63    0.99
  -4   2  -2   53.71    0.99
  -5  -2  -2   94.14    1.70
  -5  -2  -2   94.70    1.66
   5  -2   2   97.69    1.70
  -5  -2  -2   96.92    1.75
  -5   2  -2   97.09    1.76
  -5   2  -2   94.89    1.69
  -5   2  -2   98.68    1.69
   5   2   2   96.12    1.72
  -6  -2  -2   31.08    0.63
   6  -2   2   29.65    0.60
  -6  -2  -2   30.09    0.61
  -6   2  -2   30.70    0.60
  -6   2  -2   30.03    0.65
  -6   2  -2   30.05    0.57
   6   2   2   31.59    0.63
  -7  -2  -2   26.38    0.56
   7  -2   2   26.15    0.55
  -7  -2  -2   26.84    0.59
  -7   2  -2   26.97    0.51
   7   2   2   26.91    0.58
  -7   2  -2   27.01    0.60
  -7   2  -2   27.14    0.55
   8  -2   2    0.42    0.13
  -8  -2  -2    0.42    0.13
  -8  -2  -2    0.76    0.16
  -8   2  -2    0.64    0.12
  -8   2  -2    0.59    0.09
   8   2   2    0.82    0.16
  -8   2  -2    0.82    0.16
  -9  -2  -2   13.95    0.38
  -9  -2  -2   13.94    0.43
   9  -2   2   13.51    0.39
  -9   2  -2   12.72    0.43
   9   2   2   14.01    0.41
  -9   2  -2   13.86    0.37
 -10  -2  -2    0.46    0.16
  10  -2   2    0.62    0.17
 -10  -2  -2    0.45    0.19
  10   2   2    0.51    0.19
 -10   2  -2    0.31    0.19
 -10   2  -2    0.50    0.15
 -11  -2  -2    6.54    0.37
 -11  -2  -2    6.52    0.32
  11  -2   2    6.60    0.33
  11   2   2    6.29    0.35
 -11   2  -2    6.01    0.38
 -11   2  -2    6.30    0.30
 -12  -2  -2   -0.41    0.21
 -12  -2  -2   -0.09    0.18
  12  -2   2   -0.11    0.20
 -12   2  -2    0.02    0.22
  12   2   2   -0.17    0.22
 -12   2  -2   -0.01    0.17
  13  -2   2   26.98    0.68
 -13  -2  -2   25.98    0.65
 -13  -2  -2   26.55    0.72
 -13   2  -2   25.38    0.72
 -13   2  -2   26.75    0.64
  13   2   2   26.43    0.69
 -14  -2  -2    0.05    0.26
 -14  -2  -2   -0.06    0.22
  14  -2   2    0.42    0.26
 -14   2  -2    0.13    0.21
  14   2   2   -0.27    0.26
 -14   2  -2    0.10    0.26
 -15  -2  -2   22.47    0.63
  15  -2   2   21.43    0.64
 -15  -2  -2   21.55    0.70
 -15   2  -2   21.78    0.70
  15   2   2   21.39    0.67
 -15   2  -2   22.24    0.61
  16  -2   2    4.87    0.46
 -16  -2  -2    4.50    0.42
 -16   2  -2    4.44    0.42
  16   2   2    5.13    0.47
  16   2   2    4.41    0.48
 -16   2  -2    4.46    0.39
  17  -2   2    6.32    0.52
 -17  -2  -2    5.27    0.46
 -17   2  -2    5.74    0.54
 -17   2  -2    5.81    0.43
  17   2   2    5.75    0.53
  17   2   2    5.33    0.52
  18  -2   2    0.18    0.37
 -18  -2  -2    0.89    0.33
  18   2   2    1.17    0.40
  18   2   2    0.47    0.38
  19  -3  -2    0.25    0.39
 -19  -3   2   -0.15    0.37
 -19  -3   2    0.06    0.32
 -18  -3   2    3.52    0.36
  18  -3  -2    3.11    0.41
 -18  -3   2    2.35    0.39
  18   3  -2    3.25    0.43
 -18   3   2    3.62    0.43
 -17  -3   2    0.77    0.33
 -17  -3   2    0.20    0.27
  17  -3  -2    0.17    0.33
  17   3  -2    0.76    0.35
 -17   3   2    0.41    0.32
 -16  -3   2    2.91    0.30
  16  -3  -2    2.73    0.35
 -16  -3   2    2.54    0.34
  16   3  -2    2.63    0.35
 -16   3   2    2.39    0.34
 -15  -3   2    1.27    0.25
  15  -3  -2    1.49    0.29
 -15  -3   2    1.61    0.29
  15   3  -2    1.19    0.31
 -15   3   2    1.39    0.30
  14  -3  -2   16.32    0.54
 -14  -3   2   15.65    0.54
 -14  -3   2   16.17    0.50
 -14   3   2   16.72    0.47
 -14   3   2   15.29    0.57
  14   3  -2   16.01    0.56
 -13  -3   2    1.99    0.26
 -13  -3   2    1.94    0.23
  13  -3  -2    2.23    0.27
 -13   3   2    2.38    0.28
  13   3  -2    2.13    0.28
 -13   3   2    2.86    0.27
 -12  -3   2   20.61    0.54
  12  -3  -2   20.55    0.56
 -12  -3   2   20.80    0.57
 -12   3   2   20.33    0.49
 -11  -3   2    1.14    0.20
  11  -3  -2    1.28    0.21
 -11  -3   2    0.99    0.18
 -11   3   2    0.96    0.15
  11   3  -2    1.04    0.22
 -11   3   2    1.05    0.21
 -10  -3   2   16.73    0.46
 -10  -3   2   15.94    0.44
  10  -3  -2   17.21    0.46
 -10   3   2   17.03    0.40
  10   3  -2   17.74    0.48
 -10   3   2   16.09    0.48
  -9  -3   2    0.50    0.14
   9  -3  -2    0.34    0.12
  -9  -3   2    0.68    0.14
   9  -3  -2    0.68    0.16
  -9   3   2    0.22    0.16
   9   3  -2    0.50    0.17
  -9   3   2    0.18    0.11
   8  -3  -2   10.33    0.32
   8  -3  -2    9.77    0.26
  -8  -3   2   10.32    0.31
  -8  -3   2   10.07    0.32
  -8   3   2    9.73    0.34
  -8   3   2   10.04    0.27
   8   3  -2    9.97    0.33
   7  -3  -2   12.27    0.33
  -7  -3   2   12.01    0.32
   7  -3  -2   12.12    0.28
  -7  -3   2   11.72    0.33
  -7   3   2   12.01    0.35
   7   3  -2   12.32    0.35
  -7   3   2   12.18    0.28
   7   3  -2   12.34    0.27
  -6  -3   2   27.95    0.59
  -6  -3   2   29.30    0.59
   6  -3  -2   29.10    0.56
   6   3  -2   30.39    0.61
   6   3  -2   29.97    0.55
  -6   3   2   29.02    0.55
  -6   3   2   29.12    0.62
  -5  -3   2   61.66    1.11
   5  -3  -2   59.52    1.09
  -5  -3   2   59.25    1.10
  -5   3   2   61.00    1.06
   5   3  -2   60.38    1.07
   5   3  -2   61.47    1.12
  -5   3   2   60.57    1.14
  -5   3   2   59.63    1.10
  -4  -3   2  144.83    2.58
   4  -3  -2  147.52    2.59
  -4  -3   2  149.27    2.62
  -4   3   2  150.18    2.54
   4   3  -2  145.95    2.62
   4   3  -2  153.35    2.58
  -4   3   2  149.97    2.61
  -4   3   2  150.13    2.65
   3  -3  -2   61.26    1.03
   3  -3  -2   58.61    1.07
  -3  -3   2   59.82    1.07
  -3  -3   2   60.20    1.06
   3   3  -2   60.50    1.06
  -3   3   2   58.95    1.09
   3   3  -2   57.47    1.08
  -2  -3   2  123.63    2.19
  -2  -3   2  125.43    2.17
   2  -3  -2  123.76    2.18
   2  -3  -2  127.12    2.13
  -2   3   2  124.23    2.21
   2   3  -2  127.47    2.18
   2   3  -2  125.03    2.19
   1  -3  -2   12.62    0.25
  -1  -3   2   12.27    0.28
   1  -3  -2   12.40    0.27
   1   3  -2   12.63    0.28
   1   3  -2   12.48    0.27
  -1   3   2   12.78    0.27
  -1   3   2   12.03    0.26
   0  -3   2    0.86    0.08
   0  -3  -2    1.07    0.10
   0  -3  -2    1.09    0.10
   0  -3   2    0.74    0.07
   0   3   2    0.92    0.09
   0   3  -2    0.85    0.08
   0   3  -2    0.79    0.07
   0   3   2    0.67    0.07
  -1  -3  -2   79.65    1.36
  -1  -3  -2   78.22    1.37
   1  -3   2   80.61    1.36
  -1   3  -2   76.50    1.38
  -1   3  -2   76.14    1.37
   1   3   2   76.54    1.38
  -1   3  -2   76.06    1.38
   1   3   2   77.25    1.38
  -2  -3  -2    2.12    0.13
  -2  -3  -2    2.40    0.10
  -2   3  -2    2.23    0.12
  -2   3  -2    2.32    0.12
  -2   3  -2    2.30    0.12
  -2   3  -2    2.40    0.13
   2   3   2    2.43    0.15
   2   3   2    2.12    0.12
  -3  -3  -2    1.79    0.11
  -3  -3  -2    2.01    0.14
   3   3   2    2.00    0.13
  -3   3  -2    1.67    0.13
  -3   3  -2    1.94    0.13
   3   3   2    1.71    0.16
  -3   3  -2    1.74    0.12
  -3   3  -2    1.88    0.14
  -4  -3  -2    2.08    0.15
  -4  -3  -2    1.99    0.11
  -4   3  -2    2.24    0.14
   4   3   2    2.35    0.18
  -4   3  -2    2.11    0.14
  -4   3  -2    2.00    0.15
  -4   3  -2    2.20    0.13
   4   3   2    2.55    0.14
   5  -3   2    5.29    0.20
  -5  -3  -2    5.46    0.15
  -5  -3  -2    5.41    0.21
  -5   3  -2    5.19    0.22
  -5   3  -2    5.41    0.19
  -5   3  -2    5.30    0.19
   5   3   2    5.46    0.24
   5   3   2    5.83    0.21
  -6  -3  -2   98.82    1.68
  -6  -3  -2   96.81    1.73
   6  -3   2   93.38    1.73
   6   3   2   96.07    1.77
   6   3   2   96.92    1.76
  -6   3  -2   96.09    1.71
  -6   3  -2   96.89    1.79
  -6   3  -2   99.41    1.71
   7  -3   2    1.70    0.18
  -7  -3  -2    1.67    0.16
  -7  -3  -2    1.70    0.10
  -7  -3  -2    1.90    0.20
  -7   3  -2    1.61    0.14
  -7   3  -2    1.60    0.15
   7   3   2    1.83    0.17
  -7   3  -2    2.02    0.18
   8  -3   2   28.20    0.60
  -8  -3  -2   27.59    0.61
  -8  -3  -2   28.49    0.63
  -8   3  -2   28.46    0.55
  -8   3  -2   27.55    0.65
   8   3   2   28.09    0.64
  -8   3  -2   27.75    0.59
  -9  -3  -2    0.44    0.17
   9  -3   2    0.52    0.16
  -9  -3  -2    0.49    0.15
   9   3   2    0.51    0.19
  -9   3  -2    0.59    0.14
  -9   3  -2    0.22    0.17
 -10  -3  -2   15.51    0.48
  10  -3   2   15.81    0.43
 -10  -3  -2   15.90    0.44
 -10   3  -2   16.07    0.43
 -10   3  -2   15.32    0.49
  10   3   2   16.74    0.49
 -11  -3  -2    0.43    0.21
  11  -3   2    0.90    0.21
 -11  -3  -2    0.93    0.20
 -11   3  -2    0.49    0.22
  11   3   2    1.21    0.24
 -11   3  -2    0.79    0.18
  12  -3   2   21.62    0.57
 -12  -3  -2   21.44    0.56
 -12  -3  -2   21.31    0.61
 -12   3  -2   21.28    0.54
  12   3   2   21.27    0.60
 -12   3  -2   21.36    0.63
  13  -3   2    0.13    0.23
 -13  -3  -2    0.60    0.26
 -13  -3  -2    0.05    0.21
 -13   3  -2    0.12    0.19
 -13   3  -2    0.23    0.25
  13   3   2    0.17    0.26
  14  -3   2   17.08    0.56
 -14  -3  -2   17.88    0.56
  14   3   2   18.49    0.60
 -14   3  -2   18.08    0.63
  14   3   2   18.67    0.62
 -14   3  -2   18.08    0.54
  15  -3   2    0.50    0.29
 -15  -3  -2    0.59    0.26
  15   3   2    0.62    0.31
  15   3   2   -0.01    0.31
 -15   3  -2    0.49    0.24
 -15   3  -2    0.46    0.31
  16  -3   2    3.44    0.36
 -16  -3  -2    3.75    0.40
 -16   3  -2    2.83    0.31
  16   3   2    3.05    0.38
 -16   3  -2    3.43    0.40
  16   3   2    2.59    0.37
 -17  -3  -2    0.47    0.30
  17  -3   2    0.15    0.33
 -17   3  -2   -0.20    0.35
  17   3   2    0.33    0.34
  17   3   2    0.07    0.36
 -18  -3  -2    3.90    0.39
  18   3   2    3.23    0.44
  18   3   2    3.84    0.46
 -19  -4   2    0.45    0.34
 -18  -4   2    0.33    0.31
 -18  -4   2    0.25    0.34
  18  -4  -2    0.31    0.36
  18   4  -2    0.36    0.40
 -18   4   2    0.15    0.36
  17  -4  -2    0.61    0.35
 -17  -4   2    0.63    0.32
 -17  -4   2    0.24    0.28
  17   4  -2    0.38    0.36
 -17   4   2    0.50    0.33
 -16  -4   2    0.72    0.30
 -16  -4   2    0.76    0.27
  16  -4  -2    0.47    0.32
 -16   4   2    0.44    0.31
  16   4  -2    0.29    0.33
  15  -4  -2    0.03    0.28
 -15  -4   2    0.05    0.27
 -15  -4   2    0.08    0.24
  15   4  -2    0.14    0.31
 -15   4   2    0.35    0.29
  14  -4  -2    0.90    0.27
 -14  -4   2    1.25    0.24
 -14  -4   2    0.70    0.25
 -14   4   2    1.29    0.29
  14   4  -2    0.74    0.29
 -13  -4   2   15.70    0.53
 -13  -4   2   16.63    0.51
  13  -4  -2   16.40    0.53
  13   4  -2   16.29    0.56
 -13   4   2   15.90    0.56
 -12  -4   2    1.31    0.22
  12  -4  -2    0.96    0.23
 -12  -4   2    0.95    0.21
 -12   4   2    0.87    0.17
 -12   4   2    0.87    0.23
  12   4  -2    0.97    0.26
  11  -4  -2    0.28    0.19
 -11  -4   2    0.31    0.18
 -11  -4   2    0.21    0.18
  11   4  -2    0.30    0.22
 -11   4   2    0.10    0.14
 -11   4   2    0.15    0.20
 -10  -4   2    6.12    0.30
  10  -4  -2    5.61    0.25
 -10  -4   2    5.51    0.30
  10  -4  -2    5.99    0.31
 -10   4   2    5.64    0.33
 -10   4   2    6.11    0.25
  10   4  -2    5.62    0.35
   9  -4  -2    2.53    0.20
   9  -4  -2    3.07    0.26
  -9  -4   2    2.61    0.24
  -9  -4   2    2.90    0.23
  -9   4   2    2.55    0.19
   9   4  -2    2.47    0.23
  -9   4   2    2.45    0.26
   8  -4  -2   12.92    0.33
  -8  -4   2   12.89    0.38
  -8  -4   2   13.17    0.36
   8  -4  -2   13.38    0.38
  -8   4   2   12.99    0.40
   8   4  -2   13.57    0.41
   8   4  -2   13.15    0.30
  -8   4   2   13.21    0.32
  -7  -4   2   13.12    0.36
   7  -4  -2   12.59    0.32
  -7  -4   2   13.23    0.34
  -7   4   2   12.97    0.30
  -7   4   2   12.69    0.35
   7   4  -2   13.01    0.30
   7   4  -2   12.60    0.38
  -7   4   2   13.10    0.37
   6  -4  -2   24.84    0.51
  -6  -4   2   23.77    0.53
  -6  -4   2   24.97    0.51
  -6   4   2   25.42    0.48
  -6   4   2   23.98    0.52
   6   4  -2   25.19    0.49
  -6   4   2   24.60    0.55
  -5  -4   2   29.65    0.62
   5  -4  -2   30.53    0.60
  -5  -4   2   30.98    0.59
  -5   4   2   30.68    0.63
  -5   4   2   30.91    0.62
  -5   4   2   31.05    0.57
   5   4  -2   32.12    0.60
   5   4  -2   30.85    0.64
  -4  -4   2    0.90    0.10
  -4  -4   2    0.92    0.11
   4  -4  -2    0.98    0.11
   4   4  -2    1.07    0.10
  -4   4   2    0.95    0.10
   4   4  -2    0.91    0.12
  -4   4   2    0.86    0.10
  -3  -4   2   37.67    0.72
  -3  -4   2   37.27    0.68
   3  -4  -2   37.24    0.71
   3  -4  -2   38.77    0.68
  -3   4   2   37.82    0.72
   3   4  -2   37.88    0.73
  -3   4   2   36.85    0.71
   3   4  -2   37.77    0.71
  -2  -4   2    4.10    0.18
   2  -4  -2    4.36    0.17
   2  -4  -2    4.14    0.14
   2   4  -2    4.32    0.18
  -2   4   2    4.67    0.18
   2   4  -2    4.07    0.16
  -2   4   2    4.41    0.15
  -1  -4   2    1.92    0.14
   1  -4  -2    2.27    0.14
   1  -4  -2    2.19    0.13
  -1   4   2    2.30    0.12
   1   4  -2    2.41    0.15
   1   4  -2    2.24    0.14
  -1   4   2    2.29    0.15
   0  -4   2    0.28    0.08
   0  -4   2    0.27    0.05
   0  -4  -2    0.31    0.08
   0  -4  -2    0.29    0.07
   0   4  -2    0.25    0.08
   0   4   2    0.27    0.06
   0   4   2    0.28    0.08
   0   4  -2    0.07    0.07
  -1  -4  -2   25.23    0.49
   1  -4   2   25.18    0.49
  -1  -4  -2   25.53    0.49
   1   4   2   24.52    0.50
  -1   4  -2   24.63    0.47
  -1   4  -2   24.38    0.50
  -1   4  -2   24.27    0.48
   1   4   2   24.65    0.47
  -2  -4  -2   13.90    0.31
   2  -4   2   14.06    0.32
  -2  -4  -2   14.09    0.32
   2   4   2   14.49    0.34
  -2   4  -2   13.61    0.32
  -2   4  -2   13.52    0.31
   2   4   2   14.12    0.30
  -2   4  -2   14.28    0.31
  -3  -4  -2    2.18    0.15
  -3  -4  -2    2.39    0.16
  -3   4  -2    2.08    0.15
  -3   4  -2    2.10    0.15
   3   4   2    2.47    0.18
  -3   4  -2    2.12    0.15
   3   4   2    2.41    0.14
  -3   4  -2    2.23    0.15
  -4  -4  -2    1.28    0.13
  -4  -4  -2    1.58    0.17
   4   4   2    1.30    0.14
  -4   4  -2    1.44    0.15
  -4   4  -2    1.45    0.16
  -4   4  -2    1.68    0.15
  -4   4  -2    1.38    0.14
   4   4   2    1.47    0.14
  -5  -4  -2    4.55    0.17
  -5  -4  -2    4.66    0.21
  -5   4  -2    4.14    0.21
  -5   4  -2    4.26    0.20
  -5   4  -2    4.22    0.20
   5   4   2    4.40    0.23
   5   4   2    4.60    0.20
  -5   4  -2    4.75    0.20
  -6  -4  -2    2.08    0.14
  -6  -4  -2    1.95    0.20
  -6   4  -2    1.75    0.18
  -6   4  -2    2.28    0.19
  -6   4  -2    2.08    0.21
  -6   4  -2    2.01    0.19
   6   4   2    2.35    0.19
   6   4   2    1.92    0.18
  -7  -4  -2    7.08    0.29
   7  -4   2    6.96    0.26
  -7  -4  -2    7.21    0.20
  -7   4  -2    6.87    0.25
   7   4   2    7.45    0.28
  -7   4  -2    7.26    0.30
  -7   4  -2    6.57    0.24
   7   4   2    7.04    0.32
   8  -4   2    1.42    0.16
  -8  -4  -2    1.66    0.17
   8   4   2    1.54    0.20
  -8   4  -2    1.58    0.14
   8   4   2    1.33    0.17
  -8   4  -2    1.92    0.20
  -8   4  -2    1.96    0.20
  -9  -4  -2    2.79    0.26
   9  -4   2    2.87    0.25
  -9   4  -2    2.43    0.23
  -9   4  -2    2.74    0.23
   9   4   2    2.48    0.25
   9   4   2    3.22    0.27
 -10  -4  -2    2.16    0.21
  10  -4   2    2.26    0.21
 -10   4  -2    2.53    0.25
  10   4   2    1.98    0.25
  10   4   2    2.18    0.22
 -10   4  -2    2.61    0.24
  11  -4   2    0.34    0.20
 -11  -4  -2    0.58    0.20
  11   4   2    0.41    0.24
 -11   4  -2    0.08    0.17
 -11   4  -2   -0.06    0.22
  11   4   2    0.30    0.21
 -12  -4  -2   -0.01    0.20
  12  -4   2   -0.05    0.21
  12   4   2    0.25    0.22
 -12   4  -2    0.26    0.18
  12   4   2   -0.12    0.25
 -12   4  -2    0.43    0.24
 -13  -4  -2   10.54    0.44
  13  -4   2   11.07    0.44
 -13   4  -2   11.90    0.42
  13   4   2   11.38    0.50
  13   4   2   10.38    0.47
 -13   4  -2   10.05    0.49
 -14  -4  -2    2.54    0.29
  14  -4   2    2.24    0.30
 -14   4  -2    1.87    0.32
  14   4   2    2.06    0.33
  14   4   2    1.87    0.30
 -14   4  -2    2.23    0.26
  15  -4   2    0.90    0.31
 -15  -4  -2    0.36    0.27
  15   4   2    0.94    0.34
  15   4   2    0.74    0.30
 -15   4  -2    0.82    0.25
 -15   4  -2    0.98    0.32
 -16  -4  -2    1.52    0.31
  16  -4   2    1.10    0.33
  16   4   2    0.61    0.32
 -16   4  -2    1.31    0.35
  16   4   2    0.94    0.36
 -17  -4  -2    0.58    0.32
  17  -4   2    0.45    0.35
 -17   4  -2    0.24    0.37
  17   4   2    0.05    0.34
  17   4   2    0.06    0.37
  18   4   2    0.02    0.39
  18   4   2    0.26    0.38
  18  -5  -2    0.75    0.38
 -18  -5   2    0.87    0.33
  18   5  -2    0.67    0.41
 -18   5   2    1.04    0.38
 -17  -5   2    1.60    0.32
  17  -5  -2    1.10    0.37
  17   5  -2    1.23    0.39
 -17   5   2    1.51    0.37
  16  -5  -2    2.43    0.36
 -16  -5   2    2.43    0.32
  16   5  -2    3.00    0.40
 -16   5   2    2.63    0.36
 -15  -5   2    0.14    0.25
  15  -5  -2   -0.19    0.29
 -15   5   2    0.01    0.28
  15   5  -2   -0.24    0.31
 -14  -5   2    1.26    0.26
 -14  -5   2    1.34    0.26
  14  -5  -2    1.26    0.29
 -14   5   2    0.97    0.29
  14   5  -2    0.82    0.31
 -13  -5   2    0.26    0.22
 -13  -5   2    0.20    0.22
  13  -5  -2    0.48    0.25
 -13   5   2    0.37    0.25
  13   5  -2   -0.02    0.27
  12  -5  -2    2.06    0.26
 -12  -5   2    2.44    0.25
 -12  -5   2    2.80    0.25
  12   5  -2    2.91    0.31
 -12   5   2    2.77    0.28
 -11  -5   2    0.23    0.19
  11  -5  -2   -0.14    0.20
 -11  -5   2    0.04    0.18
  11   5  -2   -0.09    0.23
 -11   5   2    0.19    0.21
 -11   5   2    0.04    0.14
 -10  -5   2    0.10    0.18
  10  -5  -2    0.54    0.17
  10  -5  -2   -0.11    0.19
 -10  -5   2    0.49    0.17
  10   5  -2    0.39    0.22
 -10   5   2    0.31    0.19
 -10   5   2   -0.04    0.13
  -9  -5   2   10.56    0.35
   9  -5  -2   12.02    0.39
   9  -5  -2   11.83    0.33
  -9  -5   2   11.80    0.38
   9   5  -2   11.60    0.41
  -9   5   2   10.83    0.31
  -9   5   2   10.61    0.40
   8  -5  -2    4.09    0.23
  -8  -5   2    3.68    0.27
  -8  -5   2    4.80    0.23
  -8   5   2    3.86    0.27
   8   5  -2    4.15    0.32
  -8   5   2    4.36    0.21
  -8   5   2    4.87    0.26
   8   5  -2    4.49    0.20
  -7  -5   2   31.51    0.62
   7  -5  -2   30.41    0.63
  -7  -5   2   30.96    0.66
   7   5  -2   29.16    0.67
  -7   5   2   28.98    0.66
  -7   5   2   30.65    0.64
   7   5  -2   30.19    0.60
  -7   5   2   30.99    0.59
  -6  -5   2    2.94    0.23
  -6  -5   2    3.28    0.17
   6  -5  -2    3.36    0.21
   6   5  -2    3.40    0.19
  -6   5   2    3.28    0.16
  -6   5   2    3.60    0.23
  -6   5   2    3.74    0.22
   6   5  -2    3.21    0.24
  -5  -5   2    0.30    0.08
  -5  -5   2    0.38    0.12
   5  -5  -2    0.20    0.09
   5  -5  -2    0.41    0.12
   5   5  -2    0.29    0.11
  -5   5   2    0.32    0.12
   5   5  -2    0.13    0.14
  -5   5   2    0.28    0.11
  -4  -5   2   36.48    0.67
  -4  -5   2   35.94    0.73
   4  -5  -2   36.35    0.67
   4  -5  -2   36.79    0.72
  -4   5   2   35.81    0.72
  -4   5   2   36.83    0.72
   4   5  -2   37.56    0.71
  -3  -5   2    0.62    0.12
   3  -5  -2    0.59    0.12
   3  -5  -2    0.73    0.08
  -3   5   2    0.54    0.11
   3   5  -2    0.63    0.11
  -3   5   2    0.55    0.09
   3   5  -2    0.77    0.12
   2  -5  -2    5.79    0.19
   2  -5  -2    5.60    0.21
  -2  -5   2    5.79    0.22
   2   5  -2    6.66    0.23
   2   5  -2    5.76    0.23
  -2   5   2    6.24    0.19
  -2   5   2    6.05    0.22
  -1  -5   2    1.17    0.12
   1  -5  -2    1.22    0.12
   1  -5  -2    1.42    0.14
  -1   5   2    0.96    0.11
   1   5  -2    1.02    0.11
  -1   5   2    1.22    0.11
   1   5  -2    1.17    0.12
   0  -5  -2    4.84    0.19
   0  -5   2    5.07    0.20
   0  -5  -2    4.91    0.19
   0  -5   2    4.66    0.13
   0   5   2    4.62    0.21
   0   5  -2    4.64    0.20
   0   5   2    4.59    0.15
   0   5  -2    4.55    0.19
  -1  -5  -2    0.66    0.10
  -1  -5  -2    0.32    0.10
   1  -5   2    0.47    0.10
   1   5   2    0.40    0.07
  -1   5  -2    0.55    0.07
   1   5   2    0.69    0.11
  -1   5  -2    0.40    0.11
  -1   5  -2    0.53    0.10
   2  -5   2    4.64    0.20
  -2  -5  -2    4.41    0.19
  -2  -5  -2    4.71    0.20
  -2   5  -2    4.70    0.20
   2   5   2    4.34    0.22
  -2   5  -2    4.76    0.17
  -2   5  -2    4.27    0.19
   2   5   2    4.25    0.16
  -3  -5  -2    1.11    0.12
  -3  -5  -2    0.88    0.12
   3  -5   2    1.02    0.12
  -3   5  -2    0.91    0.13
   3   5   2    1.12    0.10
  -3   5  -2    1.00    0.11
  -3   5  -2    1.06    0.11
   3   5   2    0.77    0.13
  -4  -5  -2    5.70    0.24
  -4  -5  -2    5.47    0.20
  -4   5  -2    5.40    0.22
  -4   5  -2    5.67    0.21
   4   5   2    4.89    0.26
   4   5   2    5.62    0.20
  -4   5  -2    5.64    0.22
  -4   5  -2    5.73    0.23
  -5  -5  -2   -0.06    0.10
  -5  -5  -2   -0.02    0.12
  -5   5  -2    0.12    0.11
  -5   5  -2    0.17    0.11
  -5   5  -2    0.03    0.12
   5   5   2    0.27    0.10
   5   5   2    0.21    0.14
  -5   5  -2    0.12    0.12
  -6  -5  -2    8.01    0.24
  -6  -5  -2    7.73    0.29
  -6   5  -2    7.98    0.27
   6   5   2    8.22    0.33
   6   5   2    7.94    0.27
  -6   5  -2    8.12    0.31
  -6   5  -2    7.94    0.28
  -6   5  -2    7.71    0.27
  -7  -5  -2   18.80    0.40
  -7  -5  -2   18.29    0.47
   7   5   2   18.97    0.46
   7   5   2   18.43    0.50
  -7   5  -2   19.35    0.44
  -7   5  -2   18.19    0.49
  -7   5  -2   18.44    0.45
  -7   5  -2   18.82    0.44
  -8  -5  -2    0.34    0.16
   8  -5   2    0.20    0.15
  -8   5  -2    0.44    0.15
   8   5   2    0.32    0.20
   8   5   2    0.39    0.15
  -8   5  -2    0.45    0.14
  -8   5  -2    0.56    0.17
  -9  -5  -2   10.37    0.39
   9  -5   2   10.50    0.33
   9  -5   2   10.62    0.36
   9   5   2   11.07    0.43
   9   5   2   10.67    0.37
  -9   5  -2   10.17    0.40
  -9   5  -2   10.41    0.34
  10  -5   2    3.19    0.29
 -10  -5  -2    3.53    0.29
  10   5   2    3.13    0.29
 -10   5  -2    3.29    0.33
 -10   5  -2    3.14    0.28
  10   5   2    3.10    0.29
  11  -5   2    0.17    0.20
 -11  -5  -2    0.41    0.21
 -11   5  -2    0.07    0.22
 -11   5  -2    0.18    0.18
  11   5   2    0.09    0.20
  11   5   2    0.06    0.26
 -12  -5  -2    0.63    0.23
  12  -5   2    0.65    0.24
  12   5   2    0.06    0.22
 -12   5  -2    0.42    0.25
 -12   5  -2    0.52    0.20
  12   5   2    0.53    0.28
  13  -5   2    2.56    0.29
 -13  -5  -2    2.39    0.28
  13   5   2    2.98    0.30
 -13   5  -2    2.72    0.26
 -13   5  -2    2.55    0.32
  13   5   2    2.94    0.35
 -14  -5  -2    4.41    0.38
  14  -5   2    4.05    0.40
 -14   5  -2    4.06    0.35
 -14   5  -2    3.17    0.36
  14   5   2    3.17    0.33
  14   5   2    3.84    0.39
  15  -5   2    1.41    0.32
 -15  -5  -2    1.30    0.29
  15   5   2    1.30    0.36
 -15   5  -2    1.68    0.35
  15   5   2    1.23    0.31
  16  -5   2    1.29    0.34
 -16  -5  -2    1.14    0.32
  16   5   2    1.19    0.34
 -16   5  -2    0.65    0.35
  16   5   2    1.14    0.39
 -17  -5  -2    0.45    0.33
  17   5   2    0.37    0.39
 -17   5  -2   -0.11    0.37
  18  -6  -2    0.25    0.39
 -17  -6   2    0.32    0.31
  17  -6  -2    0.42    0.37
  17   6  -2    0.26    0.39
 -17   6   2    0.20    0.34
  16  -6  -2   -0.20    0.32
 -16  -6   2    0.07    0.29
  16   6  -2   -0.23    0.36
 -16   6   2   -0.01    0.32
 -15  -6   2    2.87    0.32
  15  -6  -2    2.74    0.35
  15   6  -2    2.45    0.38
 -15   6   2    1.84    0.34
 -14  -6   2   -0.18    0.25
  14  -6  -2    0.06    0.28
 -14   6   2    0.03    0.28
  14   6  -2   -0.18    0.31
 -13  -6   2    1.32    0.26
  13  -6  -2    1.70    0.29
 -13   6   2    2.01    0.30
  13   6  -2    1.59    0.33
  12  -6  -2    1.62    0.26
 -12  -6   2    1.83    0.25
  12   6  -2    1.62    0.30
 -12   6   2    1.25    0.26
  11  -6  -2    7.09    0.38
 -11  -6   2    7.14    0.38
  11   6  -2    7.31    0.43
 -11   6   2    6.97    0.39
  10  -6  -2    4.98    0.30
 -10  -6   2    5.54    0.33
  10  -6  -2    5.45    0.34
  10   6  -2    5.79    0.38
 -10   6   2    5.26    0.34
   9  -6  -2   15.59    0.42
  -9  -6   2   15.83    0.46
  -9  -6   2   15.04    0.41
  -9   6   2   15.80    0.38
   9   6  -2   15.02    0.49
  -9   6   2   15.45    0.44
  -9   6   2   14.38    0.47
  -8  -6   2    3.60    0.28
  -8  -6   2    3.66    0.23
   8  -6  -2    3.86    0.26
  -8   6   2    3.28    0.21
  -8   6   2    4.23    0.27
   8   6  -2    3.51    0.22
   8   6  -2    3.39    0.32
  -8   6   2    3.68    0.29
  -7  -6   2    8.43    0.34
   7  -6  -2    9.18    0.32
  -7  -6   2    8.83    0.27
  -7   6   2    9.28    0.31
   7   6  -2    8.38    0.28
  -7   6   2    8.50    0.32
   7   6  -2    8.87    0.37
  -7   6   2    8.71    0.26
  -6  -6   2    0.06    0.09
   6  -6  -2    0.10    0.10
  -6  -6   2    0.36    0.15
   6  -6  -2    0.10    0.15
   6   6  -2   -0.06    0.16
  -6   6   2    0.07    0.14
  -6   6   2    0.04    0.13
   6   6  -2   -0.07    0.13
   5  -6  -2   22.77    0.47
  -5  -6   2   22.58    0.53
   5  -6  -2   23.68    0.52
   5   6  -2   23.00    0.50
  -5   6   2   22.42    0.51
   5   6  -2   22.71    0.55
  -5   6   2   22.23    0.51
   4  -6  -2   33.48    0.67
   4  -6  -2   32.35    0.62
  -4  -6   2   32.22    0.68
   4   6  -2   32.03    0.69
  -4   6   2   32.28    0.66
   4   6  -2   32.95    0.66
   3  -6  -2    0.53    0.14
  -3  -6   2    0.61    0.13
   3  -6  -2    0.27    0.10
  -3   6   2    0.68    0.10
   3   6  -2    0.43    0.13
  -3   6   2    0.51    0.12
   3   6  -2    0.61    0.13
   2  -6  -2   75.11    1.40
  -2  -6   2   76.37    1.39
   2  -6  -2   77.87    1.36
  -2   6   2   76.91    1.38
   2   6  -2   75.67    1.40
   2   6  -2   75.30    1.39
  -2   6   2   76.19    1.40
   1  -6  -2    5.75    0.24
   1  -6  -2    5.55    0.22
  -1  -6   2    5.69    0.24
  -1   6   2    5.63    0.18
  -1   6   2    6.05    0.24
   1   6  -2    5.81    0.23
   1   6  -2    5.89    0.24
   0  -6  -2   30.52    0.60
   0  -6   2   30.35    0.62
   0  -6  -2   30.19    0.62
   0   6   2   29.42    0.56
   0   6  -2   29.73    0.61
   0   6   2   30.91    0.62
   0   6  -2   28.36    0.61
  -1  -6  -2   14.04    0.36
   1  -6   2   14.50    0.36
  -1  -6  -2   14.26    0.35
   1   6   2   13.97    0.30
  -1   6  -2   14.63    0.31
  -1   6  -2   14.49    0.37
  -1   6  -2   14.65    0.36
   1   6   2   15.24    0.38
   2  -6   2    3.93    0.21
  -2  -6  -2    3.30    0.21
  -2  -6  -2    3.29    0.20
   2   6   2    3.59    0.15
  -2   6  -2    4.01    0.17
  -2   6  -2    3.96    0.22
   2   6   2    4.36    0.24
  -2   6  -2    3.89    0.22
  -3  -6  -2    0.49    0.12
   3  -6   2    0.63    0.12
  -3  -6  -2    0.64    0.13
  -3   6  -2    0.63    0.14
  -3   6  -2    0.71    0.11
  -3   6  -2    0.63    0.12
   3   6   2    0.47    0.14
   3   6   2    0.80    0.10
  -4  -6  -2    0.08    0.13
   4  -6   2    0.07    0.12
  -4  -6  -2   -0.11    0.12
  -4   6  -2    0.01    0.11
   4   6   2   -0.03    0.14
  -4   6  -2   -0.14    0.10
   4   6   2    0.12    0.10
  -4   6  -2   -0.06    0.13
  -5  -6  -2   16.60    0.40
  -5  -6  -2   16.75    0.43
  -5   6  -2   16.04    0.40
  -5   6  -2   16.08    0.40
   5   6   2   16.45    0.39
  -5   6  -2   16.46    0.42
   5   6   2   15.93    0.45
  -5   6  -2   16.76    0.43
  -6  -6  -2    0.06    0.14
  -6  -6  -2   -0.03    0.13
  -6   6  -2    0.07    0.14
  -6   6  -2    0.22    0.13
  -6   6  -2    0.13    0.14
   6   6   2    0.13    0.12
  -6   6  -2    0.07    0.15
   6   6   2    0.03    0.18
  -7  -6  -2    0.53    0.13
  -7  -6  -2    0.24    0.16
   7   6   2    0.29    0.14
  -7   6  -2    0.15    0.16
  -7   6  -2    0.18    0.15
  -7   6  -2    0.21    0.15
   7   6   2    0.36    0.20
  -7   6  -2    0.42    0.14
  -8  -6  -2    1.15    0.19
  -8   6  -2    1.37    0.17
   8   6   2    1.08    0.23
  -8   6  -2    0.77    0.19
  -8   6  -2    0.64    0.17
  -8   6  -2    0.75    0.17
   8   6   2    1.30    0.17
   9  -6   2   21.79    0.56
   9  -6   2   22.31    0.53
  -9  -6  -2   22.76    0.57
  -9   6  -2   21.78    0.59
  -9   6  -2   21.77    0.53
   9   6   2   21.65    0.55
  10  -6   2    5.42    0.34
 -10  -6  -2    4.78    0.33
  10   6   2    4.53    0.39
  10   6   2    5.65    0.32
 -10   6  -2    5.25    0.30
 -10   6  -2    5.11    0.37
 -11  -6  -2   15.40    0.50
  11  -6   2   14.51    0.48
 -11   6  -2   16.57    0.47
  11   6   2   16.52    0.56
  11   6   2   15.63    0.49
 -11   6  -2   16.11    0.54
  12  -6   2    4.20    0.37
 -12  -6  -2    5.00    0.37
 -12   6  -2    4.05    0.33
  12   6   2    4.50    0.42
 -12   6  -2    4.50    0.39
  12   6   2    4.71    0.37
 -13  -6  -2    0.12    0.25
  13  -6   2    0.13    0.26
 -13   6  -2    0.08    0.22
  13   6   2   -0.09    0.31
 -13   6  -2   -0.19    0.27
  14  -6   2    0.28    0.28
 -14  -6  -2    0.42    0.27
 -14   6  -2    1.05    0.32
  14   6   2    0.35    0.34
 -15  -6  -2    2.97    0.34
  15  -6   2    3.04    0.36
  15   6   2    2.51    0.40
 -15   6  -2    3.28    0.38
 -16  -6  -2    0.12    0.31
 -16   6  -2    0.03    0.35
  16   6   2   -0.06    0.38
  17   6   2    6.09    0.59
 -17  -7   2    0.28    0.33
  17  -7  -2   -0.09    0.36
  17   7  -2    0.09    0.41
 -17   7   2   -0.01    0.35
  16  -7  -2    3.72    0.41
 -16  -7   2    3.36    0.37
  16   7  -2    3.90    0.45
 -16   7   2    3.08    0.40
  15  -7  -2    0.64    0.32
 -15  -7   2    0.36    0.29
  15   7  -2    0.70    0.37
 -15   7   2    0.49    0.31
 -14  -7   2   26.88    0.73
  14  -7  -2   25.91    0.73
  14   7  -2   26.39    0.80
 -14   7   2   25.51    0.77
 -13  -7   2    1.76    0.29
  13  -7  -2    1.79    0.30
 -13   7   2    1.92    0.30
  13   7  -2    2.33    0.35
  12  -7  -2    4.26    0.38
 -12  -7   2    4.31    0.37
  12   7  -2    4.38    0.41
 -12   7   2    4.25    0.41
 -11  -7   2    1.75    0.25
  11  -7  -2    1.22    0.25
  11   7  -2    1.82    0.30
 -11   7   2    1.92    0.26
  10  -7  -2    8.27    0.36
 -10  -7   2    8.88    0.40
 -10   7   2    7.78    0.37
 -10   7   2    8.26    0.41
  10   7  -2    8.60    0.45
  -9  -7   2   10.76    0.41
   9  -7  -2   10.39    0.38
   9   7  -2    9.77    0.45
  -9   7   2   10.40    0.41
  -9   7   2   10.14    0.38
  -8  -7   2    1.30    0.21
   8  -7  -2    2.00    0.22
  -8   7   2    1.76    0.21
   8   7  -2    1.75    0.18
  -8   7   2    1.70    0.20
   8   7  -2    1.83    0.25
   7  -7  -2   -0.24    0.17
  -7  -7   2   -0.32    0.17
   7  -7  -2    0.04    0.13
   7   7  -2    0.24    0.15
   7   7  -2    0.01    0.20
  -7   7   2    0.02    0.16
  -7   7   2   -0.01    0.15
   6  -7  -2   43.75    0.88
   6  -7  -2   43.84    0.82
  -6   7   2   42.64    0.88
   6   7  -2   44.26    0.92
   6   7  -2   43.38    0.86
  -6   7   2   44.16    0.89
  -5  -7   2    1.23    0.18
   5  -7  -2    1.14    0.13
   5  -7  -2    0.94    0.18
   5   7  -2    1.01    0.16
  -5   7   2    1.13    0.14
  -5   7   2    0.89    0.16
   5   7  -2    1.09    0.19
   4  -7  -2   51.05    0.94
   4  -7  -2   51.00    1.00
  -4  -7   2   50.19    1.00
  -4   7   2   51.14    0.99
  -4   7   2   50.56    0.98
   4   7  -2   50.16    1.01
   4   7  -2   51.64    0.99
   3  -7  -2    0.48    0.11
  -3  -7   2   -0.05    0.14
   3  -7  -2    0.13    0.15
  -3   7   2    0.20    0.10
  -3   7   2    0.11    0.13
   3   7  -2    0.23    0.14
   3   7  -2    0.35    0.15
   2  -7  -2   41.92    0.83
  -2  -7   2   40.87    0.82
   2  -7  -2   40.01    0.78
   2   7  -2   43.34    0.83
  -2   7   2   40.59    0.82
   2   7  -2   39.45    0.82
  -2   7   2   41.41    0.78
   1  -7  -2    3.32    0.23
   1  -7  -2    3.86    0.22
  -1  -7   2    3.61    0.24
   1   7  -2    4.08    0.24
  -1   7   2    3.92    0.24
  -1   7   2    3.95    0.17
   1   7  -2    3.92    0.24
   0  -7  -2    1.03    0.13
   0  -7  -2    1.21    0.17
   0  -7   2    1.19    0.15
   0   7  -2    1.00    0.14
   0   7  -2    1.12    0.16
   0   7   2    1.13    0.15
   0   7   2    1.18    0.09
  -1  -7  -2   17.32    0.42
   1  -7   2   16.95    0.43
  -1  -7  -2   17.43    0.43
   1  -7   2   17.79    0.36
  -1   7  -2   17.35    0.44
  -1   7  -2   17.07    0.42
   1   7   2   17.63    0.44
   1   7   2   16.95    0.35
   2  -7   2    0.73    0.14
  -2  -7  -2    0.59    0.16
  -2  -7  -2    0.61    0.14
  -2   7  -2    0.64    0.14
  -2   7  -2    0.45    0.15
   2   7   2    0.46    0.15
   2   7   2    0.50    0.08
  -2   7  -2    0.60    0.10
   3  -7   2    0.26    0.14
  -3  -7  -2    0.12    0.15
  -3  -7  -2    0.54    0.14
  -3   7  -2    0.33    0.13
  -3   7  -2    0.39    0.16
   3   7   2    0.54    0.16
   3   7   2    0.44    0.09
  -3   7  -2    0.31    0.11
  -4  -7  -2    4.68    0.27
  -4  -7  -2    3.77    0.25
   4  -7   2    4.39    0.25
  -4   7  -2    4.07    0.25
  -4   7  -2    4.71    0.28
   4   7   2    4.99    0.21
   4   7   2    4.67    0.29
  -4   7  -2    4.22    0.23
  -5  -7  -2    0.58    0.15
   5  -7   2    0.94    0.16
  -5  -7  -2    0.91    0.17
   5   7   2    0.87    0.13
   5   7   2    0.71    0.19
  -5   7  -2    0.81    0.16
  -5   7  -2    0.99    0.15
  -5   7  -2    1.02    0.18
  -6  -7  -2   20.07    0.47
  -6  -7  -2   20.56    0.52
  -6   7  -2   20.11    0.48
  -6   7  -2   20.16    0.51
   6   7   2   20.72    0.47
   6   7   2   19.29    0.55
  -6   7  -2   19.58    0.51
  -6   7  -2   19.52    0.49
  -7  -7  -2    8.07    0.29
  -7  -7  -2    7.32    0.33
  -7   7  -2    7.19    0.30
  -7   7  -2    6.86    0.32
   7   7   2    8.15    0.39
  -7   7  -2    7.20    0.34
  -7   7  -2    6.85    0.30
  -8  -7  -2    1.85    0.23
  -8   7  -2    2.67    0.28
   8   7   2    2.45    0.28
  -8   7  -2    3.14    0.31
  -8   7  -2    2.54    0.26
  -8   7  -2    2.52    0.27
   9  -7   2    6.15    0.33
   9  -7   2    6.67    0.35
  -9  -7  -2    6.78    0.36
  -9   7  -2    6.55    0.37
   9   7   2    6.31    0.41
  -9   7  -2    6.48    0.34
  -9   7  -2    6.51    0.32
  10  -7   2   32.88    0.77
 -10  -7  -2   33.77    0.79
 -10   7  -2   35.65    0.74
  10   7   2   32.94    0.84
 -10   7  -2   34.27    0.81
 -11  -7  -2    3.48    0.35
  11  -7   2    2.48    0.27
 -11   7  -2    2.79    0.29
  11   7   2    3.00    0.34
 -11   7  -2    3.02    0.31
  12  -7   2    4.78    0.38
 -12  -7  -2    4.72    0.37
  12   7   2    4.42    0.45
 -12   7  -2    4.64    0.40
 -13  -7  -2    3.94    0.39
  13  -7   2    5.40    0.41
  13   7   2    5.09    0.48
 -13   7  -2    4.50    0.44
  14  -7   2    7.96    0.50
 -14  -7  -2    6.83    0.45
 -14   7  -2    6.68    0.49
  14   7   2    6.84    0.52
  15  -7   2    1.46    0.34
 -15  -7  -2    0.75    0.32
  15   7   2    0.50    0.38
 -15   7  -2    0.68    0.34
 -16  -7  -2   -0.18    0.32
  16   7   2    0.22    0.40
 -16   7  -2    0.30    0.37
  17  -8  -2    9.77    0.61
 -16  -8   2    0.02    0.33
  16  -8  -2    0.18    0.36
 -16   8   2    0.14    0.35
  16   8  -2    0.47    0.40
 -15  -8   2   21.35    0.69
  15  -8  -2   21.63    0.70
  15   8  -2   20.66    0.76
 -15   8   2   20.51    0.70
 -14  -8   2    1.41    0.31
  14  -8  -2    1.33    0.33
  14   8  -2    1.92    0.39
 -14   8   2    1.18    0.33
 -13  -8   2   15.31    0.56
  13  -8  -2   15.66    0.57
 -13   8   2   15.34    0.59
  13   8  -2   16.58    0.64
  12  -8  -2    1.65    0.29
 -12  -8   2    1.49    0.28
 -12   8   2    1.33    0.28
  12   8  -2    1.78    0.34
  11  -8  -2    3.07    0.30
 -11  -8   2    3.13    0.29
 -11   8   2    2.60    0.28
 -11   8   2    3.69    0.39
  11   8  -2    2.85    0.34
  10  -8  -2    0.70    0.25
 -10  -8   2    0.71    0.23
 -10   8   2    0.74    0.23
 -10   8   2    0.54    0.23
  10   8  -2    0.11    0.27
   9  -8  -2    1.38    0.25
  -9  -8   2    1.30    0.24
   9   8  -2    1.66    0.28
  -9   8   2    1.31    0.22
  -9   8   2    1.66    0.23
  -8  -8   2    3.15    0.32
   8  -8  -2    3.97    0.30
  -8   8   2    4.12    0.31
   8   8  -2    3.89    0.37
   8   8  -2    4.05    0.26
  -8   8   2    4.18    0.31
   7  -8  -2    4.47    0.30
  -7  -8   2    3.54    0.32
   7   8  -2    3.76    0.26
  -7   8   2    3.89    0.29
   7   8  -2    3.97    0.33
  -7   8   2    3.44    0.29
   6  -8  -2    0.20    0.20
  -6  -8   2   -0.06    0.18
  -6   8   2    0.21    0.17
   6   8  -2    0.15    0.20
  -6   8   2    0.12    0.15
   6   8  -2    0.35    0.18
   5  -8  -2   14.69    0.44
   5  -8  -2   14.14    0.37
  -5  -8   2   15.23    0.45
   5   8  -2   15.26    0.41
  -5   8   2   15.43    0.41
  -5   8   2   15.27    0.44
   5   8  -2   15.73    0.47
   4  -8  -2   12.76    0.40
  -4  -8   2   13.02    0.41
   4  -8  -2   13.16    0.35
   4   8  -2   12.48    0.42
  -4   8   2   13.04    0.40
   4   8  -2   13.20    0.40
  -4   8   2   13.12    0.36
  -3  -8   2   12.05    0.39
   3  -8  -2   12.09    0.34
   3  -8  -2   12.46    0.39
   3   8  -2   11.98    0.40
   3   8  -2   12.62    0.38
  -3   8   2   12.61    0.33
  -3   8   2   11.87    0.37
   2  -8  -2    1.99    0.21
  -2  -8   2    1.87    0.19
   2  -8  -2    2.22    0.23
   2   8  -2    2.23    0.19
  -2   8   2    1.72    0.17
  -2   8   2    2.19    0.23
   2   8  -2    1.49    0.19
   1  -8  -2   56.50    1.12
   1  -8  -2   57.76    1.08
  -1  -8   2   57.76    1.11
  -1   8   2   56.48    1.11
   1   8  -2   55.84    1.11
  -1   8   2   57.89    1.05
   1   8  -2   58.06    1.11
   0  -8  -2    0.08    0.13
   0  -8  -2    0.67    0.18
   0  -8   2    0.26    0.15
   0   8  -2    0.20    0.16
   0   8   2    0.10    0.16
   0   8  -2    0.27    0.15
   1  -8   2   14.03    0.40
  -1  -8  -2   13.11    0.38
  -1  -8  -2   13.84    0.40
  -1   8  -2   13.77    0.40
   1   8   2   13.37    0.41
  -1   8  -2   13.66    0.40
   2  -8   2   11.18    0.36
  -2  -8  -2   11.71    0.38
  -2  -8  -2   11.41    0.36
  -2   8  -2   11.14    0.36
  -2   8  -2   11.72    0.29
   2   8   2   11.96    0.39
  -2   8  -2   11.77    0.37
  -3  -8  -2   13.40    0.39
  -3  -8  -2   13.16    0.38
   3  -8   2   12.95    0.39
  -3   8  -2   12.51    0.38
  -3   8  -2   13.07    0.40
   3   8   2   12.80    0.42
  -3   8  -2   13.50    0.34
  -4  -8  -2    0.93    0.17
   4  -8   2    0.84    0.17
  -4  -8  -2    1.21    0.19
  -4   8  -2    0.93    0.17
  -4   8  -2    0.97    0.14
   4   8   2    0.98    0.20
  -4   8  -2    0.76    0.19
  -5  -8  -2   52.23    1.05
   5  -8   2   51.83    1.02
  -5  -8  -2   53.59    1.03
   5   8   2   53.39    1.08
  -5   8  -2   51.77    1.04
  -5   8  -2   51.64    1.05
  -5   8  -2   54.55    1.04
  -6  -8  -2    0.13    0.18
  -6  -8  -2    0.01    0.18
   6  -8   2   -0.12    0.16
  -6   8  -2    0.16    0.18
  -6   8  -2   -0.12    0.16
   6   8   2    0.08    0.21
  -6   8  -2    0.16    0.17
  -7  -8  -2   24.09    0.61
   7  -8   2   24.86    0.59
  -7  -8  -2   23.87    0.55
  -7   8  -2   23.38    0.58
   7   8   2   23.75    0.64
  -7   8  -2   23.60    0.60
  -7   8  -2   23.17    0.57
   8  -8   2    0.85    0.25
  -8  -8  -2    1.31    0.23
  -8   8  -2    0.56    0.20
  -8   8  -2    0.83    0.20
   8   8   2    0.80    0.26
  -8   8  -2    0.79    0.19
  -9  -8  -2    9.16    0.42
   9  -8   2    8.42    0.37
  -9   8  -2    8.17    0.38
   9   8   2    8.81    0.45
  -9   8  -2    9.30    0.38
  -9   8  -2    9.69    0.42
  10  -8   2    2.01    0.27
 -10  -8  -2    1.95    0.27
  10   8   2    1.95    0.32
 -10   8  -2    2.41    0.23
 -10   8  -2    2.07    0.27
  11  -8   2    3.79    0.39
 -11  -8  -2    3.13    0.30
 -11   8  -2    2.89    0.31
  11   8   2    3.49    0.36
 -12  -8  -2    0.06    0.26
  12  -8   2    0.28    0.27
  12   8   2    0.28    0.32
 -12   8  -2   -0.42    0.26
 -13  -8  -2    7.67    0.47
  13  -8   2    7.94    0.47
  13   8   2    7.06    0.53
 -13   8  -2    6.64    0.48
 -14  -8  -2    1.28    0.32
  14  -8   2    1.35    0.33
  14   8   2    1.55    0.39
 -14   8  -2    1.69    0.35
 -15  -8  -2    2.05    0.36
 -15   8  -2    2.88    0.40
  15   8   2    1.89    0.43
 -16   8  -2    1.28    0.40
  16  -9  -2   10.65    0.61
 -16   9   2    9.66    0.60
 -15  -9   2    1.04    0.33
  15  -9  -2    0.80    0.37
  15   9  -2    1.09    0.42
 -15   9   2    1.18    0.36
 -14  -9   2   12.31    0.55
  14  -9  -2   12.56    0.57
 -14   9   2   11.49    0.57
  14   9  -2   11.93    0.62
  13  -9  -2   12.67    0.55
 -13  -9   2   14.01    0.56
 -13   9   2   12.21    0.56
  13   9  -2   13.13    0.62
  12  -9  -2   14.59    0.55
 -12  -9   2   13.42    0.54
  12   9  -2   14.58    0.61
 -12   9   2   13.83    0.56
  11  -9  -2    2.06    0.30
 -11  -9   2    1.75    0.28
 -11   9   2    1.52    0.28
  11   9  -2    2.42    0.34
 -11   9   2    1.63    0.28
 -10  -9   2   22.93    0.65
  10  -9  -2   23.53    0.61
 -10   9   2   23.21    0.63
  10   9  -2   22.44    0.69
 -10   9   2   23.42    0.65
  -9  -9   2    0.06    0.23
   9  -9  -2    0.16    0.25
  -9   9   2    0.54    0.23
   9   9  -2    0.55    0.27
  -9   9   2    0.30    0.21
  -8  -9   2   10.19    0.45
   8  -9  -2   10.87    0.42
  -8   9   2   10.90    0.41
   8   9  -2    9.98    0.47
  -8   9   2   10.49    0.41
  -7  -9   2    9.06    0.42
   7  -9  -2    9.17    0.42
   7   9  -2    9.37    0.42
  -7   9   2    9.86    0.37
  -7   9   2    8.62    0.38
   7   9  -2    9.33    0.36
  -6  -9   2   35.91    0.82
   6  -9  -2   35.92    0.81
   6   9  -2   36.74    0.78
   6   9  -2   33.89    0.81
  -6   9   2   35.75    0.79
  -6   9   2   38.24    0.78
   5  -9  -2    8.12    0.37
  -5  -9   2    9.68    0.39
  -5   9   2    8.71    0.33
  -5   9   2    8.10    0.36
   5   9  -2    9.00    0.40
   5   9  -2    8.49    0.35
  -4  -9   2   42.05    0.89
   4  -9  -2   42.44    0.89
   4  -9  -2   42.42    0.83
   4   9  -2   41.04    0.90
  -4   9   2   41.92    0.88
   4   9  -2   41.68    0.87
   3  -9  -2   17.22    0.44
   3  -9  -2   17.00    0.49
  -3  -9   2   16.18    0.48
   3   9  -2   16.76    0.46
   3   9  -2   16.94    0.49
  -3   9   2   16.51    0.47
   2  -9  -2   32.94    0.74
   2  -9  -2   33.10    0.70
  -2  -9   2   33.17    0.74
   2   9  -2   33.64    0.74
   2   9  -2   31.65    0.73
  -2   9   2   33.00    0.73
   1  -9  -2    4.47    0.30
   1  -9  -2    4.46    0.28
  -1  -9   2    4.88    0.31
   1   9  -2    4.29    0.29
   1   9  -2    4.22    0.30
  -1   9   2    4.57    0.30
   0  -9   2   24.62    0.59
   0  -9  -2   25.38    0.60
   0  -9  -2   24.44    0.57
   0   9  -2   24.24    0.59
   0   9  -2   23.94    0.58
   0   9   2   24.72    0.60
   1  -9   2    4.60    0.30
  -1  -9  -2    4.85    0.30
  -1  -9  -2    4.26    0.28
   1   9   2    4.43    0.29
  -1   9  -2    4.50    0.29
  -1   9  -2    4.41    0.29
   2  -9   2   30.89    0.69
  -2  -9  -2   31.18    0.71
  -2  -9  -2   31.45    0.69
  -2   9  -2   30.75    0.69
  -2   9  -2   30.91    0.70
   2   9   2   30.76    0.71
  -3  -9  -2    7.43    0.34
  -3  -9  -2    7.24    0.32
   3  -9   2    7.31    0.33
  -3   9  -2    7.14    0.34
   3   9   2    7.45    0.35
  -3   9  -2    6.81    0.33
  -4  -9  -2   80.96    1.53
  -4  -9  -2   82.59    1.54
   4  -9   2   81.86    1.51
  -4   9  -2   81.76    1.54
  -4   9  -2   80.13    1.54
   4   9   2   80.61    1.56
   5  -9   2    1.20    0.20
  -5  -9  -2    1.90    0.22
  -5  -9  -2    1.68    0.22
  -5   9  -2    2.07    0.24
  -5   9  -2    1.64    0.21
   5   9   2    1.44    0.24
   6  -9   2   34.56    0.76
  -6  -9  -2   35.18    0.80
  -6  -9  -2   35.76    0.77
  -6   9  -2   35.78    0.79
   6   9   2   35.90    0.83
  -6   9  -2   34.88    0.78
  -6   9  -2   36.43    0.78
   7  -9   2    0.51    0.20
  -7  -9  -2    0.74    0.22
  -7  -9  -2    0.55    0.22
   7   9   2    0.55    0.25
  -7   9  -2    0.64    0.21
  -7   9  -2    0.57    0.21
  -7   9  -2    0.72    0.20
  -8  -9  -2   10.30    0.43
   8  -9   2   10.15    0.40
   8  -9   2   10.10    0.42
  -8   9  -2   11.02    0.43
   8   9   2    9.73    0.47
  -8   9  -2    9.92    0.40
   9  -9   2    7.53    0.41
  -9  -9  -2    8.33    0.42
  -9   9  -2    7.62    0.42
   9   9   2    7.67    0.46
  -9   9  -2    8.47    0.39
 -10  -9  -2    5.31    0.41
  10   9   2    5.76    0.46
 -10   9  -2    6.26    0.42
 -10   9  -2    6.16    0.38
  11  -9   2    1.85    0.30
 -11  -9  -2    1.97    0.30
  11   9   2    2.03    0.35
 -11   9  -2    2.04    0.30
  12  -9   2   17.03    0.60
 -12  -9  -2   16.95    0.59
 -12   9  -2   16.54    0.60
  12   9   2   16.43    0.65
  13  -9   2   -0.17    0.31
 -13  -9  -2    0.29    0.30
 -13   9  -2    0.26    0.30
  13   9   2    0.33    0.36
 -14  -9  -2   14.05    0.60
 -14   9  -2   13.59    0.63
  14   9   2   12.93    0.66
 -15   9  -2    2.12    0.40
 -16  10   2    0.67    0.38
  15 -10  -2   10.86    0.62
 -15  10   2   12.34    0.62
  14 -10  -2    0.02    0.35
 -14 -10   2    0.42    0.33
  14  10  -2    0.11    0.39
 -14  10   2   -0.12    0.32
  13 -10  -2    6.40    0.50
 -13 -10   2    6.91    0.48
  13  10  -2    7.72    0.56
 -13  10   2    7.39    0.49
 -12 -10   2    7.15    0.47
 -12  10   2    8.64    0.48
 -12  10   2    7.57    0.48
  12  10  -2    7.70    0.53
 -11 -10   2   10.53    0.50
  11 -10  -2   10.21    0.48
 -11  10   2   11.02    0.50
 -11  10   2    9.32    0.47
  11  10  -2   10.02    0.52
 -10 -10   2    0.87    0.27
  10 -10  -2    1.40    0.32
 -10  10   2    0.71    0.25
 -10  10   2    0.87    0.27
  10  10  -2    0.98    0.32
   9 -10  -2   20.13    0.61
  -9 -10   2   20.28    0.61
  -9  10   2   19.68    0.58
   9  10  -2   18.70    0.64
  -8 -10   2    1.50    0.27
   8 -10  -2    1.48    0.29
  -8 -10   2    1.57    0.25
  -8  10   2    1.36    0.25
   8  10  -2    1.41    0.29
   7 -10  -2   48.74    1.03
  -7 -10   2   47.49    1.04
   7  10  -2   47.35    1.05
   7  10  -2   48.13    0.99
  -7  10   2   47.63    1.02
  -6 -10   2    0.66    0.24
   6 -10  -2    0.24    0.27
   6  10  -2    0.48    0.21
  -6  10   2    0.30    0.22
   6  10  -2    0.63    0.24
  -5 -10   2   28.66    0.71
   5 -10  -2   28.61    0.71
   5  10  -2   29.20    0.68
  -5  10   2   28.82    0.69
   5  10  -2   29.74    0.72
  -4 -10   2    5.12    0.34
   4 -10  -2    4.43    0.35
  -4  10   2    5.39    0.34
   4  10  -2    5.42    0.36
   4  10  -2    4.50    0.33
   3 -10  -2   41.56    0.83
   3 -10  -2   40.43    0.89
  -3 -10   2   40.82    0.88
  -3  10   2   40.27    0.88
   3  10  -2   39.23    0.86
   3  10  -2   40.01    0.88
   2 -10  -2    0.26    0.18
  -2 -10   2    0.51    0.21
   2 -10  -2    0.41    0.22
   2  10  -2    0.51    0.21
   2  10  -2    0.42    0.20
  -2  10   2    0.46    0.20
   1 -10  -2   54.25    1.10
   1 -10  -2   53.74    1.05
  -1 -10   2   53.88    1.08
  -1  10   2   52.32    1.08
   1  10  -2   51.82    1.08
   1  10  -2   53.69    1.08
   0 -10   2    2.18    0.23
   0 -10  -2    1.76    0.24
   0 -10  -2    1.90    0.21
   0  10   2    2.38    0.24
   0  10  -2    1.49    0.22
   0  10  -2    2.16    0.24
   1 -10   2   21.71    0.55
  -1 -10  -2   21.08    0.54
  -1 -10  -2   19.81    0.55
   1  10   2   20.87    0.56
  -1  10  -2   21.41    0.55
  -1  10  -2   20.83    0.56
  -2 -10  -2    5.49    0.32
   2 -10   2    5.29    0.33
  -2 -10  -2    4.95    0.32
  -2  10  -2    5.36    0.33
  -2  10  -2    4.64    0.32
   2  10   2    4.46    0.33
  -3 -10  -2   23.34    0.58
   3 -10   2   21.99    0.58
  -3 -10  -2   22.97    0.59
  -3  10  -2   22.06    0.59
  -3  10  -2   22.87    0.58
   3  10   2   22.62    0.61
  -4 -10  -2   19.51    0.54
   4 -10   2   19.45    0.52
  -4 -10  -2   18.98    0.54
  -4  10  -2   18.77    0.53
   4  10   2   19.52    0.57
  -4  10  -2   18.91    0.54
  -5 -10  -2   10.97    0.43
  -5 -10  -2   10.62    0.42
   5 -10   2   11.36    0.41
   5  10   2   10.77    0.46
  -5  10  -2   10.84    0.42
  -5  10  -2   10.38    0.41
  -6 -10  -2   -0.21    0.22
  -6 -10  -2   -0.12    0.21
   6 -10   2    0.40    0.20
   6  10   2   -0.14    0.24
  -6  10  -2    0.13    0.21
  -6  10  -2   -0.04    0.21
  -7 -10  -2   13.97    0.47
   7 -10   2   12.02    0.47
  -7 -10  -2   13.14    0.48
   7  10   2   13.38    0.52
  -7  10  -2   13.09    0.46
   8 -10   2    0.48    0.29
  -8 -10  -2    0.42    0.25
  -8  10  -2    0.11    0.23
   8  10   2    0.47    0.28
  -9 -10  -2    8.66    0.46
   9 -10   2    9.52    0.47
   9  10   2    8.80    0.47
  -9  10  -2    9.19    0.44
 -10 -10  -2    0.48    0.27
  10 -10   2    0.43    0.29
 -10  10  -2    0.36    0.27
  10  10   2    0.37    0.32
 -11 -10  -2   14.33    0.57
  11 -10   2   13.04    0.54
  11  10   2   15.90    0.63
 -12 -10  -2    0.64    0.32
  12 -10   2    0.14    0.32
  12  10   2    0.53    0.37
 -13 -10  -2   12.79    0.58
  13  10   2   13.54    0.65
  14  10   2    0.31    0.42
 -14  10  -2   -0.39    0.34
 -15  10  -2    6.60    0.59
  14 -11  -2   12.46    0.63
  13 -11  -2    7.87    0.55
 -13 -11   2    8.35    0.54
  13  11  -2    8.30    0.60
 -12 -11   2   10.52    0.53
 -12  11   2    9.90    0.53
  12  11  -2   10.62    0.60
  11 -11  -2    0.43    0.34
 -11 -11   2   -0.39    0.29
 -11  11   2    0.40    0.30
  11  11  -2    0.05    0.34
  10 -11  -2   15.17    0.58
 -10 -11   2   14.49    0.55
  10  11  -2   13.14    0.60
 -10  11   2   14.84    0.54
  -9 -11   2    0.22    0.28
   9 -11  -2    0.48    0.31
   9  11  -2    0.23    0.30
  -9  11   2    0.47    0.27
  -8 -11   2   26.54    0.72
   8 -11  -2   26.55    0.73
   8  11  -2   24.82    0.73
  -8  11   2   24.99    0.68
  -7 -11   2    5.75    0.40
   7 -11  -2    5.16    0.40
  -7 -11   2    5.76    0.39
   7  11  -2    5.50    0.43
  -7  11   2    4.94    0.39
   6 -11  -2   48.43    1.05
  -6 -11   2   46.68    1.05
   6  11  -2   48.32    1.01
  -6  11   2   48.34    1.03
   6  11  -2   46.92    1.05
   5 -11  -2   -0.08    0.27
  -5 -11   2    0.43    0.24
  -5  11   2    0.16    0.23
   5  11  -2    0.33    0.25
   5  11  -2   -0.30    0.23
  -4 -11   2   14.61    0.50
   4 -11  -2   14.34    0.51
  -4  11   2   14.34    0.48
   4  11  -2   14.37    0.49
   4  11  -2   15.14    0.51
   3 -11  -2    2.97    0.31
  -3 -11   2    2.78    0.27
   3  11  -2    2.67    0.27
   3  11  -2    3.03    0.28
  -3  11   2    2.77    0.27
  -2 -11   2   26.81    0.67
   2 -11  -2   26.16    0.67
   2  11  -2   26.34    0.65
  -2  11   2   25.36    0.66
   2  11  -2   24.71    0.66
   1 -11  -2    7.04    0.41
  -1 -11   2    7.87    0.40
   1 -11  -2    7.68    0.36
  -1  11   2    7.62    0.37
   1  11  -2    7.64    0.37
   1  11  -2    6.58    0.39
   0 -11  -2    7.32    0.36
   0 -11  -2    7.20    0.38
   0 -11   2    6.62    0.38
   0  11  -2    6.69    0.37
   0  11  -2    7.00    0.40
   0  11   2    6.92    0.38
   1 -11   2    4.40    0.34
  -1 -11  -2    4.55    0.35
  -1 -11  -2    4.22    0.34
   1  11   2    4.47    0.34
  -1  11  -2    4.39    0.33
  -1  11  -2    5.13    0.35
  -2 -11  -2    9.03    0.41
   2 -11   2    9.88    0.41
  -2 -11  -2    9.71    0.41
   2  11   2    8.94    0.40
  -2  11  -2    8.50    0.40
  -2  11  -2    9.14    0.41
  -3 -11  -2    7.87    0.41
   3 -11   2    7.78    0.38
  -3 -11  -2    8.18    0.39
  -3  11  -2    8.24    0.42
   3  11   2    8.10    0.40
  -3  11  -2    7.88    0.38
  -4 -11  -2    5.15    0.35
  -4 -11  -2    5.13    0.36
   4 -11   2    4.77    0.36
  -4  11  -2    4.67    0.35
   4  11   2    4.74    0.38
  -4  11  -2    4.64    0.38
   5 -11   2    0.39    0.21
  -5 -11  -2    0.26    0.25
   5 -11   2    0.42    0.28
  -5 -11  -2    0.55    0.24
   5  11   2    0.33    0.25
  -5  11  -2    0.33    0.24
  -5  11  -2    0.25    0.24
  -6 -11  -2    7.84    0.41
   6 -11   2    7.36    0.45
  -6 -11  -2    7.49    0.40
  -6  11  -2    7.32    0.42
   6  11   2    7.22    0.42
  -7 -11  -2    0.25    0.25
   7 -11   2   -0.16    0.31
   7  11   2    0.16    0.27
  -7  11  -2   -0.17    0.24
   8 -11   2    8.73    0.49
  -8 -11  -2    7.85    0.45
   8  11   2    9.12    0.50
  -8  11  -2    9.33    0.45
  -9 -11  -2    0.24    0.28
   9 -11   2    0.67    0.34
   9  11   2    0.54    0.32
  -9  11  -2    0.46    0.27
  10 -11   2   12.61    0.55
 -10 -11  -2   13.75    0.56
  10  11   2   13.19    0.60
 -10  11  -2   13.36    0.53
 -11 -11  -2    0.52    0.32
 -11  11  -2    0.08    0.30
  11  11   2    0.07    0.35
 -12 -11  -2   17.82    0.65
  12  11   2   17.85    0.71
  13 -12  -2    2.33    0.41
 -12 -12   2    0.94    0.35
 -12  12   2    1.27    0.36
  12  12  -2    1.00    0.40
  11 -12  -2    2.18    0.40
 -11 -12   2    2.62    0.37
  11  12  -2    3.07    0.42
 -11  12   2    3.17    0.37
  10 -12  -2   -0.29    0.36
 -10 -12   2    0.21    0.30
  10  12  -2    0.36    0.34
 -10  12   2   -0.14    0.29
   9 -12  -2   10.74    0.52
  -9 -12   2   10.23    0.52
  -9  12   2   10.64    0.51
   9  12  -2   11.22    0.55
  -8 -12   2   -0.17    0.28
   8 -12  -2    0.41    0.34
   8  12  -2    0.14    0.31
  -8  12   2    0.21    0.28
   7 -12  -2   21.56    0.65
  -7 -12   2   20.49    0.65
  -7 -12   2   21.07    0.62
   7  12  -2   19.59    0.66
  -7  12   2   20.75    0.63
  -6 -12   2    1.27    0.30
   6 -12  -2    1.37    0.33
  -6 -12   2    0.75    0.28
   6  12  -2    0.41    0.28
  -6  12   2    1.09    0.28
   5 -12  -2   11.55    0.51
  -5 -12   2   12.55    0.48
  -5 -12   2   12.28    0.51
  -5  12   2   12.35    0.49
   5  12  -2   11.73    0.48
  -4 -12   2    1.51    0.27
  -4 -12   2    0.86    0.28
   4 -12  -2    1.72    0.32
   4  12  -2    1.28    0.27
  -4  12   2    1.16    0.26
   4  12  -2    1.28    0.28
   3 -12  -2   15.85    0.55
  -3 -12   2   16.18    0.53
   3  12  -2   15.16    0.54
   3  12  -2   15.82    0.51
  -3  12   2   16.34    0.53
   2 -12  -2    0.07    0.28
  -2 -12   2    0.06    0.24
   2  12  -2   -0.26    0.26
   2  12  -2    0.03    0.24
  -2  12   2    0.12    0.24
   1 -12  -2   18.70    0.61
  -1 -12   2   19.41    0.58
  -1  12   2   19.01    0.57
   1  12  -2   18.76    0.57
   1  12  -2   19.48    0.57
   0 -12  -2    1.01    0.23
   0 -12  -2    0.70    0.28
   0 -12   2    1.39    0.26
   0  12  -2    1.21    0.27
   0  12  -2    1.20    0.26
   0  12   2    1.03    0.26
   1 -12   2   15.33    0.51
  -1 -12  -2   16.16    0.50
  -1 -12  -2   14.58    0.52
  -1  12  -2   14.54    0.51
   1  12   2   14.92    0.51
  -1  12  -2   14.70    0.50
   2 -12   2   -0.25    0.23
  -2 -12  -2    0.48    0.23
  -2 -12  -2    0.55    0.29
  -2  12  -2    0.12    0.25
   2  12   2    0.16    0.24
  -2  12  -2    0.26    0.24
   3 -12   2   19.80    0.57
  -3 -12  -2   19.27    0.58
   3 -12   2   19.14    0.61
  -3 -12  -2   20.29    0.59
  -3  12  -2   20.80    0.59
   3  12   2   19.81    0.61
  -4 -12  -2    2.75    0.32
   4 -12   2    2.86    0.35
  -4 -12  -2    2.97    0.30
   4  12   2    3.34    0.36
  -4  12  -2    3.15    0.30
   5 -12   2   24.84    0.73
  -5 -12  -2   26.46    0.69
  -5 -12  -2   24.78    0.66
   5  12   2   23.50    0.70
  -5  12  -2   25.70    0.68
  -6 -12  -2   -0.56    0.27
  -6 -12  -2   -0.18    0.25
   6 -12   2    0.24    0.34
   6  12   2   -0.09    0.28
  -6  12  -2   -0.39    0.26
  -7 -12  -2    8.63    0.46
   7 -12   2    8.52    0.48
   7  12   2    8.49    0.49
  -7  12  -2    8.74    0.46
  -8 -12  -2    0.66    0.29
   8 -12   2    0.76    0.36
  -8  12  -2    0.57    0.29
   8  12   2    0.41    0.32
   9 -12   2    6.81    0.47
  -9 -12  -2    6.83    0.48
   9  12   2    6.51    0.51
  -9  12  -2    7.45    0.45
  10 -12   2    1.63    0.39
 -10 -12  -2    1.67    0.35
 -10  12  -2    1.47    0.33
  10  12   2    1.52    0.38
 -11 -12  -2   13.94    0.62
  11  12   2   12.89    0.65
 -11  12  -2   12.94    0.57
 -12  13   2    0.25    0.36
  11 -13  -2    0.18    0.41
 -11 -13   2   -0.31    0.34
 -11  13   2    0.04    0.34
  10 -13  -2    0.17    0.40
 -10 -13   2    0.72    0.34
 -10  13   2    0.51    0.34
  10  13  -2    0.51    0.37
   9 -13  -2    1.09    0.41
  -9 -13   2    1.61    0.34
  -9  13   2    1.53    0.34
   9  13  -2    1.21    0.37
  -8 -13   2    3.92    0.38
   8 -13  -2    3.53    0.42
  -8  13   2    3.63    0.37
   8  13  -2    4.08    0.40
  -7 -13   2    3.50    0.36
  -7 -13   2    3.71    0.36
   7 -13  -2    3.06    0.40
  -7  13   2    3.38    0.36
   7  13  -2    3.42    0.37
  -6 -13   2    9.80    0.51
  -6 -13   2    9.81    0.47
   6 -13  -2    9.71    0.51
  -6  13   2   10.09    0.50
   6  13  -2    9.23    0.51
  -5 -13   2   -0.06    0.28
   5 -13  -2    0.44    0.33
  -5 -13   2    0.05    0.29
  -5  13   2    0.17    0.28
   5  13  -2    0.80    0.30
  -4 -13   2    5.64    0.46
   4 -13  -2    5.54    0.44
  -4 -13   2    5.75    0.43
  -4  13   2    5.95    0.42
   4  13  -2    6.15    0.44
  -3 -13   2   -0.12    0.29
  -3 -13   2   -0.17    0.26
   3 -13  -2   -0.17    0.31
   3  13  -2    0.05    0.27
  -3  13   2   -0.14    0.26
  -2 -13   2   18.93    0.61
  -2 -13   2   18.38    0.59
   2 -13  -2   17.74    0.60
  -2  13   2   18.36    0.59
   2  13  -2   18.71    0.61
  -1 -13   2    3.97    0.40
  -1 -13   2    3.76    0.39
   1 -13  -2    3.54    0.36
  -1  13   2    4.08    0.39
   1  13  -2    3.46    0.33
   0 -13   2    3.08    0.35
   0 -13   2    2.36    0.30
   0 -13  -2    2.31    0.34
   0  13  -2    2.85    0.31
   0  13   2    2.82    0.32
  -1 -13  -2    0.44    0.30
   1 -13   2    0.00    0.25
   1 -13   2   -0.05    0.31
  -1  13  -2   -0.09    0.26
   1  13   2   -0.06    0.27
   2 -13   2    7.06    0.43
  -2 -13  -2    7.54    0.43
   2 -13   2    7.54    0.45
  -2 -13  -2    6.88    0.43
  -2  13  -2    6.93    0.43
   2  13   2    7.02    0.45
   3 -13   2   -0.17    0.32
  -3 -13  -2   -0.08    0.28
  -3 -13  -2   -0.23    0.25
   3  13   2    0.38    0.28
  -3  13  -2   -0.10    0.26
  -4 -13  -2    3.27    0.36
   4 -13   2    3.54    0.38
  -4 -13  -2    4.22    0.41
  -4  13  -2    3.14    0.32
   4  13   2    4.13    0.42
  -5 -13  -2    1.21    0.29
   5 -13   2    0.68    0.34
  -5 -13  -2    0.88    0.32
   5  13   2    0.98    0.30
  -5  13  -2    0.84    0.29
   6 -13   2   17.12    0.66
  -6 -13  -2   18.55    0.61
  -6 -13  -2   18.03    0.60
   6  13   2   17.31    0.63
  -6  13  -2   18.05    0.61
  -7 -13  -2    0.04    0.29
   7 -13   2   -0.17    0.35
   7  13   2    0.00    0.32
  -7  13  -2    0.34    0.30
  -8 -13  -2    1.27    0.33
   8 -13   2    0.86    0.40
  -8  13  -2    0.53    0.32
   8  13   2    0.86    0.35
   9 -13   2    0.92    0.38
  -9 -13  -2    0.85    0.34
   9  13   2    0.42    0.36
  -9  13  -2    0.67    0.33
  10 -13   2   10.54    0.57
 -10 -13  -2   11.21    0.59
  10  13   2   12.10    0.64
 -10  13  -2   10.00    0.54
  11 -14  -2    0.57    0.38
  10 -14  -2    0.66    0.44
 -10  14   2    1.10    0.37
  -9 -14   2    0.07    0.34
   9 -14  -2    0.23    0.43
  -9  14   2    0.39    0.35
   9  14  -2    1.02    0.39
   8 -14  -2    1.13    0.43
  -8 -14   2    0.75    0.35
  -8  14   2    0.60    0.34
   8  14  -2    1.58    0.38
   7 -14  -2    0.12    0.38
  -7 -14   2   -0.26    0.32
  -7  14   2    0.55    0.34
   7  14  -2    0.24    0.34
   6 -14  -2    1.14    0.42
  -6 -14   2    1.34    0.34
  -6 -14   2    1.28    0.34
  -6  14   2    1.49    0.34
   6  14  -2    1.28    0.35
  -5 -14   2    1.36    0.36
   5 -14  -2    1.01    0.38
  -5 -14   2    1.28    0.33
  -5  14   2    1.25    0.32
   5  14  -2    0.86    0.33
  -4 -14   2   -0.12    0.29
   4 -14  -2   -0.17    0.34
  -4 -14   2   -0.25    0.33
   4  14  -2    0.02    0.30
  -4  14   2   -0.45    0.29
   3 -14  -2    6.51    0.51
  -3 -14   2    5.71    0.45
  -3 -14   2    6.07    0.49
  -3  14   2    5.68    0.44
   3  14  -2    6.14    0.48
  -2 -14   2    0.79    0.34
   2 -14  -2    1.12    0.35
  -2 -14   2    1.02    0.30
  -2  14   2    1.10    0.31
   2  14  -2    0.94    0.31
   1 -14  -2    2.94    0.38
  -1 -14   2    3.43    0.41
  -1 -14   2    2.94    0.34
  -1  14   2    2.62    0.34
   1  14  -2    3.30    0.35
   0 -14  -2    1.26    0.35
   0 -14   2    1.12    0.29
   0 -14   2    0.73    0.34
   0  14   2    1.15    0.31
   0  14  -2    1.35    0.31
  -1 -14  -2   -0.14    0.32
   1 -14   2   -0.01    0.34
  -1  14  -2    0.42    0.29
   1  14   2    0.40    0.30
   2 -14   2   -0.02    0.33
  -2 -14  -2    0.03    0.34
   2  14   2   -0.25    0.29
  -2  14  -2   -0.08    0.28
  -3 -14  -2    2.90    0.37
   3 -14   2    2.54    0.39
   3  14   2    2.79    0.36
  -3  14  -2    3.23    0.34
  -4 -14  -2   -0.22    0.31
  -4 -14  -2   -0.10    0.29
   4 -14   2    0.47    0.36
  -4  14  -2   -0.57    0.29
   4  14   2    0.68    0.31
  -5 -14  -2    3.03    0.39
   5 -14   2    3.39    0.42
  -5 -14  -2    2.87    0.35
  -5  14  -2    3.21    0.35
   5  14   2    2.51    0.36
   6 -14   2    0.63    0.41
  -6 -14  -2    0.96    0.33
  -6  14  -2    0.86    0.34
   6  14   2    0.67    0.34
  -7 -14  -2    0.91    0.34
   7 -14   2    1.02    0.42
   7  14   2    1.26    0.37
  -7  14  -2    0.65    0.33
   8 -14   2    2.77    0.43
  -8 -14  -2    3.32    0.39
   8  14   2    3.13    0.42
  -8  14  -2    3.19    0.40
  -9 -14  -2    1.02    0.37
   9 -14   2    0.68    0.41
  -9  14  -2    1.86    0.38
  10 -14   2    0.45    0.42
  -7 -15   2    0.03    0.34
  -7  15   2    0.24    0.35
  -6 -15   2    0.24    0.37
  -6 -15   2   -0.27    0.33
   6 -15  -2   -0.16    0.40
  -6  15   2    0.37    0.34
   6  15  -2   -0.40    0.34
  -5 -15   2    1.77    0.37
   5 -15  -2    1.74    0.44
  -5 -15   2    2.12    0.40
  -5  15   2    1.33    0.36
   5  15  -2    1.47    0.36
   4 -15  -2   -0.42    0.40
  -4 -15   2    0.22    0.32
  -4 -15   2    0.01    0.37
  -4  15   2   -0.16    0.32
   4  15  -2    0.71    0.34
   3 -15  -2   -0.04    0.37
  -3 -15   2    0.26    0.35
  -3 -15   2    0.03    0.31
  -3  15   2    0.08    0.31
   3  15  -2    0.09    0.32
  -2 -15   2    1.09    0.39
   2 -15  -2   -0.32    0.39
  -2 -15   2    0.12    0.30
   2  15  -2    0.33    0.32
  -2  15   2    0.24    0.32
  -1 -15   2    0.59    0.38
   1 -15  -2    0.44    0.37
   1  15  -2    0.55    0.33
  -1  15   2    0.52    0.33
   0 -15  -2   -0.15    0.38
   0 -15   2    0.07    0.38
   0  15   2   -0.03    0.31
   0  15  -2    0.30    0.32
   1 -15   2    2.45    0.40
  -1 -15  -2    1.23    0.41
   1  15   2    2.38    0.37
  -1  15  -2    2.02    0.34
   2 -15   2    0.25    0.37
  -2 -15  -2    0.50    0.36
  -2  15  -2    0.10    0.31
   2  15   2    0.11    0.32
  -3 -15  -2    0.95    0.39
   3 -15   2    0.22    0.40
   3  15   2    1.77    0.36
  -3  15  -2    1.26    0.34
   4 -15   2    0.18    0.38
  -4 -15  -2   -0.11    0.38
  -4  15  -2    0.27    0.33
   4  15   2    0.21    0.34
   5 -15   2    0.23    0.39
  -5 -15  -2    0.17    0.37
  -5  15  -2   -0.34    0.33
   5  15   2   -0.40    0.34
   6 -15   2    1.06    0.44
  -6 -15  -2    1.93    0.37
  -6  15  -2    1.76    0.37
  -7 -15  -2    0.04    0.34
  -7  15  -2   -0.05    0.35
  -8  15  -2   -0.42    0.36
  -6 -16   2    0.03    0.40
  -5 -16   2    1.05    0.36
  -5 -16   2    0.60    0.41
  -4 -16   2    0.10    0.34
  -4 -16   2    0.30    0.37
  -3 -16   2   -0.35    0.37
   3  16  -2    0.55    0.37
   2  16  -2    0.39    0.35
   1  16  -2    0.22    0.34
   0  16  -2    0.09    0.34
  -1 -16  -2    2.42    0.43
  -1  16  -2    2.51    0.38
  -2 -16  -2    0.13    0.42
  -2  16  -2    0.65    0.35
  -3 -16  -2   -0.32    0.41
  -3  16  -2    0.48    0.35
  -4 -16  -2   -0.43    0.40
  -4  16  -2    0.13    0.36
  -5 -16  -2    2.07    0.41
 -19   0   3    0.02    0.35
  19   0  -3   -0.04    0.37
  18   0  -3   -0.02    0.34
 -18   0   3    0.35    0.33
 -17   0   3   -0.13    0.30
 -17   0   3   -0.20    0.24
  17   0  -3    0.15    0.32
  16   0  -3   -0.36    0.28
 -16   0   3    0.16    0.28
 -16   0   3   -0.11    0.21
  15   0  -3    0.05    0.26
 -15   0   3    0.09    0.26
 -15   0   3    0.01    0.20
 -14   0   3    0.09    0.23
  14   0  -3   -0.02    0.24
 -14   0   3    0.18    0.18
 -13   0   3   -0.05    0.21
 -13   0   3    0.05    0.16
  13   0  -3    0.01    0.22
 -12   0   3   -0.12    0.19
 -12   0   3   -0.16    0.14
  12   0  -3   -0.14    0.20
 -11   0   3    0.00    0.17
 -11   0   3   -0.14    0.13
  11   0  -3   -0.04    0.18
  10   0  -3   -0.03    0.15
 -10   0   3    0.10    0.15
 -10   0   3    0.05    0.12
   9   0  -3   -0.01    0.07
   9   0  -3    0.21    0.14
  -9   0   3    0.08    0.10
  -9   0   3    0.06    0.14
   8   0  -3   -0.05    0.11
  -8   0   3   -0.11    0.11
   8   0  -3    0.17    0.07
  -8   0   3    0.00    0.09
   7   0  -3    0.21    0.10
   7   0  -3    0.00    0.06
  -7   0   3   -0.06    0.10
  -7   0   3   -0.04    0.07
  -6   0   3    0.14    0.09
  -6   0   3    0.05    0.06
   6   0  -3    0.14    0.08
   6   0  -3    0.08    0.06
   5   0  -3    0.00    0.07
  -5   0   3    0.05    0.07
   5   0  -3   -0.07    0.05
  -5   0   3    0.09    0.06
  -4   0   3   -0.13    0.05
  -4   0   3   -0.09    0.06
   4   0  -3   -0.21    0.05
   4   0  -3   -0.21    0.05
   3   0  -3   -0.03    0.04
  -3   0   3    0.06    0.04
   3   0  -3    0.07    0.04
  -3   0   3    0.15    0.05
   2   0  -3    0.00    0.03
   2   0  -3   -0.01    0.03
  -2   0   3    0.06    0.04
  -2   0   3    0.05    0.03
  -1   0   3   -0.08    0.02
   1   0  -3   -0.13    0.03
   1   0  -3   -0.08    0.03
  -1   0   3   -0.09    0.04
   0   0  -3   -0.36    0.04
   0   0   3   -0.31    0.04
   0   0   3   -0.30    0.03
   0   0  -3   -0.30    0.03
   1   0   3   -0.02    0.03
  -1   0  -3    0.01    0.04
   1   0   3    0.02    0.04
  -1   0  -3    0.02    0.04
   2   0   3    0.03    0.04
   2   0   3    0.08    0.06
  -2   0  -3    0.05    0.04
  -2   0  -3    0.09    0.05
   3   0   3    0.13    0.06
  -3   0  -3    0.14    0.05
  -3   0  -3    0.18    0.06
   3   0   3    0.12    0.07
  -4   0  -3   -0.05    0.08
   4   0   3    0.04    0.07
  -4   0  -3    0.14    0.05
  -4   0  -3    0.10    0.07
   4   0   3    0.26    0.08
  -5   0  -3   -0.04    0.09
  -5   0  -3    0.11    0.08
   5   0   3    0.02    0.08
  -5   0  -3    0.04    0.05
  -6   0  -3    0.10    0.09
  -6   0  -3    0.19    0.05
  -6   0  -3    0.12    0.11
   6   0   3    0.13    0.09
  -7   0  -3    0.08    0.11
  -7   0  -3   -0.04    0.13
   7   0   3    0.06    0.11
  -7   0  -3    0.11    0.06
   8   0   3    0.01    0.13
  -8   0  -3    0.11    0.15
  -8   0  -3    0.17    0.12
   9   0   3    0.18    0.15
  -9   0  -3    0.01    0.14
  -9   0  -3    0.27    0.17
  10   0   3   -0.06    0.17
 -10   0  -3   -0.01    0.19
 -10   0  -3    0.21    0.16
  11   0   3   -0.09    0.19
 -11   0  -3   -0.15    0.16
 -11   0  -3   -0.04    0.21
  12   0   3    0.36    0.22
 -12   0  -3    0.19    0.23
 -12   0  -3   -0.01    0.18
  13   0   3   -0.07    0.23
 -13   0  -3    0.03    0.25
 -13   0  -3   -0.27    0.20
  14   0   3    0.28    0.26
 -14   0  -3    0.08    0.27
 -14   0  -3    0.10    0.22
 -15   0  -3   -0.05    0.30
 -15   0  -3    0.01    0.23
  15   0   3    0.15    0.29
 -16   0  -3   -0.12    0.25
 -16   0  -3    0.45    0.33
  16   0   3   -0.09    0.30
  16   0   3   -0.01    0.33
  17   0   3   -0.22    0.33
  17   0   3   -0.02    0.36
 -17   0  -3   -0.49    0.27
 -18   0  -3    0.02    0.31
  18   0   3    0.23    0.38
  19  -1  -3    3.94    0.45
 -19  -1   3    4.59    0.46
 -19   1   3    4.16    0.45
  19   1  -3    3.61    0.44
 -18  -1   3    2.10    0.38
 -18  -1   3    2.81    0.31
  18  -1  -3    1.97    0.38
  18   1  -3    2.40    0.39
 -18   1   3    2.29    0.38
 -17  -1   3    2.34    0.29
 -17  -1   3    2.17    0.35
  17  -1  -3    2.37    0.35
 -17   1   3    2.29    0.35
  17   1  -3    2.25    0.36
 -16  -1   3    3.24    0.28
 -16  -1   3    2.56    0.33
  16  -1  -3    2.86    0.33
 -16   1   3    2.38    0.33
  16   1  -3    3.10    0.34
 -15  -1   3    4.97    0.42
  15  -1  -3    5.49    0.41
 -15  -1   3    5.42    0.35
  15   1  -3    4.85    0.41
 -15   1   3    5.74    0.33
 -15   1   3    4.89    0.41
 -14  -1   3    0.64    0.20
 -14  -1   3    1.05    0.26
  14  -1  -3    1.58    0.26
  14   1  -3    0.63    0.25
 -14   1   3    0.62    0.25
 -14   1   3    0.49    0.19
  13  -1  -3    3.94    0.33
 -13  -1   3    4.14    0.36
 -13  -1   3    4.52    0.29
  13   1  -3    5.13    0.36
 -13   1   3    4.32    0.28
 -13   1   3    3.57    0.36
  12  -1  -3    6.86    0.35
 -12  -1   3    7.30    0.36
 -12  -1   3    7.03    0.30
  12   1  -3    6.86    0.36
 -12   1   3    7.33    0.30
 -12   1   3    6.73    0.38
 -11  -1   3    3.14    0.28
  11  -1  -3    3.61    0.29
 -11  -1   3    3.38    0.24
 -11   1   3    3.40    0.23
 -11   1   3    3.21    0.30
  11   1  -3    3.21    0.29
  10  -1  -3    1.54    0.18
 -10  -1   3    1.21    0.18
 -10  -1   3    1.78    0.16
 -10   1   3    1.76    0.14
 -10   1   3    1.75    0.20
  10   1  -3    1.62    0.19
  -9  -1   3   21.84    0.53
   9  -1  -3   21.67    0.42
  -9  -1   3   20.95    0.47
   9  -1  -3   22.00    0.50
  -9   1   3   21.57    0.46
   9   1  -3   21.44    0.50
  -9   1   3   21.91    0.53
  -8  -1   3    0.08    0.10
   8  -1  -3    0.12    0.08
   8  -1  -3    0.12    0.12
  -8  -1   3    0.06    0.12
  -8   1   3    0.16    0.09
   8   1  -3    0.13    0.06
  -8   1   3    0.05    0.12
   8   1  -3    0.27    0.12
  -7  -1   3   10.89    0.31
   7  -1  -3   10.34    0.23
  -7  -1   3   10.19    0.27
   7  -1  -3   10.26    0.29
  -7   1   3   10.11    0.25
   7   1  -3   10.42    0.22
  -7   1   3    9.71    0.30
  -6  -1   3    0.18    0.08
  -6  -1   3    0.20    0.09
   6  -1  -3    0.20    0.06
   6  -1  -3    0.21    0.09
   6   1  -3    0.05    0.09
   6   1  -3    0.13    0.06
  -6   1   3    0.09    0.06
  -6   1   3    0.13    0.09
  -5  -1   3    0.58    0.08
   5  -1  -3    0.46    0.08
   5  -1  -3    0.29    0.06
  -5  -1   3    0.52    0.08
   5   1  -3    0.47    0.08
   5   1  -3    0.71    0.06
  -5   1   3    0.65    0.09
  -5   1   3    0.42    0.06
  -4  -1   3   17.11    0.36
   4  -1  -3   18.04    0.36
  -4  -1   3   17.47    0.35
   4  -1  -3   17.96    0.34
   4   1  -3   17.40    0.36
  -4   1   3   17.55    0.37
   4   1  -3   17.97    0.33
  -4   1   3   17.32    0.32
  -3  -1   3   39.77    0.75
   3  -1  -3   41.61    0.73
  -3  -1   3   41.80    0.74
  -3   1   3   41.98    0.74
   3   1  -3   41.22    0.73
  -3   1   3   40.51    0.71
   3   1  -3   41.20    0.74
  -3   1   3   40.99    0.76
  -2  -1   3   47.73    0.85
  -2  -1   3   46.59    0.83
   2  -1  -3   46.89    0.84
   2   1  -3   47.09    0.84
  -2   1   3   48.80    0.84
   2   1  -3   46.50    0.84
  -2   1   3   47.71    0.86
  -1  -1   3   30.21    0.56
   1  -1  -3   30.48    0.52
   1  -1  -3   28.97    0.54
  -1  -1   3   30.80    0.54
  -1   1   3   31.00    0.54
   1   1  -3   30.40    0.55
   1   1  -3   29.76    0.54
  -1   1   3   31.27    0.56
   0  -1   3   30.58    0.57
   0  -1  -3   30.74    0.54
   0  -1  -3   30.81    0.55
   0   1   3   30.20    0.54
   0   1   3   30.67    0.57
   0   1  -3   30.07    0.55
  -1  -1  -3   57.03    0.99
   1  -1   3   57.11    1.02
  -1  -1  -3   57.01    0.98
  -1   1  -3   53.74    0.99
   1   1   3   57.32    0.99
   1   1   3   56.86    1.02
  -1   1  -3   55.90    0.99
  -2  -1  -3  235.70    4.01
   2  -1   3  234.34    4.12
   2  -1   3  231.20    4.02
  -2  -1  -3  235.78    3.98
  -2   1  -3  232.93    4.02
   2   1   3  235.39    4.04
   2   1   3  236.09    4.11
  -2   1  -3  231.12    3.98
   3  -1   3    4.40    0.13
  -3  -1  -3    5.04    0.16
   3  -1   3    4.98    0.18
  -3  -1  -3    4.69    0.12
   3   1   3    4.70    0.16
  -3   1  -3    4.95    0.13
  -3   1  -3    4.68    0.15
   3   1   3    4.79    0.17
  -4  -1  -3   22.22    0.44
   4  -1   3   21.66    0.43
  -4  -1  -3   21.76    0.40
  -4   1  -3   21.76    0.41
   4   1   3   21.98    0.47
   4   1   3   22.88    0.45
  -4   1  -3   21.98    0.44
  -5  -1  -3   16.68    0.32
  -5  -1  -3   16.94    0.37
   5  -1   3   16.88    0.36
  -5   1  -3   16.81    0.33
  -5   1  -3   16.99    0.37
   5   1   3   17.50    0.41
   6  -1   3    4.65    0.19
  -6  -1  -3    4.63    0.23
  -6  -1  -3    4.54    0.20
  -6  -1  -3    4.55    0.12
   6   1   3    4.87    0.22
  -6   1  -3    4.60    0.22
  -6   1  -3    4.99    0.15
  -6   1  -3    4.76    0.20
  -7  -1  -3    5.22    0.26
  -7  -1  -3    4.99    0.23
   7  -1   3    5.49    0.22
  -7   1  -3    4.88    0.23
  -7   1  -3    5.23    0.16
   7   1   3    5.57    0.25
  -7   1  -3    5.39    0.25
   8  -1   3   -0.03    0.12
  -8  -1  -3   -0.03    0.14
  -8  -1  -3    0.26    0.13
  -8   1  -3    0.28    0.12
   8   1   3    0.00    0.14
  -8   1  -3    0.45    0.15
  -8   1  -3    0.28    0.07
   9  -1   3    8.63    0.31
  -9  -1  -3    8.15    0.31
  -9  -1  -3    8.46    0.36
  -9   1  -3    8.30    0.30
   9   1   3    8.74    0.33
  -9   1  -3    8.22    0.35
 -10  -1  -3    0.77    0.17
  10  -1   3    0.58    0.17
 -10  -1  -3    0.76    0.20
  10   1   3    0.67    0.19
 -10   1  -3    0.96    0.17
 -10   1  -3    0.62    0.20
 -11  -1  -3    3.73    0.29
  11  -1   3    3.89    0.30
 -11  -1  -3    3.47    0.34
 -11   1  -3    3.69    0.28
  11   1   3    3.82    0.32
 -11   1  -3    4.31    0.34
  12  -1   3    5.89    0.36
 -12  -1  -3    5.78    0.39
 -12  -1  -3    5.57    0.32
  12   1   3    5.15    0.36
 -12   1  -3    5.24    0.32
 -12   1  -3    5.59    0.40
 -13  -1  -3    1.55    0.28
  13  -1   3    1.06    0.25
 -13  -1  -3    1.36    0.23
 -13   1  -3    0.90    0.22
 -13   1  -3    0.70    0.27
  13   1   3    1.63    0.27
 -14  -1  -3    0.60    0.24
 -14  -1  -3    0.58    0.29
  14  -1   3    0.45    0.26
  14   1   3    0.49    0.27
 -14   1  -3    0.51    0.23
 -14   1  -3    1.00    0.30
  15  -1   3    0.24    0.28
 -15  -1  -3    0.53    0.25
  15   1   3    0.38    0.30
 -15   1  -3    0.84    0.25
  15   1   3    0.41    0.31
 -15   1  -3    0.44    0.31
  16  -1   3   -0.19    0.30
 -16  -1  -3   -0.01    0.27
  16   1   3    0.29    0.33
  16   1   3    0.39    0.32
 -16   1  -3    0.19    0.33
 -16   1  -3   -0.46    0.25
  17  -1   3   -0.12    0.34
 -17  -1  -3    0.12    0.29
  17  -1   3    0.04    0.36
  17   1   3    0.58    0.37
  17   1   3    0.03    0.34
 -17   1  -3   -0.48    0.28
 -18  -1  -3   -0.29    0.31
  18   1   3    0.23    0.40
 -18   1  -3    0.33    0.31
  18   1   3   -0.10    0.36
 -19  -2   3   -0.06    0.29
 -19  -2   3    0.58    0.37
  19  -2  -3    0.08    0.38
  19   2  -3   -0.25    0.38
 -18  -2   3    8.38    0.47
  18  -2  -3    9.04    0.55
 -18  -2   3    7.67    0.55
 -18   2   3    8.04    0.55
  18   2  -3    7.77    0.56
  17  -2  -3    7.77    0.49
 -17  -2   3    6.76    0.43
 -17  -2   3    6.06    0.47
  17   2  -3    6.28    0.50
 -17   2   3    6.50    0.50
  16  -2  -3    6.45    0.45
 -16  -2   3    5.98    0.46
 -16  -2   3    6.36    0.39
 -16   2   3    6.40    0.46
  16   2  -3    6.32    0.46
 -15  -2   3    2.15    0.30
 -15  -2   3    2.72    0.26
  15  -2  -3    2.30    0.31
  15   2  -3    1.78    0.32
 -15   2   3    2.32    0.31
 -14  -2   3   14.40    0.46
 -14  -2   3   14.28    0.53
  14  -2  -3   13.68    0.50
 -14   2   3   15.39    0.43
 -14   2   3   14.33    0.53
  14   2  -3   14.51    0.52
 -13  -2   3    0.92    0.23
  13  -2  -3    0.87    0.24
 -13  -2   3    0.88    0.19
 -13   2   3    1.29    0.18
 -13   2   3    0.90    0.24
  13   2  -3    1.44    0.25
  12  -2  -3    2.25    0.24
 -12  -2   3    2.38    0.21
 -12  -2   3    2.21    0.24
  12   2  -3    3.11    0.32
 -12   2   3    2.19    0.25
 -12   2   3    2.38    0.23
 -11  -2   3    1.64    0.18
 -11  -2   3    1.74    0.20
  11  -2  -3    1.71    0.20
 -11   2   3    1.75    0.22
 -11   2   3    1.49    0.15
  11   2  -3    1.52    0.21
 -10  -2   3    2.95    0.27
 -10  -2   3    3.11    0.24
  10  -2  -3    3.48    0.27
 -10   2   3    3.02    0.20
  10   2  -3    3.16    0.28
 -10   2   3    3.07    0.27
   9  -2  -3   18.77    0.46
   9  -2  -3   18.43    0.38
  -9  -2   3   18.43    0.47
  -9  -2   3   18.37    0.44
   9   2  -3   18.07    0.46
  -9   2   3   18.26    0.40
  -9   2   3   18.82    0.49
   8  -2  -3    4.77    0.17
   8  -2  -3    4.65    0.22
  -8  -2   3    4.82    0.24
  -8  -2   3    3.99    0.21
   8   2  -3    4.58    0.14
  -8   2   3    4.16    0.25
  -8   2   3    4.37    0.18
   8   2  -3    4.31    0.23
  -7  -2   3   30.38    0.61
   7  -2  -3   31.23    0.62
   7  -2  -3   29.13    0.57
  -7  -2   3   30.87    0.63
  -7   2   3   30.33    0.64
   7   2  -3   29.94    0.55
  -7   2   3   30.73    0.57
   7   2  -3   30.03    0.62
  -6  -2   3    2.43    0.17
   6  -2  -3    2.75    0.13
  -6  -2   3    2.60    0.16
   6  -2  -3    2.58    0.17
  -6   2   3    2.56    0.18
   6   2  -3    2.39    0.11
   6   2  -3    2.62    0.18
  -6   2   3    2.42    0.12
  -5  -2   3    3.53    0.16
  -5  -2   3    3.26    0.17
   5  -2  -3    3.60    0.13
   5   2  -3    3.64    0.17
   5   2  -3    3.59    0.12
  -5   2   3    3.25    0.17
  -5   2   3    3.31    0.11
  -5   2   3    3.59    0.15
  -4  -2   3   37.74    0.70
   4  -2  -3   37.45    0.68
  -4  -2   3   37.20    0.70
   4   2  -3   36.84    0.68
  -4   2   3   37.66    0.72
  -4   2   3   38.20    0.70
  -4   2   3   37.97    0.65
   4   2  -3   37.74    0.71
  -3  -2   3  121.52    2.15
   3  -2  -3  122.60    2.12
  -3  -2   3  119.50    2.11
  -3   2   3  126.05    2.13
   3   2  -3  120.40    2.12
   3   2  -3  122.42    2.14
  -3   2   3  123.20    2.17
   2  -2  -3   27.52    0.51
  -2  -2   3   28.02    0.51
  -2  -2   3   27.70    0.52
  -2   2   3   28.54    0.52
   2   2  -3   27.45    0.52
   2   2  -3   27.31    0.51
  -2   2   3   27.32    0.53
   1  -2  -3   22.52    0.41
   1  -2  -3   22.35    0.39
  -1  -2   3   21.02    0.42
  -1  -2   3   21.59    0.41
  -1   2   3   22.42    0.42
  -1   2   3   23.03    0.43
   1   2  -3   21.44    0.41
   1   2  -3   21.08    0.41
   0  -2  -3   23.87    0.44
   0  -2   3   23.51    0.45
   0  -2  -3   24.04    0.43
   0  -2   3   24.23    0.45
   0   2   3   24.79    0.46
   0   2   3   24.29    0.45
   0   2  -3   23.29    0.44
   0   2  -3   23.36    0.45
  -1  -2  -3  161.35    2.72
   1  -2   3  159.05    2.81
  -1  -2  -3  157.93    2.75
   1   2   3  158.62    2.77
  -1   2  -3  157.87    2.73
  -1   2  -3  161.93    2.76
   1   2   3  163.96    2.81
  -1   2  -3  155.10    2.75
   2  -2   3   54.78    0.98
  -2  -2  -3   53.95    0.94
  -2  -2  -3   52.55    0.94
  -2   2  -3   51.77    0.94
   2   2   3   53.70    0.96
   2   2   3   53.98    0.98
  -2   2  -3   51.02    0.95
  -2   2  -3   53.71    0.95
   3  -2   3  110.99    1.99
  -3  -2  -3  114.72    1.98
  -3  -2  -3  117.05    1.98
  -3   2  -3  112.29    1.98
  -3   2  -3  116.47    2.05
   3   2   3  113.37    2.01
   3   2   3  116.80    2.05
  -3   2  -3  112.58    1.99
  -4  -2  -3   40.53    0.72
   4  -2   3   39.72    0.74
  -4  -2  -3   40.33    0.75
   4   2   3   39.99    0.78
  -4   2  -3   40.64    0.74
   4   2   3   41.27    0.77
  -4   2  -3   40.51    0.79
  -4   2  -3   40.13    0.75
  -5  -2  -3   35.23    0.64
   5  -2   3   35.68    0.67
  -5  -2  -3   35.33    0.69
   5   2   3   36.44    0.70
  -5   2  -3   34.60    0.68
  -5   2  -3   36.48    0.67
  -5   2  -3   36.02    0.72
   5   2   3   35.91    0.72
  -6  -2  -3   21.62    0.47
  -6  -2  -3   20.96    0.39
   6  -2   3   20.83    0.45
   6   2   3   21.77    0.50
  -6   2  -3   21.33    0.50
  -6   2  -3   21.61    0.43
   6   2   3   22.41    0.48
  -6   2  -3   20.75    0.45
   7  -2   3    0.62    0.11
  -7  -2  -3    0.49    0.12
  -7   2  -3    0.49    0.09
   7   2   3    0.66    0.14
   7   2   3    0.48    0.14
  -7   2  -3    0.39    0.14
  -7   2  -3    0.38    0.11
  -8  -2  -3    7.13    0.32
  -8  -2  -3    6.67    0.27
   8  -2   3    7.00    0.28
   8   2   3    7.75    0.32
  -8   2  -3    7.17    0.26
  -8   2  -3    7.37    0.21
   8   2   3    7.95    0.31
  -8   2  -3    6.87    0.32
  -9  -2  -3   16.17    0.44
   9  -2   3   15.62    0.42
  -9  -2  -3   16.54    0.47
  -9   2  -3   16.54    0.49
  -9   2  -3   16.34    0.42
   9   2   3   17.74    0.47
  10  -2   3    0.86    0.18
 -10  -2  -3    0.94    0.18
 -10  -2  -3    0.50    0.20
 -10   2  -3    0.84    0.21
 -10   2  -3    0.88    0.17
  10   2   3    0.80    0.20
 -11  -2  -3   32.70    0.73
 -11  -2  -3   32.69    0.78
  11  -2   3   34.52    0.74
 -11   2  -3   31.79    0.80
  11   2   3   32.79    0.75
 -11   2  -3   32.57    0.71
  12  -2   3    3.96    0.33
 -12  -2  -3    3.87    0.38
 -12  -2  -3    3.11    0.32
  12   2   3    4.04    0.37
  12   2   3    3.57    0.34
 -12   2  -3    4.03    0.31
 -12   2  -3    3.08    0.30
  13  -2   3    2.44    0.27
 -13  -2  -3    2.46    0.26
 -13   2  -3    2.26    0.30
  13   2   3    1.89    0.29
 -13   2  -3    2.12    0.24
  13   2   3    2.37    0.29
 -14  -2  -3    0.53    0.24
  14  -2   3    0.87    0.26
  14   2   3    0.80    0.29
  14   2   3    1.27    0.30
 -14   2  -3    0.40    0.22
 -14   2  -3    0.77    0.29
 -15  -2  -3    3.74    0.39
  15  -2   3    3.74    0.34
  15   2   3    3.19    0.37
 -15   2  -3    3.84    0.38
  15   2   3    3.37    0.35
 -15   2  -3    3.39    0.36
  16  -2   3    1.07    0.33
 -16  -2  -3    0.88    0.29
  16   2   3    0.80    0.34
 -16   2  -3    1.01    0.28
  16   2   3    1.38    0.35
 -16   2  -3    1.35    0.36
  17  -2   3    3.14    0.39
 -17  -2  -3    2.26    0.34
  17   2   3    3.14    0.41
  17   2   3    2.44    0.41
 -17   2  -3    2.61    0.41
 -17   2  -3    2.47    0.33
 -18  -2  -3    0.94    0.34
 -18   2  -3    0.30    0.31
  18   2   3    0.12    0.38
  18   2   3    0.40    0.39
  19  -3  -3    5.93    0.55
 -19  -3   3    5.36    0.49
 -19  -3   3    6.09    0.57
 -18  -3   3    1.65    0.32
 -18  -3   3    1.47    0.36
  18  -3  -3    1.23    0.38
 -18   3   3    1.16    0.37
  18   3  -3    1.51    0.39
  17  -3  -3   25.43    0.73
 -17  -3   3   23.42    0.67
 -17  -3   3   22.33    0.73
  17   3  -3   23.08    0.74
 -17   3   3   22.26    0.76
 -16  -3   3    6.42    0.40
 -16  -3   3    6.62    0.45
  16  -3  -3    7.23    0.47
 -16   3   3    6.84    0.47
  16   3  -3    6.47    0.48
  15  -3  -3   31.76    0.80
 -15  -3   3   30.18    0.80
 -15  -3   3   30.29    0.74
 -15   3   3   29.77    0.82
  15   3  -3   31.53    0.80
 -14  -3   3   16.19    0.55
  14  -3  -3   16.32    0.54
 -14  -3   3   16.47    0.50
 -14   3   3   16.05    0.56
  14   3  -3   15.89    0.55
  13  -3  -3    5.74    0.38
 -13  -3   3    5.74    0.34
 -13  -3   3    6.30    0.36
  13   3  -3    6.13    0.40
 -13   3   3    5.54    0.39
 -13   3   3    6.39    0.30
 -12  -3   3    9.53    0.37
  12  -3  -3   10.21    0.41
 -12  -3   3    9.55    0.40
 -12   3   3    9.39    0.42
  12   3  -3    9.47    0.40
 -12   3   3   10.37    0.33
  11  -3  -3    4.50    0.31
 -11  -3   3    4.25    0.29
 -11  -3   3    4.23    0.30
 -11   3   3    3.96    0.32
 -11   3   3    4.52    0.23
  11   3  -3    4.07    0.33
  10  -3  -3   59.85    1.08
  10  -3  -3   59.42    1.15
 -10  -3   3   58.19    1.14
 -10  -3   3   58.75    1.17
  10   3  -3   60.53    1.18
 -10   3   3   58.33    1.20
 -10   3   3   60.29    1.09
   9  -3  -3   48.55    0.90
  -9  -3   3   48.24    0.95
  -9  -3   3   49.14    0.98
   9  -3  -3   49.38    0.97
  -9   3   3   48.78    1.01
  -9   3   3   49.66    0.90
   9   3  -3   49.33    0.98
   8  -3  -3  102.23    1.81
  -8  -3   3  100.89    1.84
   8  -3  -3  102.71    1.85
  -8  -3   3  102.86    1.88
  -8   3   3  101.72    1.91
   8   3  -3  101.63    1.87
   8   3  -3  103.31    1.79
  -8   3   3  104.66    1.79
   7  -3  -3    7.93    0.27
   7  -3  -3    7.84    0.23
  -7  -3   3    8.46    0.26
  -7  -3   3    7.99    0.28
  -7   3   3    7.69    0.28
  -7   3   3    7.96    0.21
   7   3  -3    8.63    0.28
   7   3  -3    8.30    0.21
   6  -3  -3    0.78    0.10
  -6  -3   3    0.88    0.10
  -6  -3   3    0.85    0.12
  -6   3   3    0.82    0.12
  -6   3   3    0.62    0.11
  -6   3   3    0.73    0.07
   6   3  -3    0.87    0.09
   6   3  -3    0.54    0.12
   5  -3  -3  177.00    3.09
  -5  -3   3  175.20    3.09
  -5  -3   3  177.67    3.15
   5   3  -3  180.03    3.08
  -5   3   3  179.24    3.17
  -5   3   3  180.24    3.03
  -4  -3   3    0.51    0.09
  -4  -3   3    0.49    0.06
   4  -3  -3    0.50    0.09
   4   3  -3    0.34    0.09
   4   3  -3    0.53    0.08
  -4   3   3    0.44    0.05
  -4   3   3    1.01    0.09
  -4   3   3    0.81    0.09
   3  -3  -3   70.79    1.21
   3  -3  -3   71.10    1.26
  -3  -3   3   70.17    1.26
  -3  -3   3   70.81    1.26
   3   3  -3   68.57    1.25
  -3   3   3   73.60    1.29
  -3   3   3   71.97    1.27
   3   3  -3   69.64    1.27
  -2  -3   3   29.13    0.53
   2  -3  -3   29.19    0.52
  -2  -3   3   28.96    0.56
   2  -3  -3   29.22    0.55
  -2   3   3   29.57    0.56
   2   3  -3   28.40    0.55
   2   3  -3   28.63    0.56
  -2   3   3   30.37    0.56
  -1  -3   3   19.24    0.37
   1  -3  -3   19.20    0.39
   1  -3  -3   20.35    0.37
  -1  -3   3   20.26    0.40
  -1   3   3   19.79    0.39
   1   3  -3   19.25    0.39
   1   3  -3   19.36    0.39
  -1   3   3   20.32    0.40
   0  -3   3   17.32    0.35
   0  -3  -3   18.53    0.34
   0  -3   3   17.60    0.36
   0  -3  -3   17.52    0.35
   0   3  -3   18.01    0.36
   0   3   3   17.98    0.37
   0   3  -3   17.07    0.35
   0   3   3   17.71    0.36
  -1  -3  -3   22.96    0.43
   1  -3   3   21.54    0.44
  -1  -3  -3   22.34    0.43
  -1   3  -3   21.37    0.44
   1   3   3   22.56    0.45
  -1   3  -3   22.36    0.44
   1   3   3   23.31    0.44
  -1   3  -3   21.54    0.42
   2  -3   3    5.71    0.18
  -2  -3  -3    5.30    0.17
  -2  -3  -3    5.17    0.16
  -2   3  -3    5.13    0.18
  -2   3  -3    5.51    0.15
  -2   3  -3    5.50    0.18
   2   3   3    5.58    0.19
   2   3   3    5.27    0.17
  -3  -3  -3   12.66    0.29
  -3  -3  -3   12.50    0.26
   3   3   3   12.12    0.31
   3   3   3   12.48    0.30
  -3   3  -3   12.32    0.29
  -3   3  -3   12.14    0.27
  -3   3  -3   11.86    0.28
  -3   3  -3   12.47    0.30
  -4  -3  -3   14.99    0.34
  -4  -3  -3   14.86    0.30
  -4   3  -3   14.19    0.33
   4   3   3   14.93    0.35
  -4   3  -3   14.69    0.32
  -4   3  -3   15.16    0.36
  -4   3  -3   15.16    0.33
  -5  -3  -3   81.26    1.40
  -5  -3  -3   78.23    1.44
   5  -3   3   80.50    1.43
  -5   3  -3   79.11    1.43
  -5   3  -3   79.87    1.43
  -5   3  -3   81.16    1.49
   5   3   3   79.71    1.47
   5   3   3   80.87    1.48
   6  -3   3   11.94    0.31
  -6  -3  -3   12.26    0.26
  -6  -3  -3   12.44    0.34
  -6   3  -3   12.33    0.32
  -6   3  -3   12.22    0.36
   6   3   3   12.35    0.35
   6   3   3   13.12    0.36
  -6   3  -3   12.65    0.30
  -7  -3  -3    5.34    0.24
   7  -3   3    4.98    0.23
  -7  -3  -3    5.18    0.15
  -7   3  -3    5.70    0.28
  -7   3  -3    5.46    0.20
   7   3   3    5.30    0.27
   7   3   3    4.70    0.27
  -7   3  -3    5.07    0.23
  -8  -3  -3   23.53    0.55
   8  -3   3   24.75    0.54
  -8   3  -3   25.05    0.54
   8   3   3   24.94    0.59
  -8   3  -3   24.43    0.50
   8   3   3   24.88    0.58
  -8   3  -3   23.74    0.60
   9  -3   3    3.79    0.27
  -9  -3  -3    4.03    0.27
   9   3   3    4.80    0.32
  -9   3  -3    4.53    0.31
  -9   3  -3    4.27    0.26
   9   3   3    4.71    0.30
 -10  -3  -3   14.42    0.42
  10  -3   3   13.27    0.41
  10   3   3   13.28    0.46
 -10   3  -3   13.65    0.40
 -10   3  -3   13.33    0.48
  10   3   3   13.70    0.47
  11  -3   3    3.39    0.30
 -11  -3  -3    3.56    0.30
 -11   3  -3    3.82    0.35
  11   3   3    3.81    0.35
 -11   3  -3    3.64    0.27
  11   3   3    4.37    0.35
 -12  -3  -3    0.97    0.22
  12  -3   3    1.17    0.22
 -12   3  -3    0.61    0.25
  12   3   3    1.08    0.25
 -12   3  -3    1.30    0.21
  12   3   3    0.85    0.26
  13  -3   3    0.41    0.24
 -13  -3  -3    0.66    0.23
  13   3   3    0.06    0.26
 -13   3  -3    0.24    0.21
 -13   3  -3    0.01    0.25
  13   3   3   -0.12    0.25
 -14  -3  -3    3.06    0.30
  14  -3   3    3.74    0.40
  14   3   3    4.10    0.43
 -14   3  -3    3.32    0.35
  14   3   3    3.44    0.35
 -14   3  -3    3.52    0.34
  15  -3   3   11.02    0.51
 -15  -3  -3   10.34    0.49
 -15   3  -3   10.05    0.54
  15   3   3   10.92    0.54
  15   3   3   10.11    0.53
 -15   3  -3    9.99    0.45
  16  -3   3    8.02    0.50
 -16  -3  -3    8.17    0.48
 -16   3  -3    7.89    0.44
  16   3   3    8.39    0.54
 -16   3  -3    7.30    0.53
  16   3   3    7.88    0.53
 -17  -3  -3    2.22    0.35
 -17   3  -3    1.38    0.39
 -17   3  -3    1.83    0.31
  17   3   3    1.24    0.38
  17   3   3    2.95    0.41
  18   3   3    1.45    0.42
  18   3   3    1.02    0.42
 -19  -4   3    2.33    0.36
 -18  -4   3    6.62    0.54
 -18  -4   3    5.93    0.47
  18  -4  -3    6.01    0.54
 -18   4   3    5.78    0.53
  18   4  -3    4.64    0.47
 -17  -4   3    1.94    0.31
  17  -4  -3    2.07    0.36
 -17  -4   3    1.64    0.34
 -17   4   3    1.67    0.36
  17   4  -3    1.42    0.38
 -16  -4   3    5.84    0.46
  16  -4  -3    5.11    0.47
 -16  -4   3    5.93    0.42
 -16   4   3    5.37    0.47
  16   4  -3    6.32    0.49
  15  -4  -3    7.01    0.45
 -15  -4   3    7.20    0.41
 -15  -4   3    7.04    0.45
  15   4  -3    7.45    0.48
 -15   4   3    6.49    0.47
  14  -4  -3   78.53    1.57
 -14  -4   3   78.90    1.59
 -14  -4   3   80.81    1.55
 -14   4   3   82.52    1.65
  14   4  -3   79.05    1.61
 -13  -4   3    2.08    0.24
  13  -4  -3    2.18    0.28
 -13  -4   3    1.81    0.25
  13   4  -3    1.82    0.28
 -13   4   3    1.91    0.27
 -12  -4   3    2.61    0.24
 -12  -4   3    2.60    0.24
  12  -4  -3    2.13    0.25
 -12   4   3    2.21    0.26
  12   4  -3    2.20    0.28
 -11  -4   3   44.26    0.94
 -11  -4   3   47.05    0.96
  11  -4  -3   45.06    0.95
 -11   4   3   45.47    1.00
 -11   4   3   48.16    0.89
 -10  -4   3   45.57    0.93
 -10  -4   3   43.57    0.91
  10  -4  -3   46.33    0.93
  10  -4  -3   44.21    0.86
 -10   4   3   46.62    0.86
 -10   4   3   44.76    0.97
  10   4  -3   45.84    0.96
   9  -4  -3   43.72    0.84
  -9  -4   3   43.32    0.89
   9  -4  -3   43.77    0.89
  -9  -4   3   44.15    0.89
  -9   4   3   44.53    0.82
   9   4  -3   43.77    0.91
  -9   4   3   43.70    0.93
  -8  -4   3   32.93    0.68
  -8  -4   3   32.36    0.69
   8  -4  -3   34.14    0.69
   8  -4  -3   32.52    0.65
   8   4  -3   32.50    0.63
  -8   4   3   32.99    0.62
  -8   4   3   31.96    0.72
  -7  -4   3   28.87    0.60
  -7  -4   3   28.18    0.61
   7  -4  -3   28.47    0.58
   7   4  -3   29.68    0.57
  -7   4   3   28.98    0.63
  -7   4   3   29.62    0.55
  -7   4   3   29.74    0.61
   7   4  -3   28.34    0.63
  -6  -4   3   50.92    0.93
   6  -4  -3   48.74    0.92
  -6  -4   3   48.84    0.95
  -6   4   3   50.36    0.88
  -6   4   3   48.79    0.94
  -6   4   3   49.79    0.97
   6   4  -3   49.27    0.91
   6   4  -3   49.55    0.96
   5  -4  -3   20.89    0.45
  -5  -4   3   21.20    0.47
  -5  -4   3   21.32    0.43
  -5   4   3   21.65    0.40
  -5   4   3   21.25    0.46
   5   4  -3   21.91    0.44
  -5   4   3   21.69    0.48
   4  -4  -3    2.24    0.15
  -4  -4   3    2.47    0.12
   4  -4  -3    2.74    0.11
  -4  -4   3    2.69    0.18
  -4   4   3    2.48    0.17
   4   4  -3    2.70    0.19
  -4   4   3    2.44    0.16
   4   4  -3    2.43    0.15
  -3  -4   3   32.76    0.60
  -3  -4   3   32.47    0.64
   3  -4  -3   32.80    0.59
   3  -4  -3   33.32    0.63
   3   4  -3   32.81    0.63
  -3   4   3   32.88    0.64
  -3   4   3   33.82    0.64
   3   4  -3   32.47    0.65
  -2  -4   3  114.21    2.01
   2  -4  -3  115.23    2.02
   2  -4  -3  116.19    1.97
  -2  -4   3  115.24    2.01
  -2   4   3  115.59    2.04
   2   4  -3  114.07    2.02
   2   4  -3  111.58    2.03
  -2   4   3  115.54    2.03
   1  -4  -3    1.25    0.13
  -1  -4   3    0.75    0.06
  -1  -4   3    0.84    0.10
   1  -4  -3    0.91    0.07
   1   4  -3    0.85    0.09
  -1   4   3    0.79    0.08
  -1   4   3    0.80    0.09
   1   4  -3    0.83    0.10
   0  -4   3    3.35    0.12
   0  -4  -3    3.53    0.15
   0  -4  -3    3.49    0.14
   0  -4   3    3.42    0.18
   0   4   3    3.67    0.17
   0   4   3    3.63    0.14
   0   4  -3    3.46    0.16
   0   4  -3    3.63    0.16
   1  -4   3   34.98    0.66
   1  -4   3   36.11    0.67
  -1  -4  -3   35.81    0.66
  -1  -4  -3   34.64    0.66
   1   4   3   34.99    0.68
   1   4   3   34.88    0.66
  -1   4  -3   35.67    0.68
  -1   4  -3   34.00    0.66
  -2  -4  -3   15.16    0.33
   2  -4   3   15.17    0.34
  -2  -4  -3   15.08    0.32
  -2   4  -3   15.26    0.34
  -2   4  -3   14.46    0.33
   2   4   3   15.17    0.36
   2   4   3   15.17    0.33
  -2   4  -3   15.15    0.35
  -3  -4  -3    1.03    0.10
  -3  -4  -3    1.20    0.11
  -3   4  -3    1.09    0.11
   3   4   3    0.88    0.10
  -3   4  -3    1.09    0.10
   3   4   3    0.71    0.12
  -3   4  -3    1.20    0.12
  -3   4  -3    1.11    0.10
  -4  -4  -3   16.02    0.38
  -4  -4  -3   16.51    0.34
  -4   4  -3   16.04    0.37
  -4   4  -3   16.53    0.36
   4   4   3   16.46    0.41
  -4   4  -3   16.68    0.39
   4   4   3   16.22    0.37
  -4   4  -3   16.72    0.38
  -5  -4  -3  124.00    2.21
  -5  -4  -3  128.42    2.18
   5   4   3  127.80    2.26
  -5   4  -3  123.82    2.21
  -5   4  -3  125.00    2.21
  -5   4  -3  124.01    2.20
  -5   4  -3  125.46    2.28
   5   4   3  122.86    2.25
  -6  -4  -3   36.14    0.73
  -6  -4  -3   36.32    0.67
   6  -4   3   35.97    0.71
  -6   4  -3   36.65    0.76
  -6   4  -3   36.33    0.71
   6   4   3   36.23    0.74
  -6   4  -3   35.82    0.72
   6   4   3   36.55    0.76
  -7  -4  -3   21.11    0.42
  -7  -4  -3   20.91    0.50
   7  -4   3   21.53    0.48
   7   4   3   21.72    0.53
  -7   4  -3   21.23    0.46
  -7   4  -3   21.93    0.54
   7   4   3   20.66    0.51
  -7   4  -3   21.86    0.49
  -8  -4  -3    1.38    0.17
   8  -4   3    1.48    0.17
  -8   4  -3    1.43    0.15
   8   4   3    1.44    0.18
  -8   4  -3    1.13    0.19
   8   4   3    1.50    0.21
  -8   4  -3    1.35    0.16
  -9  -4  -3   24.65    0.59
   9  -4   3   25.00    0.57
   9   4   3   25.48    0.63
  -9   4  -3   25.91    0.57
  -9   4  -3   25.94    0.54
   9   4   3   24.85    0.61
  -9   4  -3   24.97    0.64
 -10  -4  -3   18.04    0.50
  10  -4   3   17.87    0.48
  10   4   3   18.75    0.53
 -10   4  -3   18.45    0.48
 -10   4  -3   18.36    0.56
  10   4   3   17.74    0.54
  11  -4   3   15.85    0.47
 -11  -4  -3   15.10    0.47
  11   4   3   16.04    0.52
  11   4   3   16.51    0.53
 -11   4  -3   16.58    0.46
 -11   4  -3   15.25    0.53
 -12  -4  -3   12.08    0.44
  12  -4   3   12.41    0.44
  12   4   3   11.85    0.48
 -12   4  -3   12.73    0.42
 -12   4  -3   10.97    0.49
  12   4   3   12.14    0.49
  13  -4   3   15.11    0.51
 -13  -4  -3   13.68    0.50
 -13   4  -3   14.38    0.56
 -13   4  -3   14.93    0.47
  13   4   3   14.78    0.55
  13   4   3   14.73    0.55
  14  -4   3   25.25    0.68
 -14  -4  -3   24.47    0.69
 -14   4  -3   26.14    0.65
  14   4   3   25.98    0.74
 -14   4  -3   24.84    0.76
  14   4   3   24.06    0.73
  15  -4   3    6.55    0.44
 -15  -4  -3    6.85    0.43
  15   4   3    5.72    0.49
  15   4   3    6.51    0.50
 -15   4  -3    5.84    0.40
 -15   4  -3    5.44    0.49
 -16  -4  -3    1.79    0.33
  16   4   3    1.60    0.36
 -16   4  -3    1.77    0.30
 -16   4  -3    1.70    0.38
  16   4   3    1.87    0.39
 -17  -4  -3   14.10    0.59
  17   4   3   12.37    0.62
  17   4   3   13.61    0.67
 -17   4  -3   13.63    0.67
  18   4   3    6.62    0.58
 -18  -5   3    0.90    0.32
  18  -5  -3    1.56    0.39
  18   5  -3    1.06    0.42
 -18   5   3    0.66    0.38
  17  -5  -3   10.42    0.56
 -17  -5   3   10.61    0.52
 -17   5   3   10.03    0.57
  17   5  -3   10.94    0.60
  16  -5  -3    8.26    0.50
 -16  -5   3    6.50    0.44
  16   5  -3    8.06    0.54
 -16   5   3    8.53    0.51
  15  -5  -3    9.65    0.50
 -15  -5   3    9.86    0.47
 -15   5   3   10.26    0.51
  15   5  -3   10.15    0.51
 -14  -5   3    1.22    0.26
  14  -5  -3    1.10    0.29
 -14  -5   3    1.01    0.25
 -14   5   3    1.13    0.29
  14   5  -3    1.43    0.32
 -13  -5   3   13.86    0.49
 -13  -5   3   15.11    0.50
  13  -5  -3   14.14    0.50
  13   5  -3   14.64    0.54
 -13   5   3   13.69    0.53
 -12  -5   3    0.55    0.21
  12  -5  -3    0.57    0.23
 -12  -5   3    0.85    0.20
 -12   5   3    0.99    0.24
  12   5  -3    0.76    0.26
  11  -5  -3   18.67    0.53
 -11  -5   3   19.14    0.52
 -11  -5   3   18.87    0.51
  11   5  -3   18.41    0.57
 -11   5   3   18.58    0.56
 -10  -5   3   18.94    0.49
 -10  -5   3   18.39    0.51
  10  -5  -3   19.03    0.51
  10  -5  -3   18.65    0.44
  10   5  -3   18.36    0.55
 -10   5   3   18.67    0.54
 -10   5   3   18.24    0.42
  -9  -5   3   30.64    0.65
   9  -5  -3   29.05    0.62
   9  -5  -3   31.08    0.68
  -9  -5   3   30.48    0.68
  -9   5   3   30.27    0.60
  -9   5   3   30.20    0.71
  -8  -5   3   22.13    0.49
  -8  -5   3   20.72    0.53
   8  -5  -3   21.41    0.49
  -8   5   3   21.84    0.55
  -8   5   3   21.51    0.52
   8   5  -3   21.44    0.56
   8   5  -3   21.83    0.46
  -8   5   3   22.40    0.45
  -7  -5   3    3.41    0.25
  -7  -5   3    3.27    0.19
   7  -5  -3    3.65    0.22
  -7   5   3    2.91    0.16
   7   5  -3    3.34    0.19
   7   5  -3    3.35    0.28
  -7   5   3    2.71    0.23
  -7   5   3    2.82    0.25
   6  -5  -3   17.24    0.41
  -6  -5   3   17.76    0.38
  -6  -5   3   17.18    0.44
  -6   5   3   17.21    0.35
   6   5  -3   18.10    0.40
  -6   5   3   17.16    0.41
  -6   5   3   17.00    0.43
   5  -5  -3   42.17    0.81
  -5  -5   3   43.11    0.78
   5  -5  -3   42.70    0.76
  -5  -5   3   42.15    0.84
  -5   5   3   42.72    0.82
   5   5  -3   41.35    0.85
  -5   5   3   41.91    0.83
   5   5  -3   41.85    0.80
   4  -5  -3   15.99    0.38
  -4  -5   3   16.05    0.32
  -4  -5   3   15.89    0.40
   4  -5  -3   16.06    0.33
   4   5  -3   16.42    0.41
  -4   5   3   16.45    0.38
  -4   5   3   16.68    0.38
   4   5  -3   16.57    0.38
   3  -5  -3   37.51    0.69
  -3  -5   3   38.52    0.75
   3  -5  -3   38.30    0.74
  -3   5   3   37.78    0.73
   3   5  -3   38.78    0.74
   3   5  -3   37.67    0.75
  -3   5   3   38.13    0.74
   2  -5  -3   12.86    0.32
  -2  -5   3   13.62    0.34
   2  -5  -3   13.56    0.29
   2   5  -3   12.95    0.34
  -2   5   3   13.16    0.32
  -2   5   3   13.60    0.31
   2   5  -3   13.60    0.33
   1  -5  -3  112.89    2.00
  -1  -5   3  112.53    1.99
   1  -5  -3  113.62    1.96
  -1   5   3  114.07    2.01
  -1   5   3  112.86    2.01
   1   5  -3  111.07    2.00
   1   5  -3  112.45    2.00
   0  -5   3   32.45    0.60
   0  -5   3   33.30    0.65
   0  -5  -3   31.82    0.64
   0  -5  -3   32.84    0.62
   0   5  -3   32.49    0.65
   0   5   3   33.41    0.65
   0   5   3   32.13    0.62
   0   5  -3   31.85    0.63
  -1  -5  -3   50.01    0.91
   1  -5   3   50.13    0.91
  -1  -5  -3   48.84    0.92
   1  -5   3   50.95    0.93
  -1   5  -3   48.95    0.92
   1   5   3   48.39    0.91
  -1   5  -3   49.50    0.94
   1   5   3   50.14    0.94
   2  -5   3   62.95    1.16
  -2  -5  -3   62.87    1.16
  -2  -5  -3   64.20    1.15
   2  -5   3   63.47    1.16
  -2   5  -3   62.98    1.17
   2   5   3   64.11    1.16
  -2   5  -3   63.43    1.16
   2   5   3   62.88    1.18
  -3  -5  -3   18.82    0.41
  -3  -5  -3   18.68    0.42
  -3   5  -3   17.48    0.40
   3   5   3   19.59    0.41
  -3   5  -3   18.50    0.41
   3   5   3   18.74    0.44
  -3   5  -3   17.79    0.41
  -3   5  -3   18.73    0.43
  -4  -5  -3  122.08    2.13
  -4  -5  -3  121.74    2.14
  -4   5  -3  121.99    2.19
  -4   5  -3  121.45    2.16
   4   5   3  121.47    2.18
  -4   5  -3  119.71    2.14
  -4   5  -3  119.15    2.13
   4   5   3  120.69    2.18
  -5  -5  -3   63.25    1.19
  -5  -5  -3   65.15    1.16
  -5   5  -3   62.04    1.18
  -5   5  -3   64.64    1.18
   5   5   3   63.51    1.20
  -5   5  -3   65.88    1.23
  -5   5  -3   64.90    1.19
   5   5   3   63.74    1.23
  -6  -5  -3   20.14    0.42
  -6  -5  -3   18.87    0.47
   6   5   3   19.33    0.45
  -6   5  -3   19.01    0.45
   6   5   3   19.44    0.50
  -6   5  -3   19.16    0.49
  -6   5  -3   18.82    0.45
  -6   5  -3   19.64    0.45
   7  -5   3    2.99    0.24
  -7  -5  -3    2.64    0.24
  -7  -5  -3    2.97    0.18
  -7   5  -3    2.89    0.23
  -7   5  -3    2.70    0.23
   7   5   3    2.88    0.30
   7   5   3    2.89    0.24
  -7   5  -3    2.66    0.27
   8  -5   3   38.90    0.80
  -8  -5  -3   38.82    0.83
  -8   5  -3   40.43    0.79
  -8   5  -3   39.37    0.86
  -8   5  -3   39.94    0.80
   8   5   3   40.06    0.83
   8   5   3   39.79    0.86
  -9  -5  -3    7.78    0.34
   9  -5   3    8.26    0.34
  -9   5  -3    7.81    0.32
   9   5   3    7.72    0.40
  -9   5  -3    8.04    0.30
   9   5   3    7.82    0.34
  -9   5  -3    8.46    0.38
 -10  -5  -3   30.17    0.70
  10  -5   3   28.01    0.66
  10   5   3   29.49    0.70
 -10   5  -3   28.56    0.73
 -10   5  -3   29.94    0.66
  10   5   3   28.31    0.73
  11  -5   3    6.41    0.36
 -11  -5  -3    6.17    0.35
  11   5   3    6.26    0.41
 -11   5  -3    6.66    0.34
  11   5   3    6.75    0.37
 -11   5  -3    7.19    0.40
  12  -5   3    6.50    0.40
 -12  -5  -3    6.63    0.39
 -12   5  -3    6.58    0.35
 -12   5  -3    6.41    0.42
  12   5   3    7.85    0.44
  12   5   3    7.00    0.40
 -13  -5  -3   18.94    0.59
  13  -5   3   20.76    0.59
  13   5   3   20.08    0.62
 -13   5  -3   19.04    0.64
  13   5   3   19.01    0.64
 -13   5  -3   20.04    0.56
  14  -5   3   27.61    0.74
 -14  -5  -3   26.93    0.74
  14   5   3   27.43    0.76
 -14   5  -3   27.66    0.69
  14   5   3   27.92    0.79
 -14   5  -3   27.15    0.80
 -15  -5  -3    3.43    0.35
  15  -5   3    3.70    0.35
  15   5   3    3.06    0.36
  15   5   3    3.16    0.40
 -15   5  -3    3.47    0.40
 -16  -5  -3    8.86    0.52
  16   5   3    8.28    0.56
 -16   5  -3    9.12    0.58
  16   5   3    9.63    0.55
  17   5   3    1.91    0.43
  18  -6  -3    9.99    0.61
 -18  -6   3   10.22    0.56
  17  -6  -3    0.75    0.36
 -17  -6   3    1.62    0.33
 -17   6   3    1.33    0.37
  17   6  -3    1.42    0.41
 -16  -6   3    7.82    0.47
  16  -6  -3    7.79    0.52
  16   6  -3    7.53    0.56
 -16   6   3    8.20    0.53
  15  -6  -3   10.34    0.52
 -15  -6   3   11.63    0.50
 -15   6   3   10.63    0.54
  15   6  -3   10.84    0.57
  14  -6  -3   37.52    0.89
 -14  -6   3   38.06    0.89
 -14   6   3   37.72    0.95
  14   6  -3   37.52    0.94
 -13  -6   3    3.32    0.35
  13  -6  -3    4.08    0.38
 -13   6   3    3.26    0.33
  13   6  -3    2.88    0.34
 -12  -6   3   17.54    0.54
  12  -6  -3   17.40    0.54
 -12   6   3   17.23    0.56
  12   6  -3   16.13    0.56
  11  -6  -3   24.64    0.63
 -11  -6   3   23.24    0.61
 -11   6   3   23.65    0.65
 -10  -6   3   67.62    1.33
  10  -6  -3   69.18    1.28
  10  -6  -3   66.51    1.32
 -10   6   3   69.00    1.37
  10   6  -3   66.61    1.37
   9  -6  -3   10.74    0.35
  -9  -6   3    9.82    0.38
  -9   6   3   10.13    0.40
   9   6  -3   10.37    0.43
  -9   6   3   10.65    0.37
  -8  -6   3   42.61    0.89
   8  -6  -3   43.31    0.86
  -8  -6   3   43.96    0.84
  -8   6   3   41.98    0.80
   8   6  -3   43.48    0.83
  -8   6   3   43.91    0.91
   8   6  -3   42.90    0.92
  -8   6   3   41.66    0.87
  -7  -6   3   26.72    0.64
   7  -6  -3   28.03    0.56
  -7  -6   3   28.75    0.57
   7  -6  -3   28.21    0.61
   7   6  -3   28.62    0.67
   7   6  -3   28.51    0.59
  -7   6   3   27.93    0.64
  -7   6   3   28.40    0.62
   6  -6  -3   65.16    1.16
   6  -6  -3   66.19    1.23
  -6  -6   3   66.62    1.19
  -6  -6   3   65.16    1.25
   6   6  -3   64.46    1.26
   6   6  -3   65.91    1.21
  -6   6   3   63.66    1.23
  -6   6   3   65.81    1.25
   5  -6  -3    9.55    0.25
   5  -6  -3    9.57    0.31
  -5  -6   3    9.89    0.23
  -5   6   3    8.97    0.30
   5   6  -3    9.81    0.35
   5   6  -3    9.57    0.29
  -5   6   3   10.14    0.31
   4  -6  -3   29.63    0.56
  -4  -6   3   28.44    0.62
   4  -6  -3   28.42    0.61
  -4   6   3   30.03    0.61
   4   6  -3   30.01    0.61
  -4   6   3   28.85    0.61
   4   6  -3   28.37    0.63
   3  -6  -3    7.93    0.23
  -3  -6   3    8.59    0.29
   3  -6  -3    8.42    0.28
  -3   6   3    8.50    0.28
   3   6  -3    8.15    0.29
  -3   6   3    8.11    0.25
   3   6  -3    8.70    0.28
  -2  -6   3  142.93    2.51
   2  -6  -3  141.38    2.52
   2  -6  -3  141.72    2.46
   2   6  -3  143.31    2.52
  -2   6   3  142.52    2.53
  -2   6   3  145.56    2.53
   2   6  -3  139.03    2.53
   1  -6  -3   12.11    0.33
  -1  -6   3   12.80    0.34
   1  -6  -3   12.49    0.31
   1   6  -3   13.23    0.34
  -1   6   3   12.40    0.30
   1   6  -3   12.30    0.34
   0  -6   3   17.51    0.42
   0  -6  -3   16.68    0.41
   0  -6   3   17.74    0.34
   0  -6  -3   16.94    0.39
   0   6   3   17.52    0.36
   0   6  -3   16.83    0.40
   0   6  -3   16.56    0.40
   0   6   3   18.22    0.42
   1  -6   3   12.69    0.35
  -1  -6  -3   12.18    0.33
   1  -6   3   12.93    0.29
  -1  -6  -3   12.94    0.33
   1   6   3   12.53    0.29
  -1   6  -3   12.71    0.35
   1   6   3   12.37    0.34
  -1   6  -3   12.14    0.32
   2  -6   3  124.26    2.21
  -2  -6  -3  128.18    2.19
   2  -6   3  123.55    2.19
  -2  -6  -3  121.08    2.20
  -2   6  -3  124.53    2.22
   2   6   3  124.72    2.20
  -2   6  -3  120.44    2.20
   2   6   3  124.33    2.23
  -3  -6  -3   35.81    0.72
  -3  -6  -3   37.25    0.73
   3  -6   3   36.82    0.73
  -3   6  -3   35.20    0.72
   3   6   3   36.89    0.71
  -3   6  -3   36.74    0.74
   3   6   3   35.53    0.75
  -3   6  -3   37.03    0.72
  -4  -6  -3   63.43    1.18
  -4  -6  -3   64.42    1.19
   4   6   3   64.97    1.19
  -4   6  -3   63.22    1.21
   4   6   3   62.83    1.22
  -4   6  -3   64.93    1.19
  -4   6  -3   65.35    1.21
  -4   6  -3   61.83    1.18
  -5  -6  -3   45.24    0.90
  -5  -6  -3   46.53    0.87
   5   6   3   45.04    0.93
   5   6   3   47.17    0.89
  -5   6  -3   44.74    0.89
  -5   6  -3   44.01    0.88
  -5   6  -3   45.12    0.91
  -5   6  -3   44.88    0.88
  -6  -6  -3   49.79    0.98
  -6  -6  -3   50.23    0.93
  -6   6  -3   49.10    1.00
   6   6   3   48.31    1.00
  -6   6  -3   49.80    0.97
  -6   6  -3   49.83    0.95
   6   6   3   50.30    0.97
  -6   6  -3   46.95    0.95
  -7  -6  -3    1.03    0.18
  -7  -6  -3    1.19    0.15
  -7   6  -3    1.09    0.17
   7   6   3    0.88    0.21
  -7   6  -3    1.03    0.16
   7   6   3    1.22    0.17
  -7   6  -3    0.93    0.17
  -7   6  -3    1.01    0.18
  -8  -6  -3    0.40    0.18
   8  -6   3    0.39    0.18
   8   6   3    0.40    0.17
   8   6   3    0.55    0.22
  -8   6  -3    0.42    0.16
  -8   6  -3    0.73    0.18
  -8   6  -3    0.42    0.19
  -9  -6  -3    4.40    0.31
   9  -6   3    5.20    0.32
  -9   6  -3    4.81    0.29
   9   6   3    4.43    0.35
  -9   6  -3    5.19    0.30
  -9   6  -3    4.51    0.35
   9   6   3    5.08    0.31
  10  -6   3   13.63    0.44
 -10  -6  -3   12.79    0.45
 -10   6  -3   12.18    0.47
  10   6   3   13.05    0.45
  10   6   3   12.52    0.50
 -10   6  -3   12.81    0.42
  11  -6   3    3.20    0.33
 -11  -6  -3    2.43    0.27
  11   6   3    2.92    0.27
 -11   6  -3    2.91    0.25
 -11   6  -3    2.80    0.29
  11   6   3    3.74    0.39
 -12  -6  -3    7.32    0.41
  12  -6   3    7.24    0.40
  12   6   3    6.93    0.46
  12   6   3    7.55    0.41
 -12   6  -3    7.05    0.44
 -12   6  -3    8.73    0.38
 -13  -6  -3   14.63    0.53
  13  -6   3   16.22    0.55
  13   6   3   15.65    0.55
 -13   6  -3   15.84    0.50
 -13   6  -3   14.61    0.58
  13   6   3   14.60    0.59
  14  -6   3    2.96    0.33
 -14  -6  -3    2.46    0.33
  14   6   3    2.65    0.38
 -14   6  -3    3.74    0.38
 -15  -6  -3    4.80    0.45
  15   6   3    5.05    0.53
 -15   6  -3    5.80    0.51
 -16  -6  -3    0.26    0.32
  16   6   3    0.11    0.38
 -16   6  -3    1.06    0.38
  17  -7  -3    4.21    0.44
 -17  -7   3    4.84    0.50
  17   7  -3    3.83    0.48
 -17   7   3    3.94    0.44
  16  -7  -3    2.51    0.39
 -16  -7   3    2.45    0.35
 -16   7   3    2.16    0.38
  16   7  -3    2.13    0.42
  15  -7  -3   16.87    0.62
 -15  -7   3   17.03    0.61
  15   7  -3   15.78    0.66
 -15   7   3   15.74    0.63
  14  -7  -3   -0.06    0.29
 -14  -7   3    0.00    0.26
 -14   7   3    0.03    0.29
  14   7  -3    0.33    0.34
  13  -7  -3   27.64    0.72
 -13  -7   3   26.32    0.72
  13   7  -3   26.69    0.78
 -13   7   3   28.11    0.76
  12  -7  -3    0.81    0.27
 -12  -7   3    1.14    0.25
 -12   7   3    0.83    0.26
  12   7  -3    1.17    0.30
 -11  -7   3    0.74    0.24
  11  -7  -3    0.99    0.25
  11   7  -3    0.60    0.28
 -11   7   3    0.76    0.24
  10  -7  -3   34.04    0.73
 -10  -7   3   32.92    0.78
  10   7  -3   34.45    0.83
 -10   7   3   32.39    0.78
 -10   7   3   33.35    0.76
  -9  -7   3    6.85    0.36
   9  -7  -3    7.26    0.34
  -9   7   3    7.46    0.37
  -9   7   3    7.37    0.33
   9   7  -3    7.27    0.42
  -8  -7   3    0.53    0.19
   8  -7  -3    0.66    0.20
  -8   7   3    0.46    0.18
   8   7  -3    0.49    0.22
   8   7  -3    0.61    0.16
  -8   7   3    0.55    0.18
   7  -7  -3   22.74    0.55
  -7  -7   3   22.80    0.58
  -7   7   3   22.51    0.56
   7   7  -3   23.25    0.52
  -7   7   3   22.43    0.55
   7   7  -3   22.28    0.60
  -6  -7   3    0.73    0.17
   6  -7  -3    0.54    0.18
   6  -7  -3    0.46    0.12
  -6   7   3    0.48    0.16
  -6   7   3    0.59    0.15
   6   7  -3    0.30    0.15
   6   7  -3    0.44    0.19
   5  -7  -3    7.23    0.24
  -5  -7   3    7.84    0.32
   5  -7  -3    7.55    0.30
  -5   7   3    7.62    0.29
   5   7  -3    7.86    0.33
   5   7  -3    7.97    0.30
  -5   7   3    7.06    0.30
   4  -7  -3    1.63    0.18
  -4  -7   3    1.45    0.18
   4  -7  -3    1.26    0.12
   4   7  -3    1.41    0.18
   4   7  -3    1.51    0.16
  -4   7   3    1.05    0.16
  -4   7   3    1.16    0.14
  -3  -7   3   21.55    0.52
   3  -7  -3   22.67    0.52
   3  -7  -3   22.04    0.47
   3   7  -3   21.72    0.52
  -3   7   3   21.70    0.48
  -3   7   3   22.22    0.51
   3   7  -3   21.36    0.50
   2  -7  -3   11.51    0.32
  -2  -7   3   12.12    0.36
   2  -7  -3   11.91    0.34
  -2   7   3   11.82    0.30
   2   7  -3   12.32    0.36
  -2   7   3   12.11    0.35
   2   7  -3   12.31    0.36
   1  -7  -3   25.10    0.52
   1  -7  -3   25.12    0.56
  -1  -7   3   24.76    0.56
   1   7  -3   24.73    0.56
  -1   7   3   25.55    0.56
   1   7  -3   24.76    0.55
  -1   7   3   24.85    0.50
   0  -7   3   17.97    0.44
   0  -7  -3   17.34    0.44
   0  -7  -3   18.23    0.42
   0   7  -3   18.59    0.45
   0   7   3   18.16    0.45
   0   7   3   17.95    0.38
   0   7  -3   17.86    0.44
   1  -7   3   27.77    0.60
   1  -7   3   29.08    0.55
  -1  -7  -3   28.49    0.61
  -1  -7  -3   28.98    0.60
  -1   7  -3   28.66    0.62
   1   7   3   27.78    0.55
  -1   7  -3   27.91    0.60
   1   7   3   28.27    0.62
   2  -7   3   22.07    0.52
   2  -7   3   22.91    0.47
  -2  -7  -3   23.62    0.51
  -2  -7  -3   22.25    0.51
  -2   7  -3   23.25    0.51
   2   7   3   21.50    0.45
  -2   7  -3   21.98    0.52
   2   7   3   22.20    0.54
  -3  -7  -3   13.05    0.36
  -3  -7  -3   12.95    0.37
   3  -7   3   12.95    0.37
   3   7   3   12.67    0.32
  -3   7  -3   12.88    0.38
  -3   7  -3   13.48    0.34
  -3   7  -3   12.83    0.37
   3   7   3   13.04    0.39
   4  -7   3   53.42    1.03
  -4  -7  -3   53.89    1.04
  -4  -7  -3   54.20    1.03
  -4   7  -3   54.17    1.04
   4   7   3   55.87    1.02
  -4   7  -3   54.34    1.04
   4   7   3   52.38    1.06
  -4   7  -3   52.13    1.05
   5  -7   3   62.19    1.17
  -5  -7  -3   61.51    1.19
  -5  -7  -3   62.52    1.16
  -5   7  -3   62.56    1.19
   5   7   3   59.61    1.21
   5   7   3   63.81    1.17
  -5   7  -3   61.54    1.19
  -5   7  -3   60.54    1.17
  -6  -7  -3   37.81    0.80
  -6  -7  -3   37.74    0.76
  -6   7  -3   37.69    0.78
  -6   7  -3   38.30    0.81
  -6   7  -3   38.07    0.78
   6   7   3   38.33    0.77
  -6   7  -3   37.82    0.79
   6   7   3   37.35    0.84
  -7  -7  -3   22.35    0.49
  -7  -7  -3   21.76    0.56
   7   7   3   22.25    0.52
  -7   7  -3   20.94    0.52
   7   7   3   20.64    0.58
  -7   7  -3   21.48    0.53
  -7   7  -3   21.65    0.56
  -7   7  -3   20.95    0.53
  -8  -7  -3   68.49    1.34
  -8   7  -3   68.70    1.31
  -8   7  -3   67.79    1.32
  -8   7  -3   68.56    1.37
   8   7   3   67.74    1.37
  -8   7  -3   70.22    1.30
  -9  -7  -3    3.09    0.33
   9  -7   3    3.26    0.32
  -9   7  -3    2.85    0.28
  -9   7  -3    3.35    0.34
  -9   7  -3    2.81    0.28
   9   7   3    2.72    0.31
  10  -7   3    2.60    0.26
 -10  -7  -3    2.92    0.27
 -10   7  -3    2.63    0.24
  10   7   3    2.49    0.31
 -10   7  -3    2.65    0.27
 -11  -7  -3    5.95    0.38
  11  -7   3    6.59    0.40
  11   7   3    7.33    0.46
 -11   7  -3    6.58    0.36
 -11   7  -3    6.50    0.42
 -12  -7  -3    5.44    0.40
  12  -7   3    6.27    0.41
 -12   7  -3    5.53    0.37
  12   7   3    6.13    0.46
 -12   7  -3    6.03    0.43
 -13  -7  -3   10.62    0.48
  13  -7   3   11.79    0.50
 -13   7  -3   10.76    0.53
  13   7   3   10.34    0.55
 -14  -7  -3    7.03    0.47
  14   7   3    7.98    0.55
 -14   7  -3    7.69    0.53
 -15  -7  -3    1.01    0.33
 -15   7  -3    2.04    0.38
  15   7   3    1.70    0.41
 -16   7  -3    4.83    0.47
  16   7   3    4.54    0.49
  17  -8  -3    0.37    0.40
 -17   8   3    0.45    0.37
 -16  -8   3    9.24    0.53
  16  -8  -3    8.42    0.55
  16   8  -3    7.98    0.61
 -16   8   3    7.30    0.56
 -15  -8   3    1.19    0.32
  15  -8  -3    1.02    0.35
 -15   8   3    0.78    0.33
  15   8  -3    1.24    0.40
 -14  -8   3   16.84    0.60
  14  -8  -3   17.14    0.61
  14   8  -3   17.42    0.67
 -14   8   3   16.91    0.63
 -13  -8   3    1.17    0.29
  13  -8  -3    1.76    0.32
  13   8  -3    0.96    0.35
 -13   8   3    1.62    0.31
 -12  -8   3    0.28    0.25
  12  -8  -3   -0.14    0.26
  12   8  -3    0.08    0.31
 -12   8   3    0.18    0.26
  11  -8  -3    3.44    0.34
 -11  -8   3    2.73    0.29
 -11   8   3    3.01    0.30
 -11   8   3    2.64    0.28
  11   8  -3    2.18    0.33
  10  -8  -3    0.07    0.24
 -10  -8   3    0.72    0.23
  10   8  -3    0.39    0.28
 -10   8   3    0.04    0.22
 -10   8   3    0.34    0.22
  -9  -8   3    0.99    0.23
   9  -8  -3    0.45    0.22
  -9   8   3    0.54    0.20
  -9   8   3    0.76    0.22
   9   8  -3    0.49    0.26
  -8  -8   3    6.22    0.36
   8  -8  -3    6.91    0.36
   8   8  -3    5.62    0.40
  -8   8   3    5.68    0.32
   8   8  -3    6.27    0.30
  -8   8   3    7.10    0.35
   7  -8  -3    4.63    0.31
  -7  -8   3    4.15    0.33
   7   8  -3    4.67    0.29
  -7   8   3    4.84    0.30
  -7   8   3    4.68    0.30
   7   8  -3    4.53    0.35
  -6  -8   3    5.17    0.33
   6  -8  -3    4.95    0.30
  -6   8   3    5.11    0.31
  -6   8   3    5.37    0.29
   6   8  -3    5.14    0.34
   6   8  -3    4.82    0.29
  -5  -8   3    0.73    0.19
   5  -8  -3    0.56    0.19
   5   8  -3    0.72    0.20
  -5   8   3    0.64    0.17
   5   8  -3    0.50    0.18
  -5   8   3    0.40    0.14
   4  -8  -3    9.50    0.35
  -4  -8   3    9.45    0.37
   4  -8  -3    8.69    0.29
  -4   8   3    9.09    0.35
   4   8  -3    9.34    0.33
   4   8  -3    8.84    0.36
  -4   8   3    9.95    0.31
  -3  -8   3    3.21    0.27
   3  -8  -3    2.54    0.26
   3  -8  -3    3.24    0.23
  -3   8   3    3.16    0.26
   3   8  -3    3.06    0.28
   3   8  -3    3.25    0.25
  -3   8   3    2.77    0.20
   2  -8  -3   22.94    0.50
  -2  -8   3   22.62    0.55
   2  -8  -3   22.02    0.54
  -2   8   3   22.20    0.48
   2   8  -3   22.19    0.54
   2   8  -3   22.18    0.53
  -2   8   3   22.59    0.53
   1  -8  -3    9.30    0.34
   1  -8  -3    9.63    0.31
  -1  -8   3    9.15    0.34
  -1   8   3    9.41    0.26
  -1   8   3    9.56    0.33
   1   8  -3    9.99    0.35
   1   8  -3    9.07    0.34
   0  -8   3    1.29    0.17
   0  -8  -3    1.04    0.15
   0  -8  -3    1.21    0.19
   0   8   3    1.18    0.10
   0   8  -3    1.21    0.17
   0   8   3    1.21    0.18
   0   8  -3    1.35    0.18
   1  -8   3   10.70    0.36
  -1  -8  -3   10.46    0.36
  -1  -8  -3   11.33    0.34
   1   8   3   10.81    0.37
  -1   8  -3   10.53    0.34
  -1   8  -3   11.13    0.36
  -2  -8  -3   14.91    0.41
   2  -8   3   14.45    0.42
  -2  -8  -3   14.83    0.41
  -2   8  -3   14.90    0.43
   2   8   3   15.61    0.44
  -2   8  -3   14.43    0.42
  -3  -8  -3    1.22    0.18
  -3  -8  -3    0.93    0.18
   3  -8   3    1.02    0.17
  -3   8  -3    1.25    0.21
  -3   8  -3    1.14    0.17
   3   8   3    1.23    0.20
  -4  -8  -3   14.54    0.42
   4  -8   3   14.11    0.42
  -4  -8  -3   13.71    0.42
  -4   8  -3   14.12    0.41
   4   8   3   14.90    0.46
  -4   8  -3   14.23    0.42
  -4   8  -3   15.05    0.39
  -5  -8  -3   10.62    0.36
   5  -8   3   11.13    0.38
  -5  -8  -3   11.30    0.39
  -5   8  -3   10.59    0.38
   5   8   3   10.86    0.41
  -5   8  -3   11.25    0.36
  -5   8  -3   10.75    0.38
  -6  -8  -3   41.76    0.90
  -6  -8  -3   42.92    0.86
   6  -8   3   43.71    0.89
  -6   8  -3   43.05    0.90
  -6   8  -3   42.93    0.89
   6   8   3   43.62    0.94
  -6   8  -3   42.31    0.88
   7  -8   3   20.55    0.54
  -7  -8  -3   20.71    0.50
  -7  -8  -3   19.89    0.55
  -7   8  -3   20.72    0.53
  -7   8  -3   20.12    0.53
   7   8   3   19.25    0.58
  -7   8  -3   20.52    0.55
  -8  -8  -3    6.92    0.38
  -8   8  -3    8.16    0.38
  -8   8  -3    7.79    0.36
  -8   8  -3    7.75    0.36
   8   8   3    8.17    0.44
  -8   8  -3    7.95    0.35
  -9  -8  -3   21.93    0.60
  -9   8  -3   21.09    0.56
   9   8   3   22.67    0.65
  -9   8  -3   22.23    0.61
  -9   8  -3   20.69    0.56
  -9   8  -3   22.52    0.58
  10  -8   3    7.15    0.40
 -10  -8  -3    7.50    0.40
  10   8   3    7.37    0.46
 -10   8  -3    7.43    0.42
 -10   8  -3    7.63    0.37
  11  -8   3    5.50    0.40
 -11  -8  -3    5.76    0.40
 -11   8  -3    4.79    0.38
  11   8   3    5.21    0.45
 -11   8  -3    5.32    0.41
 -12  -8  -3    5.56    0.42
  12  -8   3    5.26    0.41
 -12   8  -3    4.95    0.45
  12   8   3    5.69    0.49
 -13  -8  -3    7.09    0.46
 -13   8  -3    7.88    0.50
  13   8   3    8.22    0.54
 -14  -8  -3    0.77    0.32
  14   8   3    0.27    0.37
 -14   8  -3    0.16    0.33
 -15  -8  -3    1.79    0.35
  15   8   3    1.08    0.42
 -15   8  -3    1.44    0.38
  16  -9  -3    0.31    0.38
 -16   9   3    0.92    0.37
  15  -9  -3    1.06    0.37
 -15  -9   3    1.34    0.35
 -15   9   3    1.14    0.36
  15   9  -3    0.83    0.41
  14  -9  -3    0.39    0.33
 -14  -9   3    0.03    0.30
 -14   9   3    0.58    0.32
  14   9  -3   -0.09    0.37
  13  -9  -3    0.80    0.32
 -13  -9   3    0.91    0.30
  13   9  -3    1.55    0.37
 -13   9   3    1.13    0.31
  12  -9  -3   -0.19    0.28
 -12  -9   3    0.22    0.27
  12   9  -3    0.19    0.33
 -12   9   3    0.38    0.27
  11  -9  -3   -0.13    0.27
 -11  -9   3   -0.01    0.25
  11   9  -3    0.59    0.31
 -11   9   3    0.16    0.25
 -11   9   3    0.30    0.26
  10  -9  -3    8.61    0.42
 -10  -9   3    6.78    0.41
  10   9  -3    7.70    0.47
 -10   9   3    7.85    0.42
 -10   9   3    7.45    0.40
  -9  -9   3    0.78    0.25
   9  -9  -3    0.23    0.27
   9   9  -3    0.61    0.27
  -9   9   3    0.39    0.23
  -9   9   3    0.94    0.23
   8  -9  -3    3.00    0.30
  -8  -9   3    3.48    0.36
   8   9  -3    3.47    0.29
  -8   9   3    3.28    0.32
  -8   9   3    2.92    0.32
   8   9  -3    3.10    0.31
  -7  -9   3    1.62    0.25
   7  -9  -3    1.95    0.27
   7   9  -3    1.75    0.27
  -7   9   3    1.54    0.23
  -7   9   3    1.86    0.21
   7   9  -3    1.83    0.23
   6  -9  -3    0.09    0.22
  -6  -9   3    0.29    0.21
  -6   9   3    0.23    0.20
   6   9  -3   -0.07    0.20
  -6   9   3    0.00    0.17
   6   9  -3   -0.06    0.21
  -5  -9   3    3.83    0.31
   5  -9  -3    3.36    0.34
   5   9  -3    3.44    0.33
  -5   9   3    3.08    0.29
   5   9  -3    3.10    0.30
  -5   9   3    3.79    0.27
  -4  -9   3    1.74    0.22
   4  -9  -3    1.49    0.23
  -4   9   3    1.63    0.21
  -4   9   3    1.50    0.16
   4   9  -3    1.40    0.22
   4   9  -3    1.59    0.22
  -3  -9   3   20.09    0.53
   3  -9  -3   19.63    0.48
   3  -9  -3   19.28    0.53
   3   9  -3   19.52    0.51
   3   9  -3   19.56    0.53
  -3   9   3   20.06    0.52
  -2  -9   3   -0.12    0.17
   2  -9  -3    0.08    0.15
   2  -9  -3    0.14    0.20
   2   9  -3   -0.04    0.18
   2   9  -3    0.21    0.18
  -2   9   3    0.09    0.17
   1  -9  -3    6.63    0.33
  -1  -9   3    6.88    0.34
   1  -9  -3    7.71    0.30
   1   9  -3    7.45    0.33
  -1   9   3    7.19    0.34
   1   9  -3    6.76    0.33
   0  -9   3    0.72    0.18
   0  -9  -3    0.76    0.20
   0  -9  -3    0.95    0.17
   0   9  -3    0.73    0.19
   0   9   3    0.56    0.19
   0   9  -3    0.64    0.18
   1  -9   3   20.40    0.51
  -1  -9  -3   19.67    0.50
  -1  -9  -3   19.63    0.51
  -1   9  -3   19.32    0.52
  -1   9  -3   18.84    0.50
   1   9   3   19.81    0.53
  -2  -9  -3    4.07    0.28
   2  -9   3    4.54    0.30
  -2  -9  -3    3.81    0.29
  -2   9  -3    4.03    0.30
  -2   9  -3    3.46    0.29
   2   9   3    4.27    0.32
  -3  -9  -3    6.88    0.33
  -3  -9  -3    6.97    0.32
   3  -9   3    5.90    0.32
   3   9   3    6.12    0.36
  -3   9  -3    6.40    0.33
  -3   9  -3    6.52    0.32
   4  -9   3    8.91    0.37
  -4  -9  -3    8.06    0.36
  -4  -9  -3    8.62    0.36
   4   9   3    8.32    0.40
  -4   9  -3    8.25    0.36
  -4   9  -3    8.32    0.35
  -5  -9  -3   13.12    0.45
  -5  -9  -3   13.16    0.43
   5  -9   3   13.31    0.43
   5   9   3   14.65    0.48
  -5   9  -3   14.46    0.44
  -5   9  -3   12.67    0.43
   6  -9   3    5.64    0.34
  -6  -9  -3    5.70    0.34
  -6  -9  -3    5.84    0.35
  -6   9  -3    5.74    0.33
  -6   9  -3    5.80    0.33
  -6   9  -3    5.25    0.34
   6   9   3    5.15    0.37
  -7  -9  -3    6.12    0.36
   7  -9   3    6.03    0.34
  -7   9  -3    5.78    0.36
  -7   9  -3    6.15    0.36
  -7   9  -3    5.47    0.34
   7   9   3    6.32    0.39
   8  -9   3    0.85    0.23
  -8  -9  -3    0.82    0.24
   8   9   3    0.60    0.27
  -8   9  -3    0.92    0.24
  -8   9  -3    0.75    0.22
  -8   9  -3    0.64    0.23
  -9  -9  -3    0.87    0.26
   9  -9   3    0.69    0.28
  -9   9  -3    0.98    0.25
  -9   9  -3    0.98    0.25
   9   9   3    0.79    0.29
  10  -9   3    0.48    0.26
 -10  -9  -3    0.26    0.25
 -10   9  -3    0.70    0.26
  10   9   3    0.39    0.31
  11  -9   3    0.76    0.29
 -11  -9  -3    1.02    0.28
 -11   9  -3    0.60    0.28
  11   9   3    0.21    0.32
 -12  -9  -3    1.99    0.32
 -12   9  -3    2.38    0.33
  12   9   3    2.24    0.38
 -13  -9  -3    0.24    0.31
 -13   9  -3    0.51    0.32
  13   9   3    0.72    0.37
 -14  -9  -3    0.21    0.32
  14   9   3    0.62    0.40
 -14   9  -3    0.69    0.36
 -15   9  -3    0.17    0.38
 -16  10   3    1.29    0.39
  15 -10  -3    3.34    0.43
 -15  10   3    3.90    0.42
 -14 -10   3    0.43    0.33
  14 -10  -3    0.32    0.36
  14  10  -3    0.86    0.40
 -14  10   3    0.84    0.34
  13 -10  -3    0.41    0.33
 -13 -10   3    0.10    0.30
  13  10  -3    0.26    0.37
 -13  10   3    0.08    0.30
 -12 -10   3    4.45    0.44
 -12  10   3    4.05    0.41
  12  10  -3    3.37    0.40
 -12  10   3    4.08    0.37
  11 -10  -3    2.25    0.34
 -11 -10   3    2.71    0.32
  11  10  -3    2.56    0.36
 -11  10   3    2.62    0.31
 -11  10   3    2.08    0.31
 -10 -10   3    1.78    0.30
  10 -10  -3    1.40    0.30
 -10  10   3    1.38    0.26
 -10  10   3    2.08    0.29
  10  10  -3    1.67    0.33
   9 -10  -3   -0.10    0.27
  -9 -10   3    0.03    0.25
  -9  10   3    0.18    0.24
   9  10  -3    0.16    0.28
  -8 -10   3    0.53    0.25
   8 -10  -3    0.33    0.29
  -8  10   3    0.56    0.24
   8  10  -3    0.54    0.27
  -7 -10   3   14.83    0.52
   7 -10  -3   15.52    0.51
  -7  10   3   15.94    0.50
   7  10  -3   15.11    0.47
   7  10  -3   15.32    0.53
   6 -10  -3    0.37    0.26
  -6 -10   3    0.65    0.24
  -6  10   3    0.25    0.22
   6  10  -3    0.51    0.21
   6  10  -3    0.94    0.25
  -5 -10   3    0.37    0.22
   5 -10  -3    0.15    0.24
   5  10  -3    0.55    0.21
   5  10  -3    0.44    0.23
  -5  10   3    0.33    0.21
  -4 -10   3    7.22    0.39
   4 -10  -3    7.23    0.38
   4  10  -3    6.57    0.38
   4  10  -3    7.30    0.34
  -4  10   3    7.25    0.37
   3 -10  -3    3.79    0.33
  -3 -10   3    4.03    0.32
  -3  10   3    4.36    0.33
   3  10  -3    3.82    0.33
   3  10  -3    4.05    0.30
   2 -10  -3    1.97    0.26
  -2 -10   3    2.38    0.25
   2 -10  -3    2.16    0.21
   2  10  -3    2.41    0.25
   2  10  -3    2.28    0.24
  -2  10   3    1.94    0.23
  -1 -10   3   12.55    0.44
   1 -10  -3   11.99    0.44
   1 -10  -3   12.50    0.39
   1  10  -3   11.47    0.42
  -1  10   3   12.72    0.42
   1  10  -3   12.10    0.43
   0 -10  -3    4.00    0.29
   0 -10  -3    3.63    0.31
   0 -10   3    3.93    0.32
   0  10  -3    3.35    0.30
   0  10  -3    3.67    0.31
   0  10   3    3.58    0.31
   1 -10   3   29.66    0.69
  -1 -10  -3   29.78    0.68
  -1 -10  -3   29.77    0.70
  -1  10  -3   29.20    0.69
  -1  10  -3   29.27    0.69
   1  10   3   29.49    0.71
   2 -10   3    0.44    0.20
  -2 -10  -3    0.51    0.24
  -2 -10  -3    0.40    0.19
  -2  10  -3    0.39    0.20
  -2  10  -3    0.54    0.21
   2  10   3    0.65    0.22
   3 -10   3    0.00    0.20
  -3 -10  -3    0.19    0.21
  -3 -10  -3   -0.31    0.19
  -3  10  -3    0.12    0.23
  -3  10  -3    0.05    0.20
   3  10   3    0.17    0.22
  -4 -10  -3   11.16    0.43
   4 -10   3   11.90    0.42
  -4 -10  -3   11.25    0.42
  -4  10  -3   11.02    0.42
  -4  10  -3   10.35    0.40
   4  10   3   10.68    0.43
  -5 -10  -3    1.92    0.24
   5 -10   3    1.80    0.24
  -5 -10  -3    1.70    0.25
  -5  10  -3    1.73    0.23
   5  10   3    1.84    0.27
  -5  10  -3    0.87    0.25
  -6 -10  -3   -0.13    0.22
   6 -10   3    0.43    0.21
  -6 -10  -3   -0.34    0.22
  -6  10  -3    0.13    0.24
   6  10   3    0.28    0.25
  -6  10  -3   -0.07    0.21
   7 -10   3    2.40    0.26
  -7 -10  -3    2.83    0.29
  -7  10  -3    2.82    0.27
  -7  10  -3    2.27    0.28
   7  10   3    2.48    0.30
   8 -10   3    4.55    0.38
  -8 -10  -3    4.85    0.38
   8  10   3    4.88    0.43
  -8  10  -3    5.25    0.36
  -9 -10  -3    0.55    0.26
   9 -10   3    0.30    0.28
   9  10   3    0.05    0.29
  -9  10  -3   -0.15    0.25
 -10 -10  -3    0.77    0.29
  10  10   3    1.25    0.34
 -10  10  -3    1.52    0.29
 -11 -10  -3    0.62    0.30
  11  10   3    0.45    0.35
 -12 -10  -3    0.58    0.32
  12  10   3    0.65    0.38
 -13 -10  -3    1.23    0.35
  13  10   3    0.84    0.40
  14 -11  -3   -0.03    0.38
 -13 -11   3    0.27    0.33
  13 -11  -3    0.29    0.35
  13  11  -3    0.36    0.39
 -12 -11   3   -0.12    0.31
  12  11  -3    0.64    0.38
 -12  11   3    0.24    0.31
  11 -11  -3   -0.02    0.34
 -11 -11   3    0.15    0.29
 -11  11   3    0.60    0.30
  11  11  -3   -0.03    0.34
  10 -11  -3    0.10    0.31
 -10 -11   3    0.01    0.28
 -10  11   3   -0.28    0.27
  10  11  -3    0.00    0.32
  -9 -11   3    0.55    0.28
   9 -11  -3    0.42    0.33
  -9  11   3    1.02    0.28
   9  11  -3    0.83    0.31
  -8 -11   3   -0.01    0.26
   8 -11  -3   -0.60    0.31
  -8  11   3   -0.24    0.25
   8  11  -3   -0.05    0.28
  -7 -11   3    1.27    0.28
   7 -11  -3    1.07    0.31
   7  11  -3    1.54    0.30
  -7  11   3    1.50    0.27
   7  11  -3    0.92    0.26
  -6 -11   3    3.82    0.38
   6 -11  -3    2.64    0.33
   6  11  -3    2.98    0.30
  -6  11   3    3.06    0.29
   6  11  -3    3.32    0.32
  -5 -11   3    0.73    0.25
   5 -11  -3    0.06    0.27
   5  11  -3    0.34    0.25
   5  11  -3    0.03    0.22
  -5  11   3    0.21    0.23
   4 -11  -3    0.40    0.27
  -4 -11   3    0.52    0.23
   4  11  -3    0.28    0.23
   4  11  -3    0.39    0.24
  -4  11   3   -0.04    0.22
   3 -11  -3    2.18    0.29
  -3 -11   3    2.77    0.27
  -3  11   3    2.10    0.26
   3  11  -3    2.42    0.27
   3  11  -3    2.36    0.26
   2 -11  -3   -0.21    0.25
  -2 -11   3   -0.08    0.22
   2  11  -3    0.16    0.23
   2  11  -3   -0.02    0.22
  -2  11   3    0.01    0.22
   1 -11  -3    5.84    0.37
  -1 -11   3    6.51    0.39
   1  11  -3    6.39    0.36
   1  11  -3    6.11    0.38
  -1  11   3    6.68    0.38
   0 -11  -3    0.87    0.26
   0 -11  -3    0.68    0.21
   0 -11   3    1.09    0.23
   0  11   3    0.75    0.23
   0  11  -3    1.07    0.23
   0  11  -3    0.87    0.24
   1 -11   3    6.02    0.37
  -1 -11  -3    6.73    0.35
  -1 -11  -3    7.12    0.41
  -1  11  -3    6.34    0.36
   1  11   3    6.34    0.37
  -1  11  -3    7.05    0.37
  -2 -11  -3    4.70    0.35
   2 -11   3    4.85    0.36
  -2 -11  -3    4.96    0.35
   2  11   3    5.02    0.37
  -2  11  -3    4.11    0.34
  -2  11  -3    4.44    0.34
  -3 -11  -3    6.12    0.37
   3 -11   3    4.26    0.36
  -3 -11  -3    5.25    0.35
  -3  11  -3    5.11    0.35
  -3  11  -3    5.16    0.35
   3  11   3    4.69    0.37
   4 -11   3    0.14    0.22
  -4 -11  -3    0.12    0.22
  -4 -11  -3    0.14    0.24
  -4  11  -3   -0.32    0.23
   4  11   3   -0.06    0.24
  -4  11  -3   -0.09    0.22
  -5 -11  -3    1.72    0.26
  -5 -11  -3    2.13    0.27
   5 -11   3    1.94    0.25
  -5  11  -3    1.71    0.27
   5  11   3    1.99    0.29
  -5  11  -3    1.88    0.26
  -6 -11  -3    0.50    0.26
  -6 -11  -3   -0.03    0.24
   6  11   3   -0.28    0.26
  -6  11  -3    0.42    0.25
  -6  11  -3   -0.05    0.24
   7 -11   3    5.53    0.45
  -7 -11  -3    5.08    0.40
   7  11   3    5.10    0.44
  -7  11  -3    6.05    0.40
  -8 -11  -3    1.21    0.29
   8 -11   3    1.82    0.35
  -8  11  -3    1.75    0.28
   8  11   3    1.20    0.32
  -9 -11  -3    0.19    0.28
   9 -11   3    0.45    0.32
   9  11   3    0.59    0.33
  -9  11  -3    0.18    0.27
 -10 -11  -3   -0.30    0.29
  10  11   3   -0.10    0.33
 -10  11  -3   -0.01    0.29
 -11 -11  -3    0.33    0.31
  11  11   3    0.48    0.37
 -12 -11  -3    5.48    0.49
  12  11   3    5.39    0.57
  13 -12  -3    0.73    0.39
 -13  12   3    0.69    0.36
 -12 -12   3    5.56    0.51
  12  12  -3    6.22    0.57
 -12  12   3    6.19    0.50
  11 -12  -3    0.54    0.35
 -11 -12   3    1.13    0.34
 -11  12   3    0.89    0.32
  11  12  -3    0.70    0.37
 -10 -12   3    0.85    0.32
  10 -12  -3    0.98    0.35
 -10  12   3    1.01    0.31
  10  12  -3    0.53    0.35
   9 -12  -3    1.34    0.35
  -9 -12   3    1.51    0.33
   9  12  -3    1.65    0.36
  -9  12   3    1.12    0.31
   8 -12  -3   11.40    0.52
  -8 -12   3   11.81    0.53
  -8  12   3   10.96    0.50
   8  12  -3   10.43    0.53
   7 -12  -3    1.63    0.35
  -7 -12   3    2.12    0.32
  -7 -12   3    2.00    0.32
   7  12  -3    1.91    0.32
   7  12  -3    2.27    0.30
  -7  12   3    1.50    0.30
  -6 -12   3    1.43    0.29
   6 -12  -3    1.96    0.34
   6  12  -3    1.55    0.29
  -6  12   3    1.80    0.29
   6  12  -3    1.46    0.30
  -5 -12   3    2.48    0.30
   5 -12  -3    1.92    0.33
   5  12  -3    2.10    0.30
   5  12  -3    2.09    0.30
  -5  12   3    2.20    0.29
   4 -12  -3    9.84    0.46
  -4 -12   3    9.62    0.45
  -4  12   3    8.24    0.43
   4  12  -3    9.07    0.41
   4  12  -3    8.03    0.44
   3 -12  -3    0.30    0.28
  -3 -12   3    0.29    0.25
  -3  12   3    0.23    0.25
   3  12  -3    0.24    0.25
   3  12  -3    0.49    0.25
  -2 -12   3    2.98    0.30
   2 -12  -3    2.79    0.32
   2  12  -3    2.24    0.29
  -2  12   3    2.73    0.29
   2  12  -3    2.74    0.30
  -1 -12   3    3.78    0.38
   1 -12  -3    3.68    0.37
  -1  12   3    3.10    0.29
   1  12  -3    4.19    0.39
   1  12  -3    3.53    0.36
   0 -12  -3    7.26    0.41
   0 -12   3    6.58    0.41
   0  12  -3    7.02    0.40
   0  12   3    7.63    0.40
   0  12  -3    8.08    0.41
  -1 -12  -3    1.19    0.24
  -1 -12  -3    1.00    0.30
   1 -12   3    0.51    0.24
  -1  12  -3    0.99    0.27
  -1  12  -3    1.06    0.25
   1  12   3    1.06    0.26
  -2 -12  -3    0.20    0.27
  -2 -12  -3    0.35    0.23
   2 -12   3    0.21    0.24
  -2  12  -3    0.22    0.24
   2  12   3    0.45    0.26
  -2  12  -3   -0.10    0.24
   3 -12   3   13.13    0.49
  -3 -12  -3   12.87    0.51
  -3 -12  -3   13.51    0.49
  -3  12  -3   12.39    0.48
  -3  12  -3   13.11    0.48
   3  12   3   11.85    0.48
   4 -12   3    6.97    0.42
  -4 -12  -3    8.50    0.43
  -4 -12  -3    7.70    0.44
   4  12   3    6.68    0.42
  -4  12  -3    7.27    0.41
  -4  12  -3    6.85    0.42
  -5 -12  -3   -0.12    0.25
  -5 -12  -3    0.32    0.27
  -5  12  -3    0.42    0.26
   5  12   3    0.14    0.27
  -5  12  -3    0.01    0.28
  -6 -12  -3    3.17    0.33
  -6 -12  -3    3.34    0.33
   6 -12   3    2.82    0.36
   6  12   3    3.37    0.34
  -6  12  -3    2.97    0.31
  -7 -12  -3    4.57    0.42
   7 -12   3    5.23    0.48
   7  12   3    4.85    0.46
  -7  12  -3    4.64    0.43
   8 -12   3    1.72    0.36
  -8 -12  -3    2.59    0.34
   8  12   3    2.58    0.36
  -8  12  -3    1.47    0.31
   9 -12   3    1.39    0.35
  -9 -12  -3    1.49    0.33
  -9  12  -3    1.22    0.32
   9  12   3    0.90    0.36
 -10 -12  -3    0.95    0.33
  10  12   3    0.84    0.37
 -11 -12  -3    4.41    0.47
  11  12   3    6.40    0.57
  11 -13  -3    2.04    0.44
 -11 -13   3    2.57    0.39
  11  13  -3    2.40    0.43
 -11  13   3    2.13    0.38
 -10 -13   3    1.01    0.35
  10 -13  -3    1.74    0.40
 -10  13   3    1.30    0.34
  10  13  -3    0.80    0.38
  -9 -13   3    4.12    0.40
   9 -13  -3    5.17    0.48
   9  13  -3    5.42    0.52
  -9  13   3    4.80    0.47
   8 -13  -3    0.97    0.37
  -8 -13   3    1.09    0.33
   8  13  -3    0.62    0.34
  -8  13   3    0.51    0.31
  -7 -13   3   16.95    0.60
  -7 -13   3   16.47    0.61
   7 -13  -3   17.18    0.62
   7  13  -3   15.71    0.62
  -7  13   3   15.50    0.60
   6 -13  -3    4.24    0.41
  -6 -13   3    4.63    0.43
  -6 -13   3    4.73    0.45
  -6  13   3    4.54    0.43
   6  13  -3    3.81    0.37
  -5 -13   3    7.87    0.49
  -5 -13   3    7.76    0.46
   5 -13  -3    8.09    0.48
   5  13  -3    7.91    0.45
  -5  13   3    8.00    0.46
   5  13  -3    7.47    0.47
   4 -13  -3    0.14    0.31
  -4 -13   3    0.32    0.28
   4  13  -3    0.22    0.27
   4  13  -3    0.15    0.28
  -4  13   3    0.29    0.27
  -3 -13   3   11.09    0.50
   3 -13  -3   10.90    0.51
   3  13  -3   11.58    0.51
  -3  13   3   10.95    0.48
   3  13  -3   10.67    0.47
  -2 -13   3    3.01    0.32
   2 -13  -3    3.36    0.36
  -2  13   3    3.13    0.32
   2  13  -3    3.17    0.33
   2  13  -3    2.99    0.33
   1 -13  -3   13.52    0.54
  -1 -13   3   14.73    0.54
  -1  13   3   12.62    0.52
   1  13  -3   13.76    0.52
   1  13  -3   13.88    0.54
   0 -13   3    1.24    0.28
   0 -13  -3    1.38    0.32
   0  13  -3    1.29    0.30
   0  13   3    1.22    0.28
   0  13  -3    0.64    0.28
  -1 -13  -3    5.27    0.41
   1 -13   3    4.82    0.41
  -1  13  -3    4.75    0.41
   1  13   3    4.54    0.41
  -1  13  -3    4.29    0.39
  -2 -13  -3    7.04    0.43
   2 -13   3    6.34    0.43
   2  13   3    6.50    0.44
  -2  13  -3    6.08    0.41
  -2  13  -3    6.32    0.42
  -3 -13  -3    2.18    0.30
  -3 -13  -3    3.10    0.34
  -3  13  -3    1.79    0.31
   3  13   3    2.78    0.33
  -3  13  -3    2.87    0.32
  -4 -13  -3    7.32    0.47
  -4 -13  -3    8.51    0.45
   4 -13   3    7.52    0.48
   4  13   3    7.44    0.47
  -4  13  -3    7.88    0.45
  -5 -13  -3    6.37    0.43
  -5 -13  -3    5.82    0.45
   5 -13   3    6.15    0.46
   5  13   3    6.38    0.46
  -5  13  -3    6.27    0.44
  -6 -13  -3    1.32    0.31
  -6 -13  -3    1.51    0.31
   6 -13   3    1.41    0.36
   6  13   3    0.84    0.33
  -6  13  -3    1.27    0.31
   7 -13   3   10.70    0.54
  -7 -13  -3   10.57    0.52
   7  13   3   11.15    0.56
  -7  13  -3   10.57    0.51
  -8 -13  -3    9.05    0.53
   8 -13   3    8.53    0.52
  -8  13  -3    8.70    0.49
   8  13   3    8.10    0.55
   9 -13   3    2.48    0.44
  -9 -13  -3    1.57    0.35
   9  13   3    2.26    0.40
 -10 -13  -3    6.26    0.52
  10 -14  -3    2.17    0.46
  -9 -14   3    6.16    0.51
   9 -14  -3    6.55    0.53
   9  14  -3    6.94    0.55
  -9  14   3    7.47    0.52
  -8 -14   3    7.61    0.53
   8  14  -3    7.01    0.55
  -8  14   3    8.01    0.52
   7 -14  -3    6.92    0.52
  -7 -14   3    6.22    0.49
  -7 -14   3    7.22    0.51
   7  14  -3    6.57    0.52
  -7  14   3    7.66    0.51
  -6 -14   3    6.56    0.50
   6 -14  -3    7.31    0.51
  -6 -14   3    6.77    0.50
  -6  14   3    6.64    0.49
   6  14  -3    6.53    0.51
  -5 -14   3    3.51    0.38
  -5 -14   3    3.79    0.38
   5 -14  -3    3.35    0.42
   5  14  -3    2.17    0.36
  -5  14   3    3.31    0.36
   4 -14  -3    2.93    0.40
  -4 -14   3    3.38    0.36
  -4 -14   3    4.13    0.41
   4  14  -3    3.45    0.36
  -4  14   3    3.13    0.35
  -3 -14   3    1.63    0.32
  -3 -14   3    1.42    0.35
   3 -14  -3    1.37    0.37
  -3  14   3    1.97    0.32
   3  14  -3    1.88    0.33
  -2 -14   3    7.88    0.48
   2 -14  -3    7.24    0.49
  -2 -14   3    7.22    0.49
   2  14  -3    7.18    0.48
  -2  14   3    7.82    0.47
  -1 -14   3   12.10    0.55
  -1 -14   3   11.96    0.53
   1 -14  -3   11.79    0.54
  -1  14   3   12.28    0.53
   1  14  -3   11.19    0.51
   0 -14  -3    2.83    0.38
   0 -14   3    3.02    0.41
   0 -14   3    3.40    0.35
   0  14   3    2.63    0.34
   0  14  -3    3.12    0.33
   1 -14   3    4.72    0.46
   1 -14   3    4.40    0.44
  -1 -14  -3    4.79    0.44
   1  14   3    4.33    0.43
  -1  14  -3    4.89    0.44
  -2 -14  -3    1.87    0.36
   2 -14   3    1.45    0.36
  -2  14  -3    1.73    0.31
   2  14   3    1.81    0.33
   3 -14   3    9.20    0.56
  -3 -14  -3   10.02    0.54
  -3  14  -3    9.08    0.50
   3  14   3    8.92    0.52
   4 -14   3    5.08    0.48
  -4 -14  -3    6.87    0.46
   4  14   3    6.86    0.49
  -4  14  -3    6.97    0.48
   5 -14   3    3.67    0.43
  -5 -14  -3    4.06    0.43
  -5 -14  -3    3.96    0.37
   5  14   3    3.56    0.38
  -5  14  -3    3.62    0.37
  -6 -14  -3    9.43    0.51
   6 -14   3    7.73    0.53
   6  14   3    8.35    0.53
  -6  14  -3    9.15    0.52
  -7 -14  -3    6.98    0.51
   7 -14   3    6.37    0.52
   7  14   3    6.90    0.55
  -7  14  -3    7.19    0.52
  -8 -14  -3    3.37    0.40
   8 -14   3    3.80    0.48
   9 -14   3    7.07    0.55
  -7 -15   3    8.36    0.56
  -7  15   3    9.72    0.56
   7  15  -3    8.87    0.58
   6 -15  -3    2.73    0.44
  -6 -15   3    2.31    0.39
  -6 -15   3    3.19    0.40
   6  15  -3    3.30    0.41
  -6  15   3    2.60    0.38
  -5 -15   3    4.32    0.42
   5 -15  -3    4.59    0.47
  -5 -15   3    4.52    0.42
   5  15  -3    4.17    0.41
  -5  15   3    4.01    0.41
  -4 -15   3    3.01    0.38
   4 -15  -3    2.95    0.43
  -4 -15   3    3.15    0.42
  -4  15   3    3.26    0.38
   4  15  -3    3.11    0.38
  -3 -15   3    6.44    0.54
  -3 -15   3    6.17    0.49
   3 -15  -3    6.77    0.51
  -3  15   3    6.59    0.48
   3  15  -3    5.50    0.49
   2 -15  -3    2.03    0.43
  -2 -15   3    2.03    0.34
  -2 -15   3    1.99    0.42
   2  15  -3    2.13    0.36
  -2  15   3    1.95    0.35
  -1 -15   3    5.88    0.50
   1 -15  -3    5.58    0.54
  -1 -15   3    7.12    0.50
   1  15  -3    6.09    0.48
  -1  15   3    6.47    0.48
   0 -15  -3    4.66    0.48
   0 -15   3    5.38    0.49
   0  15   3    4.33    0.46
   0  15  -3    4.41    0.46
   1 -15   3    3.18    0.42
  -1 -15  -3    3.58    0.41
  -1  15  -3    3.18    0.36
   1  15   3    2.76    0.37
   2 -15   3    7.41    0.52
  -2 -15  -3    7.24    0.51
   2  15   3    7.57    0.50
  -2  15  -3    7.79    0.50
  -3 -15  -3    5.19    0.52
   3 -15   3    3.65    0.44
   3  15   3    3.73    0.40
  -3  15  -3    4.94    0.46
   4 -15   3    6.19    0.52
  -4 -15  -3    7.08    0.50
  -4  15  -3    7.14    0.51
   4  15   3    6.29    0.52
   5 -15   3    3.27    0.44
  -5 -15  -3    3.84    0.41
  -5  15  -3    4.66    0.42
  -6  15  -3    3.94    0.42
  -7 -15  -3    2.63    0.39
  -5 -16   3    4.85    0.48
  -4 -16   3    1.77    0.41
  -4 -16   3    1.74    0.38
  -3 -16   3    1.76    0.38
   3  16  -3    2.73    0.40
   2  16  -3    4.11    0.42
   1  16  -3    6.49    0.53
   0  16  -3    3.56    0.40
  -1  16  -3    2.44    0.38
  -2 -16  -3    0.32    0.39
  -2  16  -3    0.58    0.35
  -3 -16  -3    6.86    0.54
  -3  16  -3    7.39    0.55
  -4 -16  -3    4.10    0.47
  -4  16  -3    4.10    0.43
 -19   0   4    8.83    0.57
  19   0  -4    8.05    0.58
  18   0  -4   10.92    0.57
 -18   0   4   12.21    0.59
  17   0  -4    0.28    0.32
 -17   0   4    1.16    0.33
 -16   0   4   30.88    0.73
  16   0  -4   31.16    0.80
 -16   0   4   30.70    0.84
 -15   0   4   17.32    0.50
 -15   0   4   16.29    0.57
  15   0  -4   16.48    0.55
 -14   0   4    5.67    0.39
 -14   0   4    5.99    0.33
  14   0  -4    6.12    0.37
 -13   0   4    3.39    0.26
 -13   0   4    3.22    0.33
  13   0  -4    3.46    0.34
 -12   0   4    5.38    0.28
 -12   0   4    5.68    0.35
  12   0  -4    5.47    0.34
 -11   0   4   17.36    0.42
 -11   0   4   16.39    0.49
 -10   0   4   64.32    1.27
  10   0  -4   65.04    1.24
 -10   0   4   64.20    1.18
   9   0  -4  100.14    1.83
  -9   0   4   98.87    1.88
   9   0  -4  102.83    1.76
  -9   0   4  100.56    1.78
  -8   0   4  116.14    2.06
  -8   0   4  115.88    2.16
   8   0  -4  117.25    2.11
   8   0  -4  123.23    2.06
   7   0  -4   74.00    1.38
   7   0  -4   76.17    1.33
  -7   0   4   76.73    1.34
  -7   0   4   76.09    1.42
   6   0  -4  182.88    3.07
   6   0  -4  176.25    3.11
  -6   0   4  176.24    3.04
  -6   0   4  175.63    3.17
  -5   0   4    2.88    0.16
   5   0  -4    2.80    0.15
  -5   0   4    3.07    0.13
   5   0  -4    2.88    0.12
  -4   0   4    2.06    0.10
   4   0  -4    2.18    0.12
  -4   0   4    2.21    0.13
   4   0  -4    2.27    0.10
  -3   0   4   16.98    0.32
  -3   0   4   16.57    0.35
   3   0  -4   16.65    0.33
   3   0  -4   16.40    0.33
  -2   0   4  418.69    7.17
  -2   0   4  425.93    7.41
   2   0  -4  419.35    7.25
   2   0  -4  422.28    7.26
  -1   0   4   77.32    1.36
   1   0  -4   79.30    1.37
   1   0  -4   78.97    1.35
   0   0  -4  280.31    4.72
   0   0  -4  278.58    4.76
   0   0   4  280.94    4.86
   0   0   4  270.41    4.76
  -1   0  -4   24.14    0.45
   1   0   4   24.07    0.49
   1   0   4   24.50    0.44
  -1   0  -4   24.94    0.46
   2   0   4  151.69    2.58
  -2   0  -4  148.33    2.56
   2   0   4  147.67    2.65
  -2   0  -4  149.87    2.58
  -3   0  -4   61.23    1.08
  -3   0  -4   61.80    1.10
   3   0   4   60.09    1.15
   3   0   4   63.17    1.09
  -4   0  -4  257.54    4.43
   4   0   4  255.85    4.57
  -4   0  -4  254.29    4.42
   4   0   4  264.92    4.46
   5   0   4   12.59    0.35
   5   0   4   13.09    0.30
  -5   0  -4   13.21    0.31
  -5   0  -4   12.30    0.26
   6   0   4   92.84    1.62
  -6   0  -4   88.44    1.57
  -6   0  -4   89.34    1.62
   6   0   4   91.45    1.69
   7   0   4    9.46    0.29
   7   0   4    8.80    0.33
  -7   0  -4    9.87    0.34
  -7   0  -4    9.22    0.30
   8   0   4  154.42    2.70
  -8   0  -4  149.11    2.78
  -8   0  -4  152.02    2.67
   9   0   4    3.96    0.27
  -9   0  -4    4.21    0.31
  -9   0  -4    4.06    0.26
 -10   0  -4   39.77    0.90
  10   0   4   39.99    0.83
 -10   0  -4   40.35    0.83
 -11   0  -4    3.69    0.36
  11   0   4    3.08    0.30
 -11   0  -4    3.60    0.30
 -12   0  -4   57.22    1.15
  12   0   4   58.48    1.16
  12   0   4   56.25    1.24
 -12   0  -4   57.48    1.24
 -13   0  -4    0.59    0.22
  13   0   4    0.29    0.27
  13   0   4    0.35    0.24
 -14   0  -4   21.75    0.61
  14   0   4   22.84    0.65
  14   0   4   21.05    0.71
  15   0   4    1.33    0.31
  15   0   4    0.75    0.33
 -15   0  -4    0.66    0.26
 -16   0  -4   20.43    0.63
  16   0   4   20.45    0.68
  16   0   4   19.10    0.72
 -17   0  -4    0.11    0.30
  17   0   4    0.06    0.38
 -18   0  -4    9.37    0.54
  19  -1  -4    7.19    0.58
 -19  -1   4    7.72    0.57
  19   1  -4    7.68    0.59
 -19   1   4    7.63    0.57
  18  -1  -4    1.01    0.36
 -18  -1   4    1.53    0.35
  18   1  -4    1.17    0.37
 -18   1   4    1.57    0.37
 -17  -1   4   11.49    0.56
 -17  -1   4   10.93    0.46
  17  -1  -4   11.19    0.53
 -17   1   4   10.07    0.54
  17   1  -4   10.19    0.54
  16  -1  -4    4.74    0.43
 -16  -1   4    4.62    0.36
 -16  -1   4    4.20    0.44
  16   1  -4    5.38    0.44
 -16   1   4    5.13    0.45
  15  -1  -4   22.76    0.65
 -15  -1   4   23.89    0.68
 -15  -1   4   23.57    0.60
 -15   1   4   23.79    0.58
  15   1  -4   23.93    0.66
 -15   1   4   22.57    0.69
 -14  -1   4   18.37    0.58
  14  -1  -4   18.78    0.56
 -14  -1   4   18.46    0.50
 -14   1   4   19.00    0.49
  14   1  -4   18.57    0.57
 -14   1   4   18.34    0.59
  13  -1  -4    7.34    0.39
 -13  -1   4    6.98    0.32
 -13  -1   4    7.41    0.38
  13   1  -4    7.61    0.39
 -13   1   4    7.27    0.31
 -13   1   4    6.86    0.40
 -12  -1   4    1.26    0.22
 -12  -1   4    0.90    0.17
  12  -1  -4    1.29    0.21
  12   1  -4    1.06    0.22
 -12   1   4    0.80    0.21
 -12   1   4    1.30    0.16
 -11  -1   4   35.18    0.73
 -11  -1   4   36.26    0.80
  11  -1  -4   36.12    0.77
  11   1  -4   36.32    0.78
 -11   1   4   35.01    0.80
 -11   1   4   35.51    0.71
 -10  -1   4   12.19    0.39
 -10  -1   4   11.15    0.33
  10  -1  -4   11.77    0.37
  10   1  -4   11.36    0.37
 -10   1   4   11.60    0.31
 -10   1   4   11.22    0.39
  -9  -1   4  124.09    2.30
   9  -1  -4  127.05    2.26
  -9  -1   4  122.20    2.21
   9  -1  -4  128.68    2.19
  -9   1   4  127.69    2.19
   9   1  -4  126.96    2.18
   9   1  -4  123.30    2.26
  -9   1   4  125.53    2.32
   8  -1  -4   23.88    0.53
   8  -1  -4   23.63    0.47
  -8  -1   4   24.26    0.54
  -8  -1   4   23.89    0.50
   8   1  -4   24.69    0.46
  -8   1   4   23.96    0.48
  -8   1   4   23.98    0.56
   8   1  -4   24.37    0.53
   7  -1  -4   75.85    1.37
  -7  -1   4   73.42    1.34
  -7  -1   4   75.31    1.40
   7  -1  -4   74.73    1.32
   7   1  -4   75.74    1.37
   7   1  -4   75.37    1.32
  -7   1   4   74.25    1.41
  -7   1   4   75.19    1.31
   6  -1  -4    9.51    0.26
   6  -1  -4    9.73    0.22
  -6  -1   4    9.20    0.26
  -6  -1   4    8.93    0.25
   6   1  -4    9.72    0.26
  -6   1   4    9.18    0.28
   6   1  -4    9.47    0.21
  -6   1   4    9.69    0.22
   5  -1  -4  235.78    4.06
   5  -1  -4  238.66    4.10
  -5  -1   4  233.53    4.03
  -5  -1   4  235.56    4.16
   5   1  -4  233.68    4.10
  -5   1   4  238.48    4.01
  -5   1   4  239.63    4.17
   5   1  -4  234.65    4.06
  -4  -1   4  101.75    1.77
   4  -1  -4  104.21    1.78
   4  -1  -4  103.64    1.80
  -4  -1   4  100.64    1.83
  -4   1   4  101.11    1.84
   4   1  -4  101.35    1.79
  -4   1   4  103.57    1.74
   4   1  -4  100.92    1.78
   3  -1  -4   75.84    1.31
  -3  -1   4   74.88    1.35
  -3  -1   4   73.96    1.31
  -3   1   4   75.21    1.28
   3   1  -4   73.12    1.31
  -3   1   4   75.55    1.36
   3   1  -4   74.45    1.32
  -3   1   4   76.22    1.32
  -2  -1   4   21.63    0.42
   2  -1  -4   21.71    0.42
  -2  -1   4   22.13    0.43
   2   1  -4   21.93    0.42
  -2   1   4   22.85    0.39
  -2   1   4   22.47    0.44
   2   1  -4   21.90    0.41
  -2   1   4   22.40    0.41
   1  -1  -4   12.90    0.27
  -1  -1   4   13.66    0.28
   1  -1  -4   13.68    0.25
  -1  -1   4   13.63    0.29
   1   1  -4   13.35    0.28
  -1   1   4   13.87    0.30
   1   1  -4   13.48    0.25
  -1   1   4   13.36    0.26
   0  -1  -4   47.67    0.84
   0  -1  -4   47.43    0.86
   0  -1   4   49.22    0.89
   0   1  -4   47.96    0.85
   0   1   4   48.87    0.89
   0   1   4   47.25    0.85
   0   1  -4   48.09    0.86
   1  -1   4    7.24    0.21
  -1  -1  -4    7.24    0.17
  -1  -1  -4    7.12    0.17
  -1   1  -4    7.10    0.17
   1   1   4    7.73    0.17
  -1   1  -4    7.39    0.19
   1   1   4    7.30    0.21
  -2  -1  -4   21.97    0.41
  -2  -1  -4   21.94    0.42
   2  -1   4   21.33    0.40
   2  -1   4   21.81    0.45
   2   1   4   21.59    0.45
  -2   1  -4   21.53    0.42
  -2   1  -4   21.67    0.42
   2   1   4   21.90    0.42
  -3  -1  -4  478.68    8.20
   3  -1   4  469.85    8.21
   3  -1   4  479.18    8.37
  -3  -1  -4  488.76    8.11
   3   1   4  477.22    8.23
   3   1   4  474.28    8.37
  -3   1  -4  479.25    8.11
  -3   1  -4  478.26    8.23
  -4  -1  -4   14.17    0.33
   4  -1   4   13.90    0.35
   4  -1   4   14.19    0.30
  -4  -1  -4   14.11    0.28
   4   1   4   14.60    0.35
  -4   1  -4   13.61    0.32
   4   1   4   14.24    0.32
  -4   1  -4   13.69    0.29
  -5  -1  -4   49.18    0.92
   5  -1   4   48.56    0.90
   5  -1   4   50.02    0.97
  -5  -1  -4   49.14    0.87
   5   1   4   50.57    0.96
  -5   1  -4   47.85    0.88
  -5   1  -4   48.06    0.91
   5   1   4   50.31    0.92
  -6  -1  -4    0.57    0.07
   6  -1   4    0.51    0.10
  -6  -1  -4    0.59    0.11
  -6   1  -4    0.52    0.09
   6   1   4    0.65    0.13
  -6   1  -4    0.45    0.13
  -6   1  -4    0.41    0.11
   6   1   4    0.33    0.11
   7  -1   4    5.31    0.23
  -7  -1  -4    5.24    0.15
  -7  -1  -4    5.98    0.25
  -7   1  -4    5.51    0.17
  -7   1  -4    5.54    0.28
   7   1   4    5.71    0.28
   7   1   4    5.88    0.26
  -7   1  -4    5.87    0.24
   8  -1   4   28.30    0.59
  -8  -1  -4   27.06    0.60
   8   1   4   27.74    0.61
   8   1   4   27.94    0.65
  -8   1  -4   27.88    0.53
  -8   1  -4   28.09    0.60
  -8   1  -4   27.06    0.65
  -9  -1  -4  121.38    2.18
   9  -1   4  121.11    2.19
   9   1   4  120.45    2.28
  -9   1  -4  123.48    2.18
  -9   1  -4  121.47    2.28
   9   1   4  121.85    2.20
  10  -1   4    1.11    0.19
 -10  -1  -4    1.64    0.19
 -10   1  -4    1.54    0.19
  10   1   4    1.79    0.24
 -10   1  -4    1.72    0.23
  10   1   4    1.30    0.20
 -11  -1  -4   45.28    0.95
  11  -1   4   47.78    0.96
  11   1   4   46.25    1.03
 -11   1  -4   45.98    0.95
 -11   1  -4   44.56    1.02
  11   1   4   47.27    0.97
 -12  -1  -4    2.40    0.24
  12  -1   4    1.97    0.25
  12   1   4    1.83    0.25
 -12   1  -4    2.26    0.29
 -12   1  -4    2.01    0.23
  12   1   4    1.83    0.28
  13  -1   4   22.95    0.62
 -13  -1  -4   22.73    0.61
 -13   1  -4   21.96    0.60
  13   1   4   21.06    0.68
  13   1   4   23.84    0.64
 -13   1  -4   21.75    0.68
  14  -1   4    0.20    0.29
 -14  -1  -4    0.09    0.23
  14  -1   4    0.51    0.26
 -14   1  -4   -0.12    0.22
  14   1   4    0.25    0.29
 -14   1  -4   -0.29    0.28
  14   1   4   -0.01    0.27
  15  -1   4   31.69    0.92
  15  -1   4   35.99    0.85
 -15  -1  -4   34.00    0.83
  15   1   4   33.98    0.85
  15   1   4   31.43    0.91
 -15   1  -4   34.33    0.82
  16  -1   4    1.45    0.34
 -16  -1  -4    0.82    0.29
  16  -1   4    1.10    0.38
 -16   1  -4    1.25    0.29
  16   1   4    0.96    0.33
  16   1   4    1.18    0.37
  17  -1   4    6.70    0.60
 -17  -1  -4    7.81    0.49
 -17   1  -4    6.68    0.47
  17   1   4    6.62    0.53
  17   1   4    7.19    0.59
 -18   1  -4    2.80    0.37
  19  -2  -4    0.26    0.37
 -19  -2   4    1.01    0.37
 -19   2   4    1.56    0.39
  19   2  -4    0.05    0.39
 -18  -2   4    8.58    0.54
  18  -2  -4    7.38    0.53
 -18  -2   4    8.09    0.47
 -18   2   4    7.95    0.54
  18   2  -4    6.68    0.54
  17  -2  -4    1.54    0.35
 -17  -2   4    1.47    0.33
 -17  -2   4    1.31    0.27
  17   2  -4    1.08    0.34
 -17   2   4    0.83    0.33
  16  -2  -4   35.12    0.87
 -16  -2   4   36.17    0.82
 -16  -2   4   35.06    0.90
  16   2  -4   35.39    0.89
 -16   2   4   34.35    0.92
 -15  -2   4    5.33    0.35
  15  -2  -4    5.77    0.42
 -15  -2   4    5.82    0.43
 -15   2   4    5.45    0.42
  15   2  -4    5.62    0.42
 -14  -2   4    1.93    0.27
  14  -2  -4    2.31    0.28
 -14  -2   4    2.53    0.23
 -14   2   4    2.78    0.30
  14   2  -4    2.19    0.28
 -13  -2   4    0.82    0.22
  13  -2  -4    0.50    0.22
 -13  -2   4    0.66    0.18
 -13   2   4    0.54    0.23
  13   2  -4    0.79    0.24
 -13   2   4    0.67    0.17
  12  -2  -4   12.85    0.44
 -12  -2   4   12.68    0.39
 -12  -2   4   12.57    0.44
 -12   2   4   12.28    0.46
 -12   2   4   12.93    0.36
  12   2  -4   12.27    0.44
 -11  -2   4    0.58    0.18
  11  -2  -4    0.46    0.18
 -11  -2   4    0.36    0.15
 -11   2   4    0.00    0.18
  11   2  -4    0.09    0.19
 -11   2   4    0.53    0.13
 -10  -2   4   14.11    0.42
  10  -2  -4   15.02    0.34
 -10  -2   4   14.39    0.40
  10  -2  -4   15.87    0.43
  10   2  -4   14.89    0.44
 -10   2   4   14.81    0.35
 -10   2   4   15.20    0.45
   9  -2  -4    0.66    0.11
  -9  -2   4    0.43    0.14
  -9  -2   4    0.63    0.13
   9  -2  -4    0.47    0.15
  -9   2   4    0.51    0.10
   9   2  -4    0.40    0.15
  -9   2   4    0.40    0.15
   9   2  -4    0.61    0.09
   8  -2  -4   57.97    1.03
  -8  -2   4   56.89    1.10
  -8  -2   4   56.66    1.06
   8  -2  -4   58.12    1.08
  -8   2   4   56.92    1.12
  -8   2   4   57.44    1.02
   8   2  -4   56.30    1.01
   8   2  -4   56.08    1.08
   7  -2  -4    1.68    0.17
  -7  -2   4    1.46    0.13
   7  -2  -4    1.52    0.13
  -7  -2   4    1.44    0.13
  -7   2   4    1.39    0.14
   7   2  -4    1.24    0.14
  -7   2   4    1.65    0.12
   7   2  -4    1.52    0.11
  -6  -2   4   61.10    1.16
   6  -2  -4   62.30    1.14
   6  -2  -4   63.86    1.12
  -6  -2   4   62.28    1.13
  -6   2   4   63.06    1.09
   6   2  -4   62.66    1.11
  -6   2   4   62.80    1.18
   6   2  -4   61.87    1.15
  -5  -2   4    3.64    0.17
   5  -2  -4    3.80    0.14
  -5  -2   4    3.63    0.16
   5   2  -4    3.73    0.17
  -5   2   4    3.56    0.18
  -5   2   4    3.52    0.15
  -5   2   4    3.79    0.10
   5   2  -4    3.75    0.13
   4  -2  -4   61.48    1.08
  -4  -2   4   59.49    1.10
  -4  -2   4   59.55    1.08
   4   2  -4   58.85    1.07
   4   2  -4   61.13    1.09
  -4   2   4   60.11    1.11
  -4   2   4   61.09    1.09
   3  -2  -4    0.26    0.07
  -3  -2   4    0.21    0.06
  -3  -2   4    0.23    0.07
  -3   2   4    0.28    0.07
   3   2  -4    0.18    0.06
   3   2  -4    0.07    0.07
  -3   2   4    0.13    0.06
  -2  -2   4  142.08    2.52
   2  -2  -4  143.16    2.48
  -2  -2   4  142.12    2.46
  -2   2   4  143.23    2.48
   2   2  -4  140.94    2.48
  -2   2   4  147.40    2.53
   2   2  -4  141.85    2.48
   1  -2  -4   11.72    0.25
  -1  -2   4   11.71    0.26
   1  -2  -4   11.70    0.22
  -1  -2   4   11.57    0.26
  -1   2   4   11.72    0.27
   1   2  -4   11.36    0.24
  -1   2   4   12.35    0.25
   1   2  -4   10.79    0.24
   0  -2   4  809.19   14.26
   0  -2  -4  825.92   13.85
   0  -2  -4  843.57   14.03
   0   2  -4  784.93   13.99
   0   2   4  813.89   14.07
   0   2   4  838.63   14.32
   0   2  -4  786.11   14.05
   0   2  -4  817.36   13.89
  -1  -2  -4   28.01    0.51
  -1  -2  -4   27.47    0.51
   1  -2   4   27.73    0.54
  -1   2  -4   27.32    0.52
   1   2   4   28.38    0.52
   1   2   4   28.60    0.55
  -1   2  -4   26.69    0.49
  -1   2  -4   27.34    0.52
  -2  -2  -4   59.22    1.05
   2  -2   4   60.65    1.10
  -2  -2  -4   59.80    1.05
   2   2   4   59.88    1.10
  -2   2  -4   59.74    1.06
   2   2   4   59.72    1.07
  -2   2  -4   57.85    1.04
  -2   2  -4   56.91    1.05
   3  -2   4    2.09    0.10
  -3  -2  -4    1.90    0.11
   3  -2   4    1.92    0.17
  -3  -2  -4    1.79    0.13
   3   2   4    1.86    0.15
  -3   2  -4    1.77    0.12
   3   2   4    1.88    0.15
  -3   2  -4    1.99    0.14
  -4  -2  -4  107.71    1.88
   4  -2   4  108.08    1.95
   4  -2   4  106.49    1.87
  -4  -2  -4  107.99    1.86
   4   2   4  107.99    1.90
  -4   2  -4  106.34    1.87
   4   2   4  105.34    1.94
  -4   2  -4  105.56    1.87
  -5  -2  -4   13.83    0.28
   5  -2   4   13.72    0.31
  -5  -2  -4   14.06    0.34
  -5   2  -4   13.17    0.33
  -5   2  -4   13.87    0.37
   5   2   4   14.38    0.35
  -5   2  -4   13.93    0.31
   5   2   4   13.83    0.37
  -6  -2  -4    1.52    0.11
   6  -2   4    1.66    0.16
  -6  -2  -4    1.62    0.14
   6   2   4    2.25    0.20
  -6   2  -4    1.62    0.16
  -6   2  -4    1.59    0.14
   6   2   4    1.64    0.16
  -6   2  -4    1.59    0.17
   7  -2   4    1.97    0.19
  -7  -2  -4    1.75    0.16
  -7  -2  -4    1.58    0.11
   7   2   4    1.81    0.17
  -7   2  -4    1.79    0.15
   7   2   4    1.67    0.17
  -7   2  -4    1.63    0.18
  -7   2  -4    1.92    0.15
   8  -2   4   43.70    0.86
  -8  -2  -4   44.78    0.88
  -8   2  -4   43.44    0.94
   8   2   4   45.73    0.90
   8   2   4   44.48    0.93
  -8   2  -4   43.92    0.87
  -8   2  -4   44.63    0.82
  -9  -2  -4    1.69    0.19
   9  -2   4    1.55    0.17
   9   2   4    1.19    0.20
   9   2   4    1.77    0.21
  -9   2  -4    1.99    0.23
  -9   2  -4    1.40    0.17
 -10  -2  -4   18.14    0.49
  10  -2   4   18.62    0.47
 -10   2  -4   18.14    0.48
  10   2   4   18.48    0.51
 -10   2  -4   17.70    0.54
  10   2   4   18.28    0.54
  11  -2   4    5.45    0.34
 -11  -2  -4    5.07    0.33
 -11   2  -4    4.81    0.38
 -11   2  -4    5.48    0.31
  11   2   4    5.24    0.37
  11   2   4    5.60    0.35
 -12  -2  -4   11.61    0.43
  12  -2   4   11.76    0.44
  12   2   4   11.76    0.49
 -12   2  -4   10.70    0.48
  12   2   4   12.27    0.45
 -12   2  -4   11.64    0.41
  13  -2   4    3.65    0.37
 -13  -2  -4    4.43    0.36
 -13   2  -4    4.53    0.34
  13   2   4    3.80    0.41
 -13   2  -4    4.61    0.40
  13   2   4    4.72    0.41
 -14  -2  -4    6.61    0.41
  14  -2   4    7.30    0.44
 -14   2  -4    7.42    0.48
  14   2   4    6.94    0.47
  14   2   4    7.34    0.49
 -14   2  -4    7.78    0.40
  15  -2   4    0.29    0.33
  15  -2   4    0.12    0.29
 -15  -2  -4    0.50    0.27
  15   2   4    0.63    0.31
  15   2   4    0.81    0.32
 -15   2  -4    0.22    0.31
 -15   2  -4    0.36    0.25
 -16  -2  -4    5.59    0.45
  16  -2   4    5.06    0.54
  16   2   4    5.93    0.49
  16   2   4    4.97    0.53
 -16   2  -4    5.28    0.42
 -17  -2  -4    2.86    0.36
  17  -2   4    3.22    0.45
  17   2   4    2.44    0.42
  17   2   4    2.89    0.41
 -17   2  -4    3.54    0.35
 -18   2  -4    4.45    0.47
 -19  -3   4    2.25    0.40
 -19  -3   4    2.68    0.35
  19  -3  -4    2.34    0.40
  18  -3  -4    2.93    0.40
 -18  -3   4    2.86    0.33
 -18  -3   4    2.98    0.39
  18   3  -4    2.91    0.41
 -18   3   4    2.19    0.38
 -17  -3   4    0.90    0.31
  17  -3  -4    0.91    0.34
 -17  -3   4    0.56    0.27
 -17   3   4    0.68    0.33
  17   3  -4    0.89    0.35
  16  -3  -4    0.03    0.29
 -16  -3   4    0.71    0.29
 -16  -3   4    0.26    0.24
 -16   3   4    0.28    0.29
  16   3  -4    0.20    0.31
  15  -3  -4    5.81    0.43
 -15  -3   4    5.19    0.36
 -15  -3   4    5.45    0.41
  15   3  -4    5.36    0.43
 -15   3   4    5.03    0.43
  14  -3  -4   16.63    0.55
 -14  -3   4   16.65    0.55
 -14  -3   4   16.95    0.51
  14   3  -4   16.09    0.56
 -14   3   4   17.31    0.58
  13  -3  -4    1.91    0.26
 -13  -3   4    1.10    0.23
 -13  -3   4    1.30    0.21
  13   3  -4    1.46    0.26
 -13   3   4    1.45    0.26
 -12  -3   4   18.53    0.53
  12  -3  -4   18.97    0.53
 -12  -3   4   19.06    0.51
 -12   3   4   18.42    0.44
  12   3  -4   19.07    0.55
 -12   3   4   18.15    0.56
 -11  -3   4   12.77    0.40
  11  -3  -4   13.70    0.43
 -11  -3   4   13.77    0.43
  11   3  -4   12.71    0.44
 -11   3   4   12.87    0.45
 -11   3   4   12.95    0.34
  10  -3  -4    1.11    0.18
 -10  -3   4    0.91    0.17
  10  -3  -4    1.07    0.14
 -10  -3   4    1.42    0.17
 -10   3   4    0.98    0.12
 -10   3   4    0.66    0.18
  10   3  -4    1.13    0.20
  -9  -3   4    5.21    0.26
   9  -3  -4    5.32    0.27
  -9  -3   4    5.19    0.26
   9  -3  -4    4.90    0.20
  -9   3   4    4.76    0.20
   9   3  -4    5.51    0.29
   9   3  -4    5.37    0.18
  -9   3   4    4.81    0.29
   8  -3  -4   28.23    0.60
  -8  -3   4   28.23    0.61
  -8  -3   4   27.51    0.60
   8  -3  -4   29.24    0.56
   8   3  -4   28.18    0.54
  -8   3   4   27.68    0.63
  -8   3   4   28.72    0.54
  -7  -3   4   69.43    1.28
   7  -3  -4   69.24    1.27
   7  -3  -4   67.32    1.23
  -7  -3   4   66.61    1.25
  -7   3   4   67.36    1.30
  -7   3   4   69.96    1.19
   7   3  -4   68.28    1.22
  -6  -3   4   21.16    0.46
  -6  -3   4   21.22    0.47
   6  -3  -4   21.70    0.44
  -6   3   4   21.88    0.47
   6   3  -4   21.66    0.48
  -6   3   4   21.95    0.49
   6   3  -4   22.20    0.43
  -6   3   4   22.02    0.40
  -5  -3   4   40.76    0.77
  -5  -3   4   40.70    0.79
   5  -3  -4   41.19    0.76
   5   3  -4   41.35    0.79
  -5   3   4   40.79    0.78
  -5   3   4   41.60    0.71
   5   3  -4   40.71    0.75
  -5   3   4   41.17    0.80
   4  -3  -4   11.39    0.26
  -4  -3   4   10.66    0.28
  -4  -3   4   11.26    0.25
  -4   3   4   10.94    0.28
   4   3  -4   11.17    0.26
   4   3  -4   10.59    0.28
  -4   3   4   11.06    0.27
  -3  -3   4   28.86    0.54
  -3  -3   4   28.40    0.57
   3  -3  -4   28.83    0.55
   3   3  -4   28.07    0.55
  -3   3   4   29.21    0.57
   3   3  -4   28.49    0.56
  -3   3   4   28.78    0.55
  -2  -3   4    2.20    0.11
  -2  -3   4    2.23    0.15
   2  -3  -4    2.11    0.12
   2  -3  -4    2.13    0.08
   2   3  -4    2.06    0.12
   2   3  -4    2.12    0.14
  -2   3   4    2.17    0.13
  -2   3   4    2.26    0.14
  -1  -3   4   90.69    1.62
  -1  -3   4   92.38    1.60
   1  -3  -4   93.64    1.56
   1  -3  -4   86.35    1.60
  -1   3   4   93.58    1.64
   1   3  -4   89.74    1.61
   1   3  -4   91.12    1.60
  -1   3   4   92.35    1.61
   0  -3  -4   39.72    0.75
   0  -3   4   41.41    0.75
   0  -3  -4   41.52    0.73
   0  -3   4   40.30    0.75
   0   3  -4   40.55    0.73
   0   3   4   40.89    0.76
   0   3  -4   39.96    0.75
   0   3   4   41.09    0.75
  -1  -3  -4    4.65    0.15
  -1  -3  -4    4.41    0.15
   1  -3   4    4.06    0.16
  -1   3  -4    3.89    0.16
  -1   3  -4    3.99    0.16
  -1   3  -4    4.23    0.14
   1   3   4    4.02    0.16
   1   3   4    4.23    0.17
   2  -3   4   47.30    0.90
  -2  -3  -4   48.42    0.87
  -2  -3  -4   49.09    0.87
  -2   3  -4   47.55    0.86
  -2   3  -4   46.56    0.88
   2   3   4   48.61    0.89
  -2   3  -4   47.47    0.88
   2   3   4   48.89    0.91
  -3  -3  -4   22.92    0.47
  -3  -3  -4   23.56    0.45
   3  -3   4   23.31    0.49
   3   3   4   24.02    0.49
  -3   3  -4   22.36    0.44
   3   3   4   23.24    0.49
  -3   3  -4   23.05    0.47
  -3   3  -4   22.86    0.47
  -4  -3  -4    8.70    0.22
   4  -3   4    8.60    0.22
   4  -3   4    9.74    0.29
  -4  -3  -4    8.82    0.25
   4   3   4    8.39    0.27
   4   3   4    9.41    0.28
  -4   3  -4    9.18    0.26
  -4   3  -4    8.16    0.23
   5  -3   4    7.02    0.22
  -5  -3  -4    6.70    0.24
  -5  -3  -4    7.23    0.19
  -5   3  -4    7.11    0.22
   5   3   4    6.77    0.26
  -5   3  -4    6.45    0.23
  -5   3  -4    7.03    0.26
   5   3   4    7.14    0.26
  -6  -3  -4    0.05    0.08
   6  -3   4    0.06    0.10
  -6  -3  -4   -0.13    0.11
  -6   3  -4   -0.25    0.13
   6   3   4    0.04    0.12
  -6   3  -4    0.10    0.11
  -6   3  -4    0.17    0.11
   6   3   4    0.11    0.14
  -7  -3  -4    4.97    0.24
  -7  -3  -4    4.70    0.16
   7  -3   4    4.49    0.22
  -7   3  -4    4.55    0.21
   7   3   4    5.24    0.27
  -7   3  -4    4.20    0.24
  -7   3  -4    4.80    0.29
   7   3   4    5.13    0.27
   8  -3   4   13.47    0.36
  -8  -3  -4   12.64    0.39
   8   3   4   13.95    0.41
  -8   3  -4   13.50    0.44
  -8   3  -4   13.64    0.38
   8   3   4   12.85    0.42
  -8   3  -4   12.82    0.33
   9  -3   4   10.34    0.34
  -9  -3  -4   10.34    0.36
   9   3   4    9.76    0.39
   9   3   4   10.37    0.39
  -9   3  -4   10.28    0.41
  -9   3  -4   10.72    0.35
  10  -3   4    0.07    0.17
 -10  -3  -4    0.31    0.18
  10   3   4    0.10    0.21
  10   3   4    0.25    0.20
 -10   3  -4    0.22    0.21
 -10   3  -4   -0.44    0.16
 -11  -3  -4   15.63    0.49
  11  -3   4   16.23    0.47
  11   3   4   16.93    0.52
 -11   3  -4   16.76    0.47
  11   3   4   15.81    0.52
 -11   3  -4   15.86    0.54
 -12  -3  -4    4.86    0.35
  12  -3   4    5.59    0.37
  12   3   4    5.17    0.40
 -12   3  -4    4.20    0.39
  12   3   4    5.07    0.40
 -12   3  -4    5.09    0.33
  13  -3   4   15.31    0.50
 -13  -3  -4   14.19    0.50
  13   3   4   15.54    0.55
  13   3   4   14.97    0.55
 -13   3  -4   14.71    0.47
 -13   3  -4   14.29    0.57
  14  -3   4    8.14    0.45
 -14  -3  -4    8.68    0.44
 -14   3  -4    7.66    0.40
 -14   3  -4    7.51    0.48
  14   3   4    7.52    0.48
  14   3   4    7.87    0.50
 -15  -3  -4    2.09    0.30
  15   3   4    1.81    0.36
 -15   3  -4    1.30    0.34
 -15   3  -4    0.97    0.27
  15   3   4    1.51    0.35
 -16  -3  -4    0.02    0.29
  16  -3   4   -0.08    0.36
  16   3   4    0.77    0.35
  16   3   4    0.25    0.35
 -16   3  -4    0.56    0.28
  17  -3   4    1.80    0.42
 -17  -3  -4    2.80    0.37
 -17   3  -4    2.15    0.33
  17   3   4    2.45    0.40
  17   3   4    2.29    0.42
  18   3   4   -0.29    0.40
 -19  -4   4   -0.11    0.31
 -18  -4   4    0.96    0.31
  18  -4  -4   -0.12    0.37
 -18   4   4   -0.10    0.35
  18   4  -4    0.39    0.39
 -17  -4   4    0.29    0.27
  17  -4  -4    0.46    0.34
 -17  -4   4    0.92    0.31
  17   4  -4    0.25    0.35
 -17   4   4    0.14    0.32
 -16  -4   4    2.01    0.29
 -16  -4   4    2.31    0.32
  16  -4  -4    1.87    0.33
 -16   4   4    2.00    0.34
  16   4  -4    2.11    0.36
 -15  -4   4    0.30    0.26
 -15  -4   4    0.01    0.23
  15  -4  -4    0.11    0.28
 -15   4   4    0.04    0.27
  15   4  -4    0.11    0.29
 -14  -4   4    5.20    0.39
 -14  -4   4    5.11    0.37
  14  -4  -4    5.92    0.41
  14   4  -4    5.56    0.42
 -14   4   4    5.41    0.42
 -13  -4   4   -0.09    0.21
  13  -4  -4   -0.06    0.23
 -13  -4   4   -0.24    0.19
 -13   4   4    0.14    0.23
  13   4  -4    0.20    0.25
 -12  -4   4   31.65    0.73
 -12  -4   4   30.63    0.71
  12  -4  -4   31.40    0.73
  12   4  -4   30.91    0.76
 -12   4   4   31.70    0.78
 -11  -4   4   11.54    0.40
  11  -4  -4   12.60    0.43
 -11  -4   4   12.70    0.40
  11   4  -4   11.36    0.44
 -11   4   4   11.60    0.44
  10  -4  -4    2.80    0.21
 -10  -4   4    2.61    0.27
 -10  -4   4    2.53    0.25
  10  -4  -4    2.50    0.26
 -10   4   4    2.54    0.20
  10   4  -4    2.53    0.25
 -10   4   4    3.08    0.30
  -9  -4   4    5.63    0.29
  -9  -4   4    6.13    0.28
   9  -4  -4    6.14    0.30
   9  -4  -4    6.60    0.24
  -9   4   4    6.41    0.21
   9   4  -4    6.03    0.32
  -9   4   4    6.43    0.32
  -8  -4   4    7.71    0.27
   8  -4  -4    7.80    0.25
  -8  -4   4    7.65    0.30
   8   4  -4    7.78    0.33
  -8   4   4    8.01    0.29
  -8   4   4    7.76    0.22
  -8   4   4    7.75    0.31
   8   4  -4    7.66    0.24
   7  -4  -4    4.64    0.21
  -7  -4   4    4.97    0.25
  -7  -4   4    4.45    0.21
  -7   4   4    4.37    0.26
   7   4  -4    4.74    0.19
  -7   4   4    5.02    0.16
   7   4  -4    4.33    0.27
  -7   4   4    4.63    0.22
  -6  -4   4    4.63    0.20
   6  -4  -4    4.62    0.20
  -6   4   4    4.42    0.14
   6   4  -4    4.82    0.19
  -6   4   4    4.34    0.23
  -6   4   4    4.39    0.21
   6   4  -4    4.64    0.25
  -5  -4   4    3.09    0.16
  -5  -4   4    2.87    0.21
   5  -4  -4    3.47    0.12
   5  -4  -4    3.36    0.19
   5   4  -4    3.33    0.20
  -5   4   4    3.28    0.19
  -5   4   4    2.96    0.20
   5   4  -4    3.29    0.16
   4  -4  -4    9.85    0.20
   4  -4  -4    9.28    0.25
  -4  -4   4   10.03    0.23
   4   4  -4    9.38    0.28
  -4   4   4    9.90    0.26
  -4   4   4    9.64    0.27
   4   4  -4    9.54    0.25
   3  -4  -4    2.17    0.15
  -3  -4   4    2.25    0.17
   3  -4  -4    2.25    0.10
  -3  -4   4    2.18    0.11
   3   4  -4    2.34    0.17
  -3   4   4    2.16    0.16
  -3   4   4    1.90    0.15
   3   4  -4    2.33    0.16
  -2  -4   4   15.18    0.36
   2  -4  -4   15.84    0.35
  -2  -4   4   15.22    0.31
   2  -4  -4   15.62    0.30
  -2   4   4   16.01    0.35
   2   4  -4   15.25    0.35
   2   4  -4   15.66    0.35
  -2   4   4   15.93    0.35
  -1  -4   4    4.27    0.14
  -1  -4   4    4.25    0.18
   1  -4  -4    3.84    0.16
   1  -4  -4    4.26    0.14
  -1   4   4    4.03    0.16
  -1   4   4    4.17    0.17
   1   4  -4    4.17    0.17
   1   4  -4    3.63    0.16
   0  -4  -4   24.29    0.50
   0  -4   4   25.35    0.51
   0  -4   4   24.89    0.49
   0  -4  -4   25.71    0.48
   0   4   4   25.73    0.51
   0   4   4   25.53    0.50
   0   4  -4   24.79    0.51
   0   4  -4   24.91    0.49
   1  -4   4    0.20    0.08
  -1  -4  -4    0.08    0.07
   1  -4   4    0.25    0.09
  -1  -4  -4   -0.02    0.08
  -1   4  -4    0.03    0.09
   1   4   4    0.17    0.09
   1   4   4    0.07    0.08
  -1   4  -4    0.29    0.07
   2  -4   4    1.17    0.10
  -2  -4  -4    1.33    0.14
  -2  -4  -4    1.10    0.10
  -2   4  -4    1.00    0.11
  -2   4  -4    1.17    0.11
   2   4   4    1.26    0.11
  -2   4  -4    0.98    0.09
   2   4   4    1.00    0.12
   3  -4   4    4.82    0.21
  -3  -4  -4    5.01    0.18
  -3  -4  -4    4.99    0.20
  -3   4  -4    5.11    0.20
  -3   4  -4    5.45    0.21
  -3   4  -4    5.09    0.18
   3   4   4    4.72    0.22
   3   4   4    4.63    0.20
  -4  -4  -4   30.97    0.62
  -4  -4  -4   31.74    0.59
  -4   4  -4   30.74    0.62
  -4   4  -4   30.70    0.62
  -4   4  -4   30.61    0.60
  -4   4  -4   30.71    0.65
   4   4   4   30.27    0.64
   4   4   4   31.31    0.64
  -5  -4  -4    0.38    0.09
  -5  -4  -4    0.01    0.11
  -5   4  -4    0.36    0.12
   5   4   4    0.45    0.14
  -5   4  -4    0.33    0.11
  -5   4  -4    0.42    0.10
   5   4   4    0.39    0.12
  -5   4  -4    0.43    0.13
  -6  -4  -4    1.59    0.15
  -6  -4  -4    1.15    0.15
   6  -4   4    1.52    0.13
   6   4   4    1.52    0.18
   6   4   4    1.42    0.16
  -6   4  -4    1.49    0.15
  -6   4  -4    1.50    0.17
  -6   4  -4    1.14    0.14
  -7  -4  -4    2.49    0.23
  -7  -4  -4    2.90    0.15
   7  -4   4    2.58    0.21
   7   4   4    2.71    0.27
   7   4   4    3.02    0.25
  -7   4  -4    2.79    0.21
  -7   4  -4    2.54    0.23
  -7   4  -4    2.38    0.21
   8  -4   4    3.20    0.24
  -8  -4  -4    3.98    0.26
  -8   4  -4    3.60    0.23
  -8   4  -4    3.46    0.29
   8   4   4    3.83    0.28
   8   4   4    3.75    0.31
  -8   4  -4    3.90    0.25
  -9  -4  -4    0.47    0.18
   9  -4   4    0.69    0.17
   9   4   4    0.32    0.22
   9   4   4    0.84    0.19
  -9   4  -4    0.56    0.16
  -9   4  -4    0.28    0.20
 -10  -4  -4    6.11    0.33
  10  -4   4    6.97    0.33
 -10   4  -4    6.70    0.32
  10   4   4    5.58    0.35
 -10   4  -4    5.89    0.39
  10   4   4    5.56    0.39
  11  -4   4    0.15    0.21
 -11  -4  -4   -0.26    0.19
 -11   4  -4   -0.17    0.23
  11   4   4    0.09    0.24
  11   4   4    0.39    0.22
 -11   4  -4    0.18    0.19
 -12  -4  -4   13.38    0.48
  12  -4   4   13.30    0.47
 -12   4  -4   13.24    0.45
  12   4   4   13.28    0.51
  12   4   4   13.72    0.52
 -12   4  -4   13.61    0.53
  13  -4   4    2.46    0.28
 -13  -4  -4    2.87    0.29
 -13   4  -4    2.61    0.27
 -13   4  -4    2.43    0.32
  13   4   4    2.77    0.31
  13   4   4    2.36    0.33
 -14  -4  -4    1.30    0.28
  14   4   4    0.57    0.30
 -14   4  -4    1.04    0.32
  14   4   4    0.95    0.33
 -14   4  -4    0.92    0.25
 -15  -4  -4   -0.11    0.27
 -15   4  -4    0.31    0.26
  15   4   4   -0.10    0.30
 -15   4  -4   -0.51    0.32
  15   4   4    0.07    0.34
  16  -4   4    0.84    0.38
 -16  -4  -4    0.60    0.31
  16   4   4    0.57    0.34
 -16   4  -4    0.67    0.28
  16   4   4    0.64    0.37
 -17  -4  -4    0.15    0.33
  17   4   4    0.53    0.36
  17   4   4    0.15    0.39
 -19  -5   4    0.41    0.34
  18  -5  -4    1.59    0.39
 -18  -5   4    1.66    0.34
 -18   5   4    1.25    0.39
  18   5  -4    1.54    0.42
 -17  -5   4   -0.31    0.28
  17  -5  -4    0.00    0.34
 -17   5   4    0.64    0.34
  17   5  -4    0.10    0.36
 -16  -5   4   -0.44    0.25
  16  -5  -4    0.55    0.32
  16   5  -4   -0.05    0.33
 -16   5   4   -0.26    0.30
  15  -5  -4    2.49    0.34
 -15  -5   4    2.91    0.30
 -15   5   4    2.15    0.32
  15   5  -4    2.04    0.35
 -14  -5   4    0.05    0.22
 -14  -5   4    0.51    0.24
  14  -5  -4    0.39    0.27
  14   5  -4    0.10    0.29
 -14   5   4    0.31    0.27
 -13  -5   4    8.09    0.39
 -13  -5   4    7.14    0.39
  13  -5  -4    8.26    0.41
  13   5  -4    7.89    0.45
 -13   5   4    6.82    0.42
  12  -5  -4    0.20    0.23
 -12  -5   4    0.19    0.19
 -12  -5   4    0.42    0.21
 -12   5   4    1.04    0.24
  12   5  -4    0.33    0.25
 -11  -5   4   -0.46    0.16
 -11  -5   4   -0.45    0.18
  11  -5  -4    0.30    0.21
  11   5  -4   -0.43    0.22
 -11   5   4    0.22    0.21
 -10  -5   4   -0.04    0.17
  10  -5  -4    0.07    0.16
  10  -5  -4    0.03    0.19
 -10  -5   4    0.12    0.15
  10   5  -4   -0.13    0.21
 -10   5   4   -0.19    0.18
  -9  -5   4    0.40    0.14
  -9  -5   4    0.46    0.18
   9  -5  -4    0.28    0.16
   9   5  -4    0.46    0.20
  -9   5   4    0.31    0.16
  -9   5   4    0.65    0.18
  -8  -5   4    2.28    0.20
   8  -5  -4    2.18    0.22
  -8  -5   4    1.93    0.19
  -8   5   4    2.08    0.19
  -8   5   4    2.63    0.16
  -8   5   4    2.36    0.25
   8   5  -4    2.55    0.19
   8   5  -4    2.27    0.22
  -7  -5   4   14.00    0.40
   7  -5  -4   14.07    0.37
  -7  -5   4   14.43    0.35
   7   5  -4   14.12    0.34
  -7   5   4   14.55    0.41
   7   5  -4   14.40    0.43
  -7   5   4   14.81    0.39
  -7   5   4   13.81    0.30
   6  -5  -4    5.57    0.17
   6  -5  -4    4.91    0.22
  -6  -5   4    5.10    0.19
  -6   5   4    5.38    0.25
   6   5  -4    5.70    0.28
  -6   5   4    5.32    0.24
   6   5  -4    5.31    0.22
   5  -5  -4    6.90    0.19
   5  -5  -4    6.94    0.26
  -5  -5   4    6.80    0.20
  -5   5   4    7.64    0.26
   5   5  -4    6.76    0.28
   5   5  -4    6.90    0.24
  -5   5   4    7.04    0.25
  -4  -5   4   15.56    0.40
   4  -5  -4   16.42    0.38
  -4  -5   4   16.04    0.33
   4  -5  -4   16.14    0.32
   4   5  -4   16.25    0.38
  -4   5   4   16.11    0.38
  -4   5   4   16.08    0.39
   4   5  -4   16.86    0.40
  -3  -5   4   11.18    0.32
  -3  -5   4   11.01    0.23
   3  -5  -4   11.28    0.30
   3  -5  -4   10.82    0.25
   3   5  -4   11.41    0.30
  -3   5   4   11.35    0.29
   3   5  -4   10.91    0.31
  -2  -5   4   18.22    0.42
  -2  -5   4   18.55    0.35
   2  -5  -4   18.47    0.37
   2  -5  -4   18.11    0.41
  -2   5   4   18.57    0.41
   2   5  -4   18.62    0.41
  -2   5   4   18.14    0.40
   2   5  -4   18.54    0.41
   1  -5  -4    5.50    0.18
   1  -5  -4    5.57    0.21
  -1  -5   4    5.91    0.24
  -1  -5   4    5.92    0.17
  -1   5   4    6.03    0.23
   1   5  -4    5.69    0.22
  -1   5   4    5.92    0.20
   1   5  -4    5.85    0.21
   0  -5  -4    4.13    0.18
   0  -5   4    4.47    0.16
   0  -5   4    4.50    0.22
   0  -5  -4    4.24    0.19
   0   5   4    4.91    0.21
   0   5  -4    4.18    0.18
   0   5   4    4.45    0.18
   0   5  -4    3.86    0.19
   1  -5   4   31.26    0.64
  -1  -5  -4   33.17    0.62
  -1  -5  -4   33.09    0.64
   1  -5   4   31.38    0.62
  -1   5  -4   31.24    0.65
   1   5   4   32.71    0.65
  -1   5  -4   31.12    0.63
   1   5   4   33.19    0.63
   2  -5   4   -0.01    0.09
   2  -5   4    0.11    0.11
  -2  -5  -4   -0.01    0.10
  -2  -5  -4    0.09    0.09
  -2   5  -4    0.12    0.12
   2   5   4    0.06    0.09
  -2   5  -4   -0.03    0.09
   2   5   4    0.08    0.11
  -3  -5  -4    0.27    0.11
  -3  -5  -4    0.25    0.11
   3  -5   4   -0.04    0.10
  -3   5  -4    0.32    0.12
   3   5   4    0.14    0.10
   3   5   4    0.05    0.12
  -3   5  -4    0.22    0.11
  -3   5  -4    0.17    0.10
  -4  -5  -4    0.17    0.12
  -4  -5  -4    0.02    0.11
   4   5   4   -0.09    0.13
  -4   5  -4    0.02    0.10
  -4   5  -4    0.00    0.11
   4   5   4    0.16    0.11
  -4   5  -4   -0.11    0.11
  -4   5  -4   -0.06    0.13
  -5  -5  -4    1.69    0.17
  -5  -5  -4    1.43    0.15
  -5   5  -4    1.55    0.16
   5   5   4    1.54    0.18
  -5   5  -4    1.42    0.16
  -5   5  -4    1.95    0.20
  -5   5  -4    1.35    0.14
   5   5   4    1.30    0.15
  -6  -5  -4   12.65    0.37
  -6  -5  -4   12.51    0.31
   6   5   4   12.54    0.41
   6   5   4   13.34    0.38
  -6   5  -4   12.61    0.39
  -6   5  -4   12.97    0.36
  -6   5  -4   12.11    0.36
  -6   5  -4   12.67    0.34
  -7  -5  -4   -0.01    0.11
   7  -5   4    0.25    0.14
  -7  -5  -4    0.13    0.15
  -7   5  -4    0.35    0.15
  -7   5  -4    0.21    0.17
   7   5   4    0.19    0.19
  -7   5  -4    0.01    0.14
   7   5   4   -0.06    0.15
  -8  -5  -4    0.42    0.17
   8  -5   4    0.89    0.17
  -8   5  -4    0.73    0.16
  -8   5  -4    0.96    0.20
   8   5   4    0.89    0.22
  -8   5  -4    0.75    0.16
   8   5   4    0.74    0.18
  -9  -5  -4    6.84    0.34
   9  -5   4    6.42    0.32
  -9   5  -4    7.11    0.30
   9   5   4    6.12    0.38
   9   5   4    7.17    0.35
  -9   5  -4    6.86    0.32
  -9   5  -4    6.98    0.38
  10  -5   4    6.17    0.33
 -10  -5  -4    6.25    0.35
  10   5   4    5.91    0.35
  10   5   4    5.60    0.39
 -10   5  -4    6.21    0.32
 -10   5  -4    5.62    0.39
  11  -5   4    0.17    0.21
 -11  -5  -4   -0.18    0.20
  11   5   4    0.31    0.22
  11   5   4   -0.01    0.26
 -11   5  -4    0.22    0.24
 -11   5  -4   -0.14    0.19
  12  -5   4    0.05    0.22
 -12  -5  -4   -0.15    0.22
  12   5   4    0.03    0.28
  12   5   4   -0.10    0.24
 -12   5  -4   -0.22    0.21
 -12   5  -4   -0.20    0.25
 -13  -5  -4    0.15    0.24
  13  -5   4    0.23    0.25
 -13   5  -4    0.48    0.29
  13   5   4   -0.17    0.29
  13   5   4    0.45    0.27
 -13   5  -4    0.18    0.23
 -14  -5  -4    0.23    0.27
 -14   5  -4   -0.13    0.30
  14   5   4    0.46    0.33
 -14   5  -4    0.17    0.24
  14   5   4    0.62    0.30
 -15  -5  -4    0.30    0.29
  15   5   4    0.61    0.32
  15   5   4    0.82    0.36
 -15   5  -4    0.25    0.27
 -15   5  -4    0.38    0.34
  16  -5   4    0.27    0.38
 -16  -5  -4   -0.15    0.31
  16   5   4   -0.35    0.37
  16   5   4   -0.06    0.34
  17   5   4    6.03    0.58
  18  -6  -4    0.37    0.38
 -18  -6   4   -0.09    0.32
  17  -6  -4    2.40    0.39
 -17  -6   4    2.06    0.35
  17   6  -4    3.07    0.44
 -17   6   4    2.33    0.39
  16  -6  -4    0.28    0.33
 -16  -6   4    0.27    0.28
  16   6  -4    0.33    0.36
 -16   6   4    0.56    0.33
 -15  -6   4    0.24    0.26
  15  -6  -4    0.16    0.31
  15   6  -4    0.16    0.33
 -15   6   4    0.06    0.29
 -14  -6   4    2.34    0.29
  14  -6  -4    2.80    0.32
  14   6  -4    1.61    0.34
 -14   6   4    2.44    0.32
  13  -6  -4   -0.12    0.25
 -13  -6   4    0.71    0.24
  13   6  -4   -0.15    0.28
 -13   6   4   -0.05    0.25
  12  -6  -4    1.49    0.26
 -12  -6   4    1.57    0.24
 -12   6   4    1.55    0.26
  12   6  -4    1.60    0.29
  11  -6  -4    0.47    0.20
  11  -6  -4    0.37    0.22
 -11  -6   4    0.18    0.21
 -11   6   4    0.04    0.21
  11   6  -4    0.07    0.26
  10  -6  -4    5.69    0.29
  10  -6  -4    6.57    0.35
 -10  -6   4    5.76    0.35
 -10   6   4    5.55    0.35
  10   6  -4    5.95    0.40
 -10   6   4    5.91    0.33
  -9  -6   4    1.14    0.20
   9  -6  -4    1.02    0.19
  -9   6   4    1.00    0.20
  -9   6   4    1.13    0.19
   9   6  -4    1.14    0.23
  -8  -6   4    1.02    0.19
   8  -6  -4    1.15    0.19
  -8   6   4    1.05    0.18
   8   6  -4    0.69    0.21
  -8   6   4    0.67    0.18
   8   6  -4    1.06    0.16
   7  -6  -4   -0.04    0.16
  -7  -6   4   -0.02    0.15
  -7  -6   4   -0.05    0.10
  -7   6   4   -0.28    0.14
  -7   6   4    0.05    0.15
   7   6  -4    0.04    0.18
   7   6  -4    0.13    0.14
   6  -6  -4    0.14    0.16
   6  -6  -4    0.04    0.09
  -6  -6   4   -0.09    0.15
  -6  -6   4    0.06    0.08
  -6   6   4    0.13    0.13
   6   6  -4    0.09    0.16
  -6   6   4    0.01    0.14
   6   6  -4    0.21    0.13
  -5  -6   4   13.82    0.29
  -5  -6   4   13.35    0.39
   5  -6  -4   14.09    0.37
   5  -6  -4   13.79    0.31
   5   6  -4   13.51    0.35
  -5   6   4   14.23    0.38
   5   6  -4   13.74    0.40
  -5   6   4   13.23    0.37
  -4  -6   4    0.75    0.15
   4  -6  -4    0.53    0.09
   4  -6  -4    0.63    0.15
  -4   6   4    0.67    0.13
  -4   6   4    0.55    0.12
   4   6  -4    0.69    0.15
   4   6  -4    0.49    0.14
   3  -6  -4    2.86    0.21
   3  -6  -4    2.96    0.17
  -3  -6   4    3.11    0.22
  -3   6   4    3.15    0.19
   3   6  -4    3.26    0.20
   3   6  -4    3.33    0.23
  -3   6   4    3.13    0.21
   2  -6  -4   57.71    1.08
  -2  -6   4   57.73    1.08
   2  -6  -4   57.21    1.03
   2   6  -4   57.19    1.08
  -2   6   4   57.01    1.06
   2   6  -4   56.84    1.08
  -2   6   4   57.05    1.08
  -1  -6   4   39.75    0.78
   1  -6  -4   37.96    0.77
   1  -6  -4   39.65    0.74
  -1  -6   4   39.93    0.71
  -1   6   4   38.02    0.77
   1   6  -4   39.08    0.78
   1   6  -4   39.25    0.77
  -1   6   4   39.89    0.75
   0  -6   4    0.73    0.09
   0  -6  -4    0.97    0.14
   0  -6   4    0.63    0.13
   0  -6  -4    0.79    0.11
   0   6   4    0.72    0.13
   0   6   4    0.59    0.09
   0   6  -4    0.65    0.14
   0   6  -4    0.54    0.11
  -1  -6  -4    9.66    0.29
   1  -6   4   10.48    0.31
  -1  -6  -4   10.36    0.29
   1  -6   4   10.22    0.26
   1   6   4   10.79    0.32
   1   6   4    9.83    0.27
  -1   6  -4   10.01    0.31
  -1   6  -4    9.81    0.29
  -2  -6  -4   32.92    0.67
  -2  -6  -4   33.19    0.66
   2  -6   4   32.95    0.65
   2  -6   4   33.00    0.68
   2   6   4   33.20    0.69
   2   6   4   32.84    0.65
  -2   6  -4   32.96    0.68
  -2   6  -4   31.78    0.66
   3  -6   4    1.34    0.16
  -3  -6  -4    1.09    0.14
   3  -6   4    1.28    0.14
  -3  -6  -4    1.35    0.15
   3   6   4    1.62    0.13
  -3   6  -4    1.30    0.13
  -3   6  -4    1.17    0.16
   3   6   4    1.20    0.16
   4  -6   4    1.33    0.15
  -4  -6  -4    1.46    0.15
  -4  -6  -4    1.41    0.16
   4   6   4    1.19    0.17
  -4   6  -4    1.35    0.16
  -4   6  -4    1.35    0.14
  -4   6  -4    1.03    0.15
   4   6   4    1.29    0.14
  -5  -6  -4    2.00    0.18
  -5  -6  -4    1.86    0.16
  -5   6  -4    2.23    0.23
   5   6   4    1.87    0.16
  -5   6  -4    2.12    0.22
  -5   6  -4    1.82    0.16
  -5   6  -4    1.84    0.19
   5   6   4    2.27    0.21
  -6  -6  -4    2.18    0.20
  -6  -6  -4    2.42    0.26
  -6   6  -4    2.24    0.24
  -6   6  -4    2.56    0.26
   6   6   4    2.32    0.24
   6   6   4    2.32    0.23
  -6   6  -4    2.54    0.23
  -6   6  -4    2.15    0.19
  -7  -6  -4    1.06    0.15
  -7  -6  -4    1.28    0.19
   7   6   4    0.84    0.17
  -7   6  -4    0.97    0.17
   7   6   4    1.11    0.22
  -7   6  -4    0.79    0.17
  -7   6  -4    0.77    0.18
  -7   6  -4    0.92    0.19
   8  -6   4    4.56    0.29
  -8  -6  -4    4.24    0.30
   8   6   4    5.05    0.37
  -8   6  -4    4.04    0.33
   8   6   4    4.81    0.30
  -8   6  -4    4.36    0.28
  -8   6  -4    4.23    0.28
  -9  -6  -4   -0.11    0.19
   9  -6   4   -0.06    0.18
   9   6   4    0.25    0.19
   9   6   4    0.22    0.24
  -9   6  -4   -0.05    0.18
  -9   6  -4    0.10    0.18
  -9   6  -4   -0.05    0.20
  10  -6   4    1.73    0.23
 -10  -6  -4    1.85    0.25
 -10   6  -4    2.22    0.23
 -10   6  -4    2.00    0.26
  10   6   4    1.98    0.25
  10   6   4    1.45    0.28
 -11  -6  -4    2.96    0.28
  11  -6   4    2.41    0.25
  11   6   4    3.18    0.33
 -11   6  -4    3.19    0.32
 -11   6  -4    2.95    0.30
  11   6   4    3.42    0.35
  12  -6   4    0.68    0.25
 -12  -6  -4    0.27    0.24
  12   6   4    0.56    0.25
 -12   6  -4    0.14    0.22
  12   6   4    0.08    0.30
 -12   6  -4   -0.07    0.26
 -13  -6  -4   -0.07    0.26
  13   6   4    0.06    0.31
 -13   6  -4    0.06    0.29
 -13   6  -4    0.26    0.24
  13   6   4    0.00    0.27
 -14  -6  -4   15.10    0.57
  14   6   4   15.62    0.63
 -14   6  -4   15.68    0.64
 -14   6  -4   16.01    0.54
 -15  -6  -4    0.06    0.30
  15   6   4    0.00    0.36
 -15   6  -4    0.27    0.35
 -16  -6  -4    0.21    0.33
  16  -6   4   -0.60    0.37
  16   6   4   -0.33    0.38
 -17  -7   4    2.54    0.36
  17  -7  -4    2.97    0.41
 -17   7   4    2.07    0.40
  17   7  -4    2.48    0.45
  16  -7  -4    0.72    0.35
 -16  -7   4    0.74    0.32
 -16   7   4   -0.02    0.33
  16   7  -4    1.32    0.40
 -15  -7   4    2.98    0.34
  15  -7  -4    2.22    0.35
 -15   7   4    1.93    0.35
  15   7  -4    2.45    0.39
 -14  -7   4    0.95    0.28
  14  -7  -4    1.20    0.31
 -14   7   4   -0.33    0.28
  14   7  -4    0.15    0.33
 -13  -7   4    1.29    0.27
  13  -7  -4    0.95    0.28
  13   7  -4    1.26    0.33
 -13   7   4    1.38    0.29
 -12  -7   4   -0.13    0.22
  12  -7  -4    0.09    0.25
 -12   7   4    0.32    0.25
  12   7  -4    0.17    0.29
  11  -7  -4   34.05    0.80
  11  -7  -4   34.16    0.75
 -11  -7   4   34.35    0.81
 -11   7   4   34.70    0.83
  10  -7  -4    1.34    0.22
 -10  -7   4    1.13    0.24
 -10   7   4    1.29    0.23
 -10   7   4    1.58    0.23
  10   7  -4    1.46    0.28
  -9  -7   4   15.77    0.50
   9  -7  -4   17.05    0.47
   9   7  -4   17.06    0.55
  -9   7   4   16.89    0.48
  -9   7   4   16.72    0.50
   8  -7  -4    0.21    0.20
  -8  -7   4    0.19    0.19
  -8   7   4    0.13    0.17
   8   7  -4    0.16    0.16
  -8   7   4    0.20    0.18
   8   7  -4   -0.22    0.21
  -7  -7   4    2.28    0.22
   7  -7  -4    3.22    0.28
   7   7  -4    2.56    0.25
  -7   7   4    2.94    0.26
   7   7  -4    2.56    0.23
  -7   7   4    2.74    0.26
   6  -7  -4    0.06    0.17
  -6  -7   4    0.30    0.17
  -6   7   4    0.00    0.15
   6   7  -4    0.13    0.19
   6   7  -4    0.27    0.15
  -6   7   4    0.28    0.14
   5  -7  -4   25.87    0.51
   5  -7  -4   25.52    0.58
  -5   7   4   25.70    0.57
  -5   7   4   24.86    0.58
   5   7  -4   25.22    0.60
   5   7  -4   24.26    0.56
  -4  -7   4    1.41    0.18
   4  -7  -4    1.90    0.18
   4  -7  -4    1.36    0.18
   4   7  -4    1.67    0.18
   4   7  -4    1.53    0.18
  -4   7   4    1.77    0.17
  -4   7   4    1.77    0.20
  -3  -7   4   77.23    1.45
   3  -7  -4   77.48    1.44
   3  -7  -4   78.29    1.38
  -3   7   4   79.61    1.45
   3   7  -4   77.08    1.44
   3   7  -4   76.25    1.44
  -3   7   4   76.92    1.43
   2  -7  -4    1.18    0.17
  -2  -7   4    1.36    0.17
   2  -7  -4    1.16    0.12
  -2   7   4    1.29    0.16
   2   7  -4    1.17    0.16
  -2   7   4    1.09    0.12
   2   7  -4    1.06    0.16
   1  -7  -4   36.23    0.76
  -1  -7   4   37.29    0.77
   1  -7  -4   37.05    0.71
   1   7  -4   37.20    0.76
   1   7  -4   35.31    0.75
  -1   7   4   37.42    0.72
  -1   7   4   37.66    0.76
   0  -7   4   -0.06    0.14
   0  -7  -4    0.00    0.11
   0  -7   4   -0.03    0.08
   0  -7  -4   -0.15    0.14
   0   7  -4    0.37    0.15
   0   7   4    0.07    0.09
   0   7   4    0.11    0.14
   0   7  -4   -0.02    0.12
  -1  -7  -4    4.31    0.24
   1  -7   4    4.64    0.26
   1  -7   4    4.77    0.19
  -1  -7  -4    4.72    0.23
  -1   7  -4    4.39    0.25
   1   7   4    4.83    0.20
  -1   7  -4    4.39    0.23
   1   7   4    4.65    0.27
  -2  -7  -4    1.83    0.16
   2  -7   4    2.48    0.24
  -2  -7  -4    2.07    0.19
   2  -7   4    2.06    0.19
   2   7   4    2.05    0.18
   2   7   4    2.40    0.25
  -2   7  -4    2.14    0.22
  -2   7  -4    1.67    0.18
  -3  -7  -4    3.92    0.25
   3  -7   4    4.20    0.26
  -3  -7  -4    4.17    0.25
   3  -7   4    4.20    0.24
  -3   7  -4    3.85    0.25
   3   7   4    4.45    0.21
   3   7   4    3.95    0.28
  -3   7  -4    4.11    0.25
  -4  -7  -4   -0.05    0.14
   4  -7   4    0.17    0.14
   4  -7   4    0.01    0.15
  -4  -7  -4   -0.04    0.15
  -4   7  -4    0.00    0.14
  -4   7  -4    0.03    0.16
   4   7   4   -0.02    0.17
   4   7   4    0.20    0.13
   5  -7   4    4.33    0.27
  -5  -7  -4    3.89    0.28
  -5  -7  -4    4.34    0.24
  -5   7  -4    4.23    0.26
  -5   7  -4    3.58    0.29
  -5   7  -4    3.91    0.27
  -5   7  -4    4.05    0.28
   5   7   4    3.90    0.25
   5   7   4    3.68    0.31
  -6  -7  -4    3.17    0.28
  -6  -7  -4    3.50    0.25
  -6   7  -4    3.45    0.26
  -6   7  -4    3.21    0.27
  -6   7  -4    3.36    0.27
   6   7   4    3.92    0.31
  -6   7  -4    2.80    0.28
   6   7   4    3.59    0.27
  -7  -7  -4    2.18    0.22
   7   7   4    2.04    0.26
  -7   7  -4    1.99    0.22
  -7   7  -4    1.78    0.20
   7   7   4    2.07    0.20
  -7   7  -4    2.00    0.22
  -7   7  -4    2.57    0.26
  -8  -7  -4    3.58    0.31
  -8   7  -4    2.69    0.29
  -8   7  -4    2.89    0.28
   8   7   4    3.53    0.36
  -8   7  -4    2.78    0.25
  -8   7  -4    2.53    0.23
   8   7   4    3.45    0.30
   9  -7   4   14.70    0.46
  -9  -7  -4   14.77    0.48
  -9   7  -4   14.34    0.50
   9   7   4   15.08    0.53
  -9   7  -4   14.54    0.46
  -9   7  -4   14.57    0.45
  10  -7   4    4.53    0.35
 -10  -7  -4    5.54    0.37
 -10   7  -4    4.68    0.38
  10   7   4    4.18    0.42
 -10   7  -4    4.83    0.34
 -11  -7  -4    2.71    0.29
  11  -7   4    2.94    0.28
 -11   7  -4    3.26    0.32
  11   7   4    3.02    0.34
 -11   7  -4    3.10    0.27
 -12  -7  -4    0.66    0.27
  12   7   4    0.29    0.31
 -12   7  -4    0.30    0.24
 -12   7  -4    0.71    0.29
 -13  -7  -4    6.63    0.45
 -13   7  -4    6.57    0.42
 -13   7  -4    5.51    0.49
  13   7   4    6.71    0.51
 -14  -7  -4   -0.20    0.29
 -14   7  -4    0.09    0.33
  14   7   4   -0.46    0.35
  15  -7   4    0.09    0.37
 -15  -7  -4   -0.37    0.31
  15   7   4   -0.35    0.38
 -15   7  -4    0.52    0.36
  16   7   4    1.05    0.42
  17  -8  -4   -0.44    0.38
 -17   8   4   -0.30    0.36
 -16  -8   4    7.19    0.52
  16  -8  -4    8.11    0.55
 -16   8   4    6.82    0.56
  16   8  -4    7.85    0.61
 -15  -8   4    1.73    0.33
  15  -8  -4    2.58    0.37
 -15   8   4    1.94    0.36
  15   8  -4    0.82    0.39
 -14  -8   4   11.04    0.52
  14  -8  -4   11.53    0.53
 -14   8   4   11.11    0.54
  14   8  -4   10.93    0.59
  13  -8  -4    0.57    0.29
 -13  -8   4    0.29    0.27
 -13   8   4    0.52    0.28
  13   8  -4    0.49    0.34
  12  -8  -4   17.04    0.57
 -12  -8   4   15.74    0.56
 -12   8   4   18.26    0.58
  12   8  -4   16.83    0.63
 -11  -8   4    3.14    0.29
  11  -8  -4    3.69    0.34
 -11   8   4    4.21    0.38
  11   8  -4    3.24    0.35
 -11   8   4    3.48    0.35
 -10  -8   4   40.36    0.91
  10  -8  -4   41.13    0.87
 -10   8   4   39.72    0.88
  10   8  -4   38.75    0.93
 -10   8   4   40.02    0.91
  -9  -8   4    2.23    0.26
   9  -8  -4    2.54    0.25
  -9   8   4    1.62    0.23
  -9   8   4    2.16    0.24
   9   8  -4    1.87    0.29
  -8  -8   4   21.07    0.60
   8  -8  -4   21.96    0.56
  -8   8   4   21.38    0.56
   8   8  -4   21.84    0.54
   8   8  -4   22.46    0.62
  -8   8   4   22.45    0.58
   7  -8  -4    6.26    0.33
  -7  -8   4    6.41    0.35
   7   8  -4    6.15    0.37
  -7   8   4    6.20    0.33
  -7   8   4    6.10    0.31
   7   8  -4    6.70    0.31
   6  -8  -4   27.32    0.64
  -6   8   4   27.71    0.64
   6   8  -4   28.38    0.63
   6   8  -4   26.49    0.66
  -6   8   4   27.37    0.63
   5  -8  -4    1.18    0.22
  -5  -8   4    0.87    0.19
  -5   8   4    0.85    0.15
   5   8  -4    1.04    0.20
  -5   8   4    0.67    0.18
   5   8  -4    0.95    0.19
  -4  -8   4   15.49    0.45
   4  -8  -4   15.65    0.45
  -4   8   4   15.67    0.44
   4   8  -4   15.83    0.45
   4   8  -4   15.38    0.43
  -4   8   4   15.13    0.40
   3  -8  -4    0.79    0.13
   3  -8  -4    0.76    0.19
  -3  -8   4    0.80    0.18
   3   8  -4    0.71    0.19
  -3   8   4    0.64    0.17
   3   8  -4    0.79    0.18
  -3   8   4    0.76    0.13
   2  -8  -4   45.95    0.93
   2  -8  -4   46.24    0.88
  -2  -8   4   46.34    0.94
  -2   8   4   45.99    0.93
   2   8  -4   45.87    0.93
  -2   8   4   47.31    0.89
   2   8  -4   44.55    0.92
   1  -8  -4    6.32    0.30
   1  -8  -4    7.10    0.26
  -1  -8   4    6.90    0.32
   1   8  -4    7.03    0.30
   1   8  -4    6.73    0.31
  -1   8   4    6.88    0.24
  -1   8   4    6.96    0.30
   0  -8   4   28.35    0.65
   0  -8  -4   29.06    0.65
   0  -8  -4   29.61    0.61
   0   8   4   28.89    0.58
   0   8  -4   28.91    0.63
   0   8  -4   28.81    0.65
   0   8   4   28.92    0.65
  -1  -8  -4    2.35    0.24
   1  -8   4    2.09    0.19
  -1  -8  -4    2.21    0.23
   1   8   4    1.80    0.20
  -1   8  -4    1.84    0.20
  -1   8  -4    2.14    0.19
   1   8   4    2.18    0.18
   2  -8   4   29.46    0.66
  -2  -8  -4   29.25    0.64
  -2  -8  -4   29.88    0.64
  -2   8  -4   28.58    0.64
  -2   8  -4   28.95    0.66
   2   8   4   29.74    0.67
  -3  -8  -4    6.62    0.30
   3  -8   4    7.04    0.32
  -3  -8  -4    7.15    0.30
   3   8   4    6.97    0.35
  -3   8  -4    6.94    0.31
  -3   8  -4    7.27    0.32
   4  -8   4   13.91    0.43
  -4  -8  -4   13.39    0.42
  -4  -8  -4   14.11    0.41
   4  -8   4   13.87    0.39
   4   8   4   13.63    0.45
  -4   8  -4   14.14    0.41
  -4   8  -4   14.01    0.43
   5  -8   4    2.48    0.22
  -5  -8  -4    2.20    0.22
   5  -8   4    2.32    0.21
  -5  -8  -4    2.23    0.21
  -5   8  -4    2.04    0.23
  -5   8  -4    2.52    0.27
   5   8   4    2.39    0.24
  -6  -8  -4   39.39    0.79
  -6  -8  -4   38.13    0.83
   6  -8   4   37.89    0.82
  -6   8  -4   37.42    0.83
  -6   8  -4   39.16    0.83
   6   8   4   39.57    0.87
  -6   8  -4   37.44    0.81
  -7  -8  -4    8.83    0.38
  -7   8  -4    8.06    0.35
  -7   8  -4    8.74    0.39
  -7   8  -4    8.23    0.36
   7   8   4    8.21    0.43
  -7   8  -4    8.34    0.35
  -8  -8  -4   28.05    0.70
   8   8   4   29.90    0.75
  -8   8  -4   28.40    0.68
  -8   8  -4   28.76    0.71
  -8   8  -4   28.35    0.67
  -8   8  -4   29.27    0.68
   9  -8   4    2.17    0.25
  -9  -8  -4    2.66    0.28
  -9   8  -4    2.03    0.26
  -9   8  -4    2.26    0.25
   9   8   4    2.97    0.32
  -9   8  -4    2.52    0.25
 -10  -8  -4   14.72    0.52
  10  -8   4   13.96    0.49
 -10   8  -4   15.71    0.49
  10   8   4   14.76    0.56
 -10   8  -4   14.85    0.54
 -11  -8  -4    0.51    0.27
 -11   8  -4    0.40    0.27
  11   8   4    0.72    0.31
 -11   8  -4    0.15    0.24
 -12  -8  -4   11.71    0.51
 -12   8  -4   11.26    0.52
  12   8   4   10.54    0.55
 -13  -8  -4    0.12    0.29
 -13   8  -4    0.52    0.32
  13   8   4   -0.62    0.34
  14  -8   4    7.32    0.57
 -14  -8  -4    8.15    0.49
  14   8   4    7.94    0.58
 -14   8  -4    8.84    0.56
  15  -8   4    0.57    0.39
  15   8   4   -0.41    0.40
 -16  -9   4    5.08    0.52
  16  -9  -4    5.77    0.54
 -16   9   4    4.67    0.46
 -15  -9   4   10.81    0.55
  15  -9  -4   10.95    0.58
 -15   9   4   10.91    0.58
  15   9  -4    9.28    0.61
  14  -9  -4    4.96    0.48
 -14  -9   4    4.18    0.44
 -14   9   4    4.96    0.49
  14   9  -4    4.11    0.45
 -13  -9   4    6.05    0.44
  13  -9  -4    5.58    0.46
  13   9  -4    4.75    0.51
 -13   9   4    5.69    0.45
 -12  -9   4    4.41    0.42
  12  -9  -4    3.96    0.42
 -12   9   4    4.38    0.42
 -12   9   4    4.53    0.40
  12   9  -4    4.52    0.41
  11  -9  -4   21.92    0.62
 -11  -9   4   21.62    0.65
 -11   9   4   21.22    0.62
  11   9  -4   22.05    0.70
 -11   9   4   22.41    0.64
 -10  -9   4    3.56    0.37
  10  -9  -4    4.31    0.38
 -10   9   4    3.58    0.35
 -10   9   4    4.38    0.38
  10   9  -4    3.95    0.36
  -9  -9   4   47.52    1.06
   9  -9  -4   49.43    1.03
  -9   9   4   49.25    1.05
  -9   9   4   49.13    1.04
   9   9  -4   49.01    1.08
   8  -9  -4    4.98    0.34
  -8  -9   4    4.49    0.36
   8   9  -4    4.44    0.31
   8   9  -4    4.93    0.39
  -8   9   4    4.27    0.34
  -8   9   4    4.27    0.34
   7  -9  -4   25.38    0.65
  -7  -9   4   25.27    0.66
  -7   9   4   25.29    0.63
   7   9  -4   25.06    0.67
  -7   9   4   24.70    0.62
   7   9  -4   25.36    0.61
   6  -9  -4   -0.02    0.24
  -6  -9   4    0.63    0.21
   6   9  -4   -0.08    0.21
  -6   9   4    0.24    0.19
  -6   9   4    0.05    0.17
   6   9  -4    0.40    0.19
   5  -9  -4    1.65    0.24
  -5  -9   4    1.78    0.23
  -5   9   4    1.51    0.21
   5   9  -4    1.88    0.24
  -5   9   4    1.75    0.18
   5   9  -4    1.78    0.23
   4  -9  -4    5.50    0.33
  -4  -9   4    5.60    0.34
   4   9  -4    5.69    0.34
  -4   9   4    6.31    0.27
  -4   9   4    5.62    0.32
   4   9  -4    5.72    0.31
  -3  -9   4   17.73    0.50
   3  -9  -4   17.66    0.49
   3   9  -4   17.26    0.47
  -3   9   4   17.08    0.48
   3   9  -4   16.10    0.48
   2  -9  -4    8.20    0.36
  -2  -9   4    8.03    0.36
   2  -9  -4    8.22    0.30
  -2   9   4    8.06    0.34
   2   9  -4    8.28    0.35
   2   9  -4    9.07    0.35
  -1  -9   4   31.62    0.72
   1  -9  -4   31.98    0.72
   1  -9  -4   31.36    0.67
   1   9  -4   31.85    0.71
   1   9  -4   31.87    0.71
  -1   9   4   32.80    0.72
   0  -9  -4    1.97    0.23
   0  -9   4    1.90    0.21
   0  -9  -4    2.33    0.20
   0   9  -4    2.54    0.27
   0   9  -4    2.09    0.20
   0   9   4    2.03    0.21
  -1  -9  -4   22.24    0.54
   1  -9   4   22.42    0.56
  -1  -9  -4   23.05    0.56
  -1   9  -4   22.02    0.55
   1   9   4   22.60    0.57
  -1   9  -4   21.77    0.56
  -2  -9  -4   12.03    0.40
  -2  -9  -4   13.25    0.41
   2  -9   4   12.56    0.42
  -2   9  -4   11.88    0.40
  -2   9  -4   12.35    0.42
   2   9   4   13.12    0.43
  -3  -9  -4   27.80    0.64
   3  -9   4   28.29    0.66
  -3  -9  -4   28.57    0.65
  -3   9  -4   27.69    0.64
  -3   9  -4   27.71    0.67
   3   9   4   27.60    0.67
  -4  -9  -4    0.15    0.19
   4  -9   4    0.44    0.19
  -4  -9  -4    0.12    0.19
  -4   9  -4    0.30    0.19
  -4   9  -4    0.03    0.20
   4   9   4    0.40    0.22
  -5  -9  -4   20.21    0.54
  -5  -9  -4   19.12    0.51
   5  -9   4   19.18    0.53
  -5   9  -4   19.36    0.55
   5   9   4   19.08    0.57
  -5   9  -4   19.19    0.51
   6  -9   4    0.29    0.20
  -6  -9  -4    0.31    0.20
  -6  -9  -4    0.34    0.21
  -6   9  -4    0.24    0.22
  -6   9  -4    0.02    0.19
   6   9   4    0.10    0.24
  -7  -9  -4   28.10    0.70
   7  -9   4   28.13    0.68
  -7   9  -4   26.77    0.67
  -7   9  -4   28.68    0.68
   7   9   4   27.49    0.73
  -7   9  -4   28.59    0.67
  -8  -9  -4    0.32    0.23
   8  -9   4    0.04    0.22
  -8   9  -4    0.10    0.22
   8   9   4   -0.31    0.26
  -8   9  -4    0.37    0.22
  -8   9  -4    0.33    0.24
  -9  -9  -4   22.76    0.65
  -9   9  -4   22.74    0.65
  -9   9  -4   24.28    0.62
   9   9   4   23.30    0.69
  -9   9  -4   22.64    0.62
 -10  -9  -4    1.08    0.28
 -10   9  -4    1.26    0.25
  10   9   4    0.91    0.32
 -10   9  -4    0.98    0.28
 -11  -9  -4   13.33    0.54
 -11   9  -4   13.90    0.57
  11   9   4   13.83    0.59
 -12  -9  -4   -0.26    0.29
  12   9   4    0.03    0.35
 -12   9  -4   -0.24    0.29
  13  -9   4    9.10    0.57
 -13  -9  -4   10.63    0.54
  13   9   4   10.50    0.61
 -14  -9  -4   -0.06    0.33
  14  -9   4    0.18    0.36
  14   9   4   -0.06    0.39
  15  -9   4    7.30    0.60
 -16  10   4   14.73    0.68
 -15 -10   4    4.18    0.42
  15 -10  -4    4.04    0.44
 -15  10   4    4.06    0.43
  15  10  -4    4.40    0.49
  14 -10  -4    5.90    0.52
 -14 -10   4    5.97    0.49
 -14  10   4    6.00    0.51
  14  10  -4    6.03    0.56
  13 -10  -4    0.37    0.34
 -13 -10   4    0.47    0.31
 -13  10   4    0.50    0.32
  13  10  -4    0.56    0.38
 -12 -10   4    7.17    0.46
 -12  10   4    6.87    0.46
 -12  10   4    7.36    0.49
  12  10  -4    5.98    0.52
 -11 -10   4    0.85    0.29
  11 -10  -4    1.27    0.32
  11  10  -4    1.26    0.34
 -11  10   4    1.15    0.28
 -11  10   4    1.14    0.28
  10 -10  -4   30.07    0.75
 -10 -10   4   29.29    0.80
 -10  10   4   31.96    0.79
 -10  10   4   29.76    0.76
  10  10  -4   30.51    0.82
   9 -10  -4    2.27    0.32
  -9 -10   4    2.62    0.30
  -9  10   4    2.26    0.27
   9  10  -4    2.78    0.33
  -9  10   4    2.87    0.29
   8 -10  -4   20.88    0.60
  -8 -10   4   22.10    0.64
  -8  10   4   21.29    0.60
   8  10  -4   21.02    0.57
   8  10  -4   19.79    0.62
   7 -10  -4    1.54    0.28
  -7 -10   4    1.56    0.27
   7  10  -4    1.66    0.25
  -7  10   4    1.59    0.25
   7  10  -4    1.92    0.28
   6 -10  -4   18.17    0.55
  -6 -10   4   19.06    0.57
   6  10  -4   18.15    0.53
  -6  10   4   18.51    0.54
   6  10  -4   18.04    0.56
   5 -10  -4    3.66    0.38
  -5 -10   4    4.63    0.36
   5  10  -4    4.08    0.36
  -5  10   4    4.32    0.33
   5  10  -4    4.42    0.31
  -4 -10   4   22.25    0.60
   4 -10  -4   21.64    0.59
   4  10  -4   21.81    0.58
   4  10  -4   21.73    0.59
  -4  10   4   20.85    0.56
   3 -10  -4    1.60    0.26
  -3 -10   4    1.75    0.25
   3  10  -4    1.55    0.24
   3  10  -4    1.84    0.24
  -3  10   4    1.49    0.23
   2 -10  -4   27.32    0.68
  -2 -10   4   28.49    0.69
   2  10  -4   26.89    0.66
   2  10  -4   28.52    0.69
  -2  10   4   28.18    0.67
   1 -10  -4    0.52    0.23
  -1 -10   4    0.01    0.20
   1 -10  -4    0.34    0.17
  -1  10   4    0.10    0.20
   1  10  -4    0.13    0.19
   1  10  -4    0.39    0.22
   0 -10  -4   19.67    0.50
   0 -10   4   18.54    0.54
   0 -10  -4   18.37    0.53
   0  10   4   19.08    0.53
   0  10  -4   19.38    0.54
   0  10  -4   19.85    0.52
  -1 -10  -4    0.03    0.18
  -1 -10  -4    0.05    0.22
   1 -10   4    0.19    0.20
  -1  10  -4   -0.02    0.21
   1  10   4    0.14    0.21
  -1  10  -4    0.05    0.19
  -2 -10  -4   39.88    0.87
   2 -10   4   39.92    0.87
  -2 -10  -4   40.94    0.85
  -2  10  -4   39.22    0.85
   2  10   4   40.56    0.89
  -2  10  -4   39.68    0.88
   3 -10   4    4.64    0.33
  -3 -10  -4    5.81    0.34
  -3 -10  -4    4.44    0.34
   3  10   4    3.89    0.33
  -3  10  -4    4.36    0.31
  -3  10  -4    3.78    0.32
  -4 -10  -4   33.52    0.75
   4 -10   4   33.12    0.75
  -4 -10  -4   32.10    0.75
  -4  10  -4   32.15    0.74
   4  10   4   31.37    0.77
  -4  10  -4   31.17    0.75
  -5 -10  -4    8.29    0.39
   5 -10   4    8.39    0.40
  -5 -10  -4    7.86    0.38
  -5  10  -4    7.98    0.39
   5  10   4    7.78    0.42
  -5  10  -4    7.67    0.38
  -6 -10  -4   19.58    0.54
  -6 -10  -4   18.71    0.56
   6 -10   4   19.01    0.55
  -6  10  -4   18.13    0.54
  -6  10  -4   18.54    0.54
   6  10   4   18.25    0.59
  -7 -10  -4    0.84    0.25
   7 -10   4    0.41    0.23
   7  10   4    0.79    0.28
  -7  10  -4    0.54    0.23
  -7  10  -4    0.24    0.24
  -8 -10  -4   24.72    0.68
   8 -10   4   23.36    0.64
  -8  10  -4   23.66    0.63
   8  10   4   23.71    0.70
  -9 -10  -4   -0.14    0.26
   9 -10   4   -0.43    0.28
  -9  10  -4    0.07    0.26
  -9  10  -4   -0.01    0.24
   9  10   4   -0.13    0.29
 -10 -10  -4   12.04    0.53
  10  10   4   13.04    0.58
 -11 -10  -4    1.15    0.32
  11  10   4    1.09    0.37
 -12 -10  -4   10.12    0.55
  12  10   4   10.62    0.61
 -13 -10  -4    0.45    0.33
  13  10   4    0.28    0.40
  14 -11  -4    0.39    0.38
  13 -11  -4    1.92    0.39
 -13 -11   4    2.59    0.37
  13  11  -4    1.44    0.41
 -12 -11   4    0.80    0.32
 -12  11   4    0.52    0.32
  12  11  -4    0.49    0.37
  11 -11  -4   21.48    0.66
 -11 -11   4   20.11    0.67
  11  11  -4   19.24    0.71
 -11  11   4   20.17    0.64
  10 -11  -4    3.53    0.38
 -10 -11   4    3.20    0.35
  10  11  -4    3.23    0.38
 -10  11   4    3.33    0.34
   9 -11  -4   36.04    0.87
  -9 -11   4   36.61    0.90
  -9  11   4   36.54    0.87
  -8 -11   4    2.64    0.31
   8 -11  -4    1.97    0.35
   8  11  -4    1.68    0.32
  -8  11   4    2.14    0.29
   7 -11  -4   69.63    1.43
  -7 -11   4   70.16    1.45
  -7  11   4   73.25    1.44
   7  11  -4   73.11    1.41
   7  11  -4   69.51    1.45
  -6 -11   4    6.74    0.42
   6 -11  -4    6.79    0.41
   6  11  -4    5.90    0.36
   6  11  -4    6.32    0.42
  -6  11   4    6.89    0.40
  -5 -11   4   25.00    0.69
   5 -11  -4   25.04    0.68
   5  11  -4   25.00    0.64
   5  11  -4   25.54    0.68
  -5  11   4   25.76    0.66
  -4 -11   4    0.21    0.23
   4 -11  -4    0.38    0.27
  -4  11   4    0.16    0.23
   4  11  -4    0.42    0.25
   4  11  -4    0.38    0.23
   3 -11  -4   32.77    0.79
  -3 -11   4   33.05    0.79
  -3  11   4   32.26    0.77
   3  11  -4   33.02    0.77
   3  11  -4   32.52    0.77
  -2 -11   4    0.22    0.23
   2 -11  -4   -0.16    0.25
  -2  11   4   -0.34    0.21
   2  11  -4   -0.13    0.21
   2  11  -4   -0.34    0.22
   1 -11  -4   30.03    0.74
  -1 -11   4   30.90    0.74
   1  11  -4   30.50    0.72
   1  11  -4   29.75    0.73
  -1  11   4   29.97    0.73
   0 -11   4    0.12    0.22
   0 -11  -4    1.14    0.27
   0  11  -4    0.68    0.25
   0  11   4    0.28    0.22
   0  11  -4    0.25    0.21
  -1 -11  -4   22.33    0.57
  -1 -11  -4   21.39    0.61
   1 -11   4   21.78    0.60
   1  11   4   21.25    0.60
  -1  11  -4   21.34    0.58
  -1  11  -4   21.00    0.59
  -2 -11  -4    1.29    0.26
   2 -11   4    1.06    0.24
  -2 -11  -4    1.34    0.23
  -2  11  -4    1.29    0.23
  -2  11  -4    0.99    0.25
   2  11   4    0.94    0.24
  -3 -11  -4    5.16    0.38
  -3 -11  -4    5.08    0.35
   3 -11   4    5.07    0.37
  -3  11  -4    5.05    0.36
  -3  11  -4    5.35    0.37
   3  11   4    5.17    0.38
  -4 -11  -4    0.18    0.22
   4 -11   4    0.59    0.23
  -4 -11  -4    0.62    0.26
  -4  11  -4    0.36    0.23
   4  11   4    0.39    0.25
  -4  11  -4    0.08    0.24
  -5 -11  -4   15.59    0.50
  -5 -11  -4   15.53    0.51
   5 -11   4   14.67    0.51
  -5  11  -4   13.69    0.52
  -5  11  -4   13.86    0.50
   5  11   4   14.11    0.53
   6 -11   4    7.18    0.41
  -6 -11  -4    7.21    0.42
  -6 -11  -4    7.45    0.41
   6  11   4    6.59    0.44
  -6  11  -4    7.32    0.40
  -6  11  -4    7.22    0.41
  -7 -11  -4   17.79    0.58
   7  11   4   17.22    0.61
  -7  11  -4   17.28    0.55
  -7  11  -4   16.04    0.54
   8 -11   4   -0.33    0.30
  -8 -11  -4   -0.07    0.26
   8  11   4    0.02    0.30
  -8  11  -4   -0.08    0.25
  -8  11  -4   -0.27    0.25
  -9 -11  -4   10.69    0.51
   9 -11   4   10.54    0.53
   9  11   4   10.95    0.55
 -10 -11  -4    1.47    0.32
  10  11   4    2.22    0.38
 -11 -11  -4    7.92    0.51
  11  11   4    8.29    0.57
 -12 -11  -4    1.98    0.37
  12  11   4    1.25    0.40
 -13  12   4    1.17    0.36
 -12 -12   4    1.96    0.37
 -12  12   4    1.68    0.37
  12  12  -4    2.71    0.43
 -11 -12   4    0.11    0.32
  11 -12  -4   -0.57    0.36
  11  12  -4    0.66    0.37
 -11  12   4    0.03    0.32
 -10 -12   4   13.07    0.59
  10 -12  -4   12.34    0.55
  10  12  -4   12.99    0.61
 -10  12   4   13.60    0.55
  -9 -12   4    0.08    0.30
   9 -12  -4   -0.16    0.33
  -9  12   4    0.02    0.29
   9  12  -4    0.06    0.32
  -8 -12   4   12.41    0.54
   8 -12  -4   11.23    0.52
  -8  12   4   10.97    0.50
   8  12  -4   12.17    0.55
  -7 -12   4    3.67    0.35
   7 -12  -4    5.30    0.43
   7  12  -4    4.24    0.44
   7  12  -4    4.37    0.39
  -7  12   4    3.71    0.40
   6 -12  -4   12.66    0.52
  -6 -12   4   12.24    0.51
   6  12  -4   12.76    0.49
   6  12  -4   12.20    0.51
  -6  12   4   12.09    0.49
  -5 -12   4    0.18    0.26
   5 -12  -4    0.43    0.32
   5  12  -4   -0.13    0.26
   5  12  -4    0.09    0.25
  -5  12   4    0.16    0.25
  -4 -12   4   10.37    0.47
   4 -12  -4   10.99    0.49
   4  12  -4   10.68    0.47
   4  12  -4   10.56    0.44
  -4  12   4   11.15    0.46
   3 -12  -4    3.41    0.36
  -3 -12   4    4.15    0.39
  -3  12   4    3.59    0.36
   3  12  -4    4.01    0.37
   3  12  -4    3.23    0.31
  -2 -12   4   14.12    0.53
   2 -12  -4   13.71    0.52
  -2  12   4   13.78    0.51
   2  12  -4   14.28    0.51
   2  12  -4   14.93    0.52
  -1 -12   4    1.96    0.28
   1 -12  -4    1.75    0.31
   1  12  -4    1.60    0.27
  -1  12   4    1.95    0.27
   1  12  -4    2.17    0.31
   0 -12  -4    4.30    0.38
   0 -12   4    5.02    0.39
   0  12  -4    4.64    0.37
   0  12   4    4.25    0.37
   0  12  -4    4.88    0.37
   1 -12   4    0.18    0.24
  -1 -12  -4    0.51    0.30
  -1  12  -4    0.27    0.24
   1  12   4    0.18    0.25
  -1  12  -4    0.00    0.25
   2 -12   4   17.04    0.56
  -2 -12  -4   16.42    0.55
  -2 -12  -4   17.67    0.54
  -2  12  -4   16.86    0.54
  -2  12  -4   17.44    0.55
   2  12   4   17.14    0.56
  -3 -12  -4    1.43    0.29
   3 -12   4    0.98    0.27
  -3 -12  -4    1.38    0.26
  -3  12  -4    1.22    0.26
  -3  12  -4    0.99    0.28
   3  12   4    1.04    0.27
   4 -12   4    8.32    0.44
  -4 -12  -4    7.89    0.42
  -4 -12  -4    8.82    0.44
  -4  12  -4    8.21    0.43
   4  12   4    8.66    0.45
  -4  12  -4    9.35    0.45
  -5 -12  -4    4.79    0.40
  -5 -12  -4    3.65    0.39
   5 -12   4    3.22    0.31
   5  12   4    3.53    0.35
  -5  12  -4    3.65    0.37
  -5  12  -4    4.04    0.40
  -6 -12  -4    2.79    0.33
  -6 -12  -4    3.38    0.33
   6  12   4    3.11    0.34
  -6  12  -4    3.00    0.32
  -6  12  -4    2.79    0.34
   7 -12   4    0.20    0.36
  -7 -12  -4   -0.11    0.28
   7  12   4    0.00    0.30
  -7  12  -4    0.31    0.30
  -7  12  -4    0.25    0.27
  -8 -12  -4    9.20    0.50
   8 -12   4    9.05    0.50
   8  12   4    9.28    0.52
   9 -12   4    0.66    0.37
  -9 -12  -4    0.56    0.31
   9  12   4    0.62    0.35
 -10 -12  -4    6.65    0.49
  10  12   4    5.48    0.53
 -11 -12  -4    0.18    0.34
  11  12   4    1.40    0.41
  11 -13  -4    0.80    0.42
 -11 -13   4    1.27    0.36
 -11  13   4    1.11    0.35
  11  13  -4    1.05    0.40
 -10 -13   4    1.97    0.37
  10 -13  -4    1.53    0.42
 -10  13   4    1.85    0.36
  10  13  -4    1.35    0.39
   9 -13  -4    5.01    0.47
  -9 -13   4    5.52    0.47
   9  13  -4    4.38    0.43
  -9  13   4    4.48    0.46
  -8 -13   4   -0.08    0.31
   8 -13  -4    0.06    0.35
   8  13  -4   -0.04    0.33
  -8  13   4    0.07    0.30
  -7 -13   4    8.97    0.50
   7 -13  -4    8.04    0.50
   7  13  -4    8.90    0.52
  -7  13   4    8.74    0.49
   7  13  -4    8.68    0.43
   6 -13  -4    1.06    0.36
  -6 -13   4    1.20    0.31
   6  13  -4    1.48    0.32
   6  13  -4    1.59    0.30
  -6  13   4    1.92    0.31
   5 -13  -4    0.86    0.35
  -5 -13   4    1.11    0.30
   5  13  -4    1.46    0.30
  -5  13   4    1.09    0.30
   5  13  -4    1.34    0.31
   4 -13  -4    0.39    0.33
  -4 -13   4    0.42    0.28
   4  13  -4    0.44    0.28
  -4  13   4    0.18    0.27
   4  13  -4    0.48    0.29
  -3 -13   4    6.04    0.44
   3 -13  -4    6.59    0.44
   3  13  -4    6.54    0.41
  -3  13   4    5.80    0.42
   3  13  -4    6.27    0.45
   2 -13  -4   -0.40    0.30
  -2 -13   4    0.02    0.27
  -2  13   4    0.09    0.26
   2  13  -4    0.40    0.26
   2  13  -4   -0.07    0.27
   1 -13  -4    8.31    0.46
  -1 -13   4    7.62    0.47
   1  13  -4    8.37    0.45
   1  13  -4    8.04    0.44
  -1  13   4    8.04    0.44
   0 -13   4   -0.30    0.26
   0 -13  -4   -0.04    0.30
   0  13  -4    0.08    0.28
   0  13  -4    0.09    0.26
   0  13   4    0.19    0.27
   1 -13   4    8.09    0.46
  -1 -13  -4    7.77    0.45
  -1  13  -4    8.31    0.44
  -1  13  -4    7.83    0.44
   1  13   4    8.23    0.46
  -2 -13  -4    0.58    0.33
   2 -13   4    0.54    0.27
   2  13   4    0.01    0.27
  -2  13  -4    0.55    0.31
  -2  13  -4    0.38    0.26
  -3 -13  -4    5.41    0.46
   3 -13   4    5.09    0.42
   3  13   4    5.07    0.43
  -3  13  -4    5.79    0.42
  -3  13  -4    5.44    0.41
  -4 -13  -4    0.15    0.27
  -4 -13  -4    0.19    0.31
   4  13   4   -0.18    0.29
  -4  13  -4    0.02    0.29
  -4  13  -4   -0.36    0.27
  -5 -13  -4    0.51    0.28
  -5 -13  -4    0.79    0.31
   5  13   4    0.72    0.31
  -5  13  -4    0.49    0.30
  -5  13  -4    0.97    0.30
   6 -13   4    5.77    0.52
  -6 -13  -4    7.34    0.47
   6  13   4    6.14    0.49
  -6  13  -4    6.19    0.47
   7 -13   4    9.12    0.53
  -7 -13  -4    9.51    0.52
   7  13   4   10.18    0.56
  -8 -13  -4    0.96    0.33
   8 -13   4    0.50    0.40
   8  13   4    0.19    0.35
   9 -13   4   23.03    0.75
  -9 -13  -4   26.28    0.78
   9  13   4   24.20    0.80
 -10 -13  -4    2.15    0.38
  10 -14  -4    3.81    0.48
  -9 -14   4    0.39    0.35
   9 -14  -4   -0.02    0.40
   9  14  -4   -0.20    0.37
  -9  14   4    0.55    0.35
   8 -14  -4    0.73    0.40
  -8 -14   4    0.36    0.34
   8  14  -4    0.87    0.36
  -8  14   4    0.45    0.33
   7 -14  -4    5.18    0.50
  -7 -14   4    5.69    0.49
  -7 -14   4    6.71    0.47
   7  14  -4    5.03    0.51
  -7  14   4    5.83    0.49
   6 -14  -4    0.14    0.37
  -6 -14   4   -0.14    0.35
  -6 -14   4   -0.24    0.31
   6  14  -4    0.09    0.32
  -6  14   4   -0.04    0.31
   5 -14  -4    0.12    0.37
  -5 -14   4    0.09    0.30
   5  14  -4    0.00    0.31
  -5  14   4   -0.10    0.30
   5  14  -4    0.31    0.31
  -4 -14   4    1.59    0.33
   4 -14  -4    2.25    0.41
   4  14  -4    1.86    0.33
  -4  14   4    2.15    0.33
   4  14  -4    1.71    0.32
  -3 -14   4    1.97    0.33
   3 -14  -4    0.80    0.39
   3  14  -4    1.58    0.33
   3  14  -4    1.74    0.33
  -3  14   4    1.90    0.32
  -2 -14   4    0.98    0.31
   2 -14  -4    1.55    0.37
  -2  14   4    1.07    0.31
   2  14  -4    0.77    0.30
   2  14  -4    0.92    0.32
  -1 -14   4    0.15    0.29
   1 -14  -4    0.10    0.34
  -1  14   4    0.54    0.30
   1  14  -4   -0.24    0.29
   1  14  -4   -0.23    0.28
   0 -14   4    4.41    0.45
   0 -14  -4    5.18    0.45
   0  14  -4    4.51    0.42
   0  14  -4    4.84    0.43
   0  14   4    4.31    0.43
  -1 -14  -4    1.35    0.37
   1 -14   4    0.96    0.31
  -1  14  -4    1.04    0.33
  -1  14  -4    0.98    0.30
   1  14   4    0.69    0.31
  -2 -14  -4    2.53    0.39
  -2  14  -4    2.41    0.33
   2  14   4    1.83    0.34
  -2  14  -4    1.54    0.35
  -3 -14  -4   -0.22    0.34
   3  14   4    0.01    0.30
  -3  14  -4   -0.45    0.29
  -3  14  -4   -0.45    0.30
  -4 -14  -4    0.80    0.33
   4 -14   4    0.86    0.38
   4  14   4    0.74    0.33
  -4  14  -4    1.02    0.33
  -5 -14  -4    0.97    0.37
   5 -14   4    1.51    0.42
   5  14   4    1.85    0.36
  -5  14  -4    1.99    0.34
   6 -14   4    2.17    0.41
  -6 -14  -4    2.64    0.36
   6  14   4    2.61    0.39
   7 -14   4    0.51    0.42
  -7 -14  -4    0.33    0.33
   7  14   4    1.09    0.37
   8 -14   4    5.44    0.57
  -8 -14  -4    5.34    0.51
   9 -14   4   -0.49    0.38
  -7 -15   4    2.29    0.40
  -7 -15   4    2.18    0.41
   7  15  -4    2.22    0.40
   6 -15  -4    0.48    0.44
  -6 -15   4    0.76    0.39
  -6 -15   4    0.30    0.35
   6  15  -4    0.75    0.36
  -6  15   4    0.30    0.34
  -5 -15   4    1.03    0.35
  -5 -15   4    0.81    0.39
   5 -15  -4    0.53    0.43
   5  15  -4    0.21    0.34
  -5  15   4    1.18    0.36
   4 -15  -4   -0.44    0.39
  -4 -15   4   -0.30    0.32
  -4 -15   4    0.19    0.38
  -4  15   4   -0.41    0.32
   4  15  -4    0.32    0.34
  -3 -15   4    0.17    0.36
  -3 -15   4    0.35    0.32
   3 -15  -4   -0.18    0.38
  -3  15   4    0.01    0.32
   3  15  -4    0.49    0.33
   2 -15  -4    0.46    0.38
  -2 -15   4    0.46    0.38
  -2 -15   4    0.51    0.33
  -2  15   4    0.94    0.33
   2  15  -4    1.14    0.34
   1 -15  -4    0.40    0.38
  -1 -15   4    0.22    0.37
  -1 -15   4    0.31    0.32
   1  15  -4   -0.24    0.31
  -1  15   4    0.16    0.32
   0 -15   4    0.09    0.31
   0 -15  -4   -0.31    0.36
   0 -15   4    0.17    0.38
   0  15   4    0.02    0.32
   0  15  -4    0.30    0.31
   1 -15   4    0.01    0.37
  -1 -15  -4   -0.50    0.35
   1  15   4    0.07    0.32
  -1  15  -4    0.26    0.32
   2 -15   4    2.00    0.42
  -2 -15  -4    2.69    0.40
   2  15   4    2.45    0.37
  -2  15  -4    2.52    0.35
  -3 -15  -4    0.53    0.37
   3 -15   4   -0.01    0.38
   3  15   4    0.34    0.34
  -3  15  -4   -0.26    0.32
   4 -15   4   -0.39    0.38
  -4 -15  -4    0.01    0.38
  -4  15  -4    0.16    0.34
   4  15   4   -0.23    0.34
  -5 -15  -4   -0.49    0.38
  -4 -16   4   -0.32    0.34
  -3 -16   4    2.90    0.40
   3  16  -4    1.95    0.39
  -2 -16   4    0.44    0.35
   2  16  -4    1.87    0.38
   1  16  -4    3.39    0.40
   0  16  -4    0.33    0.34
  -1  16  -4   -0.09    0.33
  -2  16  -4    1.79    0.37
  19   0  -5   -0.07    0.37
 -19   0   5   -0.18    0.34
 -18   0   5   -0.18    0.32
  18   0  -5    0.48    0.35
 -17   0   5   -0.35    0.29
  17   0  -5   -0.16    0.31
  16   0  -5   -0.11    0.28
 -16   0   5    0.22    0.28
 -15   0   5    0.12    0.19
 -15   0   5    0.45    0.26
  15   0  -5    0.39    0.26
  14   0  -5   -0.21    0.23
 -14   0   5   -0.02    0.23
 -14   0   5    0.07    0.17
  13   0  -5    0.17    0.22
 -13   0   5   -0.06    0.15
 -13   0   5    0.02    0.21
 -12   0   5    0.17    0.14
  12   0  -5    0.32    0.20
 -12   0   5    0.05    0.19
 -11   0   5   -0.03    0.13
  11   0  -5   -0.20    0.17
 -11   0   5   -0.09    0.16
 -10   0   5   -0.02    0.11
  10   0  -5   -0.12    0.15
 -10   0   5    0.07    0.15
   9   0  -5   -0.02    0.10
  -9   0   5    0.02    0.14
  -9   0   5   -0.06    0.09
   9   0  -5    0.14    0.14
   8   0  -5   -0.11    0.11
  -8   0   5    0.17    0.09
  -8   0   5   -0.08    0.12
   8   0  -5    0.03    0.09
  -7   0   5    0.13    0.11
   7   0  -5    0.10    0.08
  -7   0   5   -0.06    0.07
   7   0  -5    0.20    0.10
  -6   0   5    0.08    0.07
  -6   0   5   -0.03    0.09
   6   0  -5    0.08    0.09
   6   0  -5    0.01    0.07
   5   0  -5    0.07    0.07
  -5   0   5    0.20    0.06
   5   0  -5    0.09    0.07
  -5   0   5    0.06    0.08
  -4   0   5    0.07    0.05
   4   0  -5    0.06    0.06
   4   0  -5    0.03    0.06
  -4   0   5    0.01    0.07
   3   0  -5    0.00    0.05
   3   0  -5   -0.06    0.06
  -3   0   5    0.01    0.05
  -3   0   5    0.08    0.07
  -2   0   5    0.00    0.05
   2   0  -5   -0.11    0.06
   2   0  -5    0.02    0.04
  -2   0   5    0.13    0.07
  -1   0   5   -0.06    0.03
  -1   0   5    0.01    0.07
   1   0  -5   -0.14    0.05
   1   0  -5   -0.04    0.05
   0   0  -5    0.06    0.06
   0   0  -5   -0.01    0.05
   0   0   5    0.13    0.03
   0   0   5   -0.11    0.07
   1   0   5    0.21    0.04
   1   0   5    0.07    0.08
  -1   0  -5    0.05    0.06
  -1   0  -5    0.05    0.06
  -2   0  -5   -0.02    0.06
   2   0   5    0.12    0.05
  -2   0  -5    0.00    0.06
   2   0   5    0.04    0.08
   3   0   5    0.08    0.06
  -3   0  -5    0.09    0.06
   3   0   5    0.12    0.09
  -3   0  -5    0.11    0.07
   4   0   5    0.00    0.10
   4   0   5    0.14    0.07
  -4   0  -5    0.14    0.07
  -4   0  -5    0.03    0.08
  -5   0  -5    0.01    0.07
   5   0   5    0.22    0.09
  -5   0  -5    0.00    0.09
   5   0   5    0.03    0.11
  -6   0  -5    0.08    0.08
   6   0   5    0.07    0.13
  -6   0  -5   -0.04    0.10
   6   0   5    0.08    0.10
  -7   0  -5    0.10    0.08
   7   0   5    0.12    0.12
   7   0   5    0.28    0.16
  -7   0  -5    0.06    0.12
  -8   0  -5   -0.04    0.14
   8   0   5    0.10    0.17
   8   0   5    0.17    0.14
   9   0   5    0.02    0.16
  -9   0  -5    0.15    0.16
   9   0   5   -0.06    0.19
 -10   0  -5   -0.01    0.16
  10   0   5    0.09    0.18
  10   0   5    0.03    0.21
 -11   0  -5    0.07    0.18
  11   0   5   -0.04    0.23
  11   0   5    0.00    0.20
  12   0   5    0.05    0.25
  12   0   5    0.13    0.22
 -12   0  -5    0.15    0.20
  13   0   5    0.40    0.28
 -13   0  -5   -0.06    0.22
  13   0   5   -0.14    0.24
 -14   0  -5    0.17    0.24
  14   0   5    0.69    0.31
  14   0   5   -0.05    0.27
 -15   0  -5    0.31    0.26
  15   0   5   -0.20    0.29
  15   0   5    0.42    0.34
 -16   0  -5   -0.37    0.27
  16   0   5   -0.66    0.33
  17   0   5   -0.32    0.39
 -17   0  -5   -0.12    0.30
 -19  -1   5    2.02    0.39
  19  -1  -5    1.48    0.40
 -19   1   5    2.14    0.40
  19   1  -5    1.97    0.41
  18  -1  -5    0.94    0.36
 -18  -1   5    0.29    0.33
 -18   1   5    0.68    0.34
  18   1  -5    1.55    0.37
  17  -1  -5    3.18    0.37
 -17  -1   5    3.20    0.36
  17   1  -5    3.02    0.37
 -17   1   5    3.08    0.37
 -16  -1   5    4.90    0.35
 -16  -1   5    4.71    0.44
  16  -1  -5    4.73    0.42
  16   1  -5    4.20    0.42
 -16   1   5    4.35    0.42
 -15  -1   5    0.07    0.19
 -15  -1   5    0.05    0.25
  15  -1  -5    0.02    0.26
  15   1  -5    0.22    0.26
 -15   1   5    0.10    0.26
  14  -1  -5    3.84    0.37
 -14  -1   5    5.19    0.38
 -14  -1   5    4.81    0.31
  14   1  -5    4.96    0.36
 -14   1   5    4.80    0.38
 -14   1   5    5.28    0.30
 -13  -1   5    2.15    0.26
 -13  -1   5    2.18    0.20
  13  -1  -5    2.13    0.25
 -13   1   5    2.31    0.25
 -13   1   5    2.70    0.27
  13   1  -5    2.09    0.26
 -12  -1   5    5.13    0.27
 -12  -1   5    4.71    0.34
  12  -1  -5    4.87    0.33
 -12   1   5    4.90    0.34
  12   1  -5    5.03    0.33
 -12   1   5    4.68    0.25
 -11  -1   5   -0.14    0.17
 -11  -1   5    0.01    0.13
  11  -1  -5    0.05    0.17
 -11   1   5   -0.04    0.12
  11   1  -5   -0.05    0.17
 -11   1   5    0.08    0.17
 -10  -1   5    4.83    0.29
  10  -1  -5    5.43    0.28
  10  -1  -5    5.10    0.19
 -10  -1   5    4.99    0.25
 -10   1   5    5.15    0.22
  10   1  -5    5.10    0.27
 -10   1   5    5.04    0.30
   9  -1  -5    1.09    0.16
  -9  -1   5    1.06    0.16
  -9  -1   5    1.27    0.13
   9  -1  -5    1.16    0.12
   9   1  -5    1.16    0.16
  -9   1   5    1.51    0.18
   9   1  -5    1.39    0.13
  -9   1   5    1.30    0.11
   8  -1  -5    1.33    0.14
  -8  -1   5    1.04    0.14
  -8  -1   5    1.22    0.12
   8  -1  -5    1.33    0.14
   8   1  -5    1.35    0.15
   8   1  -5    1.19    0.10
  -8   1   5    1.52    0.16
  -8   1   5    1.39    0.15
  -7  -1   5    1.30    0.11
   7  -1  -5    1.24    0.12
   7  -1  -5    1.33    0.13
  -7  -1   5    1.26    0.13
  -7   1   5    1.35    0.12
  -7   1   5    1.04    0.13
   7   1  -5    1.16    0.13
   7   1  -5    1.28    0.13
  -6  -1   5    6.20    0.20
  -6  -1   5    6.40    0.22
   6  -1  -5    6.08    0.18
   6  -1  -5    6.30    0.21
   6   1  -5    5.93    0.21
  -6   1   5    6.12    0.23
  -6   1   5    6.12    0.16
   6   1  -5    5.85    0.17
  -5  -1   5    5.16    0.18
  -5  -1   5    4.77    0.18
   5  -1  -5    5.20    0.18
   5  -1  -5    5.14    0.16
   5   1  -5    4.87    0.16
  -5   1   5    4.75    0.14
  -5   1   5    4.89    0.19
   5   1  -5    5.00    0.18
   4  -1  -5   43.04    0.78
   4  -1  -5   42.15    0.77
  -4  -1   5   42.63    0.77
  -4  -1   5   42.11    0.80
  -4   1   5   43.21    0.81
   4   1  -5   42.41    0.77
  -4   1   5   42.36    0.74
   4   1  -5   41.07    0.77
  -3  -1   5   22.75    0.44
  -3  -1   5   23.04    0.46
   3  -1  -5   23.19    0.44
   3   1  -5   21.96    0.43
  -3   1   5   23.01    0.41
  -3   1   5   22.59    0.43
   3   1  -5   22.71    0.44
   2  -1  -5  166.81    2.80
   2  -1  -5  163.51    2.85
  -2  -1   5  164.73    2.91
  -2  -1   5  162.01    2.82
   2   1  -5  161.90    2.85
   2   1  -5  162.93    2.84
  -2   1   5  168.61    2.85
  -2   1   5  167.16    2.91
  -1  -1   5    0.39    0.08
   1  -1  -5    0.34    0.05
   1  -1  -5    0.44    0.07
   1   1  -5    0.36    0.07
  -1   1   5    0.43    0.05
   1   1  -5    0.36    0.04
   1   1  -5    0.43    0.06
  -1   1   5    0.33    0.08
   0  -1  -5  430.95    7.54
   0  -1   5  461.32    7.68
   0  -1  -5  440.97    7.48
   0   1   5  435.06    7.57
   0   1  -5  442.99    7.49
   0   1   5  427.39    7.68
   0   1  -5  436.86    7.58
   1  -1   5   45.36    0.86
  -1  -1  -5   45.31    0.82
  -1  -1  -5   46.72    0.82
  -1   1  -5   45.55    0.82
  -1   1  -5   46.94    0.83
   1   1   5   45.58    0.87
   1   1   5   44.78    0.81
   2  -1   5   26.59    0.48
  -2  -1  -5   26.96    0.50
  -2  -1  -5   27.53    0.52
   2  -1   5   27.09    0.55
  -2   1  -5   26.40    0.52
  -2   1  -5   27.25    0.51
   2   1   5   26.73    0.51
   2   1   5   27.11    0.56
   3  -1   5   30.54    0.62
  -3  -1  -5   30.18    0.58
   3  -1   5   30.39    0.55
  -3  -1  -5   29.53    0.56
   3   1   5   30.56    0.58
   3   1   5   30.13    0.62
  -3   1  -5   31.37    0.57
  -3   1  -5   29.73    0.58
  -4  -1  -5    0.13    0.08
   4  -1   5    0.18    0.10
   4  -1   5    0.24    0.07
  -4  -1  -5    0.24    0.07
  -4   1  -5    0.35    0.08
   4   1   5    0.29    0.10
   4   1   5    0.23    0.09
  -4   1  -5    0.17    0.09
   5  -1   5    0.62    0.13
   5  -1   5    0.68    0.09
  -5  -1  -5    0.70    0.08
  -5  -1  -5    0.61    0.11
   5   1   5    0.43    0.13
   5   1   5    0.78    0.11
  -5   1  -5    0.62    0.11
  -5   1  -5    0.64    0.09
  -6  -1  -5    0.15    0.08
   6  -1   5    0.44    0.14
   6  -1   5    0.42    0.10
  -6  -1  -5    0.26    0.11
   6   1   5    0.36    0.14
  -6   1  -5    0.21    0.09
  -6   1  -5    0.35    0.12
   6   1   5    0.50    0.12
  -7  -1  -5    0.63    0.08
   7  -1   5    0.85    0.17
   7  -1   5    0.62    0.12
  -7  -1  -5    0.42    0.13
  -7   1  -5    0.59    0.13
  -7   1  -5    0.65    0.10
   7   1   5    0.65    0.14
   7   1   5    0.97    0.17
  -8  -1  -5    8.39    0.31
   8  -1   5    8.70    0.30
   8  -1   5    9.08    0.37
   8   1   5    9.18    0.33
   8   1   5    9.44    0.38
  -8   1  -5    8.57    0.31
   9  -1   5    1.88    0.23
  -9  -1  -5    1.87    0.19
   9  -1   5    2.03    0.19
   9   1   5    1.99    0.23
  -9   1  -5    2.01    0.19
   9   1   5    1.79    0.20
  10  -1   5    0.14    0.18
  10  -1   5    0.03    0.21
 -10  -1  -5    0.10    0.17
  10   1   5    0.32    0.21
 -10   1  -5    0.33    0.17
  10   1   5    0.08    0.19
 -11  -1  -5    4.46    0.31
  11  -1   5    4.74    0.34
  11  -1   5    4.67    0.38
  11   1   5    5.35    0.40
 -11   1  -5    4.89    0.31
  11   1   5    4.86    0.35
  12  -1   5    1.08    0.24
 -12  -1  -5    1.19    0.23
  12  -1   5    1.01    0.28
  12   1   5    1.23    0.25
 -12   1  -5    1.10    0.22
  12   1   5    1.22    0.28
  13  -1   5    5.51    0.39
  13  -1   5    5.57    0.47
 -13  -1  -5    5.17    0.37
  13   1   5    5.75    0.41
  13   1   5    4.51    0.42
 -13   1  -5    5.39    0.35
  14  -1   5    0.08    0.31
  14  -1   5    0.38    0.27
 -14  -1  -5   -0.40    0.24
 -14   1  -5   -0.24    0.23
  14   1   5    0.31    0.28
  14   1   5    0.07    0.29
 -15  -1  -5    1.27    0.29
  15  -1   5    1.49    0.37
  15   1   5    1.46    0.36
 -15   1  -5    1.17    0.27
  15   1   5    1.34    0.32
  16  -1   5    0.41    0.38
 -16  -1  -5   -0.11    0.28
 -16   1  -5    0.20    0.28
  16   1   5    0.28    0.37
 -17  -1  -5    0.52    0.31
  17  -1   5    0.19    0.39
  17   1   5   -0.03    0.39
 -17   1  -5    0.44    0.30
 -19  -2   5    5.25    0.52
  19  -2  -5    3.80    0.44
  19   2  -5    5.71    0.56
 -19   2   5    4.43    0.45
 -18  -2   5    2.36    0.37
  18  -2  -5    1.28    0.37
 -18  -2   5    1.65    0.29
 -18   2   5    1.20    0.36
  18   2  -5    2.05    0.38
 -17  -2   5    7.86    0.51
 -17  -2   5    8.12    0.43
  17  -2  -5    8.52    0.51
  17   2  -5    8.37    0.52
 -17   2   5    7.87    0.51
 -16  -2   5    1.77    0.25
 -16  -2   5    1.08    0.30
  16  -2  -5    2.04    0.33
  16   2  -5    2.32    0.33
 -16   2   5    1.53    0.31
 -15  -2   5    8.21    0.39
 -15  -2   5    7.13    0.44
  15  -2  -5    8.15    0.44
  15   2  -5    7.14    0.44
 -15   2   5    7.20    0.44
 -14  -2   5    2.22    0.28
 -14  -2   5    2.43    0.23
  14  -2  -5    2.48    0.29
 -14   2   5    1.87    0.28
  14   2  -5    2.18    0.28
 -13  -2   5    4.43    0.35
 -13  -2   5    3.80    0.30
  13  -2  -5    4.70    0.36
 -13   2   5    4.56    0.37
  13   2  -5    4.51    0.36
 -12  -2   5   -0.03    0.16
 -12  -2   5    0.05    0.19
  12  -2  -5    0.23    0.20
  12   2  -5   -0.05    0.21
 -12   2   5    0.10    0.20
 -12   2   5    0.15    0.13
  11  -2  -5   42.12    0.88
 -11  -2   5   40.03    0.83
 -11  -2   5   41.56    0.89
 -11   2   5   43.07    0.80
 -11   2   5   41.47    0.91
 -10  -2   5   14.10    0.42
 -10  -2   5   14.61    0.39
  10  -2  -5   14.94    0.41
  10  -2  -5   14.73    0.34
 -10   2   5   14.64    0.35
 -10   2   5   14.34    0.44
  10   2  -5   14.38    0.42
   9  -2  -5    8.01    0.24
  -9  -2   5    7.42    0.30
  -9  -2   5    7.94    0.28
   9  -2  -5    8.25    0.30
  -9   2   5    7.53    0.32
   9   2  -5    7.52    0.21
   9   2  -5    7.17    0.30
  -9   2   5    7.86    0.23
   8  -2  -5    4.81    0.19
   8  -2  -5    4.27    0.24
  -8  -2   5    4.56    0.23
  -8  -2   5    4.34    0.24
   8   2  -5    4.80    0.17
  -8   2   5    4.75    0.26
  -8   2   5    4.71    0.17
   8   2  -5    4.48    0.24
   7  -2  -5    1.99    0.19
  -7  -2   5    1.83    0.18
   7  -2  -5    2.14    0.14
  -7  -2   5    2.56    0.19
  -7   2   5    1.90    0.12
   7   2  -5    2.24    0.20
  -7   2   5    1.98    0.20
   7   2  -5    2.11    0.14
   6  -2  -5    9.83    0.27
  -6  -2   5    9.53    0.27
  -6  -2   5    9.40    0.27
   6  -2  -5   10.02    0.25
  -6   2   5    9.92    0.29
   6   2  -5    9.70    0.27
   6   2  -5    9.82    0.24
  -6   2   5    9.89    0.21
  -5  -2   5   22.31    0.47
  -5  -2   5   22.36    0.46
   5  -2  -5   22.89    0.45
   5   2  -5   22.49    0.46
  -5   2   5   22.49    0.40
   5   2  -5   22.57    0.44
  -5   2   5   23.04    0.46
  -5   2   5   22.07    0.48
  -4  -2   5   76.62    1.40
  -4  -2   5   77.40    1.37
   4  -2  -5   77.32    1.37
   4   2  -5   77.06    1.37
  -4   2   5   80.66    1.38
   4   2  -5   77.46    1.38
[truncated: 4,781,769 more chars]
