# Supplementary material for: Synthesis and crystallographic characterization of di­phenyl­amide rare-earth metal complexes Ln(NPh2)3(THF)2 and [(Ph2N)2 Ln(μ-NPh2)]2
Source: Acta Crystallogr E Crystallogr Commun. 2020 Aug 14;76(Pt 9):1447–53. doi: 10.1107/S2056989020009998 (PMC7472762; doi:10.1107/S2056989020009998)
Supplement: Supplementary file 2 [file e-76-01447-1-Ysup7.hkl]

data_1-Y                                                                        
_shelx_title ' cmk2 in P2(1)/c'                                                 
_shelx_refln_list_code          4                                               
_shelx_F_calc_maximum      347.04                                               
_exptl_crystal_F_000      1544.00                                               
_reflns_d_resolution_high  0.7457                                               
                                                                                
loop_                                                                           
 _space_group_symop_operation_xyz                                               
 'x, y, z'                                                                      
 '-x, y+1/2, -z+1/2'                                                            
 '-x, -y, -z'                                                                   
 'x, -y-1/2, z-1/2'                                                             
                                                                                
_cell_length_a    15.3539                                                       
_cell_length_b    12.5259                                                       
_cell_length_c    20.2511                                                       
_cell_angle_alpha  90.000                                                       
_cell_angle_beta  107.207                                                       
_cell_angle_gamma  90.000                                                       
                                                                                
_shelx_F_squared_multiplier     1.000                                           
                                                                                
loop_                                                                           
 _refln_index_h                                                                 
 _refln_index_k                                                                 
 _refln_index_l                                                                 
 _refln_F_squared_calc                                                          
 _refln_F_squared_meas                                                          
 _refln_F_squared_sigma                                                         
 _refln_observed_status                                                         
   1   0   0        751.19        699.79        28.13 o                         
   2   0   0      31842.12      31872.28       495.75 o                         
   3   0   0       1962.23       2361.40        26.19 o                         
   4   0   0      10891.25      10377.17       106.09 o                         
   5   0   0       6836.79       6759.36        71.21 o                         
   6   0   0       5379.15       4884.73        54.09 o                         
   7   0   0        324.84        332.96        13.05 o                         
   8   0   0      16118.70      16767.56       212.09 o                         
   9   0   0        161.03        173.33        11.51 o                         
  10   0   0       1557.47       1533.07        27.50 o                         
  11   0   0       2584.22       2420.19        54.02 o                         
  12   0   0       2868.07       2943.39        42.89 o                         
  13   0   0         84.63         55.86        15.64 o                         
  14   0   0        963.66        964.04        29.55 o                         
  15   0   0        827.71        763.02        30.09 o                         
  16   0   0       1891.73       1837.52        40.34 o                         
  17   0   0          9.55         54.64        22.08 o                         
  18   0   0       1736.71       1799.95        49.61 o                         
  19   0   0       1144.62       1171.79        76.28 o                         
   1   1   0      56235.41      56455.44       343.99 o                         
   2   1   0        207.76        247.20         3.43 o                         
   3   1   0       4146.70       3852.68        29.50 o                         
   4   1   0        508.17        549.89         6.76 o                         
   5   1   0       5679.15       5110.85        35.81 o                         
   6   1   0       3673.12       3912.73        28.75 o                         
   7   1   0       1925.05       1652.68        16.31 o                         
   8   1   0        146.35        135.07         5.99 o                         
   9   1   0      12410.92      12755.48        94.99 o                         
  10   1   0        782.34        683.22        20.51 o                         
  11   1   0       3371.15       3263.15        31.55 o                         
  12   1   0        705.14        682.10        17.12 o                         
  13   1   0       1261.02       1241.07        23.10 o                         
  14   1   0        290.32        273.13        13.78 o                         
  15   1   0       2678.90       2551.19        62.36 o                         
  16   1   0        189.31        178.76        17.90 o                         
  17   1   0        630.83        645.02        23.57 o                         
  18   1   0       1041.82       1198.99        31.93 o                         
  19   1   0       2237.49       2506.37        74.33 o                         
   0   2   0      39952.14      41022.57       421.49 o                         
   1   2   0        482.48        571.76         5.79 o                         
   2   2   0      17186.03      18990.78       116.10 o                         
   3   2   0      13893.51      14049.36        86.58 o                         
   4   2   0       2264.56       2259.32        17.01 o                         
   5   2   0       1431.98       1409.28        12.83 o                         
   6   2   0      10034.52      10281.50        69.92 o                         
   7   2   0       3866.86       4325.52        32.33 o                         
   8   2   0      11757.51      12298.25        84.07 o                         
   9   2   0        847.21        864.47        14.77 o                         
  10   2   0       2655.80       2447.11        30.05 o                         
  11   2   0        143.05        142.33        10.06 o                         
  12   2   0       3938.33       3648.76        35.45 o                         
  13   2   0        539.20        521.92        17.35 o                         
  14   2   0       1918.44       1843.00        35.05 o                         
  15   2   0        777.05        747.98        21.21 o                         
  16   2   0       2698.44       2448.96        32.57 o                         
  17   2   0        220.92        218.78        19.29 o                         
  18   2   0       1002.34        982.90        30.54 o                         
  19   2   0        562.81        560.82       116.93 o                         
   1   3   0       4178.60       4573.50        34.03 o                         
   2   3   0       1375.49       1414.62        10.95 o                         
   3   3   0       1014.27       1027.30         9.68 o                         
   4   3   0         81.55        129.33         4.96 o                         
   5   3   0       5849.26       5971.36        36.88 o                         
   6   3   0         38.60         48.41         4.16 o                         
   7   3   0       6404.89       6690.73        44.36 o                         
   8   3   0          4.94         13.97         5.83 o                         
   9   3   0       2401.35       2549.90        23.00 o                         
  10   3   0         92.53         83.17         8.84 o                         
  11   3   0       3828.02       3789.72        35.64 o                         
  12   3   0        959.92        954.27        18.69 o                         
  13   3   0       3397.27       3355.01        34.85 o                         
  14   3   0         66.30         56.10        12.45 o                         
  15   3   0       1730.86       1635.88        26.19 o                         
  16   3   0        311.48        277.82        18.79 o                         
  17   3   0        449.13        403.67        21.34 o                         
  18   3   0        460.84        576.31        29.12 o                         
  19   3   0        192.42        206.31        35.81 o                         
   0   4   0       7274.67       7554.10        77.97 o                         
   1   4   0       7301.95       7406.26        50.37 o                         
   2   4   0         20.22         23.25         2.84 o                         
   3   4   0       2220.35       2659.41        20.61 o                         
   4   4   0         80.95         69.57         3.91 o                         
   5   4   0         63.45        101.35         5.62 o                         
   6   4   0         52.89        117.80         5.22 o                         
   7   4   0         27.72         40.76         4.97 o                         
   8   4   0        246.19        214.08         7.60 o                         
   9   4   0         76.37         89.24         7.83 o                         
  10   4   0        146.86        155.12         9.82 o                         
  11   4   0         24.49         24.11        10.85 o                         
  12   4   0        468.11        457.92        16.35 o                         
  13   4   0        809.22        792.92        25.55 o                         
  14   4   0        901.22        833.91        20.93 o                         
  15   4   0        275.44        257.66        17.43 o                         
  16   4   0       1104.41       1107.83        31.75 o                         
  17   4   0          1.77         -5.00        16.55 o                         
  18   4   0        349.68        352.18        25.30 o                         
  19   4   0         71.49        153.82        50.02 o                         
   1   5   0          9.10          8.90         3.69 o                         
   2   5   0        131.07        144.67         5.63 o                         
   3   5   0         65.34         63.92         4.05 o                         
   4   5   0        115.76        124.12         4.88 o                         
   5   5   0       2156.57       2429.72        19.32 o                         
   6   5   0        124.42        170.27         6.44 o                         
   7   5   0        320.19        363.34         9.60 o                         
   8   5   0        324.50        388.80        13.77 o                         
   9   5   0        169.34        160.71         8.57 o                         
  10   5   0        310.59        297.27        16.13 o                         
  11   5   0        291.30        296.78        12.27 o                         
  12   5   0         42.07         49.51        11.91 o                         
  13   5   0        160.09        189.54        15.95 o                         
  14   5   0          0.09         19.08        24.42 o                         
  15   5   0        111.73        122.74        17.18 o                         
  16   5   0        157.12        136.80        18.77 o                         
  17   5   0         56.20         53.51        21.70 o                         
  18   5   0         55.71         63.78        47.52 o                         
   0   6   0        800.40        895.11        13.76 o                         
   1   6   0         19.75         40.59         4.76 o                         
   2   6   0       2679.90       2693.82        22.24 o                         
   3   6   0        122.72        100.61         5.82 o                         
   4   6   0        351.13        400.15         8.73 o                         
   5   6   0        893.48       1081.98        12.62 o                         
   6   6   0       3734.11       3745.26        28.11 o                         
   7   6   0        474.76        412.12        10.41 o                         
   8   6   0       2640.18       2521.67        22.00 o                         
   9   6   0        145.47        129.70         8.92 o                         
  10   6   0       1568.19       1478.02        19.21 o                         
  11   6   0          9.99          7.35        12.56 o                         
  12   6   0         11.25          9.24        13.01 o                         
  13   6   0         22.39         60.83        16.67 o                         
  14   6   0       2655.94       2781.04        67.03 o                         
  15   6   0         24.31         14.32        18.88 o                         
  16   6   0        132.36        118.19        31.23 o                         
  17   6   0          8.13         14.44        22.21 o                         
  18   6   0         91.91         70.03        45.02 o                         
   1   7   0       1473.43       1166.53        13.80 o                         
   2   7   0        801.19        836.96        12.42 o                         
   3   7   0       1155.76       1008.77        13.54 o                         
   4   7   0        965.08       1007.38        13.97 o                         
   5   7   0       2229.37       2422.56        21.06 o                         
   6   7   0          0.55         12.38         7.28 o                         
   7   7   0       1015.61        956.43        15.04 o                         
   8   7   0        127.33        151.66         9.14 o                         
   9   7   0       2698.86       2685.49        28.64 o                         
  10   7   0         48.65         68.15        10.88 o                         
  11   7   0        877.87        782.95        30.17 o                         
  12   7   0          9.90        -10.42        15.88 o                         
  13   7   0       1361.01       1254.46        37.54 o                         
  14   7   0        110.61        156.14        20.03 o                         
  15   7   0        564.35        627.03        28.89 o                         
  16   7   0         12.75         24.79        21.67 o                         
  17   7   0        852.91        958.11        51.73 o                         
   0   8   0       2662.41       2334.35        34.17 o                         
   1   8   0       3113.17       3350.48        31.97 o                         
   2   8   0       4569.21       4663.99        36.06 o                         
   3   8   0        418.89        493.84        11.85 o                         
   4   8   0       2829.73       2647.41        21.52 o                         
   5   8   0        126.58        132.08         9.62 o                         
   6   8   0       2813.84       2704.42        25.63 o                         
   7   8   0        195.30        178.31         9.75 o                         
   8   8   0         76.44         93.36        12.14 o                         
   9   8   0          6.84         12.30        12.24 o                         
  10   8   0         68.53         64.12        22.54 o                         
  11   8   0         15.96         26.37        25.09 o                         
  12   8   0        428.01        459.39        22.27 o                         
  13   8   0         75.59        101.54        18.87 o                         
  14   8   0       1964.66       1961.78        38.30 o                         
  15   8   0        278.21        321.36        24.09 o                         
  16   8   0        551.30        537.70        28.67 o                         
  17   8   0        214.98        252.62        51.27 o                         
   1   9   0       6676.92       6546.89        53.34 o                         
   2   9   0       3397.49       3368.55        27.78 o                         
   3   9   0       7122.05       6904.91        56.13 o                         
   4   9   0          5.84         27.43         9.42 o                         
   5   9   0       4767.79       4597.50        37.75 o                         
   6   9   0        174.08        156.81        11.33 o                         
   7   9   0       3570.49       3595.36        35.27 o                         
   8   9   0         36.01         44.39        12.60 o                         
   9   9   0       1757.24       1840.17        29.57 o                         
  10   9   0         11.27         -2.76        13.89 o                         
  11   9   0       1087.21       1213.46        26.64 o                         
  12   9   0         51.24         40.47        18.24 o                         
  13   9   0       1804.09       1907.89        37.38 o                         
  14   9   0        128.37        187.27        22.36 o                         
  15   9   0       1881.31       2020.83        42.07 o                         
  16   9   0        335.37        360.89        37.57 o                         
   0  10   0       7453.25       6946.40        80.61 o                         
   1  10   0        896.83        842.39        18.03 o                         
   2  10   0       4323.54       4170.05        38.68 o                         
   3  10   0        845.53        868.08        23.00 o                         
   4  10   0       2924.57       2788.18        29.91 o                         
   5  10   0       1171.98       1176.77        36.26 o                         
   6  10   0       1060.64       1107.21        22.91 o                         
   7  10   0        800.06        790.90        21.39 o                         
   8  10   0       2620.87       2578.03        38.09 o                         
   9  10   0         70.39         62.52        16.71 o                         
  10  10   0       2911.38       2927.33        41.94 o                         
  11  10   0         26.21         38.25        17.97 o                         
  12  10   0       1721.55       1914.66        37.60 o                         
  13  10   0         20.19          9.30        20.96 o                         
  14  10   0        940.11       1165.50        35.49 o                         
  15  10   0          4.53        -31.80        31.80 o                         
   1  11   0       5966.23       5609.22        49.25 o                         
   2  11   0         95.55         92.91        11.79 o                         
   3  11   0        121.38        122.26        12.40 o                         
   4  11   0       1865.02       1687.21        26.95 o                         
   5  11   0        109.02        126.96        14.41 o                         
   6  11   0         35.91          7.53        14.00 o                         
   7  11   0       2871.21       2860.26        36.07 o                         
   8  11   0        155.59        143.37        18.24 o                         
   9  11   0       2313.14       2304.34        49.82 o                         
  10  11   0        164.35        158.83        20.02 o                         
  11  11   0       1866.01       1829.74        42.91 o                         
  12  11   0         22.80         18.75        24.12 o                         
  13  11   0        718.90        749.09        38.42 o                         
  14  11   0         10.59        -13.76        46.27 o                         
   0  12   0       4698.41       4270.75        72.52 o                         
   1  12   0        432.06        397.23        15.50 o                         
   2  12   0       4116.35       3877.05        42.94 o                         
   3  12   0          1.14        -13.84        13.84 o                         
   4  12   0       1710.81       1659.01        28.28 o                         
   5  12   0          6.89        -14.70        14.70 o                         
   6  12   0       1996.69       2084.30        31.59 o                         
   7  12   0        857.05        800.55        25.94 o                         
   8  12   0       1688.52       1613.31        41.52 o                         
   9  12   0        151.90        142.04        20.50 o                         
  10  12   0       1236.07       1235.67        32.71 o                         
  11  12   0          3.57         12.74        24.12 o                         
  12  12   0       1085.63       1035.93        43.14 o                         
  13  12   0         56.91         37.52        47.52 o                         
   1  13   0       1332.41       1243.09        26.27 o                         
   2  13   0        322.67        251.76        20.80 o                         
   3  13   0        794.96        766.69        23.57 o                         
   4  13   0        108.60        124.39        17.00 o                         
   5  13   0        532.47        549.07        25.13 o                         
   6  13   0         34.26         52.85        17.40 o                         
   7  13   0       1100.39       1073.33        43.50 o                         
   8  13   0         29.80         57.43        20.62 o                         
   9  13   0        397.77        412.55        24.64 o                         
  10  13   0        488.52        458.06        26.10 o                         
  11  13   0        282.08        140.06        45.02 o                         
  12  13   0         26.23        148.82        48.77 o                         
   0  14   0       1245.81       1178.37        43.77 o                         
   1  14   0        231.55        209.95        20.95 o                         
   2  14   0         77.42         67.24        17.19 o                         
   3  14   0         71.88         51.79        17.56 o                         
   4  14   0        142.34        176.54        18.51 o                         
   5  14   0        108.78         75.73        21.31 o                         
   6  14   0        378.62        356.31        21.43 o                         
   7  14   0        273.15        254.26        25.34 o                         
   8  14   0          7.83          9.71        21.84 o                         
   9  14   0          6.31         30.56        26.58 o                         
  10  14   0         52.23         73.60        34.84 o                         
   1  15   0        181.66        182.75        22.30 o                         
   2  15   0         42.18         14.18        20.95 o                         
   3  15   0         25.47         29.70        21.63 o                         
   4  15   0         39.02         75.16        19.39 o                         
   5  15   0         25.18          8.60        19.45 o                         
   6  15   0          6.33          5.93        22.04 o                         
   7  15   0          9.52         24.03        30.50 o                         
   8  15   0        195.52        211.35        48.77 o                         
   0  16   0          6.73        -15.01        42.52 o                         
   1  16   0         15.18          4.48        25.59 o                         
   2  16   0        440.90        413.94        63.15 o                         
   3  16   0        101.90         69.36        58.78 o                         
   4  16   0          4.91        -45.02        45.02 o                         
   5  16   0         41.56         82.54        52.52 o                         
 -19   1   1         14.90         38.00        22.64 o                         
 -18   1   1        110.57        105.44        19.41 o                         
 -17   1   1         79.77         84.39        15.47 o                         
 -16   1   1        529.50        503.63        19.36 o                         
 -15   1   1         69.61         88.66        13.00 o                         
 -14   1   1        169.14        134.53        12.34 o                         
 -13   1   1        110.53        109.47        11.25 o                         
 -12   1   1        316.87        282.97        11.64 o                         
 -11   1   1        148.37        171.57         9.69 o                         
 -10   1   1         14.86          7.27         7.34 o                         
  -9   1   1        174.17        180.18         7.92 o                         
  -8   1   1       4510.50       4766.74        35.26 o                         
  -7   1   1       2918.74       3272.84        25.20 o                         
  -6   1   1       1959.63       1919.03        16.06 o                         
  -5   1   1       5811.59       6016.44        44.71 o                         
  -4   1   1       7989.16       8576.01        67.85 o                         
  -3   1   1       2582.27       2612.11        17.32 o                         
  -2   1   1       4667.34       4690.75        29.28 o                         
  -1   1   1       4572.84       4471.93        33.92 o                         
   0   1   1       9664.59      10357.74        63.22 o                         
   1   1   1        964.65        851.33         6.07 o                         
   2   1   1       2942.59       3140.66        19.06 o                         
   3   1   1       1650.58       1500.70        13.42 o                         
   4   1   1       8139.17       8495.37        61.50 o                         
   5   1   1       1704.45       1636.80        14.01 o                         
   6   1   1       2405.33       2585.11        25.00 o                         
   7   1   1        424.82        427.12        10.10 o                         
   8   1   1       4023.82       4290.32        35.94 o                         
   9   1   1       1047.55       1189.89        16.83 o                         
  10   1   1       1185.55       1113.15        17.37 o                         
  11   1   1         75.26         76.80         9.42 o                         
  12   1   1        737.51        698.12        17.37 o                         
  13   1   1        126.99        124.58        11.75 o                         
  14   1   1         43.00         43.44        11.96 o                         
  15   1   1          7.87         18.77        13.06 o                         
  16   1   1          6.55          4.42        14.31 o                         
  17   1   1          9.43         32.03        15.74 o                         
  18   1   1         16.17        -16.61        16.71 o                         
  19   1   1        564.23        595.35        42.00 o                         
 -19   2   1        620.41        692.55        39.29 o                         
 -18   2   1         31.01         25.96        19.02 o                         
 -17   2   1        417.11        369.31        20.42 o                         
 -16   2   1        130.70        141.90        14.70 o                         
 -15   2   1        798.55        766.29        21.22 o                         
 -14   2   1       3024.27       2892.31        32.34 o                         
 -13   2   1         32.20         44.23        10.79 o                         
 -12   2   1        199.66        188.96        11.04 o                         
 -11   2   1       1428.34       1370.74        19.58 o                         
 -10   2   1       3270.40       3271.46        33.37 o                         
  -9   2   1        478.37        464.96        10.49 o                         
  -8   2   1       2319.30       2433.78        21.05 o                         
  -7   2   1        228.29        155.58         5.77 o                         
  -6   2   1       3274.98       3053.69        23.42 o                         
  -5   2   1        124.84         94.74         3.71 o                         
  -4   2   1        352.81        306.30         5.34 o                         
  -3   2   1       2144.23       2377.32        16.44 o                         
  -2   2   1       2741.11       2662.70        17.67 o                         
  -1   2   1         83.14         69.18         3.11 o                         
   0   2   1       9873.89      10169.07        62.50 o                         
   1   2   1       2542.43       2529.61        18.70 o                         
   2   2   1       7426.59       7890.03        62.88 o                         
   3   2   1       5119.13       5430.23        34.74 o                         
   4   2   1        763.01        761.23         7.64 o                         
   5   2   1        170.03        251.45         6.33 o                         
   6   2   1        167.77        150.98         5.42 o                         
   7   2   1       2095.19       2117.35        18.71 o                         
   8   2   1       1900.27       1831.85        17.49 o                         
   9   2   1       2386.75       2437.43        24.59 o                         
  10   2   1       1217.25       1157.72        17.72 o                         
  11   2   1        470.32        435.58        19.20 o                         
  12   2   1       1788.43       1743.14        27.85 o                         
  13   2   1        244.42        230.09        12.80 o                         
  14   2   1        678.20        645.55        29.64 o                         
  15   2   1        173.15        174.48        14.65 o                         
  16   2   1         96.92         95.70        15.07 o                         
  17   2   1        292.45        322.82        18.12 o                         
  18   2   1        683.73        741.00        27.75 o                         
  19   2   1         52.69        -12.51        47.52 o                         
 -19   3   1        273.23        302.79        28.95 o                         
 -18   3   1        313.36        354.28        22.12 o                         
 -17   3   1        102.35        104.73        18.33 o                         
 -16   3   1        929.12        872.46        26.09 o                         
 -15   3   1       1614.06       1521.14        28.75 o                         
 -14   3   1       1984.40       2113.10        27.79 o                         
 -13   3   1       3477.11       3373.41        39.34 o                         
 -12   3   1        649.90        655.54        17.13 o                         
 -11   3   1       1201.45       1184.57        18.89 o                         
 -10   3   1       1208.01       1090.88        17.13 o                         
  -9   3   1        831.13        849.26        13.05 o                         
  -8   3   1       5301.73       5229.78        35.80 o                         
  -7   3   1       1010.86        983.35        10.89 o                         
  -6   3   1        649.20        508.62         7.93 o                         
  -5   3   1       6167.27       6070.18        39.65 o                         
  -4   3   1       1532.19       1979.38        14.86 o                         
  -3   3   1       1155.73       1001.91         9.36 o                         
  -2   3   1      12086.08      12528.30        82.91 o                         
  -1   3   1       7932.09       7946.61        53.34 o                         
   0   3   1      41880.70      43956.45       267.41 o                         
   1   3   1       1555.34       1669.94        12.40 o                         
   2   3   1        239.17        211.63         6.91 o                         
   3   3   1        554.20        596.85         9.34 o                         
   4   3   1       1745.84       1570.10        14.26 o                         
   5   3   1       1730.09       1705.15        14.95 o                         
   6   3   1       2790.44       2626.75        22.39 o                         
   7   3   1        433.49        353.44        12.35 o                         
   8   3   1       1709.79       1818.85        18.04 o                         
   9   3   1       2206.95       2099.02        22.86 o                         
  10   3   1         96.43         91.17         9.15 o                         
  11   3   1       2071.03       2110.79        24.98 o                         
  12   3   1         52.45         60.00        10.65 o                         
  13   3   1        972.60       1002.25        20.68 o                         
  14   3   1       1608.85       1573.57        28.15 o                         
  15   3   1        131.25        127.08        14.42 o                         
  16   3   1        463.77        464.67        19.60 o                         
  17   3   1        855.55        893.95        28.89 o                         
  18   3   1        488.69        452.93        26.27 o                         
 -19   4   1        772.66        767.85        70.03 o                         
 -18   4   1        287.18        314.44        27.32 o                         
 -17   4   1        754.75        807.39        28.03 o                         
 -16   4   1         23.67         27.35        16.51 o                         
 -15   4   1       1172.47       1097.10        26.76 o                         
 -14   4   1        474.22        447.47        25.49 o                         
 -13   4   1       5361.83       5241.56        47.35 o                         
 -12   4   1        604.89        636.05        17.29 o                         
 -11   4   1       4214.55       4041.30        37.49 o                         
 -10   4   1        629.79        631.43        18.29 o                         
  -9   4   1       2531.11       2493.23        27.03 o                         
  -8   4   1       2352.31       2347.98        21.40 o                         
  -7   4   1       1285.71       1095.51        12.41 o                         
  -6   4   1       6508.76       6855.24        48.17 o                         
  -5   4   1       6101.13       5905.15        39.16 o                         
  -4   4   1       6013.35       6148.38        40.15 o                         
  -3   4   1        558.61        904.40         9.45 o                         
  -2   4   1      25510.86      26077.75       182.05 o                         
  -1   4   1      30218.72      30349.35       185.24 o                         
   0   4   1         85.78        118.55         3.56 o                         
   1   4   1      10251.56       9828.51        61.79 o                         
   2   4   1       2131.26       1951.91        14.93 o                         
   3   4   1       3028.19       2789.33        24.17 o                         
   4   4   1       5544.03       5505.39        36.51 o                         
   5   4   1       8168.32       8391.63        54.24 o                         
   6   4   1      13867.61      14010.14        88.34 o                         
   7   4   1       4075.62       4068.23        29.28 o                         
   8   4   1       4198.33       4178.16        33.01 o                         
   9   4   1       2332.85       2294.87        22.25 o                         
  10   4   1       2212.70       2111.99        24.27 o                         
  11   4   1       1531.28       1435.26        21.19 o                         
  12   4   1       1273.23       1219.82        21.10 o                         
  13   4   1         39.11         53.61        11.99 o                         
  14   4   1       3543.26       3585.08        57.93 o                         
  15   4   1        405.32        421.99        19.39 o                         
  16   4   1        151.03        202.78        18.92 o                         
  17   4   1        198.73        201.14        20.30 o                         
  18   4   1       1512.65       1628.25        39.89 o                         
 -18   5   1        309.10        227.20        28.85 o                         
 -17   5   1        100.75         87.40        21.85 o                         
 -16   5   1        387.18        377.43        22.74 o                         
 -15   5   1        591.82        654.28        27.49 o                         
 -14   5   1       5448.89       5217.28        54.30 o                         
 -13   5   1        685.36        710.68        22.37 o                         
 -12   5   1       2701.22       2548.59        29.01 o                         
 -11   5   1        294.10        303.16        13.16 o                         
 -10   5   1       3781.65       3688.37        31.53 o                         
  -9   5   1       1856.78       1760.03        19.23 o                         
  -8   5   1       5809.59       5826.65        48.15 o                         
  -7   5   1       2891.70       2655.77        21.39 o                         
  -6   5   1       7033.38       7027.27        46.82 o                         
  -5   5   1       2609.37       2692.04        20.76 o                         
  -4   5   1       7033.43       6901.96        48.26 o                         
  -3   5   1       4106.36       4501.23        37.15 o                         
  -2   5   1       8761.85       8520.76        58.40 o                         
  -1   5   1      10908.27      11166.61        79.76 o                         
   0   5   1      23120.24      23074.89       133.99 o                         
   1   5   1       1710.57       1554.56        14.70 o                         
   2   5   1       5441.49       5250.40        34.96 o                         
   3   5   1      10670.72      10843.63        68.86 o                         
   4   5   1         97.50        178.03         6.43 o                         
   5   5   1      20713.87      21940.10       145.56 o                         
   6   5   1       1335.01       1201.66        13.14 o                         
   7   5   1       8219.40       8097.68        53.78 o                         
   8   5   1       3099.40       3055.12        26.66 o                         
   9   5   1       3232.27       3138.59        30.50 o                         
  10   5   1       5032.78       4930.91        43.47 o                         
  11   5   1       3645.87       3449.31        37.75 o                         
  12   5   1        304.94        305.25        13.43 o                         
  13   5   1       3769.31       3581.19        37.33 o                         
  14   5   1        562.13        544.55        22.87 o                         
  15   5   1        610.04        575.67        52.73 o                         
  16   5   1         51.94         40.22        19.99 o                         
  17   5   1       2532.87       2485.70        63.54 o                         
  18   5   1        479.18        604.03        57.53 o                         
 -18   6   1         16.90         21.26        46.27 o                         
 -17   6   1        349.18        361.57        26.40 o                         
 -16   6   1        467.85        452.13        24.62 o                         
 -15   6   1        841.83        905.60        30.67 o                         
 -14   6   1        665.59        680.79        29.38 o                         
 -13   6   1       7937.12       7890.74        82.47 o                         
 -12   6   1       1041.72       1064.14        26.76 o                         
 -11   6   1       5770.43       5694.64        61.87 o                         
 -10   6   1       2466.04       2408.87        26.76 o                         
  -9   6   1       5762.27       5912.46        45.36 o                         
  -8   6   1       2891.18       2837.54        23.53 o                         
  -7   6   1       5168.29       4994.27        37.97 o                         
  -6   6   1       1393.83       1248.48        13.83 o                         
  -5   6   1      13984.35      14820.30        93.60 o                         
  -4   6   1       2894.88       2799.74        21.44 o                         
  -3   6   1        203.44        174.95         6.92 o                         
  -2   6   1      12148.18      12564.60        91.80 o                         
  -1   6   1       5546.99       5319.88        41.65 o                         
   0   6   1       4297.54       5157.02        35.17 o                         
   1   6   1      13810.72      14738.76        98.71 o                         
   2   6   1       1773.15       1519.72        13.86 o                         
   3   6   1       1591.53       1419.78        13.67 o                         
   4   6   1       3605.55       3507.98        25.93 o                         
   5   6   1        507.26        497.28        11.29 o                         
   6   6   1       5060.63       5206.33        36.65 o                         
   7   6   1       3386.46       3473.46        26.86 o                         
   8   6   1       2544.18       2669.99        25.07 o                         
   9   6   1       2405.08       2410.49        24.83 o                         
  10   6   1       2814.23       2693.30        31.55 o                         
  11   6   1       1249.71       1236.21        21.90 o                         
  12   6   1       1307.02       1236.81        22.20 o                         
  13   6   1        447.12        478.01        24.27 o                         
  14   6   1       2558.71       2401.83        72.20 o                         
  15   6   1        529.75        489.42        23.76 o                         
  16   6   1        929.07        956.73        36.64 o                         
  17   6   1         21.62         27.48        22.45 o                         
 -17   7   1        115.29        105.06        35.37 o                         
 -16   7   1        575.47        654.46        46.87 o                         
 -15   7   1         12.38         -1.06        19.72 o                         
 -14   7   1        717.42        694.14        28.24 o                         
 -13   7   1        860.73        802.03        37.25 o                         
 -12   7   1       3558.78       3495.18        45.90 o                         
 -11   7   1        346.35        332.08        17.85 o                         
 -10   7   1        349.70        327.82        13.42 o                         
  -9   7   1        200.19        201.55        10.96 o                         
  -8   7   1       2417.29       2479.89        24.32 o                         
  -7   7   1       1502.72       1493.30        18.00 o                         
  -6   7   1       1185.81       1167.73        15.57 o                         
  -5   7   1       3384.99       3249.03        42.59 o                         
  -4   7   1       2245.45       2081.90        20.01 o                         
  -3   7   1       4758.54       4401.38        33.99 o                         
  -2   7   1       1012.64        808.43        12.22 o                         
  -1   7   1       5700.51       5184.86        38.58 o                         
   0   7   1       9771.48       9614.23        66.76 o                         
   1   7   1        403.93        564.58        10.60 o                         
   2   7   1       1381.34       1482.40        15.90 o                         
   3   7   1       4564.31       4435.85        31.58 o                         
   4   7   1       4724.47       4899.59        34.72 o                         
   5   7   1       7360.69       7269.95        49.22 o                         
   6   7   1       2015.84       2100.34        21.26 o                         
   7   7   1       5298.88       5250.87        40.98 o                         
   8   7   1       1607.73       1631.70        21.44 o                         
   9   7   1       1269.44       1312.78        20.67 o                         
  10   7   1       1108.77       1038.81        22.01 o                         
  11   7   1       1057.94       1076.32        27.08 o                         
  12   7   1         25.94         64.92        22.74 o                         
  13   7   1       1190.35       1172.22        33.70 o                         
  14   7   1        120.71        125.22        19.91 o                         
  15   7   1        255.13        276.05        22.86 o                         
  16   7   1        136.37        168.61        25.27 o                         
 -17   8   1        747.92        789.11        71.28 o                         
 -16   8   1         11.85          3.38        22.46 o                         
 -15   8   1        528.68        585.52        29.17 o                         
 -14   8   1         19.81         24.71        19.65 o                         
 -13   8   1       1035.89        962.84        29.72 o                         
 -12   8   1        130.74         86.28        18.23 o                         
 -11   8   1        791.13        731.86        46.47 o                         
 -10   8   1        844.08        740.05        30.42 o                         
  -9   8   1         42.57         53.58        16.86 o                         
  -8   8   1        207.79        217.63        11.82 o                         
  -7   8   1        607.94        609.97        14.37 o                         
  -6   8   1       1038.55       1047.51        15.99 o                         
  -5   8   1        739.60        698.85        13.80 o                         
  -4   8   1       2639.47       2649.98        24.37 o                         
  -3   8   1        474.07        404.97        11.72 o                         
  -2   8   1       7645.38       7743.42        55.82 o                         
  -1   8   1       8575.47       8114.07        57.90 o                         
   0   8   1         28.85         33.01         7.82 o                         
   1   8   1       2706.73       2828.45        27.30 o                         
   2   8   1       1115.98       1187.72        19.93 o                         
   3   8   1       1102.27       1114.26        15.21 o                         
   4   8   1       1943.20       1937.61        20.33 o                         
   5   8   1       1909.49       1953.35        20.74 o                         
   6   8   1       1103.79       1068.15        21.09 o                         
   7   8   1       9656.91       9765.30        78.79 o                         
   8   8   1       2887.41       2766.51        29.70 o                         
   9   8   1        811.24        720.96        18.10 o                         
  10   8   1       2332.48       2310.57        35.02 o                         
  11   8   1        100.61         88.70        16.61 o                         
  12   8   1        641.64        663.28        26.75 o                         
  13   8   1        207.58        218.53        20.30 o                         
  14   8   1        439.85        464.94        25.02 o                         
  15   8   1        167.73        160.23        22.77 o                         
  16   8   1        495.74        480.22        55.03 o                         
 -16   9   1        185.78        191.93        35.34 o                         
 -15   9   1        135.51        189.64        23.61 o                         
 -14   9   1          6.66          6.23        20.48 o                         
 -13   9   1        129.85        163.07        33.21 o                         
 -12   9   1        799.96        782.86        28.28 o                         
 -11   9   1         51.15         16.31        16.54 o                         
 -10   9   1        249.65        206.56        15.66 o                         
  -9   9   1         29.68         21.09        13.28 o                         
  -8   9   1       1314.36       1288.99        27.07 o                         
  -7   9   1        174.60        153.04        11.56 o                         
  -6   9   1         32.78         25.83        10.15 o                         
  -5   9   1          8.08          7.70         9.13 o                         
  -4   9   1        154.46        141.75        10.34 o                         
  -3   9   1         31.89         31.35         9.29 o                         
  -2   9   1         18.01         13.63         8.96 o                         
  -1   9   1        148.66        136.39         9.84 o                         
   0   9   1       1250.04       1178.54        18.51 o                         
   1   9   1        244.90        266.84        14.35 o                         
   2   9   1       1837.78       1755.79        29.64 o                         
   3   9   1          8.49         20.62        11.93 o                         
   4   9   1        395.08        366.89        14.54 o                         
   5   9   1         40.89         32.66         9.95 o                         
   6   9   1         17.03         26.24         9.57 o                         
   7   9   1         61.14         63.14        10.25 o                         
   8   9   1        627.18        658.07        20.18 o                         
   9   9   1        472.27        465.69        19.80 o                         
  10   9   1         50.83         41.65        14.26 o                         
  11   9   1       1175.75       1192.98        38.65 o                         
  12   9   1        132.42        182.10        19.85 o                         
  13   9   1        258.49        298.70        29.01 o                         
  14   9   1         14.49         30.66        20.76 o                         
  15   9   1         12.41          2.06        22.28 o                         
 -15  10   1         52.91          6.08        32.19 o                         
 -14  10   1         99.16        116.58        24.91 o                         
 -13  10   1         11.23          4.85        20.29 o                         
 -12  10   1          9.11          5.93        18.92 o                         
 -11  10   1         68.65         70.15        18.05 o                         
 -10  10   1         36.95         -1.30        17.37 o                         
  -9  10   1         98.69         94.85        17.10 o                         
  -8  10   1        266.20        241.26        17.73 o                         
  -7  10   1         96.47         84.49        13.80 o                         
  -6  10   1        134.74        139.54        13.91 o                         
  -5  10   1        600.30        552.84        17.07 o                         
  -4  10   1        900.12        855.46        20.55 o                         
  -3  10   1       3645.85       3517.26        34.34 o                         
  -2  10   1        154.38        138.88        11.07 o                         
  -1  10   1        239.18        210.88        12.58 o                         
   0  10   1        412.83        410.78        15.56 o                         
   1  10   1        620.50        600.15        16.57 o                         
   2  10   1         99.02         59.78        10.34 o                         
   3  10   1         21.78         19.16        10.32 o                         
   4  10   1        697.12        610.39        16.03 o                         
   5  10   1         46.82         42.25        11.09 o                         
   6  10   1         75.42         48.96        13.01 o                         
   7  10   1         11.89         -6.53        12.99 o                         
   8  10   1        104.39        124.71        16.86 o                         
   9  10   1        841.29        769.17        25.43 o                         
  10  10   1        149.34        124.77        18.80 o                         
  11  10   1          4.53         -3.23        22.52 o                         
  12  10   1        133.75        133.63        20.48 o                         
  13  10   1         52.93         60.47        21.05 o                         
  14  10   1         30.32         26.53        22.18 o                         
  15  10   1         69.41         87.54        46.27 o                         
 -14  11   1         29.20        -46.27        46.27 o                         
 -13  11   1         34.84         54.07        25.99 o                         
 -12  11   1        298.39        273.34        26.50 o                         
 -11  11   1         10.41         52.72        25.60 o                         
 -10  11   1        110.13        131.33        19.82 o                         
  -9  11   1         39.40         24.64        18.23 o                         
  -8  11   1        157.39        147.70        18.53 o                         
  -7  11   1          3.61         16.48        14.34 o                         
  -6  11   1         82.66         74.55        14.50 o                         
  -5  11   1          3.65         -9.18        13.32 o                         
  -4  11   1        452.67        494.68        19.78 o                         
  -3  11   1        120.99         94.90        13.76 o                         
  -2  11   1         28.41         43.40        10.69 o                         
  -1  11   1        243.83        231.13        12.63 o                         
   0  11   1        731.07        711.89        18.41 o                         
   1  11   1          4.52         18.88        11.05 o                         
   2  11   1        305.30        264.43        14.55 o                         
   3  11   1        206.84        158.05        12.74 o                         
   4  11   1        587.45        561.34        21.25 o                         
   5  11   1        104.10        107.79        19.28 o                         
   6  11   1        120.87        121.34        14.70 o                         
   7  11   1        211.86        177.11        15.80 o                         
   8  11   1         25.78         15.02        17.47 o                         
   9  11   1        450.92        504.13        45.53 o                         
  10  11   1         10.71          0.81        18.76 o                         
  11  11   1        224.60        273.85        42.75 o                         
  12  11   1          7.76         21.88        26.67 o                         
  13  11   1        115.83        137.77        31.88 o                         
 -13  12   1        467.92        411.44        53.77 o                         
 -12  12   1         76.66        121.14        26.50 o                         
 -11  12   1        121.72        157.01        25.13 o                         
 -10  12   1        234.81        242.05        22.51 o                         
  -9  12   1        178.55        210.46        21.19 o                         
  -8  12   1         17.73        -13.55        18.48 o                         
  -7  12   1       1163.50       1112.86        26.47 o                         
  -6  12   1        557.67        495.26        22.47 o                         
  -5  12   1        123.79        126.63        15.70 o                         
  -4  12   1        993.76        882.28        23.57 o                         
  -3  12   1         25.74         52.68        14.48 o                         
  -2  12   1        227.11        249.12        17.41 o                         
  -1  12   1         78.76         91.96        12.79 o                         
   0  12   1       1186.14       1092.34        21.98 o                         
   1  12   1       2735.80       2538.58        30.28 o                         
   2  12   1        139.42        149.79        15.43 o                         
   3  12   1        425.31        421.57        18.78 o                         
   4  12   1        881.85        895.81        23.35 o                         
   5  12   1        557.57        541.84        21.78 o                         
   6  12   1         18.90         17.22        15.48 o                         
   7  12   1        354.83        350.55        20.99 o                         
   8  12   1        683.69        632.63        27.60 o                         
   9  12   1        644.40        659.79        28.49 o                         
  10  12   1        147.19        161.54        22.01 o                         
  11  12   1        227.94        251.79        47.85 o                         
  12  12   1        652.10        719.31       109.43 o                         
 -12  13   1        340.75        295.14        51.27 o                         
 -11  13   1        393.81        420.20        35.37 o                         
 -10  13   1        445.64        462.67        27.99 o                         
  -9  13   1        227.28        244.15        22.88 o                         
  -8  13   1        723.60        747.01        30.54 o                         
  -7  13   1        367.40        412.79        31.75 o                         
  -6  13   1        912.75        894.49        26.74 o                         
  -5  13   1        131.69        135.89        17.38 o                         
  -4  13   1       1440.43       1297.87        27.16 o                         
  -3  13   1        941.97        906.10        24.48 o                         
  -2  13   1        693.24        673.65        23.01 o                         
  -1  13   1        683.10        682.18        23.21 o                         
   0  13   1       1103.15       1012.28        25.34 o                         
   1  13   1        328.53        344.30        22.11 o                         
   2  13   1       1183.24       1043.13        25.40 o                         
   3  13   1        510.92        518.34        22.23 o                         
   4  13   1        137.45        101.24        16.61 o                         
   5  13   1        595.79        610.45        34.03 o                         
   6  13   1        543.26        539.03        24.77 o                         
   7  13   1        578.11        572.28        27.59 o                         
   8  13   1        597.64        564.89        27.87 o                         
   9  13   1        779.69        880.85        31.48 o                         
  10  13   1        489.49        491.26        26.61 o                         
  11  13   1        516.43        520.24        52.52 o                         
  12  13   1        128.16        140.06        47.52 o                         
 -10  14   1        353.85        434.57        71.28 o                         
  -9  14   1       1881.25       2135.30        48.12 o                         
  -8  14   1        448.06        449.11        25.68 o                         
  -7  14   1       1328.77       1349.57        36.04 o                         
  -6  14   1        583.46        656.21        26.49 o                         
  -5  14   1        433.02        410.85        32.46 o                         
  -4  14   1        727.31        713.51        25.48 o                         
  -3  14   1        477.91        463.64        20.90 o                         
  -2  14   1        709.41        679.07        24.81 o                         
  -1  14   1        656.53        579.08        24.01 o                         
   0  14   1        144.32        143.28        20.39 o                         
   1  14   1       1710.94       1530.43        33.88 o                         
   2  14   1        400.97        347.17        22.11 o                         
   3  14   1         32.77         35.13        17.08 o                         
   4  14   1       1085.34       1023.48        27.57 o                         
   5  14   1        292.04        302.40        20.28 o                         
   6  14   1        883.02        929.52        28.29 o                         
   7  14   1        730.83        740.01        31.24 o                         
   8  14   1       1231.75       1261.82        41.52 o                         
   9  14   1        266.75        251.97        28.72 o                         
  10  14   1       1228.94       1367.36       148.19 o                         
  -7  15   1        340.15        398.71        36.26 o                         
  -6  15   1        901.09       1019.50        32.49 o                         
  -5  15   1        157.54        199.14        20.89 o                         
  -4  15   1        229.83        272.26        21.28 o                         
  -3  15   1        539.27        504.94        23.22 o                         
  -2  15   1        913.99        980.49        33.16 o                         
  -1  15   1       1017.60       1111.41        33.41 o                         
   0  15   1       1506.55       1472.40        34.83 o                         
   1  15   1        358.61        431.57        24.79 o                         
   2  15   1        379.04        340.93        24.42 o                         
   3  15   1       1014.38        955.07        32.46 o                         
   4  15   1         86.41        109.51        25.09 o                         
   5  15   1        744.77        707.43        28.16 o                         
   6  15   1        444.25        479.95        37.08 o                         
   7  15   1        708.91        639.13        45.48 o                         
   8  15   1        137.66        222.60        48.77 o                         
  -5  16   1         75.16         72.19        33.29 o                         
  -4  16   1        685.32        612.78        62.53 o                         
  -3  16   1        160.01        175.08        53.77 o                         
  -2  16   1        405.68        363.45        42.85 o                         
  -1  16   1        486.57        495.46        30.27 o                         
   0  16   1        378.35        477.19        36.26 o                         
   1  16   1       1025.52        994.97        49.31 o                         
   2  16   1        194.88        246.94        35.02 o                         
   3  16   1         66.91         53.62        38.77 o                         
   4  16   1        394.23        490.01        64.40 o                         
   5  16   1        131.65        195.09        50.02 o                         
 -19   0   2       1096.99       1189.21        53.92 o                         
 -18   0   2         10.64         83.61        31.38 o                         
 -17   0   2       1157.33       1125.74        48.10 o                         
 -16   0   2        328.38        370.86        22.81 o                         
 -15   0   2       2300.51       2334.62        41.71 o                         
 -14   0   2        742.41        783.93        29.14 o                         
 -13   0   2       5801.21       5625.31        68.92 o                         
 -12   0   2       5178.43       5191.13        63.41 o                         
 -11   0   2        136.18        142.34        13.25 o                         
 -10   0   2         17.12         -1.15         9.94 o                         
  -9   0   2      10591.71      10821.75       114.95 o                         
  -8   0   2       4777.37       5144.38        58.40 o                         
  -7   0   2       3164.52       2811.10        28.80 o                         
  -6   0   2         51.02         56.29         4.35 o                         
  -5   0   2       4406.01       3744.11        34.93 o                         
  -4   0   2      13632.29      14179.70       123.46 o                         
  -3   0   2      74640.78      76159.49       656.26 o                         
  -2   0   2        381.51        454.90        14.08 o                         
  -1   0   2      56485.39      58535.64       579.03 o                         
   0   0   2        457.01        402.87         5.99 o                         
   1   0   2      29767.27      31809.46       300.03 o                         
   2   0   2      17360.17      18509.51       170.88 o                         
   3   0   2     120433.51     121895.94      1540.07 o                         
   4   0   2       2219.17       2007.54        28.51 o                         
   5   0   2      23282.32      23998.01       224.77 o                         
   6   0   2       2725.08       2588.20        52.52 o                         
   7   0   2      12391.00      12407.35       129.41 o                         
   8   0   2        743.18        864.97        20.14 o                         
   9   0   2       9184.82       9147.74        99.57 o                         
  10   0   2        146.66        152.07        13.22 o                         
  11   0   2       5119.48       4945.10        61.47 o                         
  12   0   2        321.65        271.18        17.43 o                         
  13   0   2       4802.30       4745.12        62.19 o                         
  14   0   2         13.71         49.08        17.48 o                         
  15   0   2       2755.04       2678.75        46.22 o                         
  16   0   2        310.93        271.55        23.34 o                         
  17   0   2       1317.16       1312.57        39.06 o                         
  18   0   2        219.36        204.83        32.77 o                         
  19   0   2       1466.48       1521.95        73.78 o                         
 -19   1   2        189.32        228.73        25.64 o                         
 -18   1   2        710.40        778.93        37.75 o                         
 -17   1   2         14.62         24.21        16.75 o                         
 -16   1   2       1674.17       1714.88        31.18 o                         
 -15   1   2        264.44        228.52        13.92 o                         
 -14   1   2       2401.74       2311.98        28.09 o                         
 -13   1   2       3304.13       3155.21        35.49 o                         
 -12   1   2       1881.67       1871.76        23.30 o                         
 -11   1   2       2004.44       1935.78        22.40 o                         
 -10   1   2       3608.49       3583.33        32.34 o                         
  -9   1   2        366.87        405.50        12.05 o                         
  -8   1   2      15014.75      15046.56       101.22 o                         
  -7   1   2        291.33        313.50         6.18 o                         
  -6   1   2       6817.37       6407.68        44.51 o                         
  -5   1   2       6657.25       6752.22        43.01 o                         
  -4   1   2      16466.88      16869.45       110.77 o                         
  -3   1   2         37.23         69.81         3.11 o                         
  -2   1   2      24417.75      26083.92       158.53 o                         
  -1   1   2          4.57         14.07         1.73 o                         
   0   1   2      25284.35      26618.64       163.07 o                         
   1   1   2        116.60         88.89         2.37 o                         
   2   1   2        685.82        510.75         8.49 o                         
   3   1   2        443.89        472.73         8.46 o                         
   4   1   2      13842.20      13454.89        88.84 o                         
   5   1   2        773.51        928.10        10.29 o                         
   6   1   2      13024.43      12765.55        86.04 o                         
   7   1   2       2697.69       2933.06        26.32 o                         
   8   1   2       4960.25       4454.43        37.38 o                         
   9   1   2          2.18         11.53         7.40 o                         
  10   1   2       1335.38       1218.14        18.37 o                         
  11   1   2         63.97         52.46         9.48 o                         
  12   1   2       7655.11       7317.61        60.67 o                         
  13   1   2        201.26        181.61        12.59 o                         
  14   1   2       2243.47       2183.96        28.59 o                         
  15   1   2        202.65        215.98        15.07 o                         
  16   1   2       2538.24       2523.81        33.77 o                         
  17   1   2        410.73        463.59        22.08 o                         
  18   1   2       1444.22       1496.48        30.90 o                         
  19   1   2        489.79        453.96        55.03 o                         
 -19   2   2        527.21        471.72        26.55 o                         
 -18   2   2         22.11         38.16        18.63 o                         
 -17   2   2       1028.26       1061.43        28.40 o                         
 -16   2   2         47.11         71.85        16.07 o                         
 -15   2   2       2890.13       2850.89        42.47 o                         
 -14   2   2         18.10         24.53        11.35 o                         
 -13   2   2       3792.86       3709.55        36.14 o                         
 -12   2   2         55.32         56.57         9.52 o                         
 -11   2   2        289.61        289.26        14.41 o                         
 -10   2   2         10.79          6.88         7.40 o                         
  -9   2   2      12049.20      11902.91        88.32 o                         
  -8   2   2        617.96        539.31         9.81 o                         
  -7   2   2       1854.42       1647.83        16.55 o                         
  -6   2   2       5887.17       6151.91        40.13 o                         
  -5   2   2      22081.74      22672.92       139.29 o                         
  -4   2   2       1473.59       1433.07        11.82 o                         
  -3   2   2      52954.43      55256.08       336.35 o                         
  -2   2   2       1263.62       1393.14        10.11 o                         
  -1   2   2       4205.66       4224.58        26.85 o                         
   0   2   2       4667.17       4864.41        36.92 o                         
   1   2   2       6712.55       8086.64        56.88 o                         
   2   2   2        560.31        604.89         6.39 o                         
   3   2   2       8636.64       8501.20        53.37 o                         
   4   2   2       6599.54       6918.53        44.35 o                         
   5   2   2      12096.80      12040.91        75.51 o                         
   6   2   2       3543.86       3807.89        29.17 o                         
   7   2   2       3537.79       3348.23        26.50 o                         
   8   2   2         80.18         80.28         7.09 o                         
   9   2   2       1876.78       1713.28        20.40 o                         
  10   2   2         50.04         60.47         8.82 o                         
  11   2   2        833.40        799.46        17.27 o                         
  12   2   2         10.83        -10.06        10.06 o                         
  13   2   2       3359.63       3297.95        34.78 o                         
  14   2   2          4.46          7.60        12.35 o                         
  15   2   2       2862.70       2731.77        33.47 o                         
  16   2   2        524.94        578.88        22.28 o                         
  17   2   2        655.62        714.40        25.26 o                         
  18   2   2         64.54         84.55        25.45 o                         
 -19   3   2         11.05          6.31        25.72 o                         
 -18   3   2        426.93        403.99        22.44 o                         
 -17   3   2         58.74         55.93        17.68 o                         
 -16   3   2        360.07        333.47        18.70 o                         
 -15   3   2        262.33        175.40        15.97 o                         
 -14   3   2       2074.52       2012.31        26.88 o                         
 -13   3   2        274.19        284.60        14.00 o                         
 -12   3   2       2801.49       2570.64        33.59 o                         
 -11   3   2        161.63        133.69         9.70 o                         
 -10   3   2       2114.78       2102.04        30.01 o                         
  -9   3   2         67.85         57.57         8.46 o                         
  -8   3   2       1431.02       1254.06        14.32 o                         
  -7   3   2       1435.54       1517.77        13.67 o                         
  -6   3   2       3822.49       3661.71        27.40 o                         
  -5   3   2       6985.18       7558.63        48.55 o                         
  -4   3   2      17957.90      18627.11       114.88 o                         
  -3   3   2       7137.53       7453.44        52.15 o                         
  -2   3   2      15227.28      15666.47       102.96 o                         
  -1   3   2       1336.49       1558.50        12.67 o                         
   0   3   2         82.18        107.27         5.26 o                         
   1   3   2       9390.31       9713.39        66.96 o                         
   2   3   2        221.17        287.18         5.38 o                         
   3   3   2        247.40        231.08         5.76 o                         
   4   3   2        293.70        273.44         6.85 o                         
   5   3   2        637.46        678.42         8.67 o                         
   6   3   2      11154.36      12112.26        76.67 o                         
   7   3   2        164.91        216.92         6.63 o                         
   8   3   2       3320.68       3506.45        28.71 o                         
   9   3   2         64.51         59.54         8.22 o                         
  10   3   2       2026.68       1989.07        23.36 o                         
  11   3   2         77.05        104.24        12.40 o                         
  12   3   2       2834.60       2674.12        29.74 o                         
  13   3   2         48.15         25.51        11.67 o                         
  14   3   2       2339.64       2254.70        29.72 o                         
  15   3   2         77.47         56.12        14.42 o                         
  16   3   2        383.55        398.93        20.04 o                         
  17   3   2         30.79         21.89        18.68 o                         
  18   3   2        444.62        462.36        30.82 o                         
 -19   4   2         86.36         56.28        42.52 o                         
 -18   4   2        110.58         34.97        19.59 o                         
 -17   4   2        101.00         58.12        18.13 o                         
 -16   4   2         65.98         68.41        16.99 o                         
 -15   4   2         35.26         15.77        15.38 o                         
 -14   4   2        110.88        129.15        15.42 o                         
 -13   4   2       2087.70       2026.23        30.03 o                         
 -12   4   2        110.73        125.16        10.95 o                         
 -11   4   2         35.73         27.20         9.17 o                         
 -10   4   2        727.78        728.63        13.81 o                         
  -9   4   2        311.33        331.63        10.67 o                         
  -8   4   2       1545.13       1644.73        15.65 o                         
  -7   4   2       1412.89       1615.86        14.87 o                         
  -6   4   2       2627.84       3092.59        24.36 o                         
  -5   4   2       3895.33       3861.01        26.86 o                         
  -4   4   2        126.50        118.43         4.96 o                         
  -3   4   2       4946.96       4711.25        31.25 o                         
  -2   4   2        597.16        536.74         8.45 o                         
  -1   4   2        307.06        279.91         6.50 o                         
   0   4   2         33.55         32.31         3.02 o                         
   1   4   2       2950.80       3101.82        21.48 o                         
   2   4   2       1424.75       1751.76        13.96 o                         
   3   4   2        231.63        281.18         6.75 o                         
   4   4   2        144.84        180.73         6.46 o                         
   5   4   2        553.62        558.35         9.10 o                         
   6   4   2        254.59        258.28         8.01 o                         
   7   4   2        950.55        881.93        11.48 o                         
   8   4   2        207.00        203.46         9.46 o                         
   9   4   2        363.82        344.83        12.61 o                         
  10   4   2        319.30        287.11        11.64 o                         
  11   4   2         44.08         33.80        10.37 o                         
  12   4   2         22.59         16.08        10.86 o                         
  13   4   2       1379.08       1370.87        31.51 o                         
  14   4   2        304.17        272.32        15.18 o                         
  15   4   2         95.90         97.43        14.98 o                         
  16   4   2        163.19        144.38        18.59 o                         
  17   4   2         29.92         35.40        19.49 o                         
  18   4   2          3.36         17.70        34.04 o                         
 -18   5   2         72.60        104.65        23.23 o                         
 -17   5   2        150.53        176.63        22.48 o                         
 -16   5   2        354.61        326.51        22.30 o                         
 -15   5   2          1.16         -7.32        17.50 o                         
 -14   5   2        148.62        147.49        15.66 o                         
 -13   5   2         68.83         32.58        13.40 o                         
 -12   5   2        357.47        326.30        17.14 o                         
 -11   5   2          4.64          5.97         9.42 o                         
 -10   5   2         17.64         28.82        11.30 o                         
  -9   5   2       1416.83       1415.95        28.65 o                         
  -8   5   2        550.80        545.47        16.21 o                         
  -7   5   2       3611.46       3803.83        31.73 o                         
  -6   5   2        405.64        419.90         8.85 o                         
  -5   5   2         38.88         36.43         4.71 o                         
  -4   5   2       3992.19       4570.37        33.30 o                         
  -3   5   2         44.83         81.00         4.89 o                         
  -2   5   2        644.87        749.69        14.62 o                         
  -1   5   2        249.96        145.91         5.55 o                         
   0   5   2        530.70        590.48         7.76 o                         
   1   5   2         92.95         65.11         4.96 o                         
   2   5   2        548.20        564.39         9.10 o                         
   3   5   2        120.83        126.31         5.14 o                         
   4   5   2        614.91        693.34         9.73 o                         
   5   5   2          3.22         13.02         5.00 o                         
   6   5   2        854.37        994.00        12.34 o                         
   7   5   2       2381.45       2337.96        20.04 o                         
   8   5   2         54.49         48.67         7.43 o                         
   9   5   2       1245.15       1317.58        17.50 o                         
  10   5   2        439.95        404.36        15.00 o                         
  11   5   2         48.69         20.91        10.61 o                         
  12   5   2         89.18         58.03        11.89 o                         
  13   5   2        393.43        336.55        15.11 o                         
  14   5   2        485.84        475.84        22.46 o                         
  15   5   2        181.73        173.66        18.06 o                         
  16   5   2        159.76        137.42        19.34 o                         
  17   5   2         54.59         30.37        26.04 o                         
 -18   6   2         35.66         31.26        48.77 o                         
 -17   6   2         10.81         37.43        21.79 o                         
 -16   6   2         38.07        -10.56        19.99 o                         
 -15   6   2        353.03        319.23        23.83 o                         
 -14   6   2          0.71         -8.52        17.36 o                         
 -13   6   2        228.62        209.17        18.25 o                         
 -12   6   2        200.85        201.63        16.61 o                         
 -11   6   2        919.74        890.51        24.60 o                         
 -10   6   2        694.92        672.96        18.74 o                         
  -9   6   2       1778.76       1920.25        20.97 o                         
  -8   6   2        452.85        456.20        11.18 o                         
  -7   6   2       1201.56       1097.26        13.40 o                         
  -6   6   2          0.25          9.15         5.48 o                         
  -5   6   2       3029.25       2848.53        24.17 o                         
  -4   6   2       3554.74       4071.96        33.81 o                         
  -3   6   2        135.55         68.67         5.60 o                         
  -2   6   2       8361.15       9532.98        65.62 o                         
  -1   6   2        800.33        719.50        10.57 o                         
   0   6   2       3215.58       3742.73        33.05 o                         
   1   6   2       1668.82       1807.36        15.27 o                         
   2   6   2        406.32        473.71        14.15 o                         
   3   6   2         61.73         82.34         5.32 o                         
   4   6   2          0.03         -0.92         5.14 o                         
   5   6   2       1950.35       2049.45        18.29 o                         
   6   6   2          1.23         10.98         6.13 o                         
   7   6   2         19.64         39.27         6.65 o                         
   8   6   2        140.10        135.62        12.14 o                         
   9   6   2       2873.65       2753.19        28.27 o                         
  10   6   2        696.08        648.60        17.71 o                         
  11   6   2       1997.48       1974.52        34.12 o                         
  12   6   2        590.16        562.47        19.00 o                         
  13   6   2         15.15          2.26        14.39 o                         
  14   6   2         64.75         65.80        18.99 o                         
  15   6   2        307.91        373.52        23.01 o                         
  16   6   2         21.18          4.52        24.77 o                         
  17   6   2        750.13        761.60        73.78 o                         
 -17   7   2         39.95          8.89        22.46 o                         
 -16   7   2        413.04        439.24        25.30 o                         
 -15   7   2         71.17         67.16        19.93 o                         
 -14   7   2       3384.59       3275.37        47.26 o                         
 -13   7   2        234.38        242.98        19.23 o                         
 -12   7   2        610.73        537.70        24.47 o                         
 -11   7   2        252.67        213.52        16.43 o                         
 -10   7   2       1054.27       1043.35        22.05 o                         
  -9   7   2       1220.41       1290.19        22.58 o                         
  -8   7   2        175.62        217.62        10.65 o                         
  -7   7   2          1.76         -3.63         7.46 o                         
  -6   7   2       5397.48       5461.27        44.59 o                         
  -5   7   2        136.46        134.85         7.50 o                         
  -4   7   2       6473.48       6356.99        46.63 o                         
  -3   7   2         39.13         29.22         6.64 o                         
  -2   7   2       5159.41       5139.47        49.94 o                         
  -1   7   2        458.54        479.64        10.44 o                         
   0   7   2        235.75        141.49         6.28 o                         
   1   7   2       2067.00       2165.47        17.98 o                         
   2   7   2         51.25         71.96         5.40 o                         
   3   7   2         43.37         47.75         5.65 o                         
   4   7   2        619.17        559.89        15.36 o                         
   5   7   2         72.82        109.40         7.00 o                         
   6   7   2       2572.62       2505.51        22.02 o                         
   7   7   2        883.66        923.39        21.52 o                         
   8   7   2        324.36        315.45        14.26 o                         
   9   7   2        742.96        812.50        16.60 o                         
  10   7   2       4162.09       4250.80        54.03 o                         
  11   7   2        366.35        366.68        17.21 o                         
  12   7   2        558.88        583.00        24.80 o                         
  13   7   2        590.00        595.96        37.00 o                         
  14   7   2        919.34        887.92        32.68 o                         
  15   7   2         79.06        114.38        24.54 o                         
  16   7   2         30.16         11.99        25.90 o                         
 -17   8   2       1124.27       1221.81        76.28 o                         
 -16   8   2          4.13         23.92        22.35 o                         
 -15   8   2       2470.06       2634.33        44.46 o                         
 -14   8   2        179.18        183.70        21.03 o                         
 -13   8   2       1952.24       1962.57        36.75 o                         
 -12   8   2        179.65        194.95        18.43 o                         
 -11   8   2        410.41        380.88        17.51 o                         
 -10   8   2         67.56         71.90        13.45 o                         
  -9   8   2        165.27        183.66        13.51 o                         
  -8   8   2        573.06        492.90        15.66 o                         
  -7   8   2        504.17        483.62        15.10 o                         
  -6   8   2          9.70         20.05         9.05 o                         
  -5   8   2       1858.42       1884.66        21.00 o                         
  -4   8   2       1586.33       1624.64        18.39 o                         
  -3   8   2       1580.27       1533.04        17.43 o                         
  -2   8   2        246.61        245.16        11.59 o                         
  -1   8   2       7193.41       7155.00        51.89 o                         
   0   8   2         14.24         32.93         7.80 o                         
   1   8   2       1720.71       1704.52        20.32 o                         
   2   8   2       1301.44       1446.03        16.73 o                         
   3   8   2       1700.63       1636.34        18.13 o                         
   4   8   2        115.15        119.91         8.15 o                         
   5   8   2       6514.34       6594.24        49.52 o                         
   6   8   2          0.43          4.68         8.28 o                         
   7   8   2       3054.16       2978.94        27.87 o                         
   8   8   2         76.46        111.77        11.08 o                         
   9   8   2       1054.08       1115.98        25.63 o                         
  10   8   2        234.88        265.95        14.97 o                         
  11   8   2        352.51        411.71        22.74 o                         
  12   8   2         11.88          4.54        17.46 o                         
  13   8   2        886.81        923.75        34.48 o                         
  14   8   2        152.27        183.80        21.55 o                         
  15   8   2        257.92        294.15        38.09 o                         
  16   8   2        145.10        160.07        50.02 o                         
 -16   9   2       1146.64       1271.95        61.90 o                         
 -15   9   2        129.57        128.90        22.88 o                         
 -14   9   2       1435.48       1512.75        36.01 o                         
 -13   9   2       1551.67       1629.65        40.79 o                         
 -12   9   2       1669.11       1762.77        35.22 o                         
 -11   9   2        228.89        235.51        18.30 o                         
 -10   9   2       2809.97       2893.77        36.04 o                         
  -9   9   2         37.17         39.68        13.17 o                         
  -8   9   2       1303.25       1317.07        24.05 o                         
  -7   9   2       1260.74       1158.36        20.04 o                         
  -6   9   2       4635.99       4521.53        54.26 o                         
  -5   9   2       1109.25       1085.95        24.98 o                         
  -4   9   2       5266.19       5245.35        44.71 o                         
  -3   9   2       2202.83       2099.04        24.03 o                         
  -2   9   2       4203.25       4117.65        37.25 o                         
  -1   9   2        592.09        560.81        15.12 o                         
   0   9   2       3312.98       3070.70        30.02 o                         
   1   9   2        570.67        563.75        14.88 o                         
   2   9   2       4053.45       3875.88        35.64 o                         
   3   9   2        878.11        904.32        17.08 o                         
   4   9   2      10326.09      10171.23        78.44 o                         
   5   9   2        203.11        210.57        12.84 o                         
   6   9   2       4414.69       4439.19        37.17 o                         
   7   9   2         80.19         77.25        10.12 o                         
   8   9   2       1284.25       1278.32        21.60 o                         
   9   9   2       1030.91        996.23        24.34 o                         
  10   9   2        716.91        739.13        25.93 o                         
  11   9   2        269.88        246.54        19.41 o                         
  12   9   2       2079.56       2095.33        38.06 o                         
  13   9   2         13.15         21.73        19.69 o                         
  14   9   2       1602.55       1697.54        45.38 o                         
  15   9   2        181.59        265.12        50.02 o                         
 -16  10   2         43.54         83.79        47.52 o                         
 -15  10   2       1332.80       1456.57        92.54 o                         
 -14  10   2         19.04         13.36        21.55 o                         
 -13  10   2        857.77        888.55        32.49 o                         
 -12  10   2        887.82        975.60        32.90 o                         
 -11  10   2       1171.29       1279.57        27.91 o                         
 -10  10   2        127.32        122.30        15.76 o                         
  -9  10   2       2457.80       2468.36        38.07 o                         
  -8  10   2        224.43        183.72        15.00 o                         
  -7  10   2       6136.02       5987.99        57.35 o                         
  -6  10   2         50.97         58.08        13.05 o                         
  -5  10   2       3865.04       3627.82        39.23 o                         
  -4  10   2        639.55        625.16        25.02 o                         
  -3  10   2       5290.44       5054.14        44.38 o                         
  -2  10   2         24.73         53.04        10.32 o                         
  -1  10   2       7054.64       6665.13        55.04 o                         
   0  10   2        246.32        251.10        14.63 o                         
   1  10   2       2702.63       2622.54        28.16 o                         
   2  10   2        619.47        632.82        19.48 o                         
   3  10   2       2807.89       2833.05        30.02 o                         
   4  10   2       2319.05       2399.86        27.54 o                         
   5  10   2       1367.62       1354.80        21.65 o                         
   6  10   2         18.64          1.43        10.92 o                         
   7  10   2       1653.79       1643.40        28.03 o                         
   8  10   2         26.10         44.69        16.21 o                         
   9  10   2       1179.90       1132.48        28.73 o                         
  10  10   2         53.87         51.43        17.85 o                         
  11  10   2       1789.17       1797.12        85.49 o                         
  12  10   2         86.66         54.06        24.14 o                         
  13  10   2       1608.84       1642.38        54.12 o                         
  14  10   2         42.93         -9.61        43.77 o                         
  15  10   2        627.66        825.38        73.78 o                         
 -14  11   2       1612.50       1558.21        78.79 o                         
 -13  11   2        946.92       1022.28        40.55 o                         
 -12  11   2       1235.51       1292.47        39.75 o                         
 -11  11   2         10.16         13.83        21.12 o                         
 -10  11   2       1868.79       1811.53        43.12 o                         
  -9  11   2         21.10         43.77        18.05 o                         
  -8  11   2       3338.69       3217.69        59.21 o                         
  -7  11   2        718.10        680.14        22.44 o                         
  -6  11   2       6164.50       5973.25        58.03 o                         
  -5  11   2         28.76         13.42        14.92 o                         
  -4  11   2       1915.52       1820.62        27.83 o                         
  -3  11   2        407.85        355.29        15.59 o                         
  -2  11   2       3407.59       3238.13        41.85 o                         
  -1  11   2       1018.12        931.49        21.37 o                         
   0  11   2        890.66        871.83        19.29 o                         
   1  11   2        618.43        567.39        17.43 o                         
   2  11   2       1194.75       1152.52        22.48 o                         
   3  11   2       1058.00       1001.06        20.21 o                         
   4  11   2        588.65        608.52        18.52 o                         
   5  11   2         39.18         45.22        11.44 o                         
   6  11   2        880.26        932.84        23.44 o                         
   7  11   2          5.46          3.05        16.49 o                         
   8  11   2       1129.15       1097.90        33.75 o                         
   9  11   2         52.23         58.29        18.67 o                         
  10  11   2       1583.13       1655.74        34.91 o                         
  11  11   2          2.25         28.08        23.21 o                         
  12  11   2       2094.72       2230.23        59.96 o                         
 -13  12   2        316.24        291.38        51.27 o                         
 -12  12   2        172.40        135.36        26.58 o                         
 -11  12   2        394.41        352.50        25.99 o                         
 -10  12   2          5.61          4.71        19.93 o                         
  -9  12   2       1344.50       1338.63        32.79 o                         
  -8  12   2         37.38         16.92        18.73 o                         
  -7  12   2       2572.17       2592.00        35.88 o                         
  -6  12   2        130.69        126.50        19.49 o                         
  -5  12   2       1561.68       1514.51        27.60 o                         
  -4  12   2        147.19        166.97        14.21 o                         
  -3  12   2       2027.10       1986.53        29.73 o                         
  -2  12   2          9.93          0.78        14.01 o                         
  -1  12   2       2484.66       2386.69        32.40 o                         
   0  12   2        172.50        140.68        13.20 o                         
   1  12   2       2047.17       1884.39        26.90 o                         
   2  12   2         11.03         26.19        12.48 o                         
   3  12   2       2650.62       2485.13        30.18 o                         
   4  12   2        433.33        377.81        18.08 o                         
   5  12   2       3219.18       3139.83        51.86 o                         
   6  12   2          5.96        -15.40        15.40 o                         
   7  12   2       1127.66       1075.62        29.51 o                         
   8  12   2        107.21         74.59        19.47 o                         
   9  12   2        783.27        868.65        29.77 o                         
  10  12   2        166.20        196.68        22.52 o                         
  11  12   2       1560.84       1658.99        44.09 o                         
 -12  13   2         63.53         31.26        45.02 o                         
 -11  13   2         28.94         -5.34        25.94 o                         
 -10  13   2         96.41         61.16        22.51 o                         
  -9  13   2        157.93        177.09        22.62 o                         
  -8  13   2        446.48        475.83        24.46 o                         
  -7  13   2        465.57        430.21        20.64 o                         
  -6  13   2       1225.13       1218.24        27.92 o                         
  -5  13   2         28.33         33.67        16.87 o                         
  -4  13   2        804.17        727.74        24.46 o                         
  -3  13   2          3.81        -13.63        15.44 o                         
  -2  13   2       2492.32       2304.41        33.55 o                         
  -1  13   2        497.64        468.60        20.76 o                         
   0  13   2        341.62        338.24        18.03 o                         
   1  13   2         10.07          5.09        15.39 o                         
   2  13   2        951.68        896.48        22.28 o                         
   3  13   2          0.65         -5.28        15.39 o                         
   4  13   2        397.48        454.15        25.41 o                         
   5  13   2         91.49        118.55        17.13 o                         
   6  13   2       2048.79       2233.01        34.73 o                         
   7  13   2         11.36          7.70        19.55 o                         
   8  13   2         91.24        113.24        21.65 o                         
   9  13   2         71.94         89.20        21.95 o                         
  10  13   2       1261.69       1365.94        50.00 o                         
 -11  14   2         62.66         71.28        47.52 o                         
 -10  14   2         86.97        112.43        35.41 o                         
  -9  14   2         49.39         52.31        23.30 o                         
  -8  14   2        108.89        130.66        24.55 o                         
  -7  14   2         30.26         19.63        21.45 o                         
  -6  14   2        221.81        165.73        19.83 o                         
  -5  14   2        121.89        146.76        19.12 o                         
  -4  14   2         17.32        -17.22        17.22 o                         
  -3  14   2        763.12        750.99        26.39 o                         
  -2  14   2        118.79        125.13        17.91 o                         
  -1  14   2        410.84        381.11        20.20 o                         
   0  14   2        121.26        143.46        17.77 o                         
   1  14   2         31.49         22.53        19.43 o                         
   2  14   2          1.32        -10.78        19.19 o                         
   3  14   2        322.29        363.87        22.74 o                         
   4  14   2          1.68          3.72        25.88 o                         
   5  14   2        323.17        376.40        20.76 o                         
   6  14   2         56.89         98.55        21.96 o                         
   7  14   2        109.26        119.80        22.53 o                         
   8  14   2        381.66        391.35        25.58 o                         
   9  14   2         96.01        164.37        43.46 o                         
  10  14   2         31.77         56.28        52.52 o                         
  -7  15   2          0.93         16.69        30.50 o                         
  -6  15   2          4.58         -5.83        19.76 o                         
  -5  15   2        177.16        213.53        21.40 o                         
  -4  15   2         10.82         10.88        19.85 o                         
  -3  15   2          8.21         10.50        18.43 o                         
  -2  15   2         35.10         35.33        20.79 o                         
  -1  15   2         63.86         65.68        21.90 o                         
   0  15   2          0.32          6.79        21.44 o                         
   1  15   2        251.70        267.98        28.52 o                         
   2  15   2         47.72         28.87        21.08 o                         
   3  15   2         97.41        147.44        33.57 o                         
   4  15   2         32.56         18.03        22.22 o                         
   5  15   2          1.27        -12.88        22.21 o                         
   6  15   2        257.43        211.30        28.12 o                         
   7  15   2         18.20         -0.54        30.50 o                         
   8  15   2         19.69        -45.02        45.02 o                         
  -6  16   2         12.48          3.75        50.02 o                         
  -5  16   2         60.71        105.00        33.83 o                         
  -4  16   2         27.59         24.48        31.31 o                         
  -3  16   2         23.63         12.51        56.28 o                         
  -2  16   2         49.09         48.77        43.77 o                         
  -1  16   2         90.26         27.51        42.52 o                         
   0  16   2         34.46         11.26        42.52 o                         
   1  16   2        250.66        309.06        35.61 o                         
   2  16   2         29.55         51.73        33.63 o                         
   3  16   2         23.41         13.95        50.02 o                         
   4  16   2          1.79        -16.92        35.02 o                         
   5  16   2        168.42        258.87        51.27 o                         
 -19   1   3        558.43        512.13        28.13 o                         
 -18   1   3        308.30        300.16        20.35 o                         
 -17   1   3        312.86        286.53        18.83 o                         
 -16   1   3        342.39        361.78        17.92 o                         
 -15   1   3        654.81        663.09        19.56 o                         
 -14   1   3         99.58        113.86        19.30 o                         
 -13   1   3        527.16        541.61        21.83 o                         
 -12   1   3        919.92        881.56        17.22 o                         
 -11   1   3        470.62        417.77        13.65 o                         
 -10   1   3        249.13        206.45         8.74 o                         
  -9   1   3       2744.07       2702.82        22.82 o                         
  -8   1   3          5.00         15.57         4.09 o                         
  -7   1   3       1109.85       1286.42        12.34 o                         
  -6   1   3         15.50         18.59         3.25 o                         
  -5   1   3         44.28         67.42         5.07 o                         
  -4   1   3       2076.84       2202.55        15.37 o                         
  -3   1   3       4807.70       5145.69        32.59 o                         
  -2   1   3       5611.41       5919.66        39.83 o                         
  -1   1   3       3745.96       3798.11        25.22 o                         
   0   1   3       3564.05       3815.63        28.23 o                         
   1   1   3       6775.55       7058.40        47.12 o                         
   2   1   3      27697.97      29271.95       178.36 o                         
   3   1   3        749.69        595.65         7.62 o                         
   4   1   3       2831.19       2753.82        20.45 o                         
   5   1   3       2200.39       2117.57        18.20 o                         
   6   1   3        681.06        587.87         7.88 o                         
   7   1   3        679.28        657.01        10.41 o                         
   8   1   3         32.12         23.71         8.32 o                         
   9   1   3       1089.01       1052.92        16.57 o                         
  10   1   3         72.50         94.53         9.28 o                         
  11   1   3        491.78        478.07        15.78 o                         
  12   1   3        654.08        691.66        18.09 o                         
  13   1   3        173.32        157.87        17.52 o                         
  14   1   3        105.64         75.23        13.35 o                         
  15   1   3         71.22         61.56        14.28 o                         
  16   1   3         25.80          1.01        15.06 o                         
  17   1   3          2.71          0.77        16.57 o                         
  18   1   3         13.55          4.54        21.21 o                         
 -19   2   3          5.85         10.01        21.75 o                         
 -18   2   3       1009.66       1028.57        29.78 o                         
 -17   2   3        842.78        840.86        30.19 o                         
 -16   2   3        817.21        789.30        24.67 o                         
 -15   2   3        330.37        292.23        16.64 o                         
 -14   2   3       1897.86       1814.40        25.04 o                         
 -13   2   3        159.31        137.85        12.72 o                         
 -12   2   3        298.10        299.66        12.38 o                         
 -11   2   3        217.29        203.84         9.63 o                         
 -10   2   3        436.75        390.90        12.75 o                         
  -9   2   3       2260.08       2305.72        20.70 o                         
  -8   2   3        631.43        563.11        11.76 o                         
  -7   2   3       3504.16       3790.66        26.47 o                         
  -6   2   3        165.91        316.72         6.40 o                         
  -5   2   3        376.01        435.24         6.91 o                         
  -4   2   3       5030.68       4702.67        30.58 o                         
  -3   2   3      14654.79      15289.55       100.87 o                         
  -2   2   3       2886.46       3464.23        24.44 o                         
  -1   2   3       3003.81       2744.79        30.66 o                         
   0   2   3       2775.36       2992.00        19.72 o                         
   1   2   3      19124.18      19946.49       122.12 o                         
   2   2   3       6035.12       6651.32        49.68 o                         
   3   2   3      13363.18      14293.32        93.41 o                         
   4   2   3       4899.19       5051.24        33.34 o                         
   5   2   3       4387.42       4465.25        30.28 o                         
   6   2   3       2732.30       2673.91        20.92 o                         
   7   2   3         35.04         64.47         5.53 o                         
   8   2   3        930.03        906.35        16.10 o                         
   9   2   3       2178.49       2059.61        25.07 o                         
  10   2   3        129.87        103.93         9.62 o                         
  11   2   3       4219.50       4112.85        38.28 o                         
  12   2   3        446.11        459.85        17.96 o                         
  13   2   3        306.42        284.64        13.92 o                         
  14   2   3         77.48         97.32        13.35 o                         
  15   2   3        489.55        444.74        18.57 o                         
  16   2   3        114.18        136.30        16.37 o                         
  17   2   3        355.56        335.76        19.24 o                         
  18   2   3         56.08         55.84        21.92 o                         
 -19   3   3        659.70        721.54        38.50 o                         
 -18   3   3        171.68        180.68        20.21 o                         
 -17   3   3       2932.01       2923.90        57.03 o                         
 -16   3   3        883.35        838.93        25.22 o                         
 -15   3   3       4159.47       3841.86        47.16 o                         
 -14   3   3       2046.83       2025.93        30.13 o                         
 -13   3   3        722.88        753.54        18.20 o                         
 -12   3   3       1235.91       1226.85        21.07 o                         
 -11   3   3        523.51        537.99        14.81 o                         
 -10   3   3       7586.11       7425.60        53.98 o                         
  -9   3   3       5986.27       6129.93        45.06 o                         
  -8   3   3      12591.85      12823.55        81.41 o                         
  -7   3   3       1204.46       1013.83        12.96 o                         
  -6   3   3        116.81         97.59         4.43 o                         
  -5   3   3      22213.44      22292.56       158.30 o                         
  -4   3   3         61.29         75.10         8.34 o                         
  -3   3   3       9021.52       8858.83        55.63 o                         
  -2   3   3       3555.20       3650.46        24.24 o                         
  -1   3   3       2488.95       2467.19        21.68 o                         
   0   3   3       2465.10       2217.22        16.30 o                         
   1   3   3       2521.39       2784.00        26.92 o                         
   2   3   3        714.22        674.89         8.45 o                         
   3   3   3       1470.79       1540.98        12.65 o                         
   4   3   3       1855.35       1857.10        15.66 o                         
   5   3   3       9776.85      10016.60        63.91 o                         
   6   3   3       1607.89       1550.63        14.13 o                         
   7   3   3        725.68        653.51        11.05 o                         
   8   3   3       3053.11       3062.94        26.20 o                         
   9   3   3        522.55        542.64        18.18 o                         
  10   3   3       1761.20       1705.37        22.30 o                         
  11   3   3        541.84        468.74        16.09 o                         
  12   3   3        138.05        132.82        11.88 o                         
  13   3   3         35.21         27.44        12.68 o                         
  14   3   3        465.80        436.19        18.10 o                         
  15   3   3       1340.60       1300.82        25.87 o                         
  16   3   3       1014.35        995.13        25.50 o                         
  17   3   3        259.84        259.22        34.93 o                         
  18   3   3        232.13        156.33        37.14 o                         
 -19   4   3        251.99        291.38        45.02 o                         
 -18   4   3        728.79        727.19        29.08 o                         
 -17   4   3        205.04        224.17        19.43 o                         
 -16   4   3        727.95        718.61        25.74 o                         
 -15   4   3        888.43        882.50        25.17 o                         
 -14   4   3      10268.85       9999.42        89.09 o                         
 -13   4   3        264.44        246.47        14.68 o                         
 -12   4   3        341.28        298.46        14.14 o                         
 -11   4   3       5943.36       5765.63        81.59 o                         
 -10   4   3       5720.96       5664.30        47.60 o                         
  -9   4   3       5574.21       5486.43        41.56 o                         
  -8   4   3       4005.60       4100.39        31.48 o                         
  -7   4   3       3609.71       3629.72        26.34 o                         
  -6   4   3       6505.57       6197.23        41.18 o                         
  -5   4   3       2768.43       2679.98        21.03 o                         
  -4   4   3        401.29        317.81         6.81 o                         
  -3   4   3       3862.15       4116.79        27.70 o                         
  -2   4   3      14076.72      14348.12        89.13 o                         
  -1   4   3         86.66        106.96         4.26 o                         
   0   4   3        426.94        439.51         6.60 o                         
   1   4   3       4410.50       4394.56        29.45 o                         
   2   4   3       1915.08       1885.41        14.89 o                         
   3   4   3        142.23        132.71         5.60 o                         
   4   4   3       2117.59       2050.97        16.51 o                         
   5   4   3      14764.01      15657.47        98.35 o                         
   6   4   3       4629.66       4532.72        31.98 o                         
   7   4   3       2693.28       2670.51        21.53 o                         
   8   4   3        208.29        174.75         8.18 o                         
   9   4   3       2951.28       3163.42        27.89 o                         
  10   4   3       2332.38       2276.34        26.16 o                         
  11   4   3       1993.58       1989.65        27.31 o                         
  12   4   3       1476.49       1513.78        23.36 o                         
  13   4   3       1963.02       1828.40        26.56 o                         
  14   4   3       3190.50       3148.73        37.28 o                         
  15   4   3        760.12        776.88        27.12 o                         
  16   4   3        231.13        219.00        19.41 o                         
  17   4   3       1646.84       1683.79        39.69 o                         
  18   4   3        906.89        827.88        72.53 o                         
 -18   5   3        150.75        134.26        23.25 o                         
 -17   5   3       1300.81       1313.59        35.03 o                         
 -16   5   3        979.47        978.08        48.88 o                         
 -15   5   3       1144.89       1247.75        31.06 o                         
 -14   5   3        147.31        147.15        15.59 o                         
 -13   5   3       1756.79       1789.16        29.60 o                         
 -12   5   3         73.49         95.67        12.59 o                         
 -11   5   3       2431.13       2345.46        30.01 o                         
 -10   5   3       2378.09       2326.28        23.05 o                         
  -9   5   3       3942.38       3785.11        33.36 o                         
  -8   5   3       2615.16       2715.48        22.20 o                         
  -7   5   3        589.15        399.27        12.97 o                         
  -6   5   3       2144.56       2175.92        18.89 o                         
  -5   5   3       5257.05       5287.21        35.80 o                         
  -4   5   3       2239.21       2032.43        16.30 o                         
  -3   5   3       4872.37       4763.43        34.67 o                         
  -2   5   3       1782.32       1669.72        15.13 o                         
  -1   5   3      13727.89      14105.69        94.32 o                         
   0   5   3       4153.93       4068.75        27.93 o                         
   1   5   3       6452.72       6205.32        40.78 o                         
   2   5   3       7387.96       7924.88        51.40 o                         
   3   5   3       2486.66       2319.67        21.82 o                         
   4   5   3      14153.44      15136.41        95.32 o                         
   5   5   3       7859.27       8022.83        52.81 o                         
   6   5   3       2533.48       2417.49        20.26 o                         
   7   5   3        453.76        356.17        10.36 o                         
   8   5   3       4965.63       4956.30        38.90 o                         
   9   5   3       1000.25        998.92        16.14 o                         
  10   5   3       3716.88       3641.27        44.00 o                         
  11   5   3        835.68        822.63        18.85 o                         
  12   5   3        902.73        853.16        22.13 o                         
  13   5   3       2524.85       2463.91        36.26 o                         
  14   5   3       3398.40       3433.70        38.32 o                         
  15   5   3        463.68        423.83        20.69 o                         
  16   5   3       1000.16       1125.21        34.47 o                         
  17   5   3        289.83        238.86        53.77 o                         
 -18   6   3       1188.94       1265.09        51.59 o                         
 -17   6   3        160.43        167.05        22.77 o                         
 -16   6   3        937.89        981.43        32.32 o                         
 -15   6   3       1475.15       1363.69        33.18 o                         
 -14   6   3       4714.50       4716.03        57.29 o                         
 -13   6   3        399.94        425.08        25.60 o                         
 -12   6   3       2196.90       2139.37        34.37 o                         
 -11   6   3       3044.14       2982.44        47.12 o                         
 -10   6   3       8751.20       8481.52        74.53 o                         
  -9   6   3       1320.37       1297.42        21.43 o                         
  -8   6   3       5646.25       5374.70        38.13 o                         
  -7   6   3       3375.47       3523.77        26.95 o                         
  -6   6   3       8087.22       8178.45        54.00 o                         
  -5   6   3       1179.55       1208.18        13.43 o                         
  -4   6   3       3752.42       3645.07        34.55 o                         
  -3   6   3       1258.35       1040.14        12.70 o                         
  -2   6   3      17267.15      17804.40       118.83 o                         
  -1   6   3       1919.04       1569.73        17.10 o                         
   0   6   3       2471.68       2161.50        23.52 o                         
   1   6   3       1800.82       1572.53        14.26 o                         
   2   6   3      14930.79      15498.08        97.49 o                         
   3   6   3       4399.95       4555.47        32.15 o                         
   4   6   3       7718.50       7990.05        52.88 o                         
   5   6   3       5661.52       5673.62        39.49 o                         
   6   6   3       5835.88       6167.91        42.80 o                         
   7   6   3        185.31        133.98         7.59 o                         
   8   6   3         68.77         60.30         8.54 o                         
   9   6   3        641.26        606.14        15.80 o                         
  10   6   3       1690.35       1609.53        23.13 o                         
  11   6   3        384.35        369.75        16.72 o                         
  12   6   3        992.72        948.35        27.72 o                         
  13   6   3       1991.44       1916.41        36.07 o                         
  14   6   3        392.68        374.45        29.94 o                         
  15   6   3        630.66        652.65        35.60 o                         
  16   6   3         85.49         58.02        34.01 o                         
 -17   7   3        522.88        527.11        28.94 o                         
 -16   7   3        348.13        292.20        23.92 o                         
 -15   7   3       2020.25       2051.56        42.96 o                         
 -14   7   3         28.58          7.92        18.20 o                         
 -13   7   3       3525.90       3402.00        49.46 o                         
 -12   7   3        143.32        126.35        16.77 o                         
 -11   7   3         87.31         99.02        15.70 o                         
 -10   7   3       4161.16       4181.74        43.29 o                         
  -9   7   3        908.67        906.61        20.15 o                         
  -8   7   3         70.11         69.52         9.48 o                         
  -7   7   3       2816.07       2838.06        28.50 o                         
  -6   7   3         70.20         64.34         7.34 o                         
  -5   7   3        979.79        946.11        13.85 o                         
  -4   7   3        174.86        168.56         8.62 o                         
  -3   7   3       2929.78       2738.45        23.72 o                         
  -2   7   3       1589.05       1499.65        16.03 o                         
  -1   7   3       3214.71       3124.10        25.66 o                         
   0   7   3       2326.88       2253.09        20.30 o                         
   1   7   3       3655.59       3548.78        26.17 o                         
   2   7   3       2918.84       2810.90        27.97 o                         
   3   7   3       1534.65       1623.79        15.94 o                         
   4   7   3       6812.84       6733.55        45.92 o                         
   5   7   3       7180.49       7731.95        52.22 o                         
   6   7   3       4807.44       4739.42        34.94 o                         
   7   7   3       2662.49       2695.06        23.63 o                         
   8   7   3       8738.43       8580.61        68.11 o                         
   9   7   3        350.51        375.69        15.69 o                         
  10   7   3        325.94        333.97        14.95 o                         
  11   7   3        868.68        821.34        22.36 o                         
  12   7   3        725.55        733.59        22.97 o                         
  13   7   3       1337.10       1366.57        34.75 o                         
  14   7   3       1007.50        942.18        37.05 o                         
  15   7   3        174.89        206.64        31.76 o                         
  16   7   3        621.11        587.21        42.42 o                         
 -17   8   3         19.68         51.47        33.97 o                         
 -16   8   3        955.85       1042.86        42.96 o                         
 -15   8   3        122.32        132.62        21.65 o                         
 -14   8   3       2179.97       2134.18        39.13 o                         
 -13   8   3        186.41        181.55        22.56 o                         
 -12   8   3         30.15         12.84        16.71 o                         
 -11   8   3        361.77        355.18        21.76 o                         
 -10   8   3         30.05         39.09        13.16 o                         
  -9   8   3         73.58         84.42        12.50 o                         
  -8   8   3        757.46        793.61        27.14 o                         
  -7   8   3        577.87        576.43        15.90 o                         
  -6   8   3        641.71        637.24        15.74 o                         
  -5   8   3         56.69         74.04         8.91 o                         
  -4   8   3       1260.50       1160.15        17.09 o                         
  -3   8   3        394.01        380.02        11.61 o                         
  -2   8   3       2946.06       2801.27        24.70 o                         
  -1   8   3       1116.10       1181.89        15.11 o                         
   0   8   3        172.24        150.63         7.18 o                         
   1   8   3       1356.77       1355.64        18.10 o                         
   2   8   3       1850.38       1857.53        21.51 o                         
   3   8   3        137.73        141.71         9.36 o                         
   4   8   3       1805.00       1800.17        19.80 o                         
   5   8   3       1388.15       1367.44        17.91 o                         
   6   8   3       5475.41       5364.95        42.23 o                         
   7   8   3       2655.00       2538.04        25.46 o                         
   8   8   3        979.55        975.42        19.16 o                         
   9   8   3       2778.22       2728.76        36.63 o                         
  10   8   3        897.87        929.08        22.76 o                         
  11   8   3        670.05        666.56        22.71 o                         
  12   8   3        599.73        671.40        27.47 o                         
  13   8   3        951.01        962.80        38.65 o                         
  14   8   3         39.17         51.12        24.41 o                         
  15   8   3        199.33        190.11        27.45 o                         
 -16   9   3         91.09         77.42        38.14 o                         
 -15   9   3        163.90        139.97        23.17 o                         
 -14   9   3         48.98         29.25        20.46 o                         
 -13   9   3        175.45        139.66        20.13 o                         
 -12   9   3         48.50         18.92        17.80 o                         
 -11   9   3         13.56         21.15        14.85 o                         
 -10   9   3        991.62        964.30        28.02 o                         
  -9   9   3         56.29         77.99        13.93 o                         
  -8   9   3        373.17        402.34        16.06 o                         
  -7   9   3        237.51        221.09        12.27 o                         
  -6   9   3         16.95          9.62        10.19 o                         
  -5   9   3        478.61        433.84        15.52 o                         
  -4   9   3        183.73        195.05        10.47 o                         
  -3   9   3       2327.85       2462.66        26.33 o                         
  -2   9   3         25.97          7.25         8.83 o                         
  -1   9   3        897.48        893.86        19.39 o                         
   0   9   3         92.04         94.29         9.41 o                         
   1   9   3       2639.96       2453.36        26.11 o                         
   2   9   3        548.70        505.98        15.11 o                         
   3   9   3        835.65        812.48        18.18 o                         
   4   9   3       1101.57       1052.98        18.67 o                         
   5   9   3       1763.27       1695.95        37.03 o                         
   6   9   3        685.34        701.64        16.17 o                         
   7   9   3        726.40        747.11        18.24 o                         
   8   9   3         88.86         97.02        12.09 o                         
   9   9   3        146.91        110.13        14.80 o                         
  10   9   3         71.83         57.31        16.71 o                         
  11   9   3         64.02         85.00        18.21 o                         
  12   9   3        244.08        276.17        24.59 o                         
  13   9   3         96.92         59.59        23.86 o                         
  14   9   3         54.39         61.36        25.67 o                         
  15   9   3         19.96         21.26        47.52 o                         
 -16  10   3        133.55        161.32        48.77 o                         
 -15  10   3        470.34        456.23        37.57 o                         
 -14  10   3         71.95         75.73        22.18 o                         
 -13  10   3         18.34         25.67        20.10 o                         
 -12  10   3        505.16        501.08        25.18 o                         
 -11  10   3        353.16        308.34        18.25 o                         
 -10  10   3        194.78        211.71        16.41 o                         
  -9  10   3          5.81          8.67        16.17 o                         
  -8  10   3         73.76         61.97        16.29 o                         
  -7  10   3       1931.56       1920.12        28.23 o                         
  -6  10   3         50.09         69.48        13.07 o                         
  -5  10   3         63.08         46.57        12.37 o                         
  -4  10   3        960.86        892.09        20.73 o                         
  -3  10   3        506.51        502.95        17.97 o                         
  -2  10   3        264.09        275.08        12.16 o                         
  -1  10   3       1587.61       1531.12        21.56 o                         
   0  10   3        474.51        463.67        15.63 o                         
   1  10   3       3825.36       3693.02        35.39 o                         
   2  10   3         59.47         60.52        10.63 o                         
   3  10   3         13.79          3.54        10.57 o                         
   4  10   3       1459.03       1384.61        21.42 o                         
   5  10   3        203.98        215.21        12.55 o                         
   6  10   3         13.29          5.79        12.86 o                         
   7  10   3        355.65        322.32        15.60 o                         
   8  10   3        656.42        613.67        24.08 o                         
   9  10   3         10.19         23.21        17.15 o                         
  10  10   3        157.33        156.05        22.17 o                         
  11  10   3         38.02         67.72        28.49 o                         
  12  10   3        119.25         76.54        30.61 o                         
  13  10   3        122.60        132.97        32.94 o                         
 -14  11   3         20.74         -3.75        47.52 o                         
 -13  11   3          4.23         38.03        25.57 o                         
 -12  11   3         53.05         28.52        23.75 o                         
 -11  11   3         10.33         23.41        19.70 o                         
 -10  11   3          2.51         -6.23        18.31 o                         
  -9  11   3        113.86         91.27        18.62 o                         
  -8  11   3         15.00        -17.03        17.03 o                         
  -7  11   3        141.88        162.58        15.78 o                         
  -6  11   3        483.08        395.54        20.30 o                         
  -5  11   3         17.33         33.71        13.54 o                         
  -4  11   3         32.24         37.93        13.22 o                         
  -3  11   3        281.87        298.84        15.06 o                         
  -2  11   3         22.81         -3.15        12.71 o                         
  -1  11   3        819.55        789.73        21.01 o                         
   0  11   3        119.74        113.82        11.84 o                         
   1  11   3        842.09        826.28        20.51 o                         
   2  11   3        662.34        586.07        17.93 o                         
   3  11   3        669.79        644.77        23.02 o                         
   4  11   3         19.76         -1.36        11.63 o                         
   5  11   3        245.12        238.00        13.57 o                         
   6  11   3         31.18         13.69        17.38 o                         
   7  11   3        727.81        685.53        26.30 o                         
   8  11   3        194.21        192.82        20.94 o                         
   9  11   3         48.01         42.27        18.56 o                         
  10  11   3          9.83        -17.28        21.78 o                         
  11  11   3         19.09         49.82        29.72 o                         
  12  11   3        581.34        680.58        46.47 o                         
 -13  12   3         87.98         88.69        33.08 o                         
 -12  12   3        644.05        749.41        37.84 o                         
 -11  12   3         83.96        103.64        21.48 o                         
 -10  12   3         75.58        106.48        20.70 o                         
  -9  12   3        204.08        177.08        21.00 o                         
  -8  12   3       1470.64       1396.83        32.85 o                         
  -7  12   3        289.94        243.93        16.19 o                         
  -6  12   3        186.72        206.07        16.80 o                         
  -5  12   3        287.82        272.89        16.95 o                         
  -4  12   3       1179.82       1124.55        40.87 o                         
  -3  12   3         81.84         38.80        14.27 o                         
  -2  12   3        378.96        339.04        16.75 o                         
  -1  12   3        477.46        452.61        19.67 o                         
   0  12   3       1073.67        919.13        27.51 o                         
   1  12   3        147.34        124.54        13.16 o                         
   2  12   3         39.11         27.52        12.54 o                         
   3  12   3       1776.30       1603.91        25.44 o                         
   4  12   3        850.51        920.97        29.44 o                         
   5  12   3         18.10         19.10        14.84 o                         
   6  12   3        365.16        394.00        18.61 o                         
   7  12   3        623.09        601.48        27.86 o                         
   8  12   3        289.37        272.95        35.74 o                         
   9  12   3        173.43        160.74        21.19 o                         
  10  12   3         63.21        112.32        30.80 o                         
  11  12   3        574.63        675.10       124.43 o                         
 -11  13   3        225.14        289.02        25.49 o                         
 -10  13   3        186.50        157.23        22.84 o                         
  -9  13   3        590.78        604.75        30.14 o                         
  -8  13   3        103.07         99.66        20.98 o                         
  -7  13   3       2071.46       2049.18        37.57 o                         
  -6  13   3        551.74        546.73        23.22 o                         
  -5  13   3        970.83        982.25        23.88 o                         
  -4  13   3         28.10         28.27        15.71 o                         
  -3  13   3       1508.84       1379.66        27.58 o                         
  -2  13   3        402.04        391.22        18.52 o                         
  -1  13   3       1854.17       1715.82        31.39 o                         
   0  13   3        137.95        147.67        16.26 o                         
   1  13   3        616.82        593.73        22.69 o                         
   2  13   3        887.12        808.26        23.80 o                         
   3  13   3        333.72        325.46        27.23 o                         
   4  13   3        910.02        972.52        25.92 o                         
   5  13   3        754.02        776.31        25.03 o                         
   6  13   3        131.66        162.96        18.03 o                         
   7  13   3       1340.45       1342.75        33.23 o                         
   8  13   3        973.99       1077.98        32.59 o                         
   9  13   3        199.95        263.67        31.29 o                         
  10  13   3        602.99        782.86        65.03 o                         
 -10  14   3        291.31        271.37        57.53 o                         
  -9  14   3        822.66        851.33        32.95 o                         
  -8  14   3        945.29        948.47        38.48 o                         
  -7  14   3        797.81        868.67        28.50 o                         
  -6  14   3        707.95        846.68        28.07 o                         
  -5  14   3        429.61        412.97        23.55 o                         
  -4  14   3        377.02        428.54        20.90 o                         
  -3  14   3        203.99        213.68        18.81 o                         
  -2  14   3        971.83        936.45        26.95 o                         
  -1  14   3       1499.77       1483.52        29.73 o                         
   0  14   3        383.63        378.55        20.06 o                         
   1  14   3        536.11        579.31        24.70 o                         
   2  14   3        234.22        216.80        21.13 o                         
   3  14   3       1091.64       1164.24        33.05 o                         
   4  14   3        798.66        818.62        45.63 o                         
   5  14   3        439.39        472.22        21.99 o                         
   6  14   3       1057.28       1092.51        45.13 o                         
   7  14   3        814.29        859.60        32.79 o                         
   8  14   3        410.95        445.06        38.43 o                         
   9  14   3        852.91        884.15        68.78 o                         
  -7  15   3       1049.06       1128.24        44.56 o                         
  -6  15   3        370.24        358.17        22.51 o                         
  -5  15   3        482.85        539.85        23.73 o                         
  -4  15   3        385.54        388.25        22.16 o                         
  -3  15   3        752.48        789.81        28.00 o                         
  -2  15   3        276.83        253.73        20.96 o                         
  -1  15   3        806.11        786.79        29.16 o                         
   0  15   3        561.73        588.98        29.51 o                         
   1  15   3        365.96        397.76        24.23 o                         
   2  15   3        984.93        939.49        31.72 o                         
   3  15   3        578.85        547.31        49.64 o                         
   4  15   3        839.88        839.88        32.03 o                         
   5  15   3        457.59        502.97        46.33 o                         
   6  15   3        403.94        492.73        52.52 o                         
   7  15   3        415.99        328.90        48.77 o                         
  -5  16   3        638.52        606.53        60.03 o                         
  -4  16   3        233.07        219.35        34.85 o                         
  -3  16   3        320.61        290.86        60.65 o                         
  -2  16   3        570.71        513.99        52.52 o                         
  -1  16   3        729.21        811.62        66.28 o                         
   0  16   3        400.23        445.20        50.02 o                         
   1  16   3        299.46        305.14        47.52 o                         
   2  16   3         42.55         57.15        32.58 o                         
   3  16   3        879.16        891.66        48.19 o                         
   4  16   3        481.88        512.73        39.68 o                         
 -19   0   4       1025.16       1058.58        50.84 o                         
 -18   0   4       1559.05       1448.01        80.66 o                         
 -17   0   4         60.92         93.55        55.03 o                         
 -16   0   4       4052.59       3866.60        56.75 o                         
 -15   0   4       2219.59       2095.94        38.81 o                         
 -14   0   4        803.29        743.51        26.04 o                         
 -13   0   4        430.31        420.60        21.89 o                         
 -12   0   4        713.61        686.81        23.00 o                         
 -11   0   4       2049.93       2121.31        60.65 o                         
 -10   0   4       8553.37       8067.98        88.68 o                         
  -9   0   4      11590.92      12591.57       113.22 o                         
  -8   0   4      14770.17      14789.96       189.37 o                         
  -7   0   4       9210.95       9476.78        85.42 o                         
  -6   0   4      22027.65      22239.65       193.61 o                         
  -5   0   4        393.19        365.13         8.59 o                         
  -4   0   4        397.64        272.56         6.90 o                         
  -3   0   4       1911.22       2083.50        20.76 o                         
  -2   0   4      46156.75      52713.90       454.64 o                         
  -1   0   4       8741.78       9821.75        98.19 o                         
   0   0   4      32877.73      34716.07       298.52 o                         
   1   0   4       3242.03       3054.69        28.69 o                         
   2   0   4      16383.01      18686.61       162.06 o                         
   3   0   4       7568.65       7707.03        69.03 o                         
   4   0   4      31202.57      32292.59       279.43 o                         
   5   0   4       1311.20       1597.64        25.45 o                         
   6   0   4      11910.70      11317.50       117.51 o                         
   7   0   4       1161.41       1168.96        23.65 o                         
   8   0   4      18652.96      19000.47       196.06 o                         
   9   0   4        470.94        508.63        20.05 o                         
  10   0   4       5075.92       5008.80        61.48 o                         
  11   0   4        384.87        431.66        22.86 o                         
  12   0   4       7277.43       7178.34        74.74 o                         
  13   0   4         30.93         52.52        17.39 o                         
  14   0   4       3027.76       2744.07        58.44 o                         
  15   0   4        115.62        119.15        25.73 o                         
  16   0   4       2709.15       2509.52        50.49 o                         
  17   0   4         43.61         11.00        29.45 o                         
  18   0   4       1141.59       1171.79        67.53 o                         
 -19   1   4        959.09        945.69        36.10 o                         
 -18   1   4        181.92        170.05        22.65 o                         
 -17   1   4       1344.29       1351.26        31.83 o                         
 -16   1   4        613.37        603.50        23.47 o                         
 -15   1   4       3026.28       2933.36        32.64 o                         
 -14   1   4       2448.64       2327.43        27.77 o                         
 -13   1   4        935.43        905.53        18.34 o                         
 -12   1   4        175.94        142.74        10.16 o                         
 -11   1   4       4681.75       4467.56        38.94 o                         
 -10   1   4       1524.69       1443.31        18.17 o                         
  -9   1   4      15488.76      15727.75        98.91 o                         
  -8   1   4       2944.76       3012.69        22.34 o                         
  -7   1   4       9599.34       9377.87        59.85 o                         
  -6   1   4       1245.01       1183.33        11.14 o                         
  -5   1   4      29009.84      29544.94       180.62 o                         
  -4   1   4      11602.69      12779.55        79.17 o                         
  -3   1   4       9418.91       9368.12        58.34 o                         
  -2   1   4       2507.54       2769.45        18.43 o                         
  -1   1   4       1805.10       1686.71        11.98 o                         
   0   1   4       5534.00       6009.60        40.76 o                         
   1   1   4        927.27        914.14         8.60 o                         
   2   1   4       2529.54       2715.84        18.69 o                         
   3   1   4      58511.63      59813.50       363.76 o                         
   4   1   4       1757.96       1757.76        13.91 o                         
   5   1   4       6691.55       6150.62        40.43 o                         
   6   1   4         50.40         65.94         4.44 o                         
   7   1   4        913.40        695.31        10.87 o                         
   8   1   4       3294.28       3470.32        28.39 o                         
   9   1   4      15161.41      15213.25       113.19 o                         
  10   1   4        206.93        190.93        11.43 o                         
  11   1   4       5806.77       5782.07        51.08 o                         
  12   1   4        280.64        259.39        12.97 o                         
  13   1   4       2899.86       2808.19        44.28 o                         
  14   1   4         13.26         10.62        12.23 o                         
  15   1   4       4465.99       4220.30        71.64 o                         
  16   1   4        147.66        143.76        16.73 o                         
  17   1   4        846.06        881.43        29.56 o                         
  18   1   4        250.69        350.16        46.27 o                         
 -19   2   4        119.00         97.67        40.79 o                         
 -18   2   4        890.23        976.30        34.43 o                         
 -17   2   4        160.18        160.90        17.88 o                         
 -16   2   4       4479.17       4410.98        49.10 o                         
 -15   2   4        715.74        697.93        22.62 o                         
 -14   2   4        301.81        297.83        15.78 o                         
 -13   2   4        103.11         83.75        10.46 o                         
 -12   2   4       1605.17       1579.95        21.29 o                         
 -11   2   4         24.37         45.73        10.44 o                         
 -10   2   4       2000.22       1863.48        20.36 o                         
  -9   2   4        112.22         69.26         5.33 o                         
  -8   2   4       7083.52       7135.75        46.89 o                         
  -7   2   4        184.57        187.43         5.79 o                         
  -6   2   4       7896.92       7818.42        50.14 o                         
  -5   2   4        436.28        463.35         6.30 o                         
  -4   2   4       7260.57       7535.20        51.44 o                         
  -3   2   4         17.00         24.90         3.08 o                         
  -2   2   4      16894.12      17879.65       117.68 o                         
  -1   2   4       1577.02       1453.06        13.25 o                         
   0   2   4      96785.72     101970.05       776.13 o                         
   1   2   4       3457.68       3461.25        23.04 o                         
   2   2   4       7464.90       7405.00        47.06 o                         
   3   2   4        265.25        239.97         5.67 o                         
   4   2   4      13139.63      13374.50        83.64 o                         
   5   2   4       1644.36       1731.44        14.52 o                         
   6   2   4        318.24        207.37         6.58 o                         
   7   2   4        187.81        218.98         6.80 o                         
   8   2   4       5866.80       5552.55        41.75 o                         
   9   2   4        234.74        200.65        12.21 o                         
  10   2   4       2358.58       2282.02        25.67 o                         
  11   2   4        687.29        663.61        17.58 o                         
  12   2   4       1355.14       1457.75        22.85 o                         
  13   2   4        607.34        541.61        20.30 o                         
  14   2   4        886.37        907.22        22.68 o                         
  15   2   4         24.52         51.89        13.86 o                         
  16   2   4        709.27        676.63        26.81 o                         
  17   2   4        377.46        383.32        21.96 o                         
  18   2   4        589.91        556.50        58.78 o                         
 -19   3   4        318.89        307.90        27.51 o                         
 -18   3   4        323.61        350.34        21.17 o                         
 -17   3   4         58.06         97.27        17.66 o                         
 -16   3   4         46.05         36.99        15.70 o                         
 -15   3   4        670.79        671.30        22.87 o                         
 -14   3   4       2092.20       2092.86        30.68 o                         
 -13   3   4        168.12        182.89        13.49 o                         
 -12   3   4       2367.59       2338.05        26.29 o                         
 -11   3   4       1685.59       1641.18        22.53 o                         
 -10   3   4        138.95        134.14         8.11 o                         
  -9   3   4        631.81        641.35        11.07 o                         
  -8   3   4       3286.23       3539.76        27.41 o                         
  -7   3   4       8248.55       8548.00        58.95 o                         
  -6   3   4       2478.00       2719.76        20.00 o                         
  -5   3   4       4972.56       5133.19        33.92 o                         
  -4   3   4       1208.71       1380.25        12.66 o                         
  -3   3   4       3687.52       3584.90        26.25 o                         
  -2   3   4        320.03        269.24         5.18 o                         
  -1   3   4      11524.26      11416.53        83.01 o                         
   0   3   4       4629.57       5089.03        32.99 o                         
   1   3   4        396.18        526.57         9.22 o                         
   2   3   4       5457.55       6002.41        39.00 o                         
   3   3   4       3032.83       2895.59        20.79 o                         
   4   3   4        959.55       1104.57        19.65 o                         
   5   3   4        977.79        870.36        10.22 o                         
   6   3   4          0.11          2.90         4.83 o                         
   7   3   4        698.59        592.29        13.00 o                         
   8   3   4       1571.78       1657.96        21.82 o                         
   9   3   4       1342.42       1291.54        18.93 o                         
  10   3   4          4.34          8.38        10.46 o                         
  11   3   4       2069.64       2029.78        25.50 o                         
  12   3   4        683.44        630.07        18.91 o                         
  13   3   4       1910.87       1856.39        26.53 o                         
  14   3   4       1091.07        991.80        23.21 o                         
  15   3   4        196.15        202.53        21.75 o                         
  16   3   4         45.98         38.38        18.09 o                         
  17   3   4        311.43        294.51        21.42 o                         
  18   3   4          3.57        -36.27        50.02 o                         
 -19   4   4          1.87        -13.76        38.77 o                         
 -18   4   4         40.13         39.16        28.34 o                         
 -17   4   4         38.96         51.64        17.56 o                         
 -16   4   4        306.27        258.85        18.20 o                         
 -15   4   4          1.39         14.00        14.73 o                         
 -14   4   4        659.18        679.75        22.40 o                         
 -13   4   4          7.87         -2.99        12.25 o                         
 -12   4   4       4216.88       3908.12        41.43 o                         
 -11   4   4       1497.96       1501.33        35.08 o                         
 -10   4   4        339.29        331.62        11.45 o                         
  -9   4   4        663.29        782.30        12.88 o                         
  -8   4   4        943.59        970.66        11.91 o                         
  -7   4   4        458.80        588.96        10.22 o                         
  -6   4   4        605.38        568.66         9.16 o                         
  -5   4   4        368.94        408.15         7.58 o                         
  -4   4   4       1219.02       1212.59        11.93 o                         
  -3   4   4        306.74        275.55         6.11 o                         
  -2   4   4       1973.46       1949.26        14.94 o                         
  -1   4   4        446.91        512.26         8.44 o                         
   0   4   4       3321.26       3146.49        22.04 o                         
   1   4   4         10.36         17.88         4.43 o                         
   2   4   4        206.11        140.41         5.02 o                         
   3   4   4        668.15        624.58         8.86 o                         
   4   4   4       3661.68       3864.23        27.48 o                         
   5   4   4         46.42         43.87         4.95 o                         
   6   4   4        197.52        178.70         6.70 o                         
   7   4   4        265.51        339.06         9.32 o                         
   8   4   4        414.85        460.31        12.38 o                         
   9   4   4         63.63         70.74         9.61 o                         
  10   4   4        801.57        780.79        28.12 o                         
  11   4   4          4.88          7.51        10.76 o                         
  12   4   4       1725.29       1676.76        25.06 o                         
  13   4   4        391.79        325.75        15.20 o                         
  14   4   4        144.20        123.92        16.31 o                         
  15   4   4          3.49         -6.91        16.42 o                         
  16   4   4        111.77         82.51        18.43 o                         
  17   4   4         24.25         34.53        25.81 o                         
 -19   5   4         46.28         51.27        42.52 o                         
 -18   5   4        207.46        192.18        23.86 o                         
 -17   5   4          8.71         10.77        20.35 o                         
 -16   5   4         16.55         -9.82        21.66 o                         
 -15   5   4        314.32        309.95        21.84 o                         
 -14   5   4         42.15         33.81        14.22 o                         
 -13   5   4       1060.85        960.38        32.52 o                         
 -12   5   4         43.52         58.70        16.36 o                         
 -11   5   4          3.33        -20.91        20.91 o                         
 -10   5   4          3.85         -1.87         8.86 o                         
  -9   5   4         57.90         53.39         8.51 o                         
  -8   5   4        274.67        291.19         8.75 o                         
  -7   5   4       1687.18       1780.53        16.22 o                         
  -6   5   4        597.92        666.44        10.22 o                         
  -5   5   4        788.87        873.29        11.04 o                         
  -4   5   4       1888.92       2023.59        16.31 o                         
  -3   5   4       1160.01       1390.10        13.24 o                         
  -2   5   4       2125.63       2302.57        17.48 o                         
  -1   5   4        556.52        724.61         9.01 o                         
   0   5   4        511.45        543.46        11.34 o                         
   1   5   4       3659.12       4023.62        42.30 o                         
   2   5   4          1.54          5.95         4.34 o                         
   3   5   4          7.21         21.16         4.77 o                         
   4   5   4          2.02          1.96         5.03 o                         
   5   5   4        171.27        189.54         7.27 o                         
   6   5   4       1451.48       1584.84        15.98 o                         
   7   5   4         11.47         15.60         6.41 o                         
   8   5   4         95.11         97.66         8.36 o                         
   9   5   4        899.58        852.96        15.97 o                         
  10   5   4        699.90        751.21        17.97 o                         
  11   5   4          3.63          6.62        11.05 o                         
  12   5   4          0.72        -11.92        11.92 o                         
  13   5   4          0.29         27.39        13.20 o                         
  14   5   4         15.56         32.66        15.82 o                         
  15   5   4         68.41         56.78        17.39 o                         
  16   5   4          6.01         -9.74        21.68 o                         
  17   5   4        888.49        754.10        72.53 o                         
 -18   6   4          6.46         15.04        30.61 o                         
 -17   6   4        333.96        307.66        24.30 o                         
 -16   6   4         17.98         44.61        20.07 o                         
 -15   6   4         48.82         19.67        18.38 o                         
 -14   6   4        331.40        299.09        23.29 o                         
 -13   6   4         20.02         13.85        22.59 o                         
 -12   6   4        217.95        194.08        16.30 o                         
 -11   6   4         33.27         29.19        12.16 o                         
 -10   6   4        735.93        738.53        17.37 o                         
  -9   6   4        141.71        135.87        11.22 o                         
  -8   6   4        122.20        123.42         9.35 o                         
  -7   6   4          0.72         -3.54         6.58 o                         
  -6   6   4         13.46          9.04         5.23 o                         
  -5   6   4       1484.10       1717.69        15.53 o                         
  -4   6   4         97.51         76.06         5.99 o                         
  -3   6   4        369.59        388.79         9.53 o                         
  -2   6   4       6671.48       7159.34        50.55 o                         
  -1   6   4       4366.80       4905.86        33.50 o                         
   0   6   4        110.00         88.51         4.97 o                         
   1   6   4       1084.40       1267.53        15.01 o                         
   2   6   4       3938.64       4108.76        29.49 o                         
   3   6   4        146.87        165.62         6.40 o                         
   4   6   4        146.84        164.44         6.70 o                         
   5   6   4        247.51        246.96         8.11 o                         
   6   6   4        299.57        290.96        10.05 o                         
   7   6   4        115.19        123.20         7.83 o                         
   8   6   4        524.30        558.49        14.70 o                         
   9   6   4          7.48          4.64         9.06 o                         
  10   6   4        233.05        240.03        12.67 o                         
  11   6   4        380.59        373.27        15.28 o                         
  12   6   4         33.61         35.17        12.89 o                         
  13   6   4         11.81          8.26        15.15 o                         
  14   6   4       2067.22       1953.07        36.93 o                         
  15   6   4         21.81         13.55        24.07 o                         
  16   6   4          6.54        -27.07        27.07 o                         
 -17   7   4        324.19        319.21        25.09 o                         
 -16   7   4         98.32         84.41        26.18 o                         
 -15   7   4        299.47        308.54        23.72 o                         
 -14   7   4         60.97         68.50        42.06 o                         
 -13   7   4        158.48        154.85        18.14 o                         
 -12   7   4         11.58         12.79        15.57 o                         
 -11   7   4       4220.98       4290.02        49.76 o                         
 -10   7   4        142.48        171.81        13.29 o                         
  -9   7   4       2256.11       2089.91        27.84 o                         
  -8   7   4         16.63         14.83         9.32 o                         
  -7   7   4        374.10        338.19        13.98 o                         
  -6   7   4         25.41         22.01         8.13 o                         
  -5   7   4       3082.52       3160.39        28.82 o                         
  -4   7   4        195.65        206.37         8.55 o                         
  -3   7   4       9204.73       9700.59        67.70 o                         
  -2   7   4        146.13        147.62         6.93 o                         
  -1   7   4       4431.13       4614.65        35.27 o                         
   0   7   4          6.46          3.60         5.13 o                         
   1   7   4        625.93        577.58        10.13 o                         
   2   7   4        235.38        257.05         8.80 o                         
   3   7   4        611.06        517.32        10.90 o                         
   4   7   4          1.88          5.19         6.46 o                         
   5   7   4        495.86        504.15        11.26 o                         
   6   7   4        428.25        424.43        12.04 o                         
   7   7   4        283.11        260.57        10.51 o                         
   8   7   4        358.13        378.52        19.67 o                         
   9   7   4       1744.65       1833.11        24.39 o                         
  10   7   4        654.09        602.15        22.45 o                         
  11   7   4        323.08        376.24        16.60 o                         
  12   7   4        103.67         60.86        17.12 o                         
  13   7   4        802.27        801.88        28.98 o                         
  14   7   4          0.63        -23.13        23.13 o                         
  15   7   4         26.99         -4.71        24.01 o                         
  16   7   4        105.04        131.31        52.52 o                         
 -17   8   4          7.22        -32.68        32.68 o                         
 -16   8   4        878.98        938.85        35.20 o                         
 -15   8   4        218.72        242.85        35.63 o                         
 -14   8   4       1349.14       1396.60        33.96 o                         
 -13   8   4         36.28         58.00        18.24 o                         
 -12   8   4       2218.07       2126.00        49.28 o                         
 -11   8   4        471.53        442.50        19.74 o                         
 -10   8   4       5168.81       5007.12        50.29 o                         
  -9   8   4        273.16        266.13        16.41 o                         
  -8   8   4       2774.73       2734.06        29.35 o                         
  -7   8   4        824.33        790.12        16.92 o                         
  -6   8   4       3480.50       3437.12        35.78 o                         
  -5   8   4        100.75        116.02         9.42 o                         
  -4   8   4       2142.45       1939.77        22.23 o                         
  -3   8   4        101.06         94.72         7.61 o                         
  -2   8   4       5927.54       5760.46        43.32 o                         
  -1   8   4        801.30        858.80        13.51 o                         
   0   8   4       4015.01       3620.45        29.77 o                         
   1   8   4        234.29        261.40         9.52 o                         
   2   8   4       3724.70       3665.75        33.25 o                         
   3   8   4        832.44        875.35        16.10 o                         
   4   8   4       1681.19       1735.42        19.80 o                         
   5   8   4        271.11        289.02        10.70 o                         
   6   8   4       4827.55       4806.99        41.41 o                         
   7   8   4       1078.75       1050.53        19.08 o                         
   8   8   4       3523.60       3598.14        35.58 o                         
   9   8   4        327.14        303.83        15.75 o                         
  10   8   4       1752.88       1854.02        28.96 o                         
  11   8   4         37.49         53.39        16.83 o                         
  12   8   4       1286.83       1403.18        37.97 o                         
  13   8   4         31.94          2.83        36.47 o                         
  14   8   4        985.15       1014.36        34.16 o                         
  15   8   4         23.25         10.78        61.28 o                         
 -16   9   4        690.86        644.79        36.32 o                         
 -15   9   4       1283.11       1321.66        40.67 o                         
 -14   9   4        555.69        569.57        29.42 o                         
 -13   9   4        724.34        700.97        28.94 o                         
 -12   9   4        504.39        547.10        23.14 o                         
 -11   9   4       2729.50       2731.11        36.02 o                         
 -10   9   4        427.20        496.40        20.55 o                         
  -9   9   4       6303.32       6113.62        58.81 o                         
  -8   9   4        562.31        570.64        17.57 o                         
  -7   9   4       3044.32       3148.59        32.62 o                         
  -6   9   4         22.37         25.75        12.30 o                         
  -5   9   4        213.14        216.07        11.14 o                         
  -4   9   4        689.67        725.06        16.09 o                         
  -3   9   4       2277.22       2147.69        28.72 o                         
  -2   9   4       1126.84       1040.48        17.42 o                         
  -1   9   4       4395.70       3989.99        36.13 o                         
   0   9   4        256.77        267.93        11.05 o                         
   1   9   4       3004.55       2795.37        28.41 o                         
   2   9   4       1635.44       1567.62        24.89 o                         
   3   9   4       3484.18       3495.32        33.42 o                         
   4   9   4         21.29         29.77        10.00 o                         
   5   9   4       2456.97       2421.11        27.25 o                         
   6   9   4          4.96         27.12        10.63 o                         
   7   9   4       3475.37       3499.40        35.09 o                         
   8   9   4          2.44         18.72        11.76 o                         
   9   9   4       2798.78       2897.59        36.05 o                         
  10   9   4        159.72        136.82        17.46 o                         
  11   9   4       1743.46       1710.17        40.83 o                         
  12   9   4          1.25        -21.01        22.13 o                         
  13   9   4       1235.56       1266.59        56.06 o                         
  14   9   4         25.91          2.45        25.81 o                         
  15   9   4        932.26        912.92        75.03 o                         
 -16  10   4       1746.79       1842.09        85.04 o                         
 -15  10   4        549.70        520.49        27.68 o                         
 -14  10   4        757.33        747.04        32.40 o                         
 -13  10   4         85.32         59.16        20.92 o                         
 -12  10   4        779.68        864.92        30.32 o                         
 -11  10   4        145.07        142.70        16.74 o                         
 -10  10   4       3853.96       3793.38        46.06 o                         
  -9  10   4        322.60        322.10        16.76 o                         
  -8  10   4       2714.89       2629.92        34.14 o                         
  -7  10   4        205.35        207.69        14.82 o                         
  -6  10   4       2366.21       2299.01        30.73 o                         
  -5  10   4        481.31        534.21        19.31 o                         
  -4  10   4       2881.95       2706.95        32.63 o                         
  -3  10   4        196.29        206.78        13.61 o                         
  -2  10   4       3646.21       3486.38        38.79 o                         
  -1  10   4         39.52         30.26        10.15 o                         
   0  10   4       2467.64       2398.77        27.12 o                         
   1  10   4          0.36          9.12        10.23 o                         
   2  10   4       5146.78       5007.26        44.31 o                         
   3  10   4        588.14        570.17        28.88 o                         
   4  10   4       3964.52       4035.31        40.88 o                         
   5  10   4       1018.45       1000.60        20.05 o                         
   6  10   4       2262.09       2341.96        28.21 o                         
   7  10   4         64.21         70.05        13.65 o                         
   8  10   4       2877.09       2982.88        41.31 o                         
   9  10   4          5.22        -14.78        14.78 o                         
  10  10   4       1469.76       1565.08        62.53 o                         
  11  10   4        149.99        140.67        30.27 o                         
  12  10   4       1241.22       1294.37        51.08 o                         
  13  10   4        114.10         46.67        31.83 o                         
 -14  11   4        119.78         48.77        47.52 o                         
 -13  11   4        209.13        266.81        40.19 o                         
 -12  11   4         66.85         76.12        24.14 o                         
 -11  11   4       2299.82       2540.60        46.77 o                         
 -10  11   4        463.33        415.53        22.58 o                         
  -9  11   4       4581.86       4551.29        63.51 o                         
  -8  11   4        278.22        272.68        21.86 o                         
  -7  11   4       9213.26       8903.08       103.20 o                         
  -6  11   4        933.62        815.28        22.37 o                         
  -5  11   4       3259.35       3160.54        37.43 o                         
  -4  11   4         22.73         38.27        13.45 o                         
  -3  11   4       4092.98       4092.25        43.50 o                         
  -2  11   4          1.20        -12.45        12.45 o                         
  -1  11   4       3939.52       3781.06        40.93 o                         
   0  11   4         55.93         63.28        20.96 o                         
   1  11   4       2690.21       2692.99        30.18 o                         
   2  11   4        121.92        147.25        12.30 o                         
   3  11   4        608.98        643.57        18.78 o                         
   4  11   4         74.70         45.69        12.11 o                         
   5  11   4       1772.64       1829.39        38.50 o                         
   6  11   4        954.69        898.53        21.16 o                         
   7  11   4       2058.66       2134.94        38.03 o                         
   8  11   4          0.70        -15.05        15.05 o                         
   9  11   4       1288.29       1340.98        38.21 o                         
  10  11   4        238.93        232.34        46.90 o                         
  11  11   4        923.25       1011.55        47.53 o                         
  12  11   4        233.29        215.60        45.65 o                         
 -13  12   4         60.65        146.32        45.02 o                         
 -12  12   4        203.31        268.02        35.76 o                         
 -11  12   4         26.59          6.80        23.65 o                         
 -10  12   4       1497.93       1627.59        35.85 o                         
  -9  12   4          3.33          0.37        19.31 o                         
  -8  12   4       1550.26       1461.37        42.96 o                         
  -7  12   4        533.64        534.73        29.09 o                         
  -6  12   4       1531.20       1550.09        28.16 o                         
  -5  12   4          9.07         16.85        14.80 o                         
  -4  12   4       1321.53       1344.61        26.01 o                         
  -3  12   4        461.52        458.27        19.94 o                         
  -2  12   4       1797.40       1772.77        28.96 o                         
  -1  12   4        276.63        237.19        16.01 o                         
   0  12   4        597.73        579.40        21.01 o                         
   1  12   4         58.17         27.31        14.18 o                         
   2  12   4       2289.21       2139.32        28.07 o                         
   3  12   4        127.29        150.14        13.84 o                         
   4  12   4       1116.18       1068.98        22.46 o                         
   5  12   4        510.37        475.88        22.28 o                         
   6  12   4        414.60        379.10        18.55 o                         
   7  12   4         19.46         15.87        16.65 o                         
   8  12   4       1220.78       1147.40        36.56 o                         
   9  12   4         64.17         76.32        24.59 o                         
  10  12   4        833.81        771.16        73.16 o                         
  11  12   4        121.73         96.59        76.28 o                         
 -11  13   4        154.74        134.72        23.72 o                         
 -10  13   4        236.49        216.51        23.95 o                         
  -9  13   4        577.42        608.43        30.14 o                         
  -8  13   4         19.71          0.26        20.06 o                         
  -7  13   4       1075.43       1084.99        27.12 o                         
  -6  13   4        187.22        191.50        17.79 o                         
  -5  13   4        129.53        151.68        17.36 o                         
  -4  13   4         77.93         47.46        16.10 o                         
  -3  13   4        769.09        783.19        24.12 o                         
  -2  13   4         15.44          2.48        15.15 o                         
  -1  13   4       1026.91       1011.62        25.25 o                         
   0  13   4         21.61          0.33        15.26 o                         
   1  13   4       1033.91       1006.74        25.15 o                         
   2  13   4         68.80         50.21        15.91 o                         
   3  13   4        748.60        672.21        23.88 o                         
   4  13   4          7.03         -5.11        15.93 o                         
   5  13   4         88.27         87.14        16.74 o                         
   6  13   4        687.10        806.44        38.58 o                         
   7  13   4       1121.44       1200.65        38.69 o                         
   8  13   4         49.05         70.11        25.74 o                         
   9  13   4       2783.94       3069.40       105.94 o                         
  10  13   4        263.23        268.87        47.52 o                         
 -10  14   4        395.06        476.47        60.03 o                         
  -9  14   4         46.64         24.00        22.88 o                         
  -8  14   4         66.83         74.08        22.18 o                         
  -7  14   4        643.93        723.25        30.31 o                         
  -6  14   4         29.87         -5.32        18.43 o                         
  -5  14   4         26.78         10.20        17.63 o                         
  -4  14   4        237.99        239.51        19.01 o                         
  -3  14   4        221.46        213.55        19.04 o                         
  -2  14   4        124.25        134.08        17.87 o                         
  -1  14   4          0.55          7.19        16.67 o                         
   0  14   4        566.61        583.35        24.36 o                         
   1  14   4         93.91        125.60        17.97 o                         
   2  14   4        305.39        267.65        28.34 o                         
   3  14   4         10.76        -19.12        19.12 o                         
   4  14   4        134.64        107.06        21.30 o                         
   5  14   4        232.43        211.53        24.55 o                         
   6  14   4        309.31        313.83        27.80 o                         
   7  14   4         18.71         79.53        26.57 o                         
   8  14   4        559.30        673.42        47.53 o                         
   9  14   4          0.15        -47.52        47.52 o                         
  -7  15   4        234.59        279.10        29.12 o                         
  -6  15   4         49.75         63.98        20.77 o                         
  -5  15   4        124.40         95.24        20.70 o                         
  -4  15   4          3.55        -16.57        19.37 o                         
  -3  15   4          4.74         22.21        18.99 o                         
  -2  15   4         91.19         90.41        19.56 o                         
  -1  15   4         26.07         19.77        18.82 o                         
   0  15   4         30.00          7.57        18.60 o                         
   1  15   4          6.15         -3.92        21.14 o                         
   2  15   4        236.29        307.09        23.90 o                         
   3  15   4         23.22         17.48        21.89 o                         
   4  15   4          6.63        -13.53        22.41 o                         
   5  15   4          8.68        -47.52        47.52 o                         
  -4  16   4         27.97        -40.02        42.52 o                         
  -3  16   4        240.57        313.45        59.40 o                         
  -2  16   4        156.78        162.63        89.42 o                         
  -1  16   4        352.63        423.94        50.02 o                         
   0  16   4         45.38         41.27        42.52 o                         
   1  16   4          0.70        -11.26        41.27 o                         
   2  16   4        228.90        223.85        46.27 o                         
 -19   1   5        217.95        242.18        25.00 o                         
 -18   1   5        116.00        113.24        27.44 o                         
 -17   1   5        425.79        390.53        22.97 o                         
 -16   1   5        635.99        577.48        22.71 o                         
 -15   1   5         26.99         11.28        13.33 o                         
 -14   1   5        626.86        611.48        18.46 o                         
 -13   1   5        299.64        282.96        12.49 o                         
 -12   1   5        584.06        611.46        15.47 o                         
 -11   1   5          4.71         -1.93         7.65 o                         
 -10   1   5        701.44        637.91        11.72 o                         
  -9   1   5        156.13        157.40         6.11 o                         
  -8   1   5        168.53        160.84         5.89 o                         
  -7   1   5        156.85        157.11         5.50 o                         
  -6   1   5        627.90        764.15         8.54 o                         
  -5   1   5        635.36        620.93         7.47 o                         
  -4   1   5       4962.70       5298.83        34.29 o                         
  -3   1   5       2605.68       2845.32        20.56 o                         
  -2   1   5      18066.70      20600.71       126.15 o                         
  -1   1   5         22.00         48.41         2.54 o                         
   0   1   5      50052.58      54970.75       398.11 o                         
   1   1   5       5038.43       5722.70        39.33 o                         
   2   1   5       3108.13       3370.31        22.86 o                         
   3   1   5       3309.36       3790.64        25.69 o                         
   4   1   5         13.51         29.59         3.66 o                         
   5   1   5         67.39         82.62         4.51 o                         
   6   1   5         18.03         41.60         4.72 o                         
   7   1   5         54.16         83.20         5.44 o                         
   8   1   5       1069.11       1107.27        19.02 o                         
   9   1   5        259.10        241.89        10.35 o                         
  10   1   5         14.73         21.01         9.50 o                         
  11   1   5        640.90        601.77        17.55 o                         
  12   1   5        127.06        143.05        12.60 o                         
  13   1   5        717.78        668.14        20.24 o                         
  14   1   5          3.34          1.69        13.56 o                         
  15   1   5        149.89        166.07        17.62 o                         
  16   1   5         30.77         21.62        19.84 o                         
  17   1   5         58.92         38.03        21.24 o                         
 -19   2   5        551.85        596.46        49.28 o                         
 -18   2   5        250.16        224.82        25.98 o                         
 -17   2   5        970.88       1019.50        27.53 o                         
 -16   2   5        236.02        227.42        22.49 o                         
 -15   2   5       1035.30        954.62        31.56 o                         
 -14   2   5        308.94        283.95        15.05 o                         
 -13   2   5        595.92        547.37        19.29 o                         
 -12   2   5         13.55          9.72         8.87 o                         
 -11   2   5       5294.91       5214.51        48.04 o                         
 -10   2   5       1746.08       1821.22        18.47 o                         
  -9   2   5        928.87        967.61        14.30 o                         
  -8   2   5        480.25        580.12         9.25 o                         
  -7   2   5        335.35        261.10         7.98 o                         
  -6   2   5       1220.97       1223.15        11.29 o                         
  -5   2   5       2961.69       2818.49        19.92 o                         
  -4   2   5       9350.65       9704.14        65.42 o                         
  -3   2   5       1072.32        971.93        12.56 o                         
  -2   2   5       9718.51      10210.64        63.64 o                         
  -1   2   5         44.73         75.57         3.07 o                         
   0   2   5       1015.25        953.95        10.46 o                         
   1   2   5       2914.19       3020.92        20.72 o                         
   2   2   5      25903.37      27711.77       185.70 o                         
   3   2   5       3111.51       3217.88        22.64 o                         
   4   2   5      11017.91      11679.36        73.68 o                         
   5   2   5        631.23        807.54        11.88 o                         
   6   2   5       3090.19       3209.62        24.04 o                         
   7   2   5       1141.87        979.75        11.93 o                         
   8   2   5        694.98        644.74        12.63 o                         
   9   2   5       3387.96       3252.25        31.51 o                         
  10   2   5       1095.98       1105.26        19.13 o                         
  11   2   5         46.40         42.15        11.13 o                         
  12   2   5       1053.32       1015.69        20.84 o                         
  13   2   5         17.37          4.19        12.52 o                         
  14   2   5        116.98        103.90        15.93 o                         
  15   2   5        100.42        124.98        17.50 o                         
  16   2   5        312.66        330.81        20.63 o                         
  17   2   5         67.23         98.90        24.18 o                         
 -19   3   5          5.97         25.52        22.12 o                         
 -18   3   5        904.03        890.51        33.38 o                         
 -17   3   5        136.64        144.07        18.15 o                         
 -16   3   5       3083.34       2947.10        38.91 o                         
 -15   3   5        352.66        341.76        17.10 o                         
 -14   3   5       3362.33       3174.78        37.92 o                         
 -13   3   5       2457.39       2467.05        31.98 o                         
 -12   3   5        697.19        638.58        18.90 o                         
 -11   3   5       3244.40       3212.76        30.92 o                         
 -10   3   5       2682.71       2611.82        23.56 o                         
  -9   3   5        334.11        323.23        10.10 o                         
  -8   3   5       9652.52       9906.45        63.93 o                         
  -7   3   5       1600.42       1561.15        13.32 o                         
  -6   3   5      10530.04      10570.58        67.16 o                         
  -5   3   5      11961.50      12821.77        86.41 o                         
  -4   3   5       6786.97       6471.32        49.13 o                         
  -3   3   5       4330.88       4179.33        38.51 o                         
  -2   3   5      13235.82      13345.64        82.93 o                         
  -1   3   5       1209.59       1103.70        12.36 o                         
   0   3   5       7573.43       7574.88        48.28 o                         
   1   3   5      18767.05      19258.84       118.69 o                         
   2   3   5        596.90        518.19         7.50 o                         
   3   3   5      13220.46      13880.25        86.96 o                         
   4   3   5       1957.98       1990.94        20.98 o                         
   5   3   5       3612.64       3757.13        27.04 o                         
   6   3   5       1644.77       1513.00        22.96 o                         
   7   3   5       3749.28       3761.76        29.18 o                         
   8   3   5       1382.85       1378.90        16.90 o                         
   9   3   5       2113.51       1991.58        22.09 o                         
  10   3   5         95.44        110.85         9.95 o                         
  11   3   5        752.70        697.13        17.24 o                         
  12   3   5        285.55        290.75        13.96 o                         
  13   3   5        188.65        189.03        18.78 o                         
  14   3   5        860.73        758.24        29.72 o                         
  15   3   5        222.06        226.42        18.60 o                         
  16   3   5         21.12         15.23        18.19 o                         
  17   3   5       1223.16       1185.48        49.14 o                         
 -19   4   5       1419.09       1413.15        68.78 o                         
 -18   4   5         54.17         51.21        21.48 o                         
 -17   4   5        806.80        812.43        27.55 o                         
 -16   4   5         31.56         30.60        16.05 o                         
 -15   4   5       1107.90       1055.96        25.52 o                         
 -14   4   5         75.84         56.60        13.96 o                         
 -13   4   5       1251.49       1309.32        27.51 o                         
 -12   4   5       7513.71       7250.10        66.39 o                         
 -11   4   5       4977.24       4954.41        53.58 o                         
 -10   4   5       1555.18       1576.76        20.51 o                         
  -9   4   5       2789.17       2720.52        22.21 o                         
  -8   4   5       1714.22       1768.82        16.14 o                         
  -7   4   5       6106.75       5480.12        37.26 o                         
  -6   4   5       1213.79       1186.57        13.50 o                         
  -5   4   5      17403.48      18069.96       120.65 o                         
  -4   4   5      12456.96      12456.68        84.20 o                         
  -3   4   5       6659.79       6819.87        45.90 o                         
  -2   4   5       8247.58       8240.28        52.65 o                         
  -1   4   5       6055.90       6264.54        40.65 o                         
   0   4   5        292.47        232.07         6.42 o                         
   1   4   5       6724.06       7049.59        64.85 o                         
   2   4   5       3161.25       3160.16        22.91 o                         
   3   4   5       3395.91       3254.63        23.78 o                         
   4   4   5       2754.71       2559.42        20.03 o                         
   5   4   5        566.90        465.07         9.37 o                         
   6   4   5        612.05        564.22        12.01 o                         
   7   4   5         97.12        129.78         6.89 o                         
   8   4   5       3551.43       3738.27        31.43 o                         
   9   4   5       1319.01       1319.29        20.02 o                         
  10   4   5       1007.64        968.27        18.97 o                         
  11   4   5       1670.77       1773.96        24.93 o                         
  12   4   5       3205.80       2848.35        30.44 o                         
  13   4   5       2820.51       2703.14        36.58 o                         
  14   4   5       1701.84       1552.32        30.22 o                         
  15   4   5        941.78        883.55        27.45 o                         
  16   4   5        961.12       1002.34        29.85 o                         
  17   4   5        824.66        882.22        47.30 o                         
 -19   5   5        182.99        236.36        45.02 o                         
 -18   5   5       2021.66       2174.38        58.30 o                         
 -17   5   5        412.76        393.62        24.15 o                         
 -16   5   5        842.04        915.32        30.20 o                         
 -15   5   5        153.01        145.20        18.67 o                         
 -14   5   5        394.22        405.49        20.76 o                         
 -13   5   5        833.72        754.62        25.94 o                         
 -12   5   5        327.33        348.70        27.41 o                         
 -11   5   5       4167.69       4033.31        44.09 o                         
 -10   5   5       4362.19       4382.80        39.20 o                         
  -9   5   5        188.42        225.02         9.03 o                         
  -8   5   5       5732.34       5597.45        42.21 o                         
  -7   5   5        600.71        602.80        11.59 o                         
  -6   5   5        397.25        289.26         8.06 o                         
  -5   5   5       1682.50       1553.45        15.76 o                         
  -4   5   5       1203.38       1016.94        11.76 o                         
  -3   5   5       4918.71       4861.71        32.92 o                         
  -2   5   5      13595.24      13826.70        86.80 o                         
  -1   5   5         89.75         79.55         4.38 o                         
   0   5   5       5644.06       5730.76        38.29 o                         
   1   5   5        693.06        581.85         9.72 o                         
   2   5   5      12708.65      13719.60        81.55 o                         
   3   5   5       2858.19       2895.91        22.30 o                         
   4   5   5       3717.47       3622.77        26.88 o                         
   5   5   5       2574.48       2479.32        20.70 o                         
   6   5   5       1960.94       1755.47        17.21 o                         
   7   5   5       3734.58       3575.93        30.84 o                         
   8   5   5        909.12        909.40        15.74 o                         
   9   5   5        990.85       1043.33        18.97 o                         
  10   5   5       1916.51       1956.99        25.29 o                         
  11   5   5       3838.21       3814.32        40.08 o                         
  12   5   5        660.32        697.47        21.57 o                         
  13   5   5       2927.56       2830.12        37.74 o                         
  14   5   5       2527.65       2569.00        52.68 o                         
  15   5   5        111.73        122.58        18.92 o                         
  16   5   5        362.79        385.78        23.32 o                         
  17   5   5       1656.19       1449.41        80.04 o                         
 -18   6   5        213.67        238.41        28.02 o                         
 -17   6   5       1789.13       1908.03        40.04 o                         
 -16   6   5         59.76         81.70        20.28 o                         
 -15   6   5       1679.20       1678.63        35.22 o                         
 -14   6   5         31.61         30.72        17.36 o                         
 -13   6   5        854.25        814.41        26.48 o                         
 -12   6   5       2818.58       2718.80        40.96 o                         
 -11   6   5       3470.73       3451.10        43.57 o                         
 -10   6   5        758.50        747.07        19.68 o                         
  -9   6   5       5990.39       6027.48        49.95 o                         
  -8   6   5        578.09        544.22        15.81 o                         
  -7   6   5       1496.94       1333.97        17.98 o                         
  -6   6   5        176.69        236.55         8.71 o                         
  -5   6   5       3236.20       3351.51        25.08 o                         
  -4   6   5       3395.38       3410.40        25.09 o                         
  -3   6   5       6245.48       5818.14        42.16 o                         
  -2   6   5       5929.19       6064.75        40.74 o                         
  -1   6   5       6937.44       6748.23        44.69 o                         
   0   6   5       1013.80        949.59        11.41 o                         
   1   6   5       4536.52       4684.08        32.86 o                         
   2   6   5       4058.42       4127.49        29.77 o                         
   3   6   5       8295.05       8545.32        56.31 o                         
   4   6   5       3002.87       3032.92        24.07 o                         
   5   6   5       4531.57       4667.63        34.06 o                         
   6   6   5       1379.13       1270.15        15.30 o                         
   7   6   5       3019.01       3051.56        27.82 o                         
   8   6   5       1019.77       1010.09        16.19 o                         
   9   6   5       2756.13       2730.80        27.32 o                         
  10   6   5        231.15        260.70        13.06 o                         
  11   6   5        765.19        771.01        21.04 o                         
  12   6   5       1721.86       1760.71        30.01 o                         
  13   6   5       2228.33       2196.56        34.16 o                         
  14   6   5        821.78        885.36        30.32 o                         
  15   6   5        214.61        195.13        26.99 o                         
  16   6   5        704.66        919.17        73.78 o                         
 -17   7   5        291.00        301.05        25.12 o                         
 -16   7   5       1486.26       1444.57        40.43 o                         
 -15   7   5          9.81         28.00        19.36 o                         
 -14   7   5        923.69        904.00        34.48 o                         
 -13   7   5       2054.60       2060.74        47.47 o                         
 -12   7   5       1564.82       1546.68        32.49 o                         
 -11   7   5       1285.44       1276.01        22.34 o                         
 -10   7   5        837.74        782.71        20.75 o                         
  -9   7   5         84.76         73.29        11.81 o                         
  -8   7   5        986.91        987.49        17.69 o                         
  -7   7   5        356.20        422.70        13.97 o                         
  -6   7   5       1165.08       1123.52        17.36 o                         
  -5   7   5        188.74        185.84         9.13 o                         
  -4   7   5       3016.57       3110.81        26.37 o                         
  -3   7   5        947.22        972.82        13.43 o                         
  -2   7   5       3079.63       3047.60        25.52 o                         
  -1   7   5       5919.46       6149.90        45.08 o                         
   0   7   5       2002.41       1919.31        17.28 o                         
   1   7   5       3626.76       3566.06        27.42 o                         
   2   7   5       4112.77       4142.36        30.59 o                         
   3   7   5       1872.46       2052.61        18.92 o                         
   4   7   5       8418.19       8431.51        56.63 o                         
   5   7   5       3799.90       3885.02        30.10 o                         
   6   7   5        140.06        129.85         8.32 o                         
   7   7   5       1906.42       1917.02        21.99 o                         
   8   7   5        734.08        778.61        16.73 o                         
   9   7   5        369.40        388.40        26.85 o                         
  10   7   5       1620.24       1711.44        31.45 o                         
  11   7   5       1315.96       1387.79        30.58 o                         
  12   7   5        700.87        657.17        26.96 o                         
  13   7   5       1584.01       1640.76        35.04 o                         
  14   7   5        424.65        329.98        27.71 o                         
  15   7   5        167.59        161.07        27.39 o                         
 -17   8   5        260.33        310.18        29.26 o                         
 -16   8   5          6.66         -8.63        21.99 o                         
 -15   8   5       1008.60       1024.08        33.78 o                         
 -14   8   5        351.19        377.84        22.84 o                         
 -13   8   5        204.21        235.34        20.13 o                         
 -12   8   5         32.89         41.65        16.97 o                         
 -11   8   5       1007.26       1077.95        24.21 o                         
 -10   8   5         37.85         19.14        13.09 o                         
  -9   8   5       1028.52       1031.06        21.74 o                         
  -8   8   5        677.11        700.15        17.33 o                         
  -7   8   5       1927.90       1853.88        23.33 o                         
  -6   8   5        100.04        105.62        10.15 o                         
  -5   8   5        675.70        703.71        17.62 o                         
  -4   8   5        288.95        291.59        14.23 o                         
  -3   8   5       1517.12       1551.13        19.66 o                         
  -2   8   5       1106.28       1039.66        14.73 o                         
  -1   8   5       1025.80       1024.51        14.66 o                         
   0   8   5        222.83        191.88         8.10 o                         
   1   8   5         93.43         89.27         7.49 o                         
   2   8   5       1063.51       1044.10        15.33 o                         
   3   8   5       1554.40       1493.62        19.85 o                         
   4   8   5        552.78        602.93        14.18 o                         
   5   8   5        302.84        279.03        10.62 o                         
   6   8   5        738.02        758.82        15.99 o                         
   7   8   5        405.13        414.93        15.99 o                         
   8   8   5        873.68        918.94        19.67 o                         
   9   8   5        258.12        281.32        18.25 o                         
  10   8   5        433.61        416.90        25.95 o                         
  11   8   5        185.62        190.83        18.67 o                         
  12   8   5        278.99        277.02        29.42 o                         
  13   8   5       1374.12       1352.53        40.48 o                         
  14   8   5        128.15        103.95        26.57 o                         
  15   8   5        353.21        308.27        40.02 o                         
 -16   9   5        117.22        162.60        28.60 o                         
 -15   9   5          6.17         30.44        21.72 o                         
 -14   9   5         25.35         28.31        20.43 o                         
 -13   9   5        291.03        287.84        30.20 o                         
 -12   9   5         99.98        114.87        18.53 o                         
 -11   9   5        110.56         72.12        15.35 o                         
 -10   9   5        274.55        250.98        16.12 o                         
  -9   9   5        168.83        184.10        14.56 o                         
  -8   9   5        519.32        533.37        17.39 o                         
  -7   9   5          3.66         16.75        11.30 o                         
  -6   9   5        225.65        210.89        11.52 o                         
  -5   9   5        344.55        346.29        13.51 o                         
  -4   9   5       1562.43       1524.09        20.84 o                         
  -3   9   5          9.25         11.30        10.58 o                         
  -2   9   5       2824.38       2616.95        30.53 o                         
  -1   9   5         57.48         66.27         9.27 o                         
   0   9   5        686.73        706.74        17.36 o                         
   1   9   5        879.79        855.93        17.13 o                         
   2   9   5       1048.48       1049.65        20.97 o                         
   3   9   5        876.86        842.05        17.47 o                         
   4   9   5         14.37         26.74        10.26 o                         
   5   9   5       1789.67       1835.76        23.93 o                         
   6   9   5        583.37        602.51        17.56 o                         
   7   9   5         14.90         -2.09        12.45 o                         
   8   9   5       1314.21       1249.18        34.40 o                         
   9   9   5          9.94         -9.17        13.97 o                         
  10   9   5        399.42        391.96        20.63 o                         
  11   9   5        169.24        166.80        19.62 o                         
  12   9   5         13.51        -22.96        23.44 o                         
  13   9   5        265.38        288.84        27.99 o                         
  14   9   5          5.81         16.58        36.89 o                         
 -16  10   5         27.62         52.52        47.52 o                         
 -15  10   5          9.01         17.04        23.10 o                         
 -14  10   5          5.81         17.46        21.50 o                         
 -13  10   5        256.72        274.40        22.54 o                         
 -12  10   5        302.39        256.10        20.88 o                         
 -11  10   5         10.86          7.83        15.73 o                         
 -10  10   5         53.80         30.38        15.16 o                         
  -9  10   5        105.06        115.94        15.15 o                         
  -8  10   5        948.11        866.16        22.61 o                         
  -7  10   5        125.48        128.63        14.28 o                         
  -6  10   5        286.90        255.41        15.04 o                         
  -5  10   5        115.48         87.50        13.01 o                         
  -4  10   5         69.17         51.17        12.26 o                         
  -3  10   5        545.86        458.14        18.38 o                         
  -2  10   5          2.72          8.84        11.56 o                         
  -1  10   5       1649.53       1499.66        24.25 o                         
   0  10   5          4.22          1.85        10.08 o                         
   1  10   5         77.94         68.56        10.76 o                         
   2  10   5        576.87        560.13        16.65 o                         
   3  10   5       1343.08       1361.51        21.41 o                         
   4  10   5        531.13        518.86        17.76 o                         
   5  10   5        469.44        456.63        18.74 o                         
   6  10   5         69.95        106.79        12.46 o                         
   7  10   5          6.98         -3.05        13.27 o                         
   8  10   5         18.29        -12.88        16.04 o                         
   9  10   5          3.88          9.40        20.14 o                         
  10  10   5          0.15         22.06        26.70 o                         
  11  10   5         78.18         95.48        30.27 o                         
  12  10   5         45.76         54.35        30.61 o                         
  13  10   5        102.72        122.56        51.27 o                         
 -14  11   5          8.78        -23.70        33.29 o                         
 -13  11   5          4.22          6.43        30.02 o                         
 -12  11   5         17.46          7.34        23.23 o                         
 -11  11   5         50.29         49.71        20.33 o                         
 -10  11   5        326.17        345.79        21.51 o                         
  -9  11   5        414.13        357.28        20.87 o                         
  -8  11   5          5.31         13.98        14.91 o                         
  -7  11   5          3.70          9.59        14.35 o                         
  -6  11   5        132.56        111.17        15.14 o                         
  -5  11   5        179.26        179.25        15.24 o                         
  -4  11   5        680.51        655.40        21.13 o                         
  -3  11   5          4.27          1.17        13.03 o                         
  -2  11   5        217.16        234.84        14.70 o                         
  -1  11   5        490.44        466.03        19.09 o                         
   0  11   5        750.76        695.86        20.94 o                         
   1  11   5          3.53          1.68        11.14 o                         
   2  11   5        105.25         97.72        12.11 o                         
   3  11   5        527.46        560.55        18.33 o                         
   4  11   5       1171.77       1193.38        22.10 o                         
   5  11   5        185.87        208.24        14.09 o                         
   6  11   5          9.47          2.98        13.05 o                         
   7  11   5         27.66          5.47        16.80 o                         
   8  11   5        337.06        300.87        26.41 o                         
   9  11   5         47.53         53.71        22.71 o                         
  10  11   5        154.44        172.66        30.80 o                         
  11  11   5        127.39        134.78        31.69 o                         
  12  11   5        411.95        404.36        37.11 o                         
 -13  12   5         33.23          0.00        45.02 o                         
 -12  12   5         48.10         55.25        25.59 o                         
 -11  12   5        276.89        328.09        23.97 o                         
 -10  12   5        473.78        422.43        23.74 o                         
  -9  12   5       1102.88       1141.98        36.46 o                         
  -8  12   5         29.15         19.87        19.63 o                         
  -7  12   5        673.79        752.17        23.88 o                         
  -6  12   5       1200.90       1102.65        25.80 o                         
  -5  12   5        488.53        443.42        24.46 o                         
  -4  12   5         12.55          6.71        14.58 o                         
  -3  12   5       1250.95       1163.59        24.89 o                         
  -2  12   5         33.14         23.48        14.46 o                         
  -1  12   5       2787.22       2555.66        33.86 o                         
   0  12   5        151.72        146.18        15.17 o                         
   1  12   5        295.51        231.72        15.91 o                         
   2  12   5        188.43        164.12        15.60 o                         
   3  12   5         16.75         19.28        13.20 o                         
   4  12   5        419.34        396.30        16.86 o                         
   5  12   5        134.26        144.80        22.28 o                         
   6  12   5        387.74        375.54        24.74 o                         
   7  12   5         76.94         75.30        22.09 o                         
   8  12   5         88.04         84.05        25.71 o                         
   9  12   5        295.87        259.79        34.70 o                         
  10  12   5        341.08        366.07        35.24 o                         
  11  12   5        181.01        191.34        47.52 o                         
 -11  13   5        290.80        277.46        25.12 o                         
 -10  13   5       1030.52       1116.72        34.31 o                         
  -9  13   5         44.08         85.18        21.99 o                         
  -8  13   5        299.87        394.71        23.65 o                         
  -7  13   5        132.97        172.67        18.75 o                         
  -6  13   5        543.07        607.80        24.68 o                         
  -5  13   5        224.12        223.30        18.04 o                         
  -4  13   5       1211.79       1125.41        26.43 o                         
  -3  13   5        516.82        470.14        20.85 o                         
  -2  13   5       1286.54       1264.99        27.23 o                         
  -1  13   5        435.31        429.73        19.86 o                         
   0  13   5        782.18        734.64        23.90 o                         
   1  13   5        143.66        132.87        16.54 o                         
   2  13   5        964.26        883.71        24.47 o                         
   3  13   5        595.07        554.01        23.34 o                         
   4  13   5       1202.34       1229.54        38.29 o                         
   5  13   5        681.09        704.38        28.73 o                         
   6  13   5        232.40        241.82        24.74 o                         
   7  13   5        611.07        615.34        29.22 o                         
   8  13   5        636.75        684.35        36.52 o                         
   9  13   5        530.55        680.99        37.42 o                         
 -10  14   5        102.04        138.81        56.28 o                         
  -9  14   5        740.93        650.15        30.99 o                         
  -8  14   5         84.27        103.15        22.71 o                         
  -7  14   5        482.04        483.90        23.44 o                         
  -6  14   5        574.94        530.95        34.59 o                         
  -5  14   5        358.24        344.22        20.40 o                         
  -4  14   5        772.30        773.50        26.01 o                         
  -3  14   5        700.77        711.21        30.80 o                         
  -2  14   5        721.74        690.90        25.36 o                         
  -1  14   5        317.78        330.64        32.94 o                         
   0  14   5        621.78        599.84        24.89 o                         
   1  14   5        829.39        822.54        30.11 o                         
   2  14   5        948.78        996.15        31.83 o                         
   3  14   5        641.08        757.51        29.77 o                         
   4  14   5        784.33        885.35        36.50 o                         
   5  14   5        646.60        671.37        33.83 o                         
   6  14   5        129.86        154.97        33.97 o                         
   7  14   5        628.59        836.05        96.29 o                         
   8  14   5        324.10        323.61        35.74 o                         
  -7  15   5        534.11        568.50        41.74 o                         
  -6  15   5        919.10       1073.92        31.62 o                         
  -5  15   5        751.88        750.12        25.71 o                         
  -4  15   5        627.52        626.86        27.15 o                         
  -3  15   5        632.78        565.24        28.26 o                         
  -2  15   5        793.20        793.94        36.37 o                         
  -1  15   5        550.75        495.89        22.93 o                         
   0  15   5        877.68        934.19        28.91 o                         
   1  15   5        237.36        246.94        20.37 o                         
   2  15   5       1016.33       1014.93        33.57 o                         
   3  15   5        843.90        893.79        33.05 o                         
   4  15   5        772.50        867.72        48.79 o                         
  -4  16   5       1203.18       1426.90        77.54 o                         
  -3  16   5        438.91        471.13        52.52 o                         
  -2  16   5        519.15        542.00        53.15 o                         
  -1  16   5        374.40        382.66        35.37 o                         
   0  16   5        438.30        544.00        52.52 o                         
 -19   0   6        763.65        784.99        48.19 o                         
 -18   0   6        159.74        208.50        31.80 o                         
 -17   0   6       3856.74       3776.08       114.43 o                         
 -16   0   6        330.91        355.10        35.02 o                         
 -15   0   6        672.19        668.17        43.54 o                         
 -14   0   6         24.00         -9.39        22.84 o                         
 -13   0   6       6763.82       6430.66        76.08 o                         
 -12   0   6        164.98        160.69        18.13 o                         
 -11   0   6        443.08        437.85        19.50 o                         
 -10   0   6       2385.47       2436.71        32.64 o                         
  -9   0   6       8144.68       8366.91        77.57 o                         
  -8   0   6      14113.66      15343.09       136.22 o                         
  -7   0   6       1975.21       1799.37        21.14 o                         
  -6   0   6       2458.28       3327.33        33.21 o                         
  -5   0   6       9235.46       9628.79        86.10 o                         
  -4   0   6         15.96         30.32         4.44 o                         
  -3   0   6       3056.94       3832.94        36.38 o                         
  -2   0   6      13035.38      13547.87       118.76 o                         
  -1   0   6       5696.38       7357.16        75.31 o                         
   0   0   6      43712.80      47212.21       469.65 o                         
   1   0   6       1250.13       1718.74        20.56 o                         
   2   0   6       2922.32       3058.88        29.89 o                         
   3   0   6      13524.78      12902.56       130.69 o                         
   4   0   6       3617.14       3920.21        38.51 o                         
   5   0   6       3219.94       2634.71        28.54 o                         
   6   0   6       1493.53       1552.01        20.60 o                         
   7   0   6      15286.11      15751.76       166.11 o                         
   8   0   6          3.06          5.66        11.58 o                         
   9   0   6       6289.92       6523.40        76.36 o                         
  10   0   6         47.86         23.72        15.91 o                         
  11   0   6       3944.13       3651.11        51.54 o                         
  12   0   6        189.14        191.32        18.75 o                         
  13   0   6       2108.79       1925.89        42.44 o                         
  14   0   6         35.04         69.37        49.40 o                         
  15   0   6       1602.17       1510.40        85.04 o                         
  16   0   6         29.66         15.12        30.01 o                         
  17   0   6        386.09        443.95        47.52 o                         
 -19   1   6        557.78        611.88        32.21 o                         
 -18   1   6        905.64        984.72        33.29 o                         
 -17   1   6         19.95          3.76        19.21 o                         
 -16   1   6       2584.34       2471.72        34.74 o                         
 -15   1   6         62.11         39.19        13.53 o                         
 -14   1   6       1531.34       1458.55        25.02 o                         
 -13   1   6        117.63        136.38        10.59 o                         
 -12   1   6       5837.72       5737.49        48.35 o                         
 -11   1   6       2203.86       2148.54        26.53 o                         
 -10   1   6      11337.56      11311.96        72.97 o                         
  -9   1   6       1315.22       1482.84        14.48 o                         
  -8   1   6       3155.63       2793.22        21.23 o                         
  -7   1   6       1397.49       1738.49        14.82 o                         
  -6   1   6       9730.38       9748.76        61.91 o                         
  -5   1   6        955.00        925.04         9.31 o                         
  -4   1   6      21100.60      22321.31       137.13 o                         
  -3   1   6        162.40        169.03         4.82 o                         
  -2   1   6       3542.61       3529.53        25.14 o                         
  -1   1   6        587.11        601.09         7.37 o                         
   0   1   6      18845.24      19659.38       129.33 o                         
   1   1   6        929.83       1003.26        11.59 o                         
   2   1   6       3103.23       2757.99        19.57 o                         
   3   1   6        348.07        392.07         6.85 o                         
   4   1   6       4958.13       4637.54        31.65 o                         
   5   1   6         79.88         84.13         4.97 o                         
   6   1   6      16041.43      16425.38       103.28 o                         
   7   1   6        912.10        975.46        13.76 o                         
   8   1   6      10887.13      10975.73        83.72 o                         
   9   1   6          0.69         -4.56         8.69 o                         
  10   1   6       4257.59       4349.97        40.26 o                         
  11   1   6         61.14         38.98        11.05 o                         
  12   1   6       9444.55       8720.50        71.86 o                         
  13   1   6        223.99        204.17        16.66 o                         
  14   1   6        691.82        679.89        27.08 o                         
  15   1   6          7.74         -6.86        18.47 o                         
  16   1   6       1302.67       1394.47        61.37 o                         
  17   1   6         25.88         37.52        28.30 o                         
 -19   2   6        233.69        264.63        25.44 o                         
 -18   2   6        247.59        283.93        23.60 o                         
 -17   2   6        696.93        678.07        25.44 o                         
 -16   2   6        715.58        739.07        29.39 o                         
 -15   2   6       1276.78       1219.64        25.23 o                         
 -14   2   6        285.61        300.34        15.04 o                         
 -13   2   6       6207.30       6075.78        57.64 o                         
 -12   2   6        317.25        314.07        13.33 o                         
 -11   2   6       3468.17       3473.32        32.23 o                         
 -10   2   6        660.00        620.60        11.97 o                         
  -9   2   6       7769.12       7644.51        50.70 o                         
  -8   2   6        274.07        294.28         9.37 o                         
  -7   2   6        435.74        765.48         9.37 o                         
  -6   2   6       2458.75       2839.33        20.77 o                         
  -5   2   6      14712.81      15236.30       101.81 o                         
  -4   2   6       1236.14       1400.48        13.02 o                         
  -3   2   6      16873.49      17709.12       117.27 o                         
  -2   2   6        931.28       1079.58        11.67 o                         
  -1   2   6      10007.41      10346.52        64.86 o                         
   0   2   6          3.51         14.15         3.34 o                         
   1   2   6      12957.72      13590.16        90.58 o                         
   2   2   6        508.70        459.70        10.87 o                         
   3   2   6      16509.21      17205.41       107.07 o                         
   4   2   6       4583.35       4920.66        33.57 o                         
   5   2   6       5069.19       4973.47        35.45 o                         
   6   2   6       1320.72       1388.71        14.00 o                         
   7   2   6       6507.05       6454.99        44.13 o                         
   8   2   6         17.85          9.74         8.48 o                         
   9   2   6       3004.42       3042.36        50.12 o                         
  10   2   6       1382.72       1238.77        25.91 o                         
  11   2   6       3474.56       3397.98        35.07 o                         
  12   2   6        396.27        330.44        16.25 o                         
  13   2   6        917.14        879.37        25.16 o                         
  14   2   6          9.86         -3.75        15.47 o                         
  15   2   6        545.88        588.87        27.72 o                         
  16   2   6        213.62        230.15        24.73 o                         
  17   2   6        379.01        325.15        45.02 o                         
 -20   3   6       1027.33       1056.73        73.78 o                         
 -19   3   6        257.65        239.17        25.44 o                         
 -18   3   6        764.85        735.34        27.99 o                         
 -17   3   6        341.58        279.49        18.97 o                         
 -16   3   6        170.98        158.39        16.71 o                         
 -15   3   6        854.10        788.92        23.49 o                         
 -14   3   6        118.23        115.73        13.90 o                         
 -13   3   6       1880.51       1717.89        26.95 o                         
 -12   3   6       1888.12       1825.26        26.43 o                         
 -11   3   6       2193.77       2127.74        27.24 o                         
 -10   3   6       2721.79       2750.72        24.54 o                         
  -9   3   6          4.50          6.21         5.32 o                         
  -8   3   6       2633.42       2597.78        20.52 o                         
  -7   3   6       3178.66       3394.05        24.57 o                         
  -6   3   6        740.30        672.58        10.25 o                         
  -5   3   6         21.41         40.87         4.77 o                         
  -4   3   6       9104.51       9624.71        65.76 o                         
  -3   3   6        373.26        454.97         8.88 o                         
  -2   3   6       1939.67       1890.11        14.54 o                         
  -1   3   6        848.22        933.20         9.28 o                         
   0   3   6      16173.58      16475.82       102.00 o                         
   1   3   6        976.10       1030.24        10.11 o                         
   2   3   6       2327.20       2063.71        19.91 o                         
   3   3   6        308.44        341.10         7.46 o                         
   4   3   6       1057.43        884.40        12.76 o                         
   5   3   6       3673.16       4102.97        29.42 o                         
   6   3   6       1199.74       1153.38        13.20 o                         
   7   3   6        106.93        102.16         7.50 o                         
   8   3   6        205.24        207.85        10.78 o                         
   9   3   6        642.95        764.07        17.27 o                         
  10   3   6         66.62         73.23        10.86 o                         
  11   3   6        345.46        319.30        15.43 o                         
  12   3   6        952.77        924.25        33.66 o                         
  13   3   6         74.58         77.96        15.43 o                         
  14   3   6         87.63         99.12        17.05 o                         
  15   3   6        217.79        187.04        19.10 o                         
  16   3   6        313.52        333.25        23.98 o                         
  17   3   6         52.81         54.05        31.25 o                         
 -19   4   6        160.98        146.32        40.02 o                         
 -18   4   6         22.02          4.34        20.86 o                         
 -17   4   6        293.25        315.18        19.93 o                         
 -16   4   6        125.05        107.62        16.56 o                         
 -15   4   6        190.85        187.13        15.86 o                         
 -14   4   6        100.18        108.82        14.25 o                         
 -13   4   6         68.91         67.23        13.07 o                         
 -12   4   6        355.20        329.24        14.42 o                         
 -11   4   6        291.14        294.75        18.08 o                         
 -10   4   6          2.23          5.55         8.59 o                         
  -9   4   6       7797.79       8138.37        63.07 o                         
  -8   4   6        583.45        594.76         9.96 o                         
  -7   4   6         59.60         62.81         6.12 o                         
  -6   4   6         48.32         52.87         5.59 o                         
  -5   4   6       2062.09       2078.17        18.53 o                         
  -4   4   6        257.44        341.87         8.32 o                         
  -3   4   6       2777.55       2771.08        22.20 o                         
  -2   4   6        355.61        393.70         7.19 o                         
  -1   4   6       7184.77       7314.45        47.28 o                         
   0   4   6       2246.96       2480.14        18.75 o                         
   1   4   6       1583.21       1478.50        13.35 o                         
   2   4   6       1772.94       1984.56        16.34 o                         
   3   4   6      10009.92      10619.59        68.06 o                         
   4   4   6       1949.54       2096.95        18.79 o                         
   5   4   6        900.87        916.36        12.07 o                         
   6   4   6        766.54        830.53        12.05 o                         
   7   4   6        556.57        579.22        13.01 o                         
   8   4   6          0.88          6.16         9.19 o                         
   9   4   6         13.87         18.46        10.02 o                         
  10   4   6        218.47        181.89        13.56 o                         
  11   4   6        847.33        831.63        22.45 o                         
  12   4   6         83.28         82.66        14.79 o                         
  13   4   6        786.54        734.33        24.36 o                         
  14   4   6        124.94        161.04        17.86 o                         
  15   4   6         44.24         21.62        17.98 o                         
  16   4   6          5.17         24.87        21.21 o                         
  17   4   6          6.59         30.15        31.25 o                         
 -19   5   6          0.86         68.78        41.27 o                         
 -18   5   6         29.11         42.29        22.22 o                         
 -17   5   6         69.80         80.70        21.09 o                         
 -16   5   6        357.35        300.01        21.58 o                         
 -15   5   6        170.41        128.57        18.54 o                         
 -14   5   6        305.78        261.17        19.80 o                         
 -13   5   6         25.01         23.74        12.85 o                         
 -12   5   6         68.12         48.38        12.27 o                         
 -11   5   6       1046.26       1049.13        19.19 o                         
 -10   5   6       3451.38       3430.77        33.08 o                         
  -9   5   6        680.02        695.87        13.51 o                         
  -8   5   6        302.39        349.40        11.37 o                         
  -7   5   6        320.81        324.75        10.02 o                         
  -6   5   6          2.05          4.41         6.60 o                         
  -5   5   6        725.84        801.95        11.73 o                         
  -4   5   6          2.22         -2.27         4.85 o                         
  -3   5   6        831.58        861.69        10.38 o                         
  -2   5   6        939.73        965.11        10.79 o                         
  -1   5   6        885.15        953.40        11.24 o                         
   0   5   6        354.20        402.74         8.43 o                         
   1   5   6        155.04        177.46         5.82 o                         
   2   5   6        258.48        268.94         8.50 o                         
   3   5   6       1669.93       1893.02        17.02 o                         
   4   5   6         86.50        107.03         6.29 o                         
   5   5   6       3011.38       3248.37        26.94 o                         
   6   5   6        254.16        244.62         8.43 o                         
   7   5   6        246.58        269.21        10.41 o                         
   8   5   6        528.16        517.01        14.19 o                         
   9   5   6       1812.79       1710.58        23.34 o                         
  10   5   6          0.97         10.01        12.37 o                         
  11   5   6         11.87          6.88        13.55 o                         
  12   5   6         85.69         72.86        15.29 o                         
  13   5   6         38.71         32.05        15.96 o                         
  14   5   6        163.84        176.36        18.45 o                         
  15   5   6          0.09         27.74        18.45 o                         
  16   5   6         23.74          9.04        44.44 o                         
 -18   6   6         10.77          7.61        25.53 o                         
 -17   6   6        111.38        101.50        22.11 o                         
 -16   6   6         53.51         80.14        28.16 o                         
 -15   6   6        219.74        240.26        20.44 o                         
 -14   6   6        720.01        654.84        30.51 o                         
 -13   6   6        212.94        190.67        17.56 o                         
 -12   6   6        794.85        752.38        24.65 o                         
 -11   6   6        484.46        498.21        18.70 o                         
 -10   6   6        880.34        877.82        19.69 o                         
  -9   6   6        292.20        317.35        13.10 o                         
  -8   6   6         94.63         96.41         9.27 o                         
  -7   6   6         50.56         37.56         8.28 o                         
  -6   6   6         42.23         62.52         6.86 o                         
  -5   6   6         42.20         65.74         6.00 o                         
  -4   6   6        123.73        145.92         6.41 o                         
  -3   6   6       1502.81       1510.56        14.12 o                         
  -2   6   6          3.44          2.83         4.63 o                         
  -1   6   6       1828.27       1808.25        16.06 o                         
   0   6   6         76.83         97.62         6.68 o                         
   1   6   6       6203.06       6870.01        46.13 o                         
   2   6   6         53.77         89.50         6.12 o                         
   3   6   6         19.45         34.92         6.17 o                         
   4   6   6        268.98        241.27         8.56 o                         
   5   6   6        833.02        972.55        14.99 o                         
   6   6   6        470.40        486.26        12.19 o                         
   7   6   6        144.91        144.36         9.40 o                         
   8   6   6         71.05         77.72         9.48 o                         
   9   6   6         17.06          2.22        12.20 o                         
  10   6   6        280.58        258.60        22.11 o                         
  11   6   6         56.25         79.36        14.74 o                         
  12   6   6          2.46         -0.38        15.30 o                         
  13   6   6         83.46        121.03        17.47 o                         
  14   6   6         82.56         65.98        20.35 o                         
  15   6   6        328.77        323.55        36.72 o                         
  16   6   6        866.13        985.45        76.28 o                         
 -18   7   6        156.57        158.82        46.27 o                         
 -17   7   6          3.37         12.90        22.20 o                         
 -16   7   6         23.29         34.48        21.14 o                         
 -15   7   6        483.64        457.80        36.46 o                         
 -14   7   6        406.99        449.19        25.63 o                         
 -13   7   6        592.60        595.15        26.50 o                         
 -12   7   6       1433.94       1430.23        30.37 o                         
 -11   7   6        110.50        134.18        19.67 o                         
 -10   7   6       2096.28       2029.84        28.19 o                         
  -9   7   6        740.25        692.46        22.09 o                         
  -8   7   6       1830.79       1809.37        23.09 o                         
  -7   7   6       1235.03       1159.50        18.11 o                         
  -6   7   6       1664.22       1712.54        20.86 o                         
  -5   7   6       1171.45       1235.09        17.74 o                         
  -4   7   6       3934.13       3836.53        33.93 o                         
  -3   7   6       1321.84       1333.27        15.58 o                         
  -2   7   6       4188.81       4195.67        32.81 o                         
  -1   7   6        124.57        120.17         7.00 o                         
   0   7   6       1622.10       1536.36        15.43 o                         
   1   7   6        362.94        355.36         9.93 o                         
   2   7   6       3567.59       3590.16        27.54 o                         
   3   7   6        247.97        215.10         8.04 o                         
   4   7   6       3272.12       3472.38        33.81 o                         
   5   7   6         28.95         35.32         7.67 o                         
   6   7   6       1294.69       1401.46        17.13 o                         
   7   7   6       2680.87       2849.40        32.20 o                         
   8   7   6        196.71        199.96        12.44 o                         
   9   7   6        379.61        406.95        16.28 o                         
  10   7   6        389.98        348.57        19.68 o                         
  11   7   6        120.81        118.02        17.71 o                         
  12   7   6        685.50        672.17        27.55 o                         
  13   7   6         14.22         -4.64        18.86 o                         
  14   7   6       1357.30       1359.85        35.18 o                         
  15   7   6        115.23        140.16        36.22 o                         
 -17   8   6        188.35        207.47        34.35 o                         
 -16   8   6        219.62        254.42        32.49 o                         
 -15   8   6        473.49        492.85        26.04 o                         
 -14   8   6         42.24         47.35        19.34 o                         
 -13   8   6       1978.96       1932.00        36.59 o                         
 -12   8   6          6.61         -0.68        16.69 o                         
 -11   8   6       7184.11       7067.17        66.59 o                         
 -10   8   6         39.75         40.25        13.51 o                         
  -9   8   6       3674.21       3613.09        42.16 o                         
  -8   8   6          4.71          5.13        10.25 o                         
  -7   8   6       4915.37       4875.89        43.03 o                         
  -6   8   6         65.40         65.92         9.62 o                         
  -5   8   6       4639.40       4509.52        39.81 o                         
  -4   8   6       2389.77       2331.42        24.97 o                         
  -3   8   6       6105.52       5870.53        48.31 o                         
  -2   8   6        334.96        382.91        11.91 o                         
  -1   8   6       6809.42       6621.74        48.91 o                         
   0   8   6        671.55        693.44        13.49 o                         
   1   8   6        919.74        909.28        14.70 o                         
   2   8   6        279.65        282.91        10.03 o                         
   3   8   6       4607.45       4393.57        38.52 o                         
   4   8   6        389.30        340.36        12.43 o                         
   5   8   6       6740.47       6653.12        50.54 o                         
   6   8   6        936.95       1019.54        16.40 o                         
   7   8   6       3771.67       3688.75        36.19 o                         
   8   8   6       1115.08       1123.16        23.40 o                         
   9   8   6       2086.95       2060.83        30.51 o                         
  10   8   6        490.62        499.05        25.63 o                         
  11   8   6       2119.82       2078.92        37.23 o                         
  12   8   6          4.97         14.25        19.19 o                         
  13   8   6       1805.81       1835.51        73.48 o                         
  14   8   6        106.23        132.43        32.75 o                         
 -16   9   6        713.86        776.68        35.14 o                         
 -15   9   6        414.13        368.76        25.34 o                         
 -14   9   6       1581.72       1613.09        53.97 o                         
 -13   9   6        591.59        580.59        27.48 o                         
 -12   9   6       4600.94       4410.89        48.73 o                         
 -11   9   6        133.88        152.72        16.21 o                         
 -10   9   6       5430.55       5261.66        53.62 o                         
  -9   9   6         32.15         42.58        13.40 o                         
  -8   9   6        177.48        204.34        12.67 o                         
  -7   9   6        722.98        745.53        18.06 o                         
  -6   9   6       4321.23       4174.71        38.85 o                         
  -5   9   6        575.63        508.89        15.97 o                         
  -4   9   6       4093.59       4042.08        37.31 o                         
  -3   9   6       1214.26       1162.36        18.76 o                         
  -2   9   6       3275.30       3152.43        40.17 o                         
  -1   9   6        607.68        631.52        17.75 o                         
   0   9   6        113.59        118.95         9.92 o                         
   1   9   6        153.13        145.92        10.34 o                         
   2   9   6        875.68        797.32        17.38 o                         
   3   9   6          3.68         14.45        10.05 o                         
   4   9   6       4266.64       4130.70        38.35 o                         
   5   9   6         96.97        114.47        11.33 o                         
   6   9   6       2404.72       2356.48        27.68 o                         
   7   9   6         44.98         64.67        17.07 o                         
   8   9   6       3111.51       3157.79        42.31 o                         
   9   9   6         94.29         98.91        17.11 o                         
  10   9   6       2241.01       2292.89        38.69 o                         
  11   9   6         39.99         25.73        19.52 o                         
  12   9   6       2823.11       2921.88        54.81 o                         
  13   9   6        138.09        148.80        27.30 o                         
  14   9   6        804.23        778.88        71.91 o                         
 -16  10   6        170.54        156.32        50.02 o                         
 -15  10   6       1905.55       2093.41        63.54 o                         
 -14  10   6         15.45         39.93        21.90 o                         
 -13  10   6       1618.47       1692.15        37.46 o                         
 -12  10   6       1027.21       1027.00        27.60 o                         
 -11  10   6       3986.10       3852.01        44.86 o                         
 -10  10   6        459.98        485.07        21.08 o                         
  -9  10   6       1612.64       1607.21        28.14 o                         
  -8  10   6        246.55        226.71        14.17 o                         
  -7  10   6       1648.01       1656.12        26.89 o                         
  -6  10   6       1010.20       1006.51        22.68 o                         
  -5  10   6       1425.38       1291.54        23.65 o                         
  -4  10   6        242.12        252.04        14.28 o                         
  -3  10   6       3148.59       2988.83        34.66 o                         
  -2  10   6        386.45        390.11        16.15 o                         
  -1  10   6       4140.05       3813.22        40.48 o                         
   0  10   6         25.39         33.44        11.78 o                         
   1  10   6        913.28        840.19        18.47 o                         
   2  10   6       1634.35       1649.48        23.01 o                         
   3  10   6       6885.37       6766.77        60.11 o                         
   4  10   6        258.06        278.27        13.23 o                         
   5  10   6       5597.19       5478.45        55.04 o                         
   6  10   6        221.32        206.11        19.68 o                         
   7  10   6       3032.71       3168.75        43.10 o                         
   8  10   6        276.26        275.72        19.12 o                         
   9  10   6       1908.40       2068.09        37.91 o                         
  10  10   6        455.44        462.19        80.04 o                         
  11  10   6       1520.55       1683.40        52.86 o                         
  12  10   6          1.12          4.86        41.27 o                         
  13  10   6       1261.83       1430.66        85.04 o                         
 -14  11   6        902.17        937.94        73.16 o                         
 -13  11   6         84.42        118.34        25.77 o                         
 -12  11   6       1585.71       1729.35        36.32 o                         
 -11  11   6        251.80        284.17        21.96 o                         
 -10  11   6       1596.29       1567.77        34.47 o                         
  -9  11   6        280.42        238.39        19.90 o                         
  -8  11   6       1062.49       1053.50        24.96 o                         
  -7  11   6        100.58         82.84        17.79 o                         
  -6  11   6       6265.29       6086.14        59.03 o                         
  -5  11   6       2944.75       2657.98        34.19 o                         
  -4  11   6       4363.51       4189.42        44.60 o                         
  -3  11   6        158.71        130.24        14.14 o                         
  -2  11   6       6456.86       6175.65        58.95 o                         
  -1  11   6          1.94        -10.30        12.69 o                         
   0  11   6       2948.29       2796.32        41.64 o                         
   1  11   6        491.67        516.57        20.11 o                         
   2  11   6       4882.78       4694.14        43.53 o                         
   3  11   6        607.25        626.84        19.46 o                         
   4  11   6       4423.58       4655.05        43.81 o                         
   5  11   6        211.47        211.36        15.86 o                         
   6  11   6       2296.70       2376.51        37.98 o                         
   7  11   6         22.91         27.15        17.44 o                         
   8  11   6       1661.60       1673.55        47.11 o                         
   9  11   6          4.70        -12.49        21.78 o                         
  10  11   6        464.90        492.52        35.74 o                         
  11  11   6          6.58         13.40        40.64 o                         
 -12  12   6        185.71        202.99        23.92 o                         
 -11  12   6       1104.53       1073.12        33.15 o                         
 -10  12   6         81.02         80.81        20.70 o                         
  -9  12   6        106.71        137.04        20.44 o                         
  -8  12   6         74.11         93.27        17.00 o                         
  -7  12   6        513.86        525.61        25.92 o                         
  -6  12   6          6.53         16.47        15.34 o                         
  -5  12   6       1624.04       1574.95        28.26 o                         
  -4  12   6        941.10        915.90        23.98 o                         
  -3  12   6       2065.55       2077.95        31.16 o                         
  -2  12   6        162.27        176.34        15.91 o                         
  -1  12   6        886.38        871.13        28.84 o                         
   0  12   6        114.98         88.45        14.81 o                         
   1  12   6        590.49        624.25        22.52 o                         
   2  12   6        828.13        775.27        23.06 o                         
   3  12   6        467.14        550.62        22.01 o                         
   4  12   6         27.79         47.03        15.46 o                         
   5  12   6       1418.17       1509.51        28.93 o                         
   6  12   6         48.66         57.56        17.95 o                         
   7  12   6        810.19        813.68        33.45 o                         
   8  12   6         32.99         35.76        34.07 o                         
   9  12   6        541.87        643.52        35.27 o                         
  10  12   6        209.41        239.61        34.35 o                         
 -12  13   6        930.03        761.60        68.78 o                         
 -11  13   6         79.36         88.79        23.51 o                         
 -10  13   6        572.60        600.99        30.95 o                         
  -9  13   6         70.83         45.78        26.53 o                         
  -8  13   6        298.15        266.04        22.54 o                         
  -7  13   6          8.53         -4.77        16.98 o                         
  -6  13   6        422.21        435.59        20.26 o                         
  -5  13   6         31.22          2.03        16.66 o                         
  -4  13   6       1532.22       1454.46        28.82 o                         
  -3  13   6        480.76        405.99        19.84 o                         
  -2  13   6        114.50        113.63        16.74 o                         
  -1  13   6          9.42         -9.44        15.47 o                         
   0  13   6        123.31        206.15        17.49 o                         
   1  13   6         10.23         15.92        15.69 o                         
   2  13   6        272.19        275.76        18.14 o                         
   3  13   6          3.87         40.87        18.89 o                         
   4  13   6        225.10        185.84        20.26 o                         
   5  13   6        147.93        156.85        20.58 o                         
   6  13   6       1633.07       1695.52        41.84 o                         
   7  13   6        122.37        151.04        37.08 o                         
   8  13   6        430.36        456.08        26.27 o                         
   9  13   6          2.68         -1.25        71.28 o                         
 -10  14   6         46.01         76.28        56.28 o                         
  -9  14   6        175.36        161.67        24.65 o                         
  -8  14   6         75.11        102.96        23.05 o                         
  -7  14   6         59.15         38.35        19.50 o                         
  -6  14   6         41.47         27.03        20.34 o                         
  -5  14   6        180.97        175.13        19.26 o                         
  -4  14   6         45.00         45.01        17.90 o                         
  -3  14   6         44.79         56.82        17.74 o                         
  -2  14   6          0.28        -14.54        17.04 o                         
  -1  14   6         88.98         97.34        17.98 o                         
   0  14   6         14.26          6.74        17.13 o                         
   1  14   6        283.80        285.18        19.66 o                         
   2  14   6          5.26         -0.12        19.95 o                         
   3  14   6        241.84        200.59        21.91 o                         
   4  14   6        161.88        195.98        26.39 o                         
   5  14   6        628.49        548.44        37.90 o                         
   6  14   6         34.28          6.64        31.38 o                         
   7  14   6        311.76        333.90        55.03 o                         
   8  14   6          0.10          8.75        42.52 o                         
  -7  15   6        128.96        161.93        33.15 o                         
  -6  15   6          9.60          8.37        25.50 o                         
  -5  15   6          0.58         29.02        19.79 o                         
  -4  15   6          1.51         12.11        19.46 o                         
  -3  15   6          5.24         45.25        19.47 o                         
  -2  15   6        202.66        223.82        20.86 o                         
  -1  15   6         47.30         18.56        18.92 o                         
   0  15   6          5.66         -2.94        19.00 o                         
   1  15   6          7.30          7.90        21.30 o                         
   2  15   6         11.39          0.06        26.04 o                         
   3  15   6         23.99         75.40        33.15 o                         
   4  15   6         27.83         26.26        50.02 o                         
  -4  16   6         18.69         21.26        46.27 o                         
  -3  16   6        168.23        165.08        47.52 o                         
  -2  16   6        260.07        241.34        53.77 o                         
  -1  16   6        299.56        362.67        51.27 o                         
 -19   1   7        107.65         41.50        23.83 o                         
 -18   1   7        129.42         97.52        21.40 o                         
 -17   1   7        140.85        139.54        23.86 o                         
 -16   1   7         73.94         70.48        18.12 o                         
 -15   1   7        500.52        469.78        19.92 o                         
 -14   1   7        389.02        366.07        15.52 o                         
 -13   1   7       1612.05       1544.33        24.76 o                         
 -12   1   7        147.88        153.27         9.89 o                         
 -11   1   7        623.59        604.71        14.59 o                         
 -10   1   7          9.40          9.78         5.90 o                         
  -9   1   7       3338.15       3399.72        25.50 o                         
  -8   1   7         16.21         18.32         4.89 o                         
  -7   1   7        597.00        497.27         9.79 o                         
  -6   1   7        984.05       1081.31        11.99 o                         
  -5   1   7        585.50        751.20         8.70 o                         
  -4   1   7        452.97        543.22         7.48 o                         
  -3   1   7       2168.16       2327.65        23.28 o                         
  -2   1   7       2471.67       2393.30        18.29 o                         
  -1   1   7         34.12         26.29         3.36 o                         
   0   1   7       5259.33       5438.58        38.22 o                         
   1   1   7         23.11         38.48         3.83 o                         
   2   1   7       8120.27       8979.21        61.46 o                         
   3   1   7        275.33        282.22         7.02 o                         
   4   1   7       1192.01       1396.75        13.17 o                         
   5   1   7        468.86        476.87         9.09 o                         
   6   1   7        625.00        548.26        10.05 o                         
   7   1   7         25.18         27.37         6.05 o                         
   8   1   7         94.55         90.07         9.21 o                         
   9   1   7        383.03        336.24        13.52 o                         
  10   1   7        149.17        127.42        16.13 o                         
  11   1   7        204.12        178.82        14.20 o                         
  12   1   7        191.66        168.36        14.98 o                         
  13   1   7          4.88         25.78        16.57 o                         
  14   1   7        179.61        168.81        27.44 o                         
  15   1   7          3.01        -19.22        19.22 o                         
  16   1   7        110.54         83.66        21.54 o                         
 -20   2   7         55.23         13.76        43.77 o                         
 -19   2   7         18.86         13.41        23.02 o                         
 -18   2   7        284.07        288.91        23.43 o                         
 -17   2   7        504.19        473.02        33.03 o                         
 -16   2   7        593.58        563.41        22.68 o                         
 -15   2   7          7.83         -4.82        13.62 o                         
 -14   2   7       4062.76       3895.45        42.52 o                         
 -13   2   7        755.79        770.78        21.43 o                         
 -12   2   7       1502.47       1521.28        25.70 o                         
 -11   2   7         12.95         11.92         8.44 o                         
 -10   2   7      11765.02      12182.87        83.69 o                         
  -9   2   7         79.76         70.21         5.77 o                         
  -8   2   7       6685.08       6776.03        45.19 o                         
  -7   2   7       6200.77       6706.98        44.37 o                         
  -6   2   7       6693.78       6738.08        44.14 o                         
  -5   2   7       3745.43       4024.30        32.53 o                         
  -4   2   7       2029.84       2079.75        18.81 o                         
  -3   2   7       3747.97       3786.12        25.80 o                         
  -2   2   7       8735.48       9229.66        58.32 o                         
  -1   2   7       2204.11       2227.27        16.49 o                         
   0   2   7      17649.93      18143.23       130.26 o                         
   1   2   7       5552.04       5821.05        41.15 o                         
   2   2   7        112.42        180.69         5.73 o                         
   3   2   7       4692.17       4842.43        32.90 o                         
   4   2   7        759.24        762.82        10.75 o                         
   5   2   7       3021.78       3091.71        23.66 o                         
   6   2   7        106.05        125.95         6.33 o                         
   7   2   7        844.15        875.40        13.86 o                         
   8   2   7        477.36        497.96        15.02 o                         
   9   2   7        751.01        726.67        17.18 o                         
  10   2   7       1610.45       1610.51        26.08 o                         
  11   2   7        722.88        705.63        26.10 o                         
  12   2   7       1894.15       1851.10        30.28 o                         
  13   2   7         34.03         49.86        17.19 o                         
  14   2   7         56.32         61.95        18.47 o                         
  15   2   7        179.46        155.66        21.11 o                         
  16   2   7        153.09        131.94        27.26 o                         
 -20   3   7          4.80        -41.27        45.02 o                         
 -19   3   7       1036.32       1048.70        36.58 o                         
 -18   3   7         15.27         35.90        21.84 o                         
 -17   3   7       1473.50       1473.42        30.14 o                         
 -16   3   7         14.36          3.22        15.94 o                         
 -15   3   7       1497.69       1511.97        27.65 o                         
 -14   3   7        777.90        748.37        21.90 o                         
 -13   3   7       1080.92       1029.61        22.46 o                         
 -12   3   7        519.39        477.50        17.58 o                         
 -11   3   7       4259.57       4048.73        46.70 o                         
 -10   3   7        480.71        542.26        12.35 o                         
  -9   3   7       4626.63       4775.69        39.63 o                         
  -8   3   7       2435.00       2499.58        20.17 o                         
  -7   3   7        709.70        539.72        10.35 o                         
  -6   3   7       4906.52       5376.22        39.82 o                         
  -5   3   7      12864.09      13449.33        90.87 o                         
  -4   3   7       5848.56       6041.28        43.00 o                         
  -3   3   7       8566.69       8778.34        55.94 o                         
  -2   3   7       3942.99       4085.59        27.90 o                         
  -1   3   7      18372.68      19264.89       119.12 o                         
   0   3   7       5858.74       6226.21        49.65 o                         
   1   3   7       7229.73       7095.68        46.09 o                         
   2   3   7      12177.10      13379.22        84.08 o                         
   3   3   7       1259.19       1052.64        11.48 o                         
   4   3   7       4471.10       4280.79        33.85 o                         
   5   3   7       2800.47       2881.63        22.76 o                         
   6   3   7       3859.93       4040.17        35.94 o                         
   7   3   7        770.74        751.06        13.68 o                         
   8   3   7       3234.99       3256.69        31.75 o                         
   9   3   7       1814.59       1861.01        26.90 o                         
  10   3   7       3553.02       3322.63        38.10 o                         
  11   3   7        503.11        472.30        25.85 o                         
  12   3   7        614.52        611.42        22.77 o                         
  13   3   7        733.58        806.21        33.56 o                         
  14   3   7        544.97        633.22        28.45 o                         
  15   3   7        153.09        175.47        21.43 o                         
  16   3   7       1122.29       1128.99        58.00 o                         
 -18   4   7       1355.96       1513.24        37.02 o                         
 -17   4   7        313.80        308.53        19.61 o                         
 -16   4   7        807.89        823.59        25.42 o                         
 -15   4   7        584.76        512.39        21.71 o                         
 -14   4   7       2729.85       2675.61        41.83 o                         
 -13   4   7        383.71        350.00        16.02 o                         
 -12   4   7        414.83        407.78        17.47 o                         
 -11   4   7        904.24        857.58        17.45 o                         
 -10   4   7       4066.93       3967.30        36.08 o                         
  -9   4   7        145.22        153.99         8.26 o                         
  -8   4   7       2880.35       2761.42        24.31 o                         
  -7   4   7       2517.20       2839.26        24.17 o                         
  -6   4   7      10182.25      10528.58        72.84 o                         
  -5   4   7       4929.10       4997.54        36.92 o                         
  -4   4   7       5591.81       5400.15        39.35 o                         
  -3   4   7       5252.70       5187.19        34.80 o                         
  -2   4   7      13677.59      14279.70        89.44 o                         
  -1   4   7       2796.79       2710.69        20.22 o                         
   0   4   7       6488.77       6679.95        43.90 o                         
   1   4   7      12933.13      13715.52        86.41 o                         
   2   4   7        326.96        259.25         8.69 o                         
   3   4   7        325.74        273.52         8.47 o                         
   4   4   7       6648.49       6783.34        45.69 o                         
   5   4   7       1420.01       1388.43        17.16 o                         
   6   4   7       3620.51       3739.48        32.96 o                         
   7   4   7       1150.06       1112.69        16.25 o                         
   8   4   7        687.50        709.32        19.29 o                         
   9   4   7        698.68        678.28        19.81 o                         
  10   4   7       1522.08       1389.45        25.52 o                         
  11   4   7       3225.54       3107.33        47.74 o                         
  12   4   7       1596.19       1395.71        32.77 o                         
  13   4   7       1127.71       1101.73        31.52 o                         
  14   4   7        577.31        603.61        37.43 o                         
  15   4   7        756.34        736.33        31.69 o                         
  16   4   7         22.59         43.22        30.35 o                         
 -19   5   7       1231.70       1389.39        70.03 o                         
 -18   5   7        607.87        659.77        35.92 o                         
 -17   5   7       2155.90       2097.91        40.21 o                         
 -16   5   7        853.79        825.24        29.88 o                         
 -15   5   7       1991.35       1881.55        35.67 o                         
 -14   5   7        857.56        786.00        26.45 o                         
 -13   5   7        251.29        270.38        15.37 o                         
 -12   5   7        789.47        802.39        20.77 o                         
 -11   5   7       4697.50       4669.25        42.02 o                         
 -10   5   7        415.11        416.88        17.34 o                         
  -9   5   7       1426.32       1396.35        17.47 o                         
  -8   5   7       5609.02       5658.99        42.83 o                         
  -7   5   7       1654.02       1414.46        16.32 o                         
  -6   5   7        766.37        774.76        14.69 o                         
  -5   5   7      11556.26      11675.28        80.35 o                         
  -4   5   7        186.94        161.16         6.56 o                         
  -3   5   7       3064.34       2871.99        21.53 o                         
  -2   5   7        709.83        620.21         9.27 o                         
  -1   5   7       6570.40       6992.25        46.23 o                         
   0   5   7       2870.74       2748.74        21.23 o                         
   1   5   7       3178.93       3274.67        24.44 o                         
   2   5   7        146.34        114.36         5.82 o                         
   3   5   7       4909.55       4843.42        34.32 o                         
   4   5   7       1407.42       1297.70        14.33 o                         
   5   5   7       8132.12       8402.90        56.20 o                         
   6   5   7        328.72        313.57        10.40 o                         
   7   5   7       2179.51       2147.48        24.75 o                         
   8   5   7       3739.34       3867.28        36.99 o                         
   9   5   7       1825.65       1845.45        27.66 o                         
  10   5   7       2121.83       2010.70        34.91 o                         
  11   5   7        824.16        759.00        23.25 o                         
  12   5   7        291.76        297.47        17.81 o                         
  13   5   7       1874.63       1873.91        32.97 o                         
  14   5   7        858.31        913.80        28.69 o                         
  15   5   7        445.71        486.03        25.94 o                         
  16   5   7       1786.94       1675.43        56.08 o                         
 -18   6   7       1426.14       1517.04        44.45 o                         
 -17   6   7        360.20        425.02        30.09 o                         
 -16   6   7       1389.46       1403.32        64.26 o                         
 -15   6   7        578.13        526.41        39.17 o                         
 -14   6   7        688.05        732.12        33.91 o                         
 -13   6   7        401.86        366.34        19.32 o                         
 -12   6   7       1265.56       1185.44        27.41 o                         
 -11   6   7        919.24        809.34        20.80 o                         
 -10   6   7       2768.51       2802.48        32.81 o                         
  -9   6   7        103.94         75.70         9.61 o                         
  -8   6   7        236.99        206.03        10.21 o                         
  -7   6   7       3866.51       3822.05        34.42 o                         
  -6   6   7       7221.98       7107.36        56.40 o                         
  -5   6   7        623.18        592.36        11.79 o                         
  -4   6   7       6680.00       6527.58        47.44 o                         
  -3   6   7       2928.74       2974.26        23.61 o                         
  -2   6   7       3430.49       3497.04        25.88 o                         
  -1   6   7       6698.93       6857.88        45.79 o                         
   0   6   7        503.32        429.66         9.63 o                         
   1   6   7       2646.37       2619.32        21.35 o                         
   2   6   7       1496.16       1401.67        15.02 o                         
   3   6   7       1723.77       1670.23        17.37 o                         
   4   6   7       2343.29       2201.68        20.04 o                         
   5   6   7        828.41        854.68        17.25 o                         
   6   6   7       3436.21       3341.16        34.08 o                         
   7   6   7       1262.25       1299.27        24.51 o                         
   8   6   7       2079.43       2213.75        26.76 o                         
   9   6   7       1714.22       1760.62        28.16 o                         
  10   6   7       2258.14       2423.38        33.32 o                         
  11   6   7       1624.47       1642.64        29.11 o                         
  12   6   7       1493.92       1553.42        30.21 o                         
  13   6   7        362.39        396.54        20.38 o                         
  14   6   7        768.72        863.42        32.00 o                         
  15   6   7       1216.99       1259.78       109.43 o                         
 -18   7   7        259.64        245.11        47.52 o                         
 -17   7   7       1675.56       1822.71        64.08 o                         
 -16   7   7        463.18        466.59        25.03 o                         
 -15   7   7        830.07        864.85        30.91 o                         
 -14   7   7        503.80        495.92        24.72 o                         
 -13   7   7       2075.13       2012.29        46.03 o                         
 -12   7   7         83.63         80.28        16.50 o                         
 -11   7   7       1707.37       1582.67        26.34 o                         
 -10   7   7        325.14        308.54        18.79 o                         
  -9   7   7        939.33        892.01        18.25 o                         
  -8   7   7         24.70         19.24         9.68 o                         
  -7   7   7       1069.14       1065.39        17.79 o                         
  -6   7   7       1217.15       1216.42        18.24 o                         
  -5   7   7       3066.62       3131.51        30.02 o                         
  -4   7   7        124.81        111.29         8.75 o                         
  -3   7   7       6026.59       5732.11        51.28 o                         
  -2   7   7       5007.82       5073.93        38.49 o                         
  -1   7   7       2545.54       2510.05        23.00 o                         
   0   7   7       1942.24       2000.13        18.38 o                         
   1   7   7        945.17        856.43        13.06 o                         
   2   7   7       2536.05       2471.53        21.55 o                         
   3   7   7       1942.75       1941.92        18.98 o                         
   4   7   7        697.76        731.80        15.61 o                         
   5   7   7       3463.06       3442.71        28.12 o                         
   6   7   7         97.14        112.30         8.85 o                         
   7   7   7       3715.12       3828.45        37.15 o                         
   8   7   7       1282.78       1211.96        21.67 o                         
   9   7   7        128.12        163.99        14.83 o                         
  10   7   7        435.50        460.44        22.50 o                         
  11   7   7       1364.57       1437.22        36.91 o                         
  12   7   7        390.65        461.02        23.65 o                         
  13   7   7       1056.05       1033.84        32.12 o                         
  14   7   7        484.89        518.01        51.44 o                         
  15   7   7        204.81        248.86        53.77 o                         
 -17   8   7        228.83        238.95        41.89 o                         
 -16   8   7         27.41         60.49        22.35 o                         
 -15   8   7        619.04        583.08        33.93 o                         
 -14   8   7        144.32        148.40        20.82 o                         
 -13   8   7         13.68          2.28        17.93 o                         
 -12   8   7       1684.99       1545.33        28.45 o                         
 -11   8   7        180.39        164.88        20.61 o                         
 -10   8   7       3855.88       3685.19        44.92 o                         
  -9   8   7        502.38        503.83        17.92 o                         
  -8   8   7        888.42        877.15        18.40 o                         
  -7   8   7        842.97        859.53        18.12 o                         
  -6   8   7       1775.88       1715.66        22.41 o                         
  -5   8   7        124.73        107.98         9.79 o                         
  -4   8   7        811.99        774.14        16.04 o                         
  -3   8   7         66.46        104.59         9.29 o                         
  -2   8   7        667.17        588.83        14.73 o                         
  -1   8   7        804.29        728.29        14.00 o                         
   0   8   7        495.55        518.05        13.80 o                         
   1   8   7        303.65        268.39        10.27 o                         
   2   8   7        542.67        560.82        13.64 o                         
   3   8   7       1344.07       1297.07        17.66 o                         
   4   8   7        120.72         97.64         9.72 o                         
   5   8   7         60.40         52.32         9.48 o                         
   6   8   7         98.61        116.13        13.52 o                         
   7   8   7         34.52         35.27        16.28 o                         
   8   8   7        114.96        169.98        14.71 o                         
   9   8   7        295.18        345.50        19.49 o                         
  10   8   7        123.64        146.32        18.77 o                         
  11   8   7         77.82        103.24        19.37 o                         
  12   8   7       1070.37       1172.17        39.17 o                         
  13   8   7        125.40        147.50        25.45 o                         
  14   8   7        177.12        276.40        38.02 o                         
 -16   9   7         99.29         58.79        23.66 o                         
 -15   9   7         52.60         26.30        27.98 o                         
 -14   9   7         61.77         80.73        21.39 o                         
 -13   9   7         29.60         26.97        19.22 o                         
 -12   9   7          1.87         -2.04        16.10 o                         
 -11   9   7        375.56        321.56        17.71 o                         
 -10   9   7        230.94        221.59        15.77 o                         
  -9   9   7        231.94        223.83        13.44 o                         
  -8   9   7        198.81        181.74        14.51 o                         
  -7   9   7        390.43        358.00        14.57 o                         
  -6   9   7        351.07        388.66        15.51 o                         
  -5   9   7        707.83        676.61        16.99 o                         
  -4   9   7         16.22          1.52         9.63 o                         
  -3   9   7        640.28        600.77        15.94 o                         
  -2   9   7        946.66        971.89        25.28 o                         
  -1   9   7         45.60         56.86        11.11 o                         
   0   9   7        148.97        151.96        12.31 o                         
   1   9   7        784.22        776.32        17.34 o                         
   2   9   7        260.19        289.30        16.03 o                         
   3   9   7        522.80        539.49        16.59 o                         
   4   9   7       1857.75       1990.77        24.81 o                         
   5   9   7        236.75        199.50        14.05 o                         
   6   9   7         20.18         46.35        14.94 o                         
   7   9   7          8.16          5.22        15.57 o                         
   8   9   7        653.62        745.38        26.02 o                         
   9   9   7        138.57        123.13        17.53 o                         
  10   9   7        489.90        549.11        31.40 o                         
  11   9   7        867.39        842.25        30.76 o                         
  12   9   7         11.04         -9.60        20.45 o                         
  13   9   7         70.90         76.81        34.85 o                         
  14   9   7         25.99         31.26        47.52 o                         
 -16  10   7          0.43        -46.27        46.27 o                         
 -15  10   7         39.49         18.61        23.24 o                         
 -14  10   7        207.72        196.76        23.57 o                         
 -13  10   7         91.52         86.08        18.64 o                         
 -12  10   7        345.10        361.42        20.07 o                         
 -11  10   7         17.38         18.98        20.91 o                         
 -10  10   7          9.11         20.86        15.42 o                         
  -9  10   7        122.76        131.37        15.43 o                         
  -8  10   7        143.31        145.58        13.52 o                         
  -7  10   7        798.78        823.86        22.51 o                         
  -6  10   7        229.16        215.98        15.05 o                         
  -5  10   7        800.96        777.48        21.30 o                         
  -4  10   7          0.06          1.77        12.37 o                         
  -3  10   7          4.90          0.32        12.32 o                         
  -2  10   7        897.24        902.60        21.13 o                         
  -1  10   7        282.60        267.63        14.14 o                         
   0  10   7        676.84        664.03        22.01 o                         
   1  10   7       1453.02       1518.09        25.12 o                         
   2  10   7         79.79         72.14        11.41 o                         
   3  10   7        359.51        351.86        17.78 o                         
   4  10   7        242.90        300.42        15.38 o                         
   5  10   7         10.65         -9.60        13.36 o                         
   6  10   7        138.11        124.88        18.46 o                         
   7  10   7         26.09         18.50        16.53 o                         
   8  10   7        178.17        150.83        18.71 o                         
   9  10   7         10.39         -2.78        18.04 o                         
  10  10   7        205.39        199.85        24.22 o                         
  11  10   7          1.31         18.46        29.91 o                         
  12  10   7          0.58        -35.02        35.02 o                         
 -14  11   7         29.42         -7.08        26.83 o                         
 -13  11   7         11.32         -9.06        27.19 o                         
 -12  11   7        104.21         87.44        22.38 o                         
 -11  11   7         31.14         23.06        19.60 o                         
 -10  11   7        210.21        201.48        20.58 o                         
  -9  11   7        410.81        411.26        29.24 o                         
  -8  11   7         15.39         26.28        15.38 o                         
  -7  11   7        282.48        275.87        17.04 o                         
  -6  11   7        295.75        275.80        16.86 o                         
  -5  11   7         78.31         45.65        14.33 o                         
  -4  11   7        316.19        308.89        17.51 o                         
  -3  11   7        559.06        557.39        20.90 o                         
  -2  11   7         22.69         37.94        13.69 o                         
  -1  11   7        110.68        114.77        14.28 o                         
   0  11   7        223.12        222.08        17.94 o                         
   1  11   7          5.82         -1.62        13.20 o                         
   2  11   7        709.30        654.63        26.81 o                         
   3  11   7         83.77         93.25        14.73 o                         
   4  11   7          7.59          9.12        14.04 o                         
   5  11   7        157.96        142.30        15.69 o                         
   6  11   7        344.56        376.30        20.62 o                         
   7  11   7        668.34        714.30        30.57 o                         
   8  11   7        142.91        185.31        20.26 o                         
   9  11   7        176.19        163.32        24.22 o                         
  10  11   7         13.99          2.79        35.64 o                         
  11  11   7        320.31        331.88        48.15 o                         
 -13  12   7          5.14        -51.27        51.27 o                         
 -12  12   7       1095.33       1170.05        35.37 o                         
 -11  12   7         91.67         87.85        23.83 o                         
 -10  12   7        130.14        105.19        21.01 o                         
  -9  12   7        276.79        300.73        26.89 o                         
  -8  12   7        498.64        416.54        20.00 o                         
  -7  12   7        180.26        214.32        17.63 o                         
  -6  12   7        491.62        474.75        20.78 o                         
  -5  12   7        207.43        194.09        16.59 o                         
  -4  12   7        662.52        683.48        23.30 o                         
  -3  12   7        375.98        329.24        17.37 o                         
  -2  12   7        683.49        625.24        22.87 o                         
  -1  12   7        361.69        366.61        20.49 o                         
   0  12   7        402.02        388.64        24.36 o                         
   1  12   7         14.10         45.70        15.20 o                         
   2  12   7        867.93        823.82        27.31 o                         
   3  12   7        743.95        809.70        27.59 o                         
   4  12   7        179.40        174.51        24.55 o                         
   5  12   7         16.02         33.76        16.40 o                         
   6  12   7         46.97         45.17        18.98 o                         
   7  12   7        440.73        497.43        25.30 o                         
   8  12   7        626.93        601.42        47.14 o                         
   9  12   7        113.64        105.12        24.94 o                         
  10  12   7        190.97        237.42        34.72 o                         
 -12  13   7        188.32        232.61        55.03 o                         
 -11  13   7       1064.94       1222.82        42.49 o                         
 -10  13   7         58.68         50.88        22.09 o                         
  -9  13   7        322.11        362.96        24.28 o                         
  -8  13   7        245.69        246.33        21.76 o                         
  -7  13   7        392.72        385.91        20.48 o                         
  -6  13   7        954.31        865.93        26.56 o                         
  -5  13   7        115.67        129.07        17.67 o                         
  -4  13   7        369.00        366.02        26.47 o                         
  -3  13   7        636.87        690.36        24.52 o                         
  -2  13   7        857.22        836.49        24.92 o                         
  -1  13   7        856.48        863.10        26.49 o                         
   0  13   7         47.26         60.47        16.33 o                         
   1  13   7       1342.75       1312.96        42.02 o                         
   2  13   7        708.97        726.28        45.31 o                         
   3  13   7        732.06        726.40        47.24 o                         
   4  13   7        495.08        495.58        35.56 o                         
   5  13   7        104.96         99.64        23.34 o                         
   6  13   7         75.85         92.77        29.14 o                         
   7  13   7        458.49        428.00        28.31 o                         
   8  13   7        375.96        404.03        29.08 o                         
   9  13   7        199.35        350.16        50.02 o                         
  -9  14   7         12.89         61.15        34.85 o                         
  -8  14   7        505.80        442.61        25.81 o                         
  -7  14   7        507.61        522.80        52.02 o                         
  -6  14   7        910.94        930.10        28.49 o                         
  -5  14   7       1001.56       1008.94        29.36 o                         
  -4  14   7       1143.68       1068.39        28.34 o                         
  -3  14   7        780.45        785.78        34.81 o                         
  -2  14   7       1569.21       1619.76        31.69 o                         
  -1  14   7        644.46        668.92        26.02 o                         
   0  14   7        897.45        936.09        30.59 o                         
   1  14   7        320.71        301.89        22.77 o                         
   2  14   7        615.34        597.90        28.91 o                         
   3  14   7        447.40        384.84        24.02 o                         
   4  14   7        490.45        460.37        24.68 o                         
   5  14   7         71.31         99.72        32.27 o                         
   6  14   7        443.29        483.97        51.27 o                         
   7  14   7        146.56         98.80        45.02 o                         
  -7  15   7        493.59        538.68        76.28 o                         
  -6  15   7        519.44        570.62        34.87 o                         
  -5  15   7        642.86        609.88        75.37 o                         
  -4  15   7        716.10        767.05        28.54 o                         
  -3  15   7        645.72        618.62        28.68 o                         
  -2  15   7        174.62        155.58        23.44 o                         
  -1  15   7       1383.32       1370.88        35.53 o                         
   0  15   7        454.67        406.14        25.23 o                         
   1  15   7        831.30        850.76        32.96 o                         
   2  15   7        709.51        741.02        45.53 o                         
   3  15   7       1095.36       1301.85        77.54 o                         
   4  15   7        759.84        881.65        71.28 o                         
  -4  16   7        605.76        528.99        55.03 o                         
   0  16   7        616.84        582.77        53.77 o                         
 -19   0   8        410.16        444.77        85.04 o                         
 -18   0   8       2241.17       2545.89        76.91 o                         
 -17   0   8         36.32         31.26        27.41 o                         
 -16   0   8       3436.46       3231.33        64.53 o                         
 -15   0   8        150.65        157.43        24.31 o                         
 -14   0   8       5935.04       5755.99        90.18 o                         
 -13   0   8        545.81        575.78        28.18 o                         
 -12   0   8       3401.16       3246.79        44.93 o                         
 -11   0   8        268.98        215.83        13.35 o                         
 -10   0   8       2988.32       2891.77        44.04 o                         
  -9   0   8        126.73        118.04         8.87 o                         
  -8   0   8       4955.26       4815.20        47.43 o                         
  -7   0   8       1694.24       1914.09        27.28 o                         
  -6   0   8       8480.35       8463.54        77.16 o                         
  -5   0   8       1126.22       1269.04        18.74 o                         
  -4   0   8       5384.42       6445.26        59.34 o                         
  -3   0   8       5874.05       6176.44       136.80 o                         
  -2   0   8       2049.23       2049.41        22.03 o                         
  -1   0   8      23714.62      25355.92       220.02 o                         
   0   0   8       7104.32       6817.68        73.09 o                         
   1   0   8       5631.22       5767.84        62.97 o                         
   2   0   8       4626.75       4496.66        43.29 o                         
   3   0   8       1073.41       1095.28        21.66 o                         
   4   0   8       1297.66       1285.74        18.30 o                         
   5   0   8       1094.34       1081.68        17.95 o                         
   6   0   8       6948.84       6763.44        88.81 o                         
   7   0   8        256.92        307.37        12.45 o                         
   8   0   8       2942.30       2820.07        40.82 o                         
   9   0   8        404.81        355.14        45.65 o                         
  10   0   8       5891.64       5571.61        86.83 o                         
  11   0   8         11.48         -1.89        20.43 o                         
  12   0   8       2915.37       3113.15        62.85 o                         
  13   0   8         30.60         49.30        25.54 o                         
  14   0   8        149.44        114.38        27.34 o                         
  15   0   8          8.66        -19.91        28.54 o                         
  16   0   8       1203.91       1173.04        66.28 o                         
 -19   1   8       1212.01       1335.31        37.98 o                         
 -18   1   8        149.02        173.76        22.16 o                         
 -17   1   8        812.14        842.67        30.00 o                         
 -16   1   8        610.68        618.81        26.69 o                         
 -15   1   8       1260.25       1174.12        28.92 o                         
 -14   1   8        252.46        247.69        16.14 o                         
 -13   1   8       8661.29       8190.77        73.27 o                         
 -12   1   8        961.32        966.68        19.75 o                         
 -11   1   8       1555.27       1598.57        18.51 o                         
 -10   1   8        589.70        552.98        11.03 o                         
  -9   1   8       4328.98       4233.77        32.53 o                         
  -8   1   8        363.84        326.03         8.84 o                         
  -7   1   8       7317.02       7350.99        48.41 o                         
  -6   1   8       1410.34       1560.27        13.82 o                         
  -5   1   8       9907.98       9885.88        62.96 o                         
  -4   1   8        137.65        134.23         5.73 o                         
  -3   1   8       9720.62       9780.46        65.87 o                         
  -2   1   8        794.91        884.34        10.30 o                         
  -1   1   8      11250.28      11201.43        81.22 o                         
   0   1   8       3712.73       4195.31        30.71 o                         
   1   1   8        264.56        217.09         6.91 o                         
   2   1   8        461.13        487.73         9.01 o                         
   3   1   8      25239.37      26812.83       165.47 o                         
   4   1   8       2274.42       2436.57        20.52 o                         
   5   1   8       1518.31       1602.03        15.44 o                         
   6   1   8       2211.55       2325.47        20.99 o                         
   7   1   8       4053.84       3919.08        34.29 o                         
   8   1   8        112.97        133.10        11.37 o                         
   9   1   8       6929.19       6646.31        69.86 o                         
  10   1   8          3.15         -6.45        13.38 o                         
  11   1   8       5021.69       4799.52        56.64 o                         
  12   1   8          2.75         -1.41        17.19 o                         
  13   1   8        344.28        375.52        20.92 o                         
  14   1   8          4.68          4.82        18.70 o                         
  15   1   8       1685.37       1628.89        47.30 o                         
  16   1   8          6.90        -25.85        34.39 o                         
 -20   2   8        465.80        373.92        51.27 o                         
 -19   2   8        306.72        292.35        25.59 o                         
 -18   2   8        632.83        626.04        40.65 o                         
 -17   2   8       1218.72       1243.79        35.02 o                         
 -16   2   8        824.60        687.14        27.18 o                         
 -15   2   8       1213.97       1108.45        24.86 o                         
 -14   2   8        935.18        873.90        22.36 o                         
 -13   2   8        206.55        206.12        17.36 o                         
 -12   2   8       6417.89       6290.69        58.43 o                         
 -11   2   8        701.23        710.61        15.62 o                         
 -10   2   8       2369.89       2244.10        24.69 o                         
  -9   2   8         22.80         28.10         6.26 o                         
  -8   2   8       3660.21       3531.36        26.00 o                         
  -7   2   8         36.25         18.48         4.48 o                         
  -6   2   8       1099.38        967.11        13.15 o                         
  -5   2   8       2503.19       2717.24        22.04 o                         
  -4   2   8       3604.32       3611.76        30.25 o                         
  -3   2   8         22.68         23.72         3.62 o                         
  -2   2   8      21518.33      21968.69       135.47 o                         
  -1   2   8        124.36        162.77         6.14 o                         
   0   2   8      10999.99      10792.87        73.28 o                         
   1   2   8       1056.90       1069.90        12.10 o                         
   2   2   8       3218.15       3028.88        24.23 o                         
   3   2   8        602.21        712.22         9.64 o                         
   4   2   8      10834.14      11436.17        73.27 o                         
   5   2   8        695.52        743.61        12.60 o                         
   6   2   8       7471.23       7452.64        50.39 o                         
   7   2   8        858.32        812.99        20.62 o                         
   8   2   8       7101.12       6934.61        64.26 o                         
   9   2   8        391.33        346.79        15.18 o                         
  10   2   8       1455.65       1307.20        30.12 o                         
  11   2   8        167.91        189.13        16.57 o                         
  12   2   8        238.87        242.91        18.59 o                         
  13   2   8          2.00         47.47        17.88 o                         
  14   2   8        881.75        864.37        33.21 o                         
  15   2   8         27.20         61.90        25.99 o                         
  16   2   8       1830.30       1784.92        57.31 o                         
 -20   3   8         11.34        -40.02        45.02 o                         
 -19   3   8       1058.46       1130.63        37.35 o                         
 -18   3   8         78.43         66.05        21.96 o                         
 -17   3   8        337.12        328.52        19.39 o                         
 -16   3   8        896.16        771.65        24.50 o                         
 -15   3   8        647.56        615.46        22.39 o                         
 -14   3   8       4207.54       3962.09        43.64 o                         
 -13   3   8       1738.70       1644.89        26.40 o                         
 -12   3   8       1119.63       1061.58        24.78 o                         
 -11   3   8       2255.78       2174.31        31.91 o                         
 -10   3   8        275.58        255.74         9.87 o                         
  -9   3   8        632.49        574.65        12.29 o                         
  -8   3   8          8.35         10.81         6.37 o                         
  -7   3   8       3097.94       3298.60        26.78 o                         
  -6   3   8        101.02        113.00         6.17 o                         
  -5   3   8       2073.04       2055.35        18.47 o                         
  -4   3   8        365.75        433.53        12.13 o                         
  -3   3   8       3521.35       3588.88        28.75 o                         
  -2   3   8        291.65        304.82         8.77 o                         
  -1   3   8      12933.84      13633.22        85.51 o                         
   0   3   8       1554.24       1808.22        16.50 o                         
   1   3   8        208.12        133.64         5.79 o                         
   2   3   8        596.53        605.99        12.92 o                         
   3   3   8      12405.13      12554.52        79.86 o                         
   4   3   8          0.69          7.37         5.23 o                         
   5   3   8       2751.60       2651.65        31.20 o                         
   6   3   8         37.67         32.58         7.19 o                         
   7   3   8       1589.84       1544.43        22.74 o                         
   8   3   8         10.49          8.44        10.91 o                         
   9   3   8         49.50         47.77        12.21 o                         
  10   3   8        241.64        245.33        18.74 o                         
  11   3   8         80.03         79.78        15.23 o                         
  12   3   8        103.92        107.63        17.40 o                         
  13   3   8        163.54        176.56        19.30 o                         
  14   3   8          8.50        -17.97        20.22 o                         
  15   3   8        607.36        603.87        28.56 o                         
  16   3   8        434.54        512.35        41.53 o                         
 -18   4   8       1352.14       1337.94        53.43 o                         
 -17   4   8         35.54         22.02        19.46 o                         
 -16   4   8        758.75        700.13        24.72 o                         
 -15   4   8         58.74         62.12        15.25 o                         
 -14   4   8        138.27        133.03        14.50 o                         
 -13   4   8       1157.69       1067.88        23.08 o                         
 -12   4   8       2158.99       2051.01        28.59 o                         
 -11   4   8         72.42         55.16        10.03 o                         
 -10   4   8        168.66        171.96         9.14 o                         
  -9   4   8        550.24        546.62        13.12 o                         
  -8   4   8       2182.65       2398.87        24.52 o                         
  -7   4   8       1067.47       1070.55        14.10 o                         
  -6   4   8       2932.05       3168.08        26.10 o                         
  -5   4   8         24.94         12.16         5.78 o                         
  -4   4   8       1788.86       1855.98        17.64 o                         
  -3   4   8        450.64        433.81         7.77 o                         
  -2   4   8        733.10        714.11         9.54 o                         
  -1   4   8        692.19        642.38        10.87 o                         
   0   4   8       3400.39       3580.86        25.89 o                         
   1   4   8         69.74         91.47         5.51 o                         
   2   4   8       1538.43       1555.80        14.75 o                         
   3   4   8         51.64         66.91         6.38 o                         
   4   4   8       2201.59       2353.71        19.96 o                         
   5   4   8         58.88         40.30         7.24 o                         
   6   4   8        241.35        215.14         8.95 o                         
   7   4   8          1.04         -2.93         9.16 o                         
   8   4   8        792.70        774.93        29.22 o                         
   9   4   8        648.15        625.34        20.34 o                         
  10   4   8         82.02         93.14        13.68 o                         
  11   4   8        189.40        171.01        20.10 o                         
  12   4   8         10.45         23.47        15.39 o                         
  13   4   8         37.69         21.82        18.15 o                         
  14   4   8        323.33        342.10        22.99 o                         
  15   4   8        133.32        105.85        22.07 o                         
  16   4   8        125.08         91.13        71.28 o                         
 -19   5   8        145.62        190.09        42.52 o                         
 -18   5   8        291.54        307.27        24.78 o                         
 -17   5   8          8.31          9.04        20.19 o                         
 -16   5   8        127.24         94.13        19.57 o                         
 -15   5   8        166.98        162.48        19.13 o                         
 -14   5   8          0.93          2.05        16.24 o                         
 -13   5   8         54.60         32.26        15.35 o                         
 -12   5   8        172.34        175.69        13.82 o                         
 -11   5   8        127.89        134.62        11.36 o                         
 -10   5   8        115.41        106.95         9.23 o                         
  -9   5   8        748.04        773.74        14.53 o                         
  -8   5   8          1.43          2.17         7.32 o                         
  -7   5   8        566.21        657.94        13.48 o                         
  -6   5   8       1964.91       2058.90        19.92 o                         
  -5   5   8          1.53         -0.27         5.95 o                         
  -4   5   8       1641.33       1714.08        17.11 o                         
  -3   5   8         29.22         16.21         4.50 o                         
  -2   5   8          8.49         13.34         5.26 o                         
  -1   5   8         87.76        122.54         6.26 o                         
   0   5   8        107.23        123.65         5.77 o                         
   1   5   8       1008.66       1082.92        12.66 o                         
   2   5   8          3.81         17.67         5.59 o                         
   3   5   8       2264.97       2491.51        20.96 o                         
   4   5   8         31.17         26.38         6.31 o                         
   5   5   8          2.15          5.05         7.63 o                         
   6   5   8        612.47        587.50        15.70 o                         
   7   5   8        428.40        419.49        15.32 o                         
   8   5   8        231.36        212.40        12.15 o                         
   9   5   8         50.82         52.24        18.66 o                         
  10   5   8        209.45        176.91        15.20 o                         
  11   5   8         18.30         30.99        14.88 o                         
  12   5   8        102.32        120.92        16.92 o                         
  13   5   8         67.50        100.63        21.65 o                         
  14   5   8          1.89         24.52        20.35 o                         
  15   5   8        397.22        415.68        39.09 o                         
  16   5   8         39.01          1.25        50.02 o                         
 -19   6   8        132.37        103.80        45.02 o                         
 -18   6   8         13.31          1.61        22.61 o                         
 -17   6   8        159.41        154.63        23.29 o                         
 -16   6   8       1024.42       1028.54        32.64 o                         
 -15   6   8         76.19         68.93        19.02 o                         
 -14   6   8        388.11        382.26        21.01 o                         
 -13   6   8         13.22         11.60        15.98 o                         
 -12   6   8        318.74        295.45        15.35 o                         
 -11   6   8        806.81        824.93        21.06 o                         
 -10   6   8         33.38         34.32        11.82 o                         
  -9   6   8        137.85        158.90        10.64 o                         
  -8   6   8       1812.18       1805.70        22.19 o                         
  -7   6   8        292.05        364.61        12.93 o                         
  -6   6   8        707.79        671.96        15.19 o                         
  -5   6   8        675.35        742.68        19.61 o                         
  -4   6   8        132.43        115.56         7.15 o                         
  -3   6   8       1491.20       1625.04        17.16 o                         
  -2   6   8        339.61        363.42         9.43 o                         
  -1   6   8         70.45         74.22         5.84 o                         
   0   6   8        545.65        466.62        10.32 o                         
   1   6   8        125.23        147.60         6.86 o                         
   2   6   8       1275.21       1347.40        16.37 o                         
   3   6   8          0.82         -6.30         6.30 o                         
   4   6   8        651.77        678.55        12.67 o                         
   5   6   8         11.11         23.92         8.44 o                         
   6   6   8        353.89        418.21        13.45 o                         
   7   6   8          1.41          0.10        10.31 o                         
   8   6   8         15.14          3.18        11.21 o                         
   9   6   8       1158.67       1169.72        24.60 o                         
  10   6   8         26.89         43.58        14.67 o                         
  11   6   8          6.65          2.57        17.77 o                         
  12   6   8        141.35        161.38        17.91 o                         
  13   6   8          0.01        -10.63        17.61 o                         
  14   6   8         47.76         65.80        24.58 o                         
  15   6   8        201.48        110.05        42.52 o                         
 -18   7   8         51.96         -1.25        42.52 o                         
 -17   7   8        322.54        364.92        25.66 o                         
 -16   7   8        349.85        370.30        25.81 o                         
 -15   7   8        408.75        421.90        41.16 o                         
 -14   7   8         84.03         53.51        18.73 o                         
 -13   7   8         65.65         66.72        18.05 o                         
 -12   7   8        914.78        893.11        24.16 o                         
 -11   7   8       2503.72       2460.39        47.57 o                         
 -10   7   8        696.20        723.45        20.32 o                         
  -9   7   8        947.71        963.07        18.73 o                         
  -8   7   8         12.89          4.61         9.88 o                         
  -7   7   8       4054.04       3951.83        36.38 o                         
  -6   7   8         28.24         13.66         8.98 o                         
  -5   7   8       1591.51       1556.45        20.05 o                         
  -4   7   8        262.76        250.18         9.98 o                         
  -3   7   8       1152.99       1088.61        16.77 o                         
  -2   7   8        458.31        491.95        13.55 o                         
  -1   7   8        379.85        346.89        11.27 o                         
   0   7   8         11.39         20.32         6.47 o                         
   1   7   8       5232.45       5226.20        50.64 o                         
   2   7   8          0.80         -0.59         6.89 o                         
   3   7   8       5547.39       5549.49        39.92 o                         
   4   7   8        183.81        189.43         9.89 o                         
   5   7   8       1958.66       2018.56        22.63 o                         
   6   7   8          0.78          1.83         9.50 o                         
   7   7   8        265.00        271.36        13.07 o                         
   8   7   8          9.02          6.15        11.75 o                         
   9   7   8        724.85        708.98        22.94 o                         
  10   7   8        154.20        180.96        18.44 o                         
  11   7   8        836.31        886.99        28.95 o                         
  12   7   8         20.84         13.45        19.19 o                         
  13   7   8        697.54        713.92        31.39 o                         
  14   7   8         59.34         71.98        31.25 o                         
  15   7   8        268.43        323.90        47.52 o                         
 -17   8   8        233.53        254.33        69.41 o                         
 -16   8   8       1036.56        979.05        35.33 o                         
 -15   8   8        443.75        505.28        33.41 o                         
 -14   8   8       1650.95       1710.32        36.90 o                         
 -13   8   8        383.58        381.67        21.67 o                         
 -12   8   8       2616.70       2529.56        31.95 o                         
 -11   8   8         15.26         11.23        14.20 o                         
 -10   8   8       2605.94       2581.96        33.22 o                         
  -9   8   8        138.93        127.65        12.04 o                         
  -8   8   8       2560.85       2600.23        28.92 o                         
  -7   8   8        417.99        410.75        15.78 o                         
  -6   8   8       5166.34       5030.03        44.23 o                         
  -5   8   8        479.52        425.64        14.75 o                         
  -4   8   8       2757.38       2762.42        28.46 o                         
  -3   8   8        279.24        314.54        12.86 o                         
  -2   8   8       1918.29       1986.35        23.23 o                         
  -1   8   8       2075.95       2212.74        24.51 o                         
   0   8   8       1606.95       1612.68        18.78 o                         
   1   8   8         31.70         28.33         8.08 o                         
   2   8   8       4318.22       4187.47        34.53 o                         
   3   8   8        326.66        325.99        12.04 o                         
   4   8   8       2807.57       2937.21        30.34 o                         
   5   8   8         45.12         29.08        10.70 o                         
   6   8   8       6313.89       6308.64        59.48 o                         
   7   8   8        128.63        161.78        14.05 o                         
   8   8   8       3221.73       3265.18        64.27 o                         
   9   8   8         50.74         36.71        16.93 o                         
  10   8   8       1206.28       1131.38        31.08 o                         
  11   8   8          4.35         14.04        18.94 o                         
  12   8   8       1493.58       1496.08        36.32 o                         
  13   8   8         39.11         55.51        23.61 o                         
  14   8   8        860.71        831.49        71.59 o                         
 -16   9   8        421.87        425.69        31.64 o                         
 -15   9   8        864.85        870.01        33.83 o                         
 -14   9   8         10.44         11.54        20.56 o                         
 -13   9   8       1743.92       1874.87        39.24 o                         
 -12   9   8        282.51        312.26        18.67 o                         
 -11   9   8       2590.47       2606.58        35.71 o                         
 -10   9   8        229.86        231.36        16.10 o                         
  -9   9   8       2044.19       1996.08        26.69 o                         
  -8   9   8        153.07        148.46        12.70 o                         
  -7   9   8       4070.45       3949.28        37.99 o                         
  -6   9   8       1171.85       1189.75        20.32 o                         
  -5   9   8       4589.23       4448.14        40.72 o                         
  -4   9   8       1621.62       1589.04        22.15 o                         
  -3   9   8       7665.63       7605.96        61.59 o                         
  -2   9   8          4.89         15.68         9.71 o                         
  -1   9   8       1946.09       1983.27        26.81 o                         
   0   9   8       1148.70       1167.88        21.31 o                         
   1   9   8        998.50       1018.99        18.68 o                         
   2   9   8        471.08        455.89        15.48 o                         
   3   9   8       1435.41       1468.07        24.65 o                         
   4   9   8         13.87         16.62        16.29 o                         
   5   9   8       1534.27       1583.17        42.89 o                         
   6   9   8        100.77        124.13        20.04 o                         
   7   9   8       2831.92       2902.35        50.18 o                         
   8   9   8         20.77        -15.86        16.29 o                         
   9   9   8       2414.60       2574.74        46.60 o                         
  10   9   8        424.10        436.53        43.64 o                         
  11   9   8       1259.65       1320.24        39.55 o                         
  12   9   8         57.84         49.28        24.59 o                         
  13   9   8        477.80        443.05        70.66 o                         
 -16  10   8       1119.98       1251.82        80.04 o                         
 -15  10   8        142.62        108.83        24.31 o                         
 -14  10   8       1582.65       1578.82        38.80 o                         
 -13  10   8         18.85         35.54        20.15 o                         
 -12  10   8       1687.10       1705.81        31.75 o                         
 -11  10   8         74.13        103.30        17.10 o                         
 -10  10   8       1926.40       1833.59        38.42 o                         
  -9  10   8         44.74         21.18        13.09 o                         
  -8  10   8       1723.73       1743.49        25.87 o                         
  -7  10   8        359.58        373.59        15.03 o                         
  -6  10   8       5730.90       5550.05        54.23 o                         
  -5  10   8        114.06        126.38        14.07 o                         
  -4  10   8       2830.17       2765.81        33.76 o                         
  -3  10   8          7.64         10.84        12.49 o                         
  -2  10   8       2620.42       2582.19        32.06 o                         
  -1  10   8       2710.11       2671.46        33.16 o                         
   0  10   8       2650.08       2609.12        32.39 o                         
   1  10   8       1456.93       1452.26        24.99 o                         
   2  10   8      12217.26      12082.71       138.45 o                         
   3  10   8         44.48         42.55        13.33 o                         
   4  10   8       2249.29       2247.28        30.85 o                         
   5  10   8        171.93        157.43        15.04 o                         
   6  10   8       2054.27       2023.31        34.49 o                         
   7  10   8         59.51         59.97        17.46 o                         
   8  10   8       2157.94       2197.10        37.92 o                         
   9  10   8         65.49         75.75        35.79 o                         
  10  10   8       2047.04       2159.16        46.31 o                         
  11  10   8         15.83         66.34        46.56 o                         
  12  10   8        827.67        959.19        75.03 o                         
 -14  11   8         77.47         55.03        52.52 o                         
 -13  11   8        672.17        701.36        37.32 o                         
 -12  11   8        237.34        274.54        23.07 o                         
 -11  11   8        382.83        349.56        23.39 o                         
 -10  11   8        792.36        726.99        28.83 o                         
  -9  11   8        490.01        474.20        23.84 o                         
  -8  11   8        317.98        309.69        17.58 o                         
  -7  11   8       3730.90       3712.57        42.70 o                         
  -6  11   8         45.34         40.56        14.59 o                         
  -5  11   8       1146.45       1157.59        29.09 o                         
  -4  11   8         26.97         20.00        14.50 o                         
  -3  11   8        972.88       1002.38        23.23 o                         
  -2  11   8          8.39         15.18        13.54 o                         
  -1  11   8       4109.40       3896.96        42.78 o                         
   0  11   8        853.59        827.39        23.84 o                         
   1  11   8       9577.22       9221.48       103.61 o                         
   2  11   8         25.24         34.19        16.41 o                         
   3  11   8       4481.54       4198.58        51.26 o                         
   4  11   8         20.30         -4.12        14.38 o                         
   5  11   8       2347.87       2293.30        33.17 o                         
   6  11   8          4.26         11.99        18.05 o                         
   7  11   8       1651.15       1680.35        56.20 o                         
   8  11   8        125.13        100.62        20.08 o                         
   9  11   8       1979.93       2128.09        46.89 o                         
  10  11   8          1.40         -3.28        62.53 o                         
  11  11   8       1563.55       1618.24        82.54 o                         
 -13  12   8         29.87         -5.00        51.27 o                         
 -12  12   8       1175.65       1340.66        47.13 o                         
 -11  12   8        188.24        221.13        23.51 o                         
 -10  12   8        304.87        277.97        22.95 o                         
  -9  12   8          8.25         11.59        19.69 o                         
  -8  12   8        207.09        205.13        18.49 o                         
  -7  12   8        746.80        727.05        25.18 o                         
  -6  12   8        896.36        902.04        25.24 o                         
  -5  12   8         17.77         12.07        15.20 o                         
  -4  12   8        728.24        722.91        23.08 o                         
  -3  12   8         24.33         12.66        14.92 o                         
  -2  12   8        704.04        626.72        22.91 o                         
  -1  12   8        748.27        744.90        23.50 o                         
   0  12   8        450.66        474.90        23.88 o                         
   1  12   8        389.27        362.89        20.74 o                         
   2  12   8       2411.28       2254.06        38.45 o                         
   3  12   8         40.92         24.32        17.95 o                         
   4  12   8       1296.30       1417.37        31.81 o                         
   5  12   8         18.52          8.12        22.36 o                         
   6  12   8        434.45        517.10        25.92 o                         
   7  12   8          2.21          2.59        19.80 o                         
   8  12   8       1578.68       1771.31        71.81 o                         
   9  12   8          5.96         11.42        30.27 o                         
 -12  13   8          8.77         62.53        53.77 o                         
 -11  13   8        849.06        862.86        76.91 o                         
 -10  13   8          2.74        -14.63        29.96 o                         
  -9  13   8        491.47        555.85        28.42 o                         
  -8  13   8          8.54        -11.82        18.02 o                         
  -7  13   8       1527.88       1475.16        31.11 o                         
  -6  13   8          9.44         -8.40        17.23 o                         
  -5  13   8        213.74        162.87        20.23 o                         
  -4  13   8          2.23          0.10        21.52 o                         
  -3  13   8        325.04        297.60        19.14 o                         
  -2  13   8        101.46        107.34        17.08 o                         
  -1  13   8        799.49        768.05        39.71 o                         
   0  13   8        192.73        215.55        20.25 o                         
   1  13   8        118.41        114.33        19.82 o                         
   2  13   8          0.60         -2.32        19.16 o                         
   3  13   8        322.05        342.72        22.42 o                         
   4  13   8        170.58        170.47        21.54 o                         
   5  13   8        164.49        180.10        25.25 o                         
   6  13   8         19.88        -23.80        23.80 o                         
   7  13   8        193.27        253.68        56.90 o                         
   8  13   8         54.35         86.69        31.80 o                         
 -10  14   8        144.35         98.80        50.02 o                         
  -9  14   8         61.18         48.16        35.07 o                         
  -8  14   8        174.06        182.38        21.18 o                         
  -7  14   8         13.30         -8.86        18.68 o                         
  -6  14   8        210.44        221.94        20.73 o                         
  -5  14   8         48.31         35.36        18.79 o                         
  -4  14   8         12.75         10.25        18.10 o                         
  -3  14   8         20.05          2.59        21.48 o                         
  -2  14   8          8.75         10.79        21.00 o                         
  -1  14   8         30.17         41.30        28.16 o                         
   0  14   8         49.64         38.09        20.86 o                         
   1  14   8         12.29         18.25        20.74 o                         
   2  14   8        202.59        186.36        22.34 o                         
   3  14   8          3.68         -6.84        21.17 o                         
   4  14   8        300.71        294.71        34.48 o                         
   5  14   8         75.73         71.91        32.72 o                         
  -7  15   8        210.90        194.46        51.90 o                         
  -6  15   8         15.98         24.36        32.27 o                         
  -5  15   8          0.07         18.24        25.75 o                         
  -4  15   8        138.48        148.91        33.15 o                         
  -3  15   8         60.00        100.58        27.84 o                         
  -2  15   8          9.91        -19.49        22.80 o                         
  -1  15   8          1.76          3.74        22.62 o                         
   0  15   8        266.17        275.72        35.74 o                         
   1  15   8         12.87         36.27        33.63 o                         
   2  15   8         26.92         60.77        33.29 o                         
   3  15   8         22.58         48.53        38.14 o                         
 -19   1   9         36.01         41.25        22.82 o                         
 -18   1   9         53.13         55.49        21.25 o                         
 -17   1   9          3.59        -18.81        19.00 o                         
 -16   1   9         86.39         40.20        18.12 o                         
 -15   1   9        236.19        245.93        18.74 o                         
 -14   1   9        196.31        176.96        16.56 o                         
 -13   1   9       1570.60       1560.64        24.72 o                         
 -12   1   9         13.11          2.83        10.42 o                         
 -11   1   9          2.29         -0.68         7.81 o                         
 -10   1   9       2961.23       2986.26        24.14 o                         
  -9   1   9         44.73         27.33         5.83 o                         
  -8   1   9       4765.60       5179.29        35.95 o                         
  -7   1   9        909.68       1045.33        13.47 o                         
  -6   1   9       6414.80       7039.87        46.48 o                         
  -5   1   9        645.25        711.36        11.58 o                         
  -4   1   9        577.51        757.35         9.50 o                         
  -3   1   9         28.16         27.11         4.55 o                         
  -2   1   9       1156.42       1589.86        13.43 o                         
  -1   1   9         12.46         51.13         4.29 o                         
   0   1   9       1308.55       1620.96        15.47 o                         
   1   1   9        922.24        900.65        11.29 o                         
   2   1   9         89.62        131.23         6.56 o                         
   3   1   9        571.47        488.81        10.28 o                         
   4   1   9       1062.13       1120.91        12.72 o                         
   5   1   9       1677.29       1552.69        18.86 o                         
   6   1   9        183.56        167.91         8.12 o                         
   7   1   9        347.56        300.55        12.29 o                         
   8   1   9        443.12        446.12        19.86 o                         
   9   1   9        190.04        169.79        20.04 o                         
  10   1   9        241.70        195.28        16.24 o                         
  11   1   9        369.17        370.18        28.52 o                         
  12   1   9        277.77        253.00        19.68 o                         
  13   1   9         80.05         73.36        18.68 o                         
  14   1   9          6.76         32.91        20.08 o                         
  15   1   9        186.61        211.69        23.83 o                         
 -20   2   9        164.12        110.05        43.77 o                         
 -19   2   9        627.66        584.14        41.70 o                         
 -18   2   9         71.24         39.08        21.33 o                         
 -17   2   9        535.77        497.91        26.00 o                         
 -16   2   9          8.86         -9.92        23.10 o                         
 -15   2   9        352.27        353.66        17.77 o                         
 -14   2   9        224.43        184.79        14.38 o                         
 -13   2   9       2156.58       2128.56        29.25 o                         
 -12   2   9        233.75        230.49        12.96 o                         
 -11   2   9       4026.53       4207.14        41.34 o                         
 -10   2   9        478.67        549.23        12.77 o                         
  -9   2   9       6689.69       6920.70        50.66 o                         
  -8   2   9       1752.77       1797.65        16.45 o                         
  -7   2   9       6749.25       6970.59        46.29 o                         
  -6   2   9        473.54        428.70         8.33 o                         
  -5   2   9      15748.71      17213.97       107.44 o                         
  -4   2   9       5403.93       5703.94        38.13 o                         
  -3   2   9       6489.87       6850.91        44.76 o                         
  -2   2   9       2517.30       2579.74        19.39 o                         
  -1   2   9       1126.55        992.07        11.57 o                         
   0   2   9       2040.14       2359.40        19.96 o                         
   1   2   9      12335.81      12525.94        84.96 o                         
   2   2   9       3954.11       4260.60        32.58 o                         
   3   2   9       7759.91       8177.95        57.80 o                         
   4   2   9        323.63        298.26         9.56 o                         
   5   2   9         32.13         40.68         6.94 o                         
   6   2   9       1514.01       1491.47        17.67 o                         
   7   2   9         50.71         54.19         9.26 o                         
   8   2   9         52.99         72.29        11.77 o                         
   9   2   9       3274.68       3252.26        42.43 o                         
  10   2   9       1371.72       1275.60        28.15 o                         
  11   2   9        833.06        818.37        26.77 o                         
  12   2   9        720.57        687.68        40.21 o                         
  13   2   9        509.22        502.77        29.42 o                         
  14   2   9        175.21        170.31        21.35 o                         
  15   2   9        860.31        788.01        33.33 o                         
 -20   3   9        511.23        667.81        71.28 o                         
 -19   3   9          9.27         14.94        23.04 o                         
 -18   3   9        915.48       1045.55        49.66 o                         
 -17   3   9         37.82         16.31        19.94 o                         
 -16   3   9       1342.49       1414.62        33.37 o                         
 -15   3   9         20.45         18.53        14.25 o                         
 -14   3   9       1910.46       1960.13        29.88 o                         
 -13   3   9         55.49         51.75        12.47 o                         
 -12   3   9        864.76        857.60        20.28 o                         
 -11   3   9        115.92         98.50        10.03 o                         
 -10   3   9       3904.48       3844.47        32.06 o                         
  -9   3   9        842.44        771.79        13.67 o                         
  -8   3   9       5454.19       5497.54        41.56 o                         
  -7   3   9       1621.55       1493.18        16.42 o                         
  -6   3   9       1072.34       1033.33        13.23 o                         
  -5   3   9        520.22        469.29         9.97 o                         
  -4   3   9       1648.13       1580.34        25.07 o                         
  -3   3   9       5270.95       5635.44        37.79 o                         
  -2   3   9       9682.65      10598.30        67.48 o                         
  -1   3   9         46.37         56.87         4.23 o                         
   0   3   9       2474.11       2296.00        19.88 o                         
   1   3   9       3063.35       3047.15        24.85 o                         
   2   3   9       3706.66       3664.66        28.95 o                         
   3   3   9       1067.43       1078.95        14.10 o                         
   4   3   9       2931.67       2824.24        24.81 o                         
   5   3   9       2366.14       2364.84        22.53 o                         
   6   3   9       3325.95       3287.83        28.72 o                         
   7   3   9       2380.76       2341.92        26.26 o                         
   8   3   9       1711.01       1711.87        26.22 o                         
   9   3   9       1937.58       1824.18        29.10 o                         
  10   3   9       2467.17       2519.72        40.97 o                         
  11   3   9       4170.52       3976.38        51.04 o                         
  12   3   9        405.54        477.87        64.62 o                         
  13   3   9       1423.37       1332.77        33.40 o                         
  14   3   9        198.76        251.02        22.62 o                         
  15   3   9        909.02        993.47        38.59 o                         
 -18   4   9        400.79        344.78        35.28 o                         
 -17   4   9        689.34        754.79        30.32 o                         
 -16   4   9         84.71         88.82        16.69 o                         
 -15   4   9       1583.35       1602.30        29.07 o                         
 -14   4   9         13.22         -8.08        13.48 o                         
 -13   4   9       2825.54       2744.56        42.73 o                         
 -12   4   9       1705.45       1653.40        29.27 o                         
 -11   4   9       6082.09       5989.20        50.83 o                         
 -10   4   9         32.85         47.89         8.47 o                         
  -9   4   9       1585.09       1622.97        18.66 o                         
  -8   4   9       1242.97       1141.55        15.54 o                         
  -7   4   9       7862.68       7675.24        55.34 o                         
  -6   4   9         47.39         50.39         6.44 o                         
  -5   4   9       9567.34       9543.55        66.70 o                         
  -4   4   9       3365.86       3572.19        28.47 o                         
  -3   4   9       6416.24       6211.42        41.49 o                         
  -2   4   9       5068.19       5232.63        35.57 o                         
  -1   4   9        110.93        123.80         5.55 o                         
   0   4   9       2172.73       1953.81        16.67 o                         
   1   4   9       2287.99       2126.05        18.96 o                         
   2   4   9       2700.85       2673.85        23.92 o                         
   3   4   9       4538.96       4501.07        37.97 o                         
   4   4   9       4474.62       4276.46        34.23 o                         
   5   4   9       5389.14       5560.34        42.80 o                         
   6   4   9        958.58        946.65        15.78 o                         
   7   4   9       2905.30       2924.21        30.60 o                         
   8   4   9       1610.30       1640.80        26.24 o                         
   9   4   9       3305.99       3228.45        38.32 o                         
  10   4   9        405.33        383.28        18.45 o                         
  11   4   9        959.49        882.96        34.30 o                         
  12   4   9       1836.09       1861.35        36.24 o                         
  13   4   9         93.14        106.21        19.75 o                         
  14   4   9        769.18        758.77        31.96 o                         
  15   4   9         42.13         51.41        31.25 o                         
 -18   5   9       2101.44       2061.07        42.32 o                         
 -17   5   9        375.60        393.14        23.98 o                         
 -16   5   9       1461.68       1451.01        42.06 o                         
 -15   5   9        658.44        669.05        35.20 o                         
 -14   5   9       3446.87       3277.58        45.10 o                         
 -13   5   9        198.80        223.73        17.24 o                         
 -12   5   9       4476.70       4179.29        40.71 o                         
 -11   5   9       1030.92        978.84        24.65 o                         
 -10   5   9       1406.39       1417.75        19.02 o                         
  -9   5   9        586.21        647.59        26.56 o                         
  -8   5   9       3630.86       3666.56        30.88 o                         
  -7   5   9       2699.91       2739.13        24.65 o                         
  -6   5   9       3502.92       3362.30        28.13 o                         
  -5   5   9       2025.75       1850.92        18.72 o                         
  -4   5   9       7772.24       7591.13        54.55 o                         
  -3   5   9       5605.75       5705.23        38.99 o                         
  -2   5   9       8763.42       9068.73        59.09 o                         
  -1   5   9        181.45        129.15         5.97 o                         
   0   5   9        369.07        277.10        10.93 o                         
   1   5   9       5838.69       5624.50        39.00 o                         
   2   5   9       7579.05       8190.73        54.49 o                         
   3   5   9       1988.52       2150.49        23.21 o                         
   4   5   9       5582.17       5994.37        46.00 o                         
   5   5   9       1640.96       1687.08        19.52 o                         
   6   5   9       5266.45       5435.83        43.18 o                         
   7   5   9        913.40        918.78        18.88 o                         
   8   5   9       1629.87       1667.17        34.13 o                         
   9   5   9        328.51        353.04        17.72 o                         
  10   5   9       1361.83       1369.21        27.27 o                         
  11   5   9        597.35        562.62        25.28 o                         
  12   5   9        614.18        528.94        25.77 o                         
  13   5   9        950.30        954.18        32.79 o                         
  14   5   9        162.60        154.58        22.56 o                         
  15   5   9       1056.39       1176.99        70.66 o                         
 -19   6   9        826.82        886.66        68.78 o                         
 -18   6   9          7.99          2.26        31.55 o                         
 -17   6   9        174.30        163.14        23.00 o                         
 -16   6   9         17.69         25.12        19.76 o                         
 -15   6   9        920.31        867.51        29.64 o                         
 -14   6   9         21.04         -8.34        17.36 o                         
 -13   6   9       1228.57       1215.07        29.48 o                         
 -12   6   9         15.86          8.68        13.49 o                         
 -11   6   9       1876.93       1820.29        27.43 o                         
 -10   6   9         20.68         44.96        10.66 o                         
  -9   6   9        258.28        250.33        11.66 o                         
  -8   6   9       1611.41       1652.02        21.46 o                         
  -7   6   9       1918.24       1783.23        21.84 o                         
  -6   6   9        393.24        304.55        12.86 o                         
  -5   6   9       5612.94       5754.60        43.52 o                         
  -4   6   9       7396.87       7515.50        54.47 o                         
  -3   6   9       8630.46       8968.89        63.59 o                         
  -2   6   9       4417.75       4561.42        32.75 o                         
  -1   6   9        846.41        834.80        14.36 o                         
   0   6   9       1387.14       1346.34        14.86 o                         
   1   6   9         87.10        104.94         9.05 o                         
   2   6   9       1254.12       1253.70        22.43 o                         
   3   6   9       3027.44       3148.82        27.91 o                         
   4   6   9       2659.51       2812.11        26.41 o                         
   5   6   9       1607.77       1628.18        20.13 o                         
   6   6   9       1046.71       1099.81        26.57 o                         
   7   6   9       1286.40       1207.98        37.38 o                         
   8   6   9       2530.91       2676.93        31.01 o                         
   9   6   9        664.87        682.95        22.74 o                         
  10   6   9        505.39        502.08        21.89 o                         
  11   6   9        700.19        752.59        25.41 o                         
  12   6   9       1052.94       1084.25        46.03 o                         
  13   6   9       1346.67       1353.66        35.61 o                         
  14   6   9       1468.13       1490.03        54.96 o                         
 -18   7   9        704.97        665.30        66.28 o                         
 -17   7   9        260.43        257.86        25.03 o                         
 -16   7   9         66.61         70.73        21.62 o                         
 -15   7   9         17.92         14.07        19.99 o                         
 -14   7   9       1561.88       1595.08        34.73 o                         
 -13   7   9        406.59        363.95        24.00 o                         
 -12   7   9       2902.61       2812.29        38.92 o                         
 -11   7   9       2135.08       1979.88        28.92 o                         
 -10   7   9       2496.86       2375.50        27.76 o                         
  -9   7   9        723.72        749.44        17.76 o                         
  -8   7   9       1920.83       1887.74        23.98 o                         
  -7   7   9        499.36        462.83        15.19 o                         
  -6   7   9       7234.00       7078.22        57.26 o                         
  -5   7   9       1493.62       1434.17        19.79 o                         
  -4   7   9       1598.48       1597.74        20.64 o                         
  -3   7   9        186.58        220.52        12.09 o                         
  -2   7   9       4919.32       4887.17        41.49 o                         
  -1   7   9        116.27        107.75         7.71 o                         
   0   7   9        285.55        244.49         8.56 o                         
   1   7   9        971.73       1046.83        14.52 o                         
   2   7   9        598.68        607.87        14.07 o                         
   3   7   9        103.77        129.71         9.61 o                         
   4   7   9        991.24        974.03        16.67 o                         
   5   7   9       1237.54       1335.96        23.72 o                         
   6   7   9       2825.66       2711.82        30.24 o                         
   7   7   9        652.05        624.94        19.13 o                         
   8   7   9       1607.78       1594.53        26.01 o                         
   9   7   9       1465.07       1434.01        27.75 o                         
  10   7   9       1359.72       1405.30        32.35 o                         
  11   7   9        308.97        334.23        21.83 o                         
  12   7   9        483.62        577.67        48.02 o                         
  13   7   9       1221.09       1232.96        88.99 o                         
  14   7   9         69.49        195.09        43.77 o                         
 -17   8   9         87.46        106.70        33.08 o                         
 -16   8   9          9.97         21.58        22.46 o                         
 -15   8   9        351.22        329.46        23.77 o                         
 -14   8   9        395.21        322.02        22.76 o                         
 -13   8   9        580.92        604.59        27.80 o                         
 -12   8   9        372.15        400.36        22.53 o                         
 -11   8   9       1589.29       1430.57        27.15 o                         
 -10   8   9       2532.53       2412.25        32.33 o                         
  -9   8   9       2466.16       2386.21        41.11 o                         
  -8   8   9       1207.81       1163.00        20.80 o                         
  -7   8   9       2143.69       1970.21        24.71 o                         
  -6   8   9        189.63        194.03        23.14 o                         
  -5   8   9        419.58        366.49        14.51 o                         
  -4   8   9        416.38        405.54        14.75 o                         
  -3   8   9        712.08        685.31        21.63 o                         
  -2   8   9         40.44         41.61         9.28 o                         
  -1   8   9        973.19        925.61        17.35 o                         
   0   8   9         31.54         40.44         9.48 o                         
   1   8   9         65.86         89.04         9.86 o                         
   2   8   9        487.51        475.55        15.48 o                         
   3   8   9         65.85         39.50        10.15 o                         
   4   8   9        171.77        153.35        14.08 o                         
   5   8   9        241.99        257.72        12.72 o                         
   6   8   9         85.41         59.42        13.26 o                         
   7   8   9        383.35        426.57        24.02 o                         
   8   8   9         59.51         49.59        14.71 o                         
   9   8   9        394.27        398.93        20.83 o                         
  10   8   9        136.20        141.53        19.57 o                         
  11   8   9        207.71        209.08        21.58 o                         
  12   8   9        104.68         94.95        21.83 o                         
  13   8   9        628.78        667.82        50.02 o                         
 -16   9   9          6.62        -16.20        26.80 o                         
 -15   9   9         29.87         53.70        22.59 o                         
 -14   9   9        212.96        184.64        22.47 o                         
 -13   9   9          8.12         -9.40        19.58 o                         
 -12   9   9         96.98         99.95        16.78 o                         
 -11   9   9          3.78        -16.66        17.22 o                         
 -10   9   9        188.47        156.82        15.89 o                         
  -9   9   9        104.53         95.66        12.94 o                         
  -8   9   9         43.36         36.08        11.88 o                         
  -7   9   9         33.84         49.61        11.72 o                         
  -6   9   9        269.13        284.25        13.03 o                         
  -5   9   9       2407.07       2343.18        32.68 o                         
  -4   9   9        510.17        527.92        25.17 o                         
  -3   9   9        808.63        802.15        18.07 o                         
  -2   9   9        109.67         98.03        10.65 o                         
  -1   9   9          5.15          8.38        10.01 o                         
   0   9   9        350.96        344.07        14.55 o                         
   1   9   9        513.53        497.66        32.85 o                         
   2   9   9       1555.42       1559.39        24.62 o                         
   3   9   9          6.13         -0.09        12.37 o                         
   4   9   9         37.30         43.15        12.92 o                         
   5   9   9        512.35        546.03        20.52 o                         
   6   9   9          6.27        -10.29        15.64 o                         
   7   9   9         58.34         59.70        16.53 o                         
   8   9   9        102.39        132.31        22.13 o                         
   9   9   9        211.75        246.88        23.29 o                         
  10   9   9        318.24        279.01        25.00 o                         
  11   9   9         83.21         87.21        24.14 o                         
  12   9   9         57.54         24.50        25.31 o                         
  13   9   9        504.41        497.73        52.52 o                         
 -16  10   9         21.70         -8.75        47.52 o                         
 -15  10   9        133.52        164.30        30.47 o                         
 -14  10   9          2.70        -26.71        26.71 o                         
 -13  10   9          4.02        -19.65        19.65 o                         
 -12  10   9         60.52         36.67        17.55 o                         
 -11  10   9         34.67         26.34        16.65 o                         
 -10  10   9       1091.95       1066.04        38.07 o                         
  -9  10   9         27.96         13.85        13.34 o                         
  -8  10   9        124.79        140.47        13.70 o                         
  -7  10   9        822.03        758.35        19.72 o                         
  -6  10   9          7.02         -4.84        13.46 o                         
  -5  10   9          1.01         -9.61        12.89 o                         
  -4  10   9        736.95        679.73        20.96 o                         
  -3  10   9          2.42         10.59        12.86 o                         
  -2  10   9        296.51        263.92        14.80 o                         
  -1  10   9         11.25        -12.34        12.34 o                         
   0  10   9         62.62         60.73        15.88 o                         
   1  10   9        517.31        543.28        22.74 o                         
   2  10   9         30.11          7.00        15.14 o                         
   3  10   9        326.31        364.62        19.08 o                         
   4  10   9        218.94        235.99        15.94 o                         
   5  10   9       1098.91       1210.13        25.55 o                         
   6  10   9        375.31        348.49        19.82 o                         
   7  10   9         12.20         -4.75        17.15 o                         
   8  10   9        106.73        109.14        20.68 o                         
   9  10   9         22.01         24.30        22.29 o                         
  10  10   9          1.57          1.64        23.49 o                         
  11  10   9         64.96         10.56        24.94 o                         
  12  10   9          1.81         27.51        45.02 o                         
 -14  11   9         42.30         62.53        51.27 o                         
 -13  11   9        145.84        192.20        28.20 o                         
 -12  11   9        175.06        202.42        22.88 o                         
 -11  11   9          2.41         -8.26        20.38 o                         
 -10  11   9        248.75        263.41        21.22 o                         
  -9  11   9        144.00        192.31        22.55 o                         
  -8  11   9         47.93         18.40        15.83 o                         
  -7  11   9        201.88        213.85        16.81 o                         
  -6  11   9        383.98        322.93        19.16 o                         
  -5  11   9        204.98        207.02        15.83 o                         
  -4  11   9         12.44          7.91        14.35 o                         
  -3  11   9          6.57         -6.21        13.72 o                         
  -2  11   9         26.53         45.91        16.29 o                         
  -1  11   9          8.05         19.07        16.30 o                         
   0  11   9        177.87        161.97        17.17 o                         
   1  11   9         11.08         14.45        16.24 o                         
   2  11   9        135.18        145.49        18.95 o                         
   3  11   9         42.80         46.23        17.49 o                         
   4  11   9        490.73        438.72        21.87 o                         
   5  11   9         16.89         57.21        20.94 o                         
   6  11   9         14.07         -3.30        18.01 o                         
   7  11   9        109.77        122.77        23.35 o                         
   8  11   9        258.90        294.18        22.13 o                         
   9  11   9         40.92         28.42        24.36 o                         
  10  11   9          6.26         28.42        31.69 o                         
 -13  12   9        296.84        305.14        57.53 o                         
 -12  12   9         87.50        123.64        23.32 o                         
 -11  12   9        383.97        472.80        27.14 o                         
 -10  12   9          4.76          7.95        20.99 o                         
  -9  12   9        448.46        437.62        23.80 o                         
  -8  12   9          9.98         14.50        16.93 o                         
  -7  12   9        706.55        623.80        24.47 o                         
  -6  12   9       1087.35        981.11        26.05 o                         
  -5  12   9        298.41        286.76        18.38 o                         
  -4  12   9        177.59        191.12        17.12 o                         
  -3  12   9         40.79         63.05        15.66 o                         
  -2  12   9         28.84         43.04        17.74 o                         
  -1  12   9        432.37        423.78        27.80 o                         
   0  12   9        441.68        397.43        21.55 o                         
   1  12   9        102.85         85.27        18.56 o                         
   2  12   9        668.48        655.07        27.47 o                         
   3  12   9        905.57        969.75        31.75 o                         
   4  12   9         15.29          1.01        19.05 o                         
   5  12   9        609.97        664.95        36.05 o                         
   6  12   9        400.16        389.12        27.19 o                         
   7  12   9        133.04        155.99        23.29 o                         
   8  12   9          9.95         36.71        21.51 o                         
   9  12   9        112.73        149.80        33.08 o                         
 -12  13   9        649.21        770.35        65.03 o                         
 -11  13   9        346.85        329.53        59.40 o                         
 -10  13   9        217.99        199.70        24.28 o                         
  -9  13   9        303.53        318.31        25.44 o                         
  -8  13   9        243.93        257.84        20.14 o                         
  -7  13   9        111.54        114.18        18.58 o                         
  -6  13   9       1055.06       1047.16        29.72 o                         
  -5  13   9        659.01        581.17        24.73 o                         
  -4  13   9        215.79        204.22        21.34 o                         
  -3  13   9        251.19        250.52        21.20 o                         
  -2  13   9        398.12        463.56        23.66 o                         
  -1  13   9        346.31        401.88        22.98 o                         
   0  13   9        526.20        584.41        28.04 o                         
   1  13   9        336.56        393.17        22.92 o                         
   2  13   9        869.00        911.85        30.26 o                         
   3  13   9        673.24        734.25        29.34 o                         
   4  13   9        949.96       1014.91        31.80 o                         
   5  13   9         32.69         71.67        25.25 o                         
   6  13   9         32.26         12.03        40.56 o                         
   7  13   9        175.23        188.22        27.67 o                         
   8  13   9        449.24        511.48        53.77 o                         
 -10  14   9        128.45        167.58        50.02 o                         
  -9  14   9        935.62       1032.97        71.28 o                         
  -8  14   9        190.24        217.23        28.40 o                         
  -7  14   9       1798.35       1837.21        34.86 o                         
  -6  14   9        598.00        569.99        24.78 o                         
  -5  14   9        726.01        705.44        31.03 o                         
  -4  14   9        822.50        897.92        31.76 o                         
  -3  14   9       1595.66       1692.85        36.95 o                         
  -2  14   9        561.19        624.59        28.89 o                         
  -1  14   9       1487.93       1534.79        55.15 o                         
   0  14   9        568.20        594.30        30.31 o                         
   1  14   9       1124.42       1173.80        34.54 o                         
   2  14   9        449.06        454.98        25.31 o                         
   3  14   9        826.01        822.07        32.67 o                         
   4  14   9        372.85        368.92        33.90 o                         
   5  14   9        310.64        208.85        48.77 o                         
  -7  15   9        196.30        257.62        48.77 o                         
  -6  15   9        821.09        790.36        60.03 o                         
  -5  15   9        118.61        153.82        47.52 o                         
  -4  15   9        686.32        671.56        60.03 o                         
  -3  15   9        194.29        178.83        50.02 o                         
  -2  15   9        671.21        826.63        71.28 o                         
  -1  15   9        363.72        361.69        52.52 o                         
   0  15   9        583.68        614.30        41.66 o                         
   1  15   9        259.13        366.65        39.39 o                         
   2  15   9        648.97        696.19        48.61 o                         
   3  15   9       1120.72       1100.19       135.69 o                         
 -19   0  10        293.11        296.59        36.22 o                         
 -18   0  10        764.21        721.20        44.40 o                         
 -17   0  10       1803.63       1643.09        56.90 o                         
 -16   0  10        215.97        202.29        28.30 o                         
 -15   0  10       2846.66       2871.45        60.05 o                         
 -14   0  10         26.13         17.23        21.65 o                         
 -13   0  10      13455.49      13264.31       178.99 o                         
 -12   0  10       1571.14       1533.21        40.17 o                         
 -11   0  10       3247.09       3238.00        40.61 o                         
 -10   0  10         63.09         37.55         9.48 o                         
  -9   0  10      12128.10      12167.60       110.89 o                         
  -8   0  10         16.27         29.11         8.76 o                         
  -7   0  10       8180.39       7701.35        76.17 o                         
  -6   0  10        485.11        506.00        13.40 o                         
  -5   0  10      15335.89      15837.00       140.61 o                         
  -4   0  10         29.63         24.11         6.50 o                         
  -3   0  10       3928.28       3688.52        36.88 o                         
  -2   0  10      11433.24      12836.85       114.49 o                         
  -1   0  10       6568.96       6082.56        71.68 o                         
   0   0  10        113.17        128.33         9.66 o                         
   1   0  10      13926.98      14986.32       155.14 o                         
   2   0  10       1933.38       2249.79        31.58 o                         
   3   0  10      12959.98      13963.59       125.25 o                         
   4   0  10       1621.60       1625.19        34.91 o                         
   5   0  10       1014.51        971.72        29.78 o                         
   6   0  10        533.04        496.58        19.70 o                         
   7   0  10        275.48        258.37        20.43 o                         
   8   0  10        558.52        461.10        30.64 o                         
   9   0  10       2593.58       2398.83        51.27 o                         
  10   0  10         13.14          7.75        21.63 o                         
  11   0  10       4172.28       4107.95        74.60 o                         
  12   0  10         22.28         17.29        24.64 o                         
  13   0  10       2362.11       2504.58        60.66 o                         
  14   0  10        319.29        332.64        51.90 o                         
 -19   1  10       1474.68       1536.22        39.08 o                         
 -18   1  10        910.49        856.83        32.20 o                         
 -17   1  10        218.95        167.13        20.94 o                         
 -16   1  10       2669.73       2529.08        40.43 o                         
 -15   1  10         57.87         30.11        16.70 o                         
 -14   1  10        876.66        831.43        25.46 o                         
 -13   1  10        542.42        558.56        19.17 o                         
 -12   1  10       2314.28       2293.52        30.89 o                         
 -11   1  10        843.26        884.59        16.75 o                         
 -10   1  10       6671.34       6619.18        49.27 o                         
  -9   1  10         27.38         27.65         6.25 o                         
  -8   1  10       1095.34       1055.84        14.15 o                         
  -7   1  10        676.18        666.29        10.49 o                         
  -6   1  10       7440.90       7386.44        48.85 o                         
  -5   1  10      12786.04      13942.81        99.97 o                         
  -4   1  10      13761.72      14346.83        96.18 o                         
  -3   1  10         79.81        102.78         6.03 o                         
  -2   1  10       2961.15       2653.06        19.97 o                         
  -1   1  10         92.72        111.65         5.35 o                         
   0   1  10       8771.81       8592.56        59.75 o                         
   1   1  10         66.81         60.23         5.44 o                         
   2   1  10      12842.08      13513.74        92.02 o                         
   3   1  10         15.70         10.42         6.06 o                         
   4   1  10       3688.91       3571.46        33.52 o                         
   5   1  10         38.79         39.97         8.06 o                         
   6   1  10       2039.96       2093.14        28.20 o                         
   7   1  10          4.56         26.24        12.20 o                         
   8   1  10        354.69        340.76        16.57 o                         
   9   1  10          0.06         -0.70        14.44 o                         
  10   1  10       1529.53       1554.10        30.88 o                         
  11   1  10         75.81         71.98        16.81 o                         
  12   1  10       2154.34       2080.38        38.10 o                         
  13   1  10         41.21         40.70        19.32 o                         
  14   1  10        937.72        964.53        51.62 o                         
 -20   2  10        314.02        320.15        50.02 o                         
 -19   2  10        199.16        198.79        25.08 o                         
 -18   2  10        863.31        777.80        32.47 o                         
 -17   2  10       1208.91       1176.66        35.38 o                         
 -16   2  10        767.49        770.49        28.60 o                         
 -15   2  10       1678.80       1652.57        32.97 o                         
 -14   2  10        631.11        599.93        20.81 o                         
 -13   2  10       1569.40       1552.12        26.15 o                         
 -12   2  10         30.05          1.56        11.16 o                         
 -11   2  10        256.50        276.59        10.46 o                         
 -10   2  10        223.07        249.43        15.28 o                         
  -9   2  10       2240.71       2479.11        23.23 o                         
  -8   2  10        562.37        690.31        18.89 o                         
  -7   2  10        433.13        421.96         9.40 o                         
  -6   2  10        876.07        897.14        11.16 o                         
  -5   2  10       4252.03       4405.28        38.65 o                         
  -4   2  10        276.26        243.69         8.58 o                         
  -3   2  10       3970.68       3908.82        32.79 o                         
  -2   2  10         60.86         44.57         4.33 o                         
  -1   2  10        653.21        449.23         9.29 o                         
   0   2  10        452.88        559.69        10.32 o                         
   1   2  10       9106.21       9403.03        65.49 o                         
   2   2  10        439.86        501.09        10.75 o                         
   3   2  10      11529.15      11737.35        81.22 o                         
   4   2  10        821.43        899.60        24.70 o                         
   5   2  10       5715.70       5623.16        43.02 o                         
   6   2  10          4.65         -5.83         7.71 o                         
   7   2  10       3919.86       3831.65        40.16 o                         
   8   2  10         79.25        114.88        14.11 o                         
   9   2  10       1775.55       1708.60        39.53 o                         
  10   2  10        423.88        377.40        21.08 o                         
  11   2  10       1496.25       1459.74        32.07 o                         
  12   2  10         12.87        -17.59        24.91 o                         
  13   2  10        700.19        606.36        28.32 o                         
  14   2  10          6.26         37.37        20.79 o                         
  15   2  10       2433.26       2556.17       105.05 o                         
 -19   3  10        253.24        228.26        35.74 o                         
 -18   3  10        473.41        513.62        27.25 o                         
 -17   3  10         89.52         67.58        24.37 o                         
 -16   3  10       1295.67       1180.33        31.67 o                         
 -15   3  10         81.63         85.23        17.31 o                         
 -14   3  10        899.14        887.12        23.04 o                         
 -13   3  10         70.97        101.42        13.13 o                         
 -12   3  10       3122.93       3052.90        33.65 o                         
 -11   3  10        672.28        677.12        17.35 o                         
 -10   3  10        861.48        878.14        15.18 o                         
  -9   3  10        123.18        119.50         8.33 o                         
  -8   3  10       1363.24       1378.18        16.70 o                         
  -7   3  10        277.90        247.85         8.90 o                         
  -6   3  10       1811.75       1767.38        17.85 o                         
  -5   3  10       1416.56       1523.12        17.30 o                         
  -4   3  10       4995.92       5155.78        35.38 o                         
  -3   3  10        792.39        792.11        10.34 o                         
  -2   3  10       1656.92       1477.26        13.81 o                         
  -1   3  10        378.23        341.91         8.78 o                         
   0   3  10       9725.51      10137.40        70.18 o                         
   1   3  10        471.31        557.71        13.05 o                         
   2   3  10       1189.48       1299.29        17.43 o                         
   3   3  10        404.58        446.25        16.71 o                         
   4   3  10       3896.76       3909.48        32.08 o                         
   5   3  10        506.63        555.58        13.28 o                         
   6   3  10       3046.74       2964.15        33.57 o                         
   7   3  10        672.55        655.49        19.11 o                         
   8   3  10       2582.57       2604.82        39.17 o                         
   9   3  10         51.99         50.07        14.97 o                         
  10   3  10        100.03        124.38        16.98 o                         
  11   3  10       1063.76       1085.29        32.85 o                         
  12   3  10       2421.78       2260.26        39.99 o                         
  13   3  10         41.28         57.50        19.84 o                         
  14   3  10        601.87        522.13        28.87 o                         
  15   3  10         84.15        145.07        53.77 o                         
 -18   4  10        177.60        213.18        28.39 o                         
 -17   4  10        300.24        314.04        47.49 o                         
 -16   4  10         22.37         24.32        20.34 o                         
 -15   4  10       1143.20       1069.59        37.23 o                         
 -14   4  10         13.76         18.58        13.91 o                         
 -13   4  10        869.87        861.45        22.33 o                         
 -12   4  10       1289.02       1225.28        22.93 o                         
 -11   4  10        518.37        496.33        16.50 o                         
 -10   4  10        150.48        151.36         9.75 o                         
  -9   4  10        592.48        588.18        15.63 o                         
  -8   4  10        500.13        450.63        12.37 o                         
  -7   4  10        345.81        326.27        10.98 o                         
  -6   4  10          1.55         11.70         6.70 o                         
  -5   4  10       2146.60       2221.81        22.86 o                         
  -4   4  10          1.18         -0.66         5.98 o                         
  -3   4  10        770.05        780.04        13.88 o                         
  -2   4  10       1341.62       1480.58        17.25 o                         
  -1   4  10        132.15        173.84         8.16 o                         
   0   4  10          7.07          9.47         6.01 o                         
   1   4  10        216.27        231.48         7.98 o                         
   2   4  10       2346.53       2485.39        22.88 o                         
   3   4  10       2330.35       2469.01        33.06 o                         
   4   4  10         12.55         20.38         7.66 o                         
   5   4  10       1078.85       1012.11        16.19 o                         
   6   4  10         27.54         29.79         9.99 o                         
   7   4  10        484.05        463.56        16.59 o                         
   8   4  10        415.99        354.98        16.09 o                         
   9   4  10         40.22         17.88        15.29 o                         
  10   4  10        615.95        642.28        25.79 o                         
  11   4  10        586.18        545.66        24.68 o                         
  12   4  10         16.18         -3.72        18.78 o                         
  13   4  10        343.61        333.59        23.26 o                         
  14   4  10         49.84         58.31        21.85 o                         
 -18   5  10         95.40        134.72        28.50 o                         
 -17   5  10        244.22        271.90        23.11 o                         
 -16   5  10         17.01         18.86        19.32 o                         
 -15   5  10          1.63         12.76        17.77 o                         
 -14   5  10        290.42        290.72        19.13 o                         
 -13   5  10          4.10         14.89        15.49 o                         
 -12   5  10        341.94        322.23        15.40 o                         
 -11   5  10         60.54         47.15        11.06 o                         
 -10   5  10         46.52         19.63        10.16 o                         
  -9   5  10        191.19        198.03         9.93 o                         
  -8   5  10        917.74        925.18        15.43 o                         
  -7   5  10        252.30        266.72         9.92 o                         
  -6   5  10        830.23        847.60        13.92 o                         
  -5   5  10        481.88        548.93        12.29 o                         
  -4   5  10          9.21         33.32         6.79 o                         
  -3   5  10       1169.75       1143.17        14.73 o                         
  -2   5  10          2.58         15.11         5.45 o                         
  -1   5  10          0.98         -0.14         5.44 o                         
   0   5  10        766.86        785.14        11.86 o                         
   1   5  10        386.66        356.37        11.67 o                         
   2   5  10         39.20         27.24         7.44 o                         
   3   5  10          3.06         13.10         7.61 o                         
   4   5  10        257.98        253.85        11.45 o                         
   5   5  10        259.75        264.44        10.82 o                         
   6   5  10        409.06        373.11        15.51 o                         
   7   5  10        294.41        323.37        13.33 o                         
   8   5  10        241.41        226.55        15.01 o                         
   9   5  10        649.02        672.16        30.50 o                         
  10   5  10        165.02        179.91        18.44 o                         
  11   5  10        354.91        339.46        26.17 o                         
  12   5  10        216.72        291.54        22.07 o                         
  13   5  10         10.36         30.06        20.77 o                         
  14   5  10         15.79         36.44        26.66 o                         
 -18   6  10          2.12         23.76        41.27 o                         
 -17   6  10        571.07        495.72        26.25 o                         
 -16   6  10          9.63        -11.32        19.81 o                         
 -15   6  10        200.08        218.52        21.14 o                         
 -14   6  10          8.57         -7.95        17.56 o                         
 -13   6  10         21.43         34.96        16.96 o                         
 -12   6  10          3.36          5.81        13.59 o                         
 -11   6  10       1203.44       1183.46        23.52 o                         
 -10   6  10       1814.26       1782.21        23.77 o                         
  -9   6  10        679.17        712.03        18.67 o                         
  -8   6  10        433.60        441.05        15.03 o                         
  -7   6  10        932.24        906.34        16.99 o                         
  -6   6  10       2096.45       2027.24        26.84 o                         
  -5   6  10         17.70         31.92         7.50 o                         
  -4   6  10        111.03        119.73         7.95 o                         
  -3   6  10        419.31        433.67        12.02 o                         
  -2   6  10        202.35        181.12         8.34 o                         
  -1   6  10        668.30        737.86        12.07 o                         
   0   6  10          8.38         12.69         7.27 o                         
   1   6  10       1182.29       1178.69        19.44 o                         
   2   6  10        441.09        445.57        13.17 o                         
   3   6  10         23.28         32.03         8.44 o                         
   4   6  10        181.17        147.67         9.82 o                         
   5   6  10        312.64        297.65        11.56 o                         
   6   6  10         61.22         39.32        10.99 o                         
   7   6  10        624.31        680.10        21.41 o                         
   8   6  10         30.53         41.32        13.89 o                         
   9   6  10        405.49        390.27        18.40 o                         
  10   6  10        249.91        227.53        19.40 o                         
  11   6  10         83.74         57.63        19.10 o                         
  12   6  10         36.44         50.82        20.26 o                         
  13   6  10         67.43         55.84        21.82 o                         
  14   6  10        358.63        342.66        47.52 o                         
 -18   7  10        525.64        621.53        65.03 o                         
 -17   7  10         30.88         13.88        22.77 o                         
 -16   7  10        156.01        167.36        22.66 o                         
 -15   7  10        176.67        177.53        21.45 o                         
 -14   7  10        382.01        366.84        22.14 o                         
 -13   7  10        390.15        365.84        20.89 o                         
 -12   7  10        990.38        963.99        27.28 o                         
 -11   7  10        775.21        810.38        23.26 o                         
 -10   7  10        296.98        316.06        14.29 o                         
  -9   7  10         41.22         30.15        11.08 o                         
  -8   7  10       2293.58       2260.76        26.75 o                         
  -7   7  10        110.33        103.62        10.67 o                         
  -6   7  10         46.23         55.74         9.81 o                         
  -5   7  10        314.20        288.58        11.98 o                         
  -4   7  10       2260.22       2280.78        24.89 o                         
  -3   7  10          4.02          5.11         8.61 o                         
  -2   7  10        983.58        998.01        16.86 o                         
  -1   7  10          1.88         -4.01         8.36 o                         
   0   7  10        544.32        527.35        14.76 o                         
   1   7  10        320.39        381.02        13.20 o                         
   2   7  10       2160.56       2046.74        22.38 o                         
   3   7  10          1.57         -8.96         8.96 o                         
   4   7  10       3042.05       3025.75        28.93 o                         
   5   7  10        114.33         89.54        10.60 o                         
   6   7  10       2113.51       2128.03        27.07 o                         
   7   7  10         64.49         52.05        12.55 o                         
   8   7  10       1534.62       1586.99        35.89 o                         
   9   7  10        726.90        719.46        24.76 o                         
  10   7  10        958.35        955.10        30.01 o                         
  11   7  10          4.82         37.62        22.28 o                         
  12   7  10        613.78        623.42        34.14 o                         
  13   7  10        104.02        197.19        41.89 o                         
 -17   8  10        754.34        884.15        68.78 o                         
 -16   8  10        213.09        244.37        33.00 o                         
 -15   8  10        724.01        810.87        32.88 o                         
 -14   8  10        300.71        319.30        22.71 o                         
 -13   8  10       1007.19       1078.91        31.65 o                         
 -12   8  10       1044.89       1051.78        44.40 o                         
 -11   8  10       2666.38       2535.40        34.67 o                         
 -10   8  10        674.73        656.10        18.97 o                         
  -9   8  10        888.76        865.89        27.59 o                         
  -8   8  10         25.49         33.50        11.32 o                         
  -7   8  10       3176.51       3058.63        31.87 o                         
  -6   8  10         75.07         49.16        10.91 o                         
  -5   8  10        222.46        227.51        11.68 o                         
  -4   8  10       3008.34       2853.37        29.57 o                         
  -3   8  10       3547.49       3413.16        33.13 o                         
  -2   8  10       1375.68       1415.06        20.51 o                         
  -1   8  10       5067.34       4792.79        46.50 o                         
   0   8  10         11.65         23.39        11.20 o                         
   1   8  10       1596.66       1577.12        21.56 o                         
   2   8  10         30.14         20.84        11.09 o                         
   3   8  10        931.06       1001.42        19.33 o                         
   4   8  10       2022.53       2039.22        34.56 o                         
   5   8  10       1787.81       1782.81        29.85 o                         
   6   8  10         43.35         36.63        15.02 o                         
   7   8  10       2669.72       2660.65        35.17 o                         
   8   8  10          7.81         13.35        15.04 o                         
   9   8  10       1376.05       1417.88        33.10 o                         
  10   8  10         48.12         70.25        20.00 o                         
  11   8  10        511.55        554.41        29.40 o                         
  12   8  10         21.13         32.54        24.91 o                         
  13   8  10        576.70        658.07        75.66 o                         
 -16   9  10        944.88       1099.30        44.09 o                         
 -15   9  10         54.31         41.46        22.46 o                         
 -14   9  10        785.67        855.86        32.95 o                         
 -13   9  10        296.36        303.64        22.67 o                         
 -12   9  10        886.76        957.60        27.98 o                         
 -11   9  10        164.50        154.59        16.56 o                         
 -10   9  10       2308.79       2225.50        32.71 o                         
  -9   9  10        280.47        243.26        14.23 o                         
  -8   9  10       1825.84       1780.67        25.33 o                         
  -7   9  10        775.17        739.68        19.02 o                         
  -6   9  10       6020.84       5833.59        50.95 o                         
  -5   9  10        279.20        264.97        18.18 o                         
  -4   9  10       4189.24       4136.68        42.27 o                         
  -3   9  10       1924.20       1939.45        24.78 o                         
  -2   9  10       9849.07       9421.02        82.09 o                         
  -1   9  10         37.17         17.44        11.99 o                         
   0   9  10       4100.53       4006.29        47.18 o                         
   1   9  10          4.93        -14.04        14.04 o                         
   2   9  10       4476.58       4470.39        51.72 o                         
   3   9  10       1047.07       1151.24        23.32 o                         
   4   9  10       1556.04       1625.13        27.95 o                         
   5   9  10         24.17         22.58        14.00 o                         
   6   9  10       1722.10       1793.56        33.54 o                         
   7   9  10        195.04        194.10        18.88 o                         
   8   9  10       1547.27       1685.53        34.30 o                         
   9   9  10        719.13        746.76        34.28 o                         
  10   9  10        531.87        554.53        48.46 o                         
  11   9  10         24.83         88.53        29.61 o                         
  12   9  10        594.21        624.04        63.78 o                         
 -15  10  10        765.63        743.08        41.72 o                         
 -14  10  10         49.87         41.92        24.91 o                         
 -13  10  10        505.23        550.05        24.89 o                         
 -12  10  10        417.46        439.87        23.23 o                         
 -11  10  10       2401.77       2312.44        35.02 o                         
 -10  10  10         61.35         45.03        15.90 o                         
  -9  10  10       1720.62       1736.93        26.81 o                         
  -8  10  10         77.75         86.36        13.76 o                         
  -7  10  10       3175.01       3014.13        44.28 o                         
  -6  10  10        215.70        189.27        19.80 o                         
  -5  10  10       1498.81       1448.47        25.71 o                         
  -4  10  10       3040.75       2938.66        37.12 o                         
  -3  10  10       3048.88       3035.99        40.60 o                         
  -2  10  10       1625.06       1602.23        29.66 o                         
  -1  10  10       5732.98       5684.15        62.35 o                         
   0  10  10        165.45        139.11        16.54 o                         
   1  10  10       3325.08       3370.42        43.91 o                         
   2  10  10         89.77         79.53        18.05 o                         
   3  10  10       5220.94       5241.59        59.93 o                         
   4  10  10         86.39         73.48        14.93 o                         
   5  10  10       2481.09       2510.28        72.82 o                         
   6  10  10         25.10         39.27        17.74 o                         
   7  10  10       1245.07       1296.39        32.10 o                         
   8  10  10         57.91          7.40        29.42 o                         
   9  10  10       1994.17       2110.12        47.66 o                         
  10  10  10        344.90        404.40        28.56 o                         
  11  10  10       1024.06       1121.68        61.28 o                         
 -14  11  10        417.93        378.92        58.78 o                         
 -13  11  10        123.52        110.22        23.19 o                         
 -12  11  10       1045.34       1150.05        51.85 o                         
 -11  11  10        377.77        386.70        23.67 o                         
 -10  11  10        799.07        855.33        30.38 o                         
  -9  11  10        581.77        607.04        23.67 o                         
  -8  11  10       1086.49       1125.67        26.45 o                         
  -7  11  10       1254.96       1168.08        27.14 o                         
  -6  11  10       1658.38       1652.31        29.10 o                         
  -5  11  10        134.54        129.24        15.41 o                         
  -4  11  10        281.77        296.53        19.49 o
[truncated: 317,766 more chars]
