# Supplementary material for: Synthesis and crystallographic characterization of di­phenyl­amide rare-earth metal complexes Ln(NPh2)3(THF)2 and [(Ph2N)2 Ln(μ-NPh2)]2
Source: Acta Crystallogr E Crystallogr Commun. 2020 Aug 14;76(Pt 9):1447–53. doi: 10.1107/S2056989020009998 (PMC7472762; doi:10.1107/S2056989020009998)
Supplement: Supplementary file 3 [file e-76-01447-1-Ersup8.hkl]

data_1-Er                                                                       
_shelx_title ' ctp21 in P2(1)/n'                                                
_shelx_refln_list_code          4                                               
_shelx_F_calc_maximum      395.44                                               
_exptl_crystal_F_000      1660.00                                               
_reflns_d_resolution_high  0.7278                                               
                                                                                
loop_                                                                           
 _space_group_symop_operation_xyz                                               
 'x, y, z'                                                                      
 '-x+1/2, y+1/2, -z+1/2'                                                        
 '-x, -y, -z'                                                                   
 'x-1/2, -y-1/2, z-1/2'                                                         
                                                                                
_cell_length_a    12.0946                                                       
_cell_length_b    19.1086                                                       
_cell_length_c    16.3609                                                       
_cell_angle_alpha  90.000                                                       
_cell_angle_beta   91.370                                                       
_cell_angle_gamma  90.000                                                       
                                                                                
_shelx_F_squared_multiplier     1.000                                           
                                                                                
loop_                                                                           
 _refln_index_h                                                                 
 _refln_index_k                                                                 
 _refln_index_l                                                                 
 _refln_F_squared_calc                                                          
 _refln_F_squared_meas                                                          
 _refln_F_squared_sigma                                                         
 _refln_observed_status                                                         
   2   0   0      72871.41      72933.98       651.39 o                         
   4   0   0      65762.45      68209.43       607.18 o                         
   6   0   0       1522.87       1510.53        24.06 o                         
   8   0   0        739.68        698.49        20.95 o                         
  10   0   0       3262.79       3336.62        53.10 o                         
  12   0   0       3147.70       3301.78        58.40 o                         
  14   0   0       4234.59       4325.17       131.76 o                         
   1   1   0       6182.40       6508.89        53.38 o                         
   2   1   0        617.64        533.72         9.62 o                         
   3   1   0      54814.32      56800.61       384.98 o                         
   4   1   0      29154.26      28732.20       194.31 o                         
   5   1   0       2123.64       2223.64        23.39 o                         
   6   1   0      22462.31      21577.76       149.63 o                         
   7   1   0         46.45         86.09         9.78 o                         
   8   1   0      22689.57      23085.62       176.60 o                         
   9   1   0         74.31         82.09         6.51 o                         
  10   1   0       7559.87       7349.99        67.37 o                         
  11   1   0         90.65         76.56         9.05 o                         
  12   1   0       3288.31       3178.24        39.56 o                         
  13   1   0         16.29          8.27         8.72 o                         
  14   1   0        904.26        933.75        30.93 o                         
  15   1   0        180.07        191.67        17.57 o                         
   0   2   0     124476.14     115969.93      1207.29 o                         
   1   2   0        784.27        723.82         6.32 o                         
   2   2   0      81859.99      84275.25       568.07 o                         
   3   2   0       4507.47       5029.77        39.84 o                         
   4   2   0      22430.15      22677.29       154.62 o                         
   5   2   0       1675.73       1628.98        16.18 o                         
   6   2   0        438.89        368.14        11.40 o                         
   7   2   0       2303.98       2123.35        21.61 o                         
   8   2   0        669.70        747.70        15.28 o                         
   9   2   0       5112.57       4876.08        43.94 o                         
  10   2   0       1187.48       1253.73        20.91 o                         
  11   2   0       2256.96       2170.68        30.26 o                         
  12   2   0       4268.80       4304.10        53.37 o                         
  13   2   0          5.07          6.90         8.85 o                         
  14   2   0       3294.98       3290.76        49.07 o                         
  15   2   0          0.19         -8.72        11.54 o                         
  16   2   0       2438.40       2431.99       133.35 o                         
   1   3   0       9289.81       9958.60        92.76 o                         
   2   3   0      17904.21      18666.95       192.20 o                         
   3   3   0      10441.38      11019.08        71.60 o                         
   4   3   0       3624.72       3458.39        25.55 o                         
   5   3   0      14954.08      15466.41       108.50 o                         
   6   3   0      24423.22      24290.05       167.98 o                         
   7   3   0        625.07        479.08        10.70 o                         
   8   3   0      17960.35      17549.79       126.12 o                         
   9   3   0          5.59         10.30         4.83 o                         
  10   3   0       8570.17       8391.24        74.81 o                         
  11   3   0        420.82        481.34        16.09 o                         
  12   3   0       1954.58       1939.00        40.55 o                         
  13   3   0        702.92        711.72        23.10 o                         
  14   3   0        331.12        349.91        39.28 o                         
  15   3   0       1404.21       1514.24        39.63 o                         
  16   3   0         40.72         61.91        34.92 o                         
   0   4   0      11374.50      12635.46       114.88 o                         
   1   4   0       2356.17       2623.72        19.68 o                         
   2   4   0       3788.84       3934.56        38.24 o                         
   3   4   0       1358.34       1337.83        12.47 o                         
   4   4   0       2857.53       2821.91        21.74 o                         
   5   4   0       3602.60       3392.77        34.42 o                         
   6   4   0       4141.67       4067.04        40.08 o                         
   7   4   0      10027.35       9752.75        78.89 o                         
   8   4   0       1268.01       1325.79        19.82 o                         
   9   4   0       9330.18       9160.32        78.70 o                         
  10   4   0        149.62        154.80        10.89 o                         
  11   4   0       4084.99       3902.49        48.67 o                         
  12   4   0       2712.68       2636.10        39.60 o                         
  13   4   0        227.20        204.15        14.29 o                         
  14   4   0       2135.81       2231.96        39.81 o                         
  15   4   0         18.36         23.08        11.86 o                         
  16   4   0       2275.32       2228.80       112.71 o                         
   1   5   0       4130.75       4117.83        29.28 o                         
   2   5   0      20873.93      22752.10       144.51 o                         
   3   5   0      11893.84      11524.31        93.54 o                         
   4   5   0      14175.52      15066.59        99.08 o                         
   5   5   0       3251.07       3571.86        36.96 o                         
   6   5   0      12818.91      12952.39        86.74 o                         
   7   5   0       2170.70       2216.81        22.92 o                         
   8   5   0       9566.14       9231.88        71.57 o                         
   9   5   0         27.86         40.99         5.51 o                         
  10   5   0       7048.89       6887.88        71.25 o                         
  11   5   0       2365.96       2430.15        36.30 o                         
  12   5   0       1287.72       1381.31        38.60 o                         
  13   5   0       1848.29       1875.10        55.75 o                         
  14   5   0         85.79         74.79        12.25 o                         
  15   5   0       1826.51       1865.69        38.95 o                         
  16   5   0        109.95         92.07        27.07 o                         
   0   6   0        229.78        294.46         9.17 o                         
   1   6   0       2894.42       3297.68        36.44 o                         
   2   6   0       3270.43       3304.66        24.91 o                         
   3   6   0       9743.36      10284.18        75.28 o                         
   4   6   0       2115.48       2061.98        20.94 o                         
   5   6   0      19254.74      18717.13       123.01 o                         
   6   6   0       2380.62       2578.60        22.35 o                         
   7   6   0      25405.60      26040.67       181.85 o                         
   8   6   0         49.39         49.72         4.63 o                         
   9   6   0       7057.51       6771.77        68.84 o                         
  10   6   0        668.22        596.70        17.57 o                         
  11   6   0       3424.07       3290.00        44.12 o                         
  12   6   0        801.94        777.93        22.76 o                         
  13   6   0        481.09        469.33        20.51 o                         
  14   6   0       1424.23       1437.17        32.85 o                         
  15   6   0         14.72         18.16        11.18 o                         
  16   6   0       1109.64       1154.09        58.34 o                         
   1   7   0      51313.75      51500.57       354.02 o                         
   2   7   0       3046.87       3274.94        27.14 o                         
   3   7   0      19845.04      19551.19       126.74 o                         
   4   7   0       5728.23       5960.69        45.74 o                         
   5   7   0      13798.01      14728.01        97.87 o                         
   6   7   0       7298.70       7513.54        54.12 o                         
   7   7   0        140.31        160.95        12.56 o                         
   8   7   0       2813.36       2773.45        31.54 o                         
   9   7   0        102.77         80.10         7.90 o                         
  10   7   0       1748.15       1656.92        28.13 o                         
  11   7   0       4503.30       4557.30        55.06 o                         
  12   7   0        371.72        303.03        16.44 o                         
  13   7   0       3585.19       3586.51        50.78 o                         
  14   7   0         56.93         35.38        11.66 o                         
  15   7   0       1963.47       1969.41        41.09 o                         
   0   8   0        713.10        690.43        14.71 o                         
   1   8   0       1504.64       1446.68        16.09 o                         
   2   8   0        320.32        260.19         6.17 o                         
   3   8   0      21334.61      21759.55       173.25 o                         
   4   8   0        261.61        214.19         5.79 o                         
   5   8   0      35895.79      35890.12       229.31 o                         
   6   8   0       1287.48       1295.33        15.25 o                         
   7   8   0      18288.96      18393.20       143.84 o                         
   8   8   0         51.00         34.54         5.40 o                         
   9   8   0      10456.04      10111.69        87.33 o                         
  10   8   0        129.11        130.75        10.44 o                         
  11   8   0       2469.64       2438.45        45.57 o                         
  12   8   0        297.19        294.59        21.05 o                         
  13   8   0       1033.15       1074.98        28.44 o                         
  14   8   0        338.81        278.29        20.06 o                         
  15   8   0         56.97         65.50        17.83 o                         
   1   9   0      46339.94      47157.68       324.98 o                         
   2   9   0       2003.46       2251.10        22.60 o                         
   3   9   0      16891.82      16280.91       101.96 o                         
   4   9   0        111.25        105.64         5.03 o                         
   5   9   0      10357.56      10390.14        72.35 o                         
   6   9   0          8.24         17.50         3.55 o                         
   7   9   0        689.56        686.92        14.22 o                         
   8   9   0       1311.30       1369.02        21.26 o                         
   9   9   0       1969.99       1941.14        27.21 o                         
  10   9   0         11.69         16.51         7.28 o                         
  11   9   0       4887.28       4723.08        51.96 o                         
  12   9   0          0.77         12.94         9.57 o                         
  13   9   0       5854.63       5741.61        78.90 o                         
  14   9   0         99.28        103.83        20.16 o                         
  15   9   0       1993.92       2074.81       107.95 o                         
   0  10   0      13071.42      14368.83       136.64 o                         
   1  10   0       2120.40       2073.35        19.39 o                         
   2  10   0         10.53         25.03         2.88 o                         
   3  10   0       4346.82       4151.00        37.88 o                         
   4  10   0         62.88         84.08         4.33 o                         
   5  10   0      21906.67      22300.60       157.75 o                         
   6  10   0        352.68        349.11        13.52 o                         
   7  10   0       8960.90       8714.62        75.76 o                         
   8  10   0        111.30        106.36         7.72 o                         
   9  10   0      10695.61      10519.80        91.71 o                         
  10  10   0          7.34         10.07         7.29 o                         
  11  10   0       5844.82       5667.57        67.82 o                         
  12  10   0        115.51        102.36        19.47 o                         
  13  10   0       1166.03       1230.51        42.39 o                         
  14  10   0         35.31         47.60        13.74 o                         
   1  11   0      24061.93      24424.94       159.35 o                         
   2  11   0       1630.85       1866.34        19.79 o                         
   3  11   0      17984.41      18482.66       123.04 o                         
   4  11   0        775.26        788.62        12.06 o                         
   5  11   0      10131.61      10196.18        78.40 o                         
   6  11   0        988.93        954.84        21.18 o                         
   7  11   0         13.96         14.87         4.86 o                         
   8  11   0        296.45        314.99        13.37 o                         
   9  11   0       1249.82       1167.53        24.34 o                         
  10  11   0       1384.01       1370.00        31.61 o                         
  11  11   0       2612.80       2504.20        59.80 o                         
  12  11   0        103.16        110.97        14.04 o                         
  13  11   0       3290.73       3423.86        58.67 o                         
  14  11   0        106.69         60.92        14.18 o                         
   0  12   0        256.85        261.77        19.93 o                         
   1  12   0        681.83        645.12        10.26 o                         
   2  12   0       1096.15        981.64        16.18 o                         
   3  12   0       3402.75       3296.88        30.66 o                         
   4  12   0        923.22        973.13        14.71 o                         
   5  12   0       4726.03       4546.90        45.27 o                         
   6  12   0       1598.62       1662.82        23.54 o                         
   7  12   0       7040.78       6824.81        70.95 o                         
   8  12   0          2.44          7.69         6.84 o                         
   9  12   0       9514.51       9422.72        94.50 o                         
  10  12   0        238.71        186.21        15.05 o                         
  11  12   0       3343.59       3468.23        55.73 o                         
  12  12   0        791.20        782.43        32.77 o                         
  13  12   0        755.10        818.56        31.20 o                         
  14  12   0        208.50        230.18        42.86 o                         
   1  13   0      11667.12      12001.25        84.32 o                         
   2  13   0       1511.54       1508.42        19.44 o                         
   3  13   0      13547.23      13756.83       111.86 o                         
   4  13   0       1841.06       1807.81        24.63 o                         
   5  13   0       5828.30       5761.68        55.20 o                         
   6  13   0       5268.26       5224.47        52.43 o                         
   7  13   0         35.14         54.64         8.14 o                         
   8  13   0       1016.09       1075.00        24.05 o                         
   9  13   0        151.75        138.27        14.30 o                         
  10  13   0       1762.76       1832.47        39.41 o                         
  11  13   0       1132.08       1024.73        30.82 o                         
  12  13   0        607.05        550.17        26.14 o                         
  13  13   0       1305.99       1406.84        38.16 o                         
   0  14   0      20022.47      20461.28       226.64 o                         
   1  14   0        877.45        815.85        17.33 o                         
   2  14   0       7958.89       7865.27        64.10 o                         
   3  14   0       2290.40       2212.65        28.19 o                         
   4  14   0       5327.10       5292.08        55.26 o                         
   5  14   0       2282.74       2225.82        30.65 o                         
   6  14   0        434.08        483.37        20.56 o                         
   7  14   0       7694.64       7456.96        78.21 o                         
   8  14   0        701.33        704.72        20.83 o                         
   9  14   0       4253.52       4314.46        55.04 o                         
  10  14   0        522.25        490.50        23.26 o                         
  11  14   0       1582.65       1569.93        52.93 o                         
  12  14   0        717.98        683.99        28.49 o                         
  13  14   0        419.19        355.28        24.06 o                         
   1  15   0       3601.94       3514.04        38.66 o                         
   2  15   0       1267.32       1200.10        23.24 o                         
   3  15   0       2279.61       2139.02        32.77 o                         
   4  15   0       8604.08       8426.67        76.26 o                         
   5  15   0        569.66        591.56        15.88 o                         
   6  15   0       6780.24       6543.41        71.06 o                         
   7  15   0        446.78        470.00        18.52 o                         
   8  15   0       3152.43       3204.16        45.20 o                         
   9  15   0         45.03         65.92        10.29 o                         
  10  15   0       1729.77       1734.75        38.44 o                         
  11  15   0        568.11        590.31        27.16 o                         
  12  15   0       1021.30       1033.42        34.04 o                         
  13  15   0        749.91        833.42        68.26 o                         
   0  16   0      16919.24      16686.72       191.48 o                         
   1  16   0        902.90        822.86        21.88 o                         
   2  16   0      12652.29      12697.92       202.98 o                         
   3  16   0       1464.75       1428.72        26.31 o                         
   4  16   0       6645.80       6707.86        71.66 o                         
   5  16   0       2657.78       2672.66        38.59 o                         
   6  16   0        339.03        351.50        18.55 o                         
   7  16   0       2260.24       2179.20        36.08 o                         
   8  16   0         40.20         42.03         9.35 o                         
   9  16   0       1313.84       1329.39        30.11 o                         
  10  16   0        411.94        430.43        21.37 o                         
  11  16   0        638.78        580.56        28.77 o                         
  12  16   0       1075.42       1061.29        36.71 o                         
   1  17   0        483.39        458.09        19.62 o                         
   2  17   0       3633.21       3544.51        59.02 o                         
   3  17   0         31.00         23.72         7.42 o                         
   4  17   0       4017.75       3826.68        48.90 o                         
   5  17   0        164.87        175.26        12.10 o                         
   6  17   0       7611.47       7564.05        92.06 o                         
   7  17   0          1.58         -3.34         9.43 o                         
   8  17   0       5516.05       5506.33        75.32 o                         
   9  17   0          1.11          6.82        10.60 o                         
  10  17   0       2660.10       2748.18        46.25 o                         
  11  17   0        213.81        185.84        21.19 o                         
   0  18   0       6448.16       6522.76       113.31 o                         
   1  18   0          1.67          5.27         6.84 o                         
   2  18   0       9571.34       9655.72        96.64 o                         
   3  18   0        736.00        750.77        21.05 o                         
   4  18   0       2863.94       2792.52        41.08 o                         
   5  18   0        211.54        210.82        17.97 o                         
   6  18   0        394.06        412.11        45.14 o                         
   7  18   0        307.79        302.95        19.35 o                         
   8  18   0         39.28         31.87        11.71 o                         
   9  18   0          4.61         -1.17        11.02 o                         
  10  18   0        537.90        568.78        29.56 o                         
  11  18   0         18.98         -1.59        30.16 o                         
   1  19   0         19.45         23.60         9.18 o                         
   2  19   0       1165.69       1131.31        29.00 o                         
   3  19   0         34.53         25.29         8.46 o                         
   4  19   0       5699.51       5546.52        89.05 o                         
   5  19   0        185.10        164.70        12.84 o                         
   6  19   0       4258.85       4121.48        63.27 o                         
   7  19   0          0.66         -9.11        10.00 o                         
   8  19   0       2596.56       2677.81        51.15 o                         
   9  19   0         43.51         39.15        13.38 o                         
  10  19   0       2623.22       2798.69        55.05 o                         
   0  20   0       6969.95       6979.18       124.00 o                         
   1  20   0         10.79          8.15         9.62 o                         
   2  20   0       3604.58       3757.30        57.29 o                         
   3  20   0          1.14         -8.03         8.03 o                         
   4  20   0       2292.41       2354.76        39.34 o                         
   5  20   0          5.83          7.45        10.42 o                         
   6  20   0        375.32        373.31        23.14 o                         
   7  20   0        742.42        794.50        30.15 o                         
   8  20   0        157.42        135.38        16.10 o                         
   9  20   0         66.07         41.31        14.15 o                         
  10  20   0        477.73        539.74        55.56 o                         
   1  21   0        487.93        507.84        37.62 o                         
   2  21   0        742.23        746.50        26.69 o                         
   3  21   0        191.13        181.49        15.78 o                         
   4  21   0       2494.80       2304.73        40.08 o                         
   5  21   0        156.13        131.03        15.68 o                         
   6  21   0       1937.96       2026.08        44.03 o                         
   7  21   0         36.07         50.83        13.64 o                         
   8  21   0       2226.76       2364.90        50.34 o                         
   9  21   0         30.38        -17.46        23.81 o                         
   0  22   0       2180.90       2247.18       112.71 o                         
   1  22   0          8.38         10.37        10.37 o                         
   2  22   0       3085.40       3127.80        63.01 o                         
   3  22   0        187.25        202.03        16.59 o                         
   4  22   0       1394.37       1436.34        36.77 o                         
   5  22   0        745.42        745.87        42.39 o                         
   6  22   0        124.87        145.92        17.00 o                         
   7  22   0       1196.16       1220.77        37.49 o                         
   8  22   0         30.43          6.06        18.29 o                         
   1  23   0       1679.63       1788.72        59.34 o                         
   2  23   0        224.84        210.91        17.79 o                         
   3  23   0        622.83        614.84        27.19 o                         
   4  23   0        759.22        758.06        29.92 o                         
   5  23   0        302.50        330.06        25.42 o                         
   6  23   0       1096.51       1167.22        43.51 o                         
   7  23   0         27.39         49.21        30.16 o                         
   0  24   0        919.90        990.03        47.11 o                         
   1  24   0        164.20        187.61        17.53 o                         
   2  24   0        923.00        958.09        33.24 o                         
   3  24   0        179.78        184.69        17.63 o                         
   4  24   0        501.38        532.09        37.73 o                         
   1  25   0       1339.23       1469.15        61.76 o                         
   2  25   0         44.74         50.80        26.99 o                         
   3  25   0       1454.63       1506.50        77.79 o                         
 -15   0   1        687.08        618.91        47.62 o                         
 -13   0   1        387.79        383.76        69.05 o                         
 -11   0   1        602.30        564.67        23.17 o                         
  -9   0   1        591.75        562.29        19.38 o                         
  -7   0   1       7319.28       7403.50        74.56 o                         
  -5   0   1      42718.93      44878.57       399.83 o                         
  -3   0   1       7887.17       7993.24        74.38 o                         
  -1   0   1      79159.66      78766.73       894.53 o                         
   1   0   1      31645.53      32929.14       339.11 o                         
   3   0   1      11054.80      11530.35       105.13 o                         
   5   0   1      11605.15      11652.21       108.63 o                         
   7   0   1      25329.66      25200.92       268.54 o                         
   9   0   1      15258.52      15373.12       235.01 o                         
  11   0   1      10467.85      10397.92       129.20 o                         
  13   0   1       8071.33       7961.25       123.82 o                         
  15   0   1       2485.57       2579.09        70.10 o                         
 -16   1   1         29.10         57.15        50.80 o                         
 -15   1   1       1893.82       1960.93        43.78 o                         
 -14   1   1        289.86        280.23        19.93 o                         
 -13   1   1       6855.23       6721.27        75.62 o                         
 -12   1   1         12.80          0.14         7.19 o                         
 -11   1   1      13268.32      13092.60       110.90 o                         
 -10   1   1        381.26        395.62        12.70 o                         
  -9   1   1      10712.28      10574.25        88.76 o                         
  -8   1   1       1085.99       1077.33        20.41 o                         
  -7   1   1       6797.88       6777.47        48.68 o                         
  -6   1   1        795.91        994.77        16.75 o                         
  -5   1   1       2051.75       1912.57        25.68 o                         
  -4   1   1       1242.56       1238.19        11.85 o                         
  -3   1   1       7791.18       8348.00        58.69 o                         
  -2   1   1       7714.00       8776.23        60.41 o                         
  -1   1   1      32696.26      35172.91       239.81 o                         
   0   1   1       5427.82       5065.04       153.58 o                         
   1   1   1      81489.62      82960.58       520.48 o                         
   2   1   1        216.28        236.43         5.44 o                         
   3   1   1     103956.85     105167.90       767.41 o                         
   4   1   1       1449.67       1397.47        17.04 o                         
   5   1   1      43109.20      44003.00       296.48 o                         
   6   1   1         27.68         19.07         2.60 o                         
   7   1   1      24418.16      24758.22       171.81 o                         
   8   1   1       1237.58       1325.76        18.99 o                         
   9   1   1       5373.79       5573.75        52.58 o                         
  10   1   1       1249.76       1247.20        20.82 o                         
  11   1   1        133.81        125.74        13.37 o                         
  12   1   1         62.06         53.77         8.11 o                         
  13   1   1        413.32        443.61        19.53 o                         
  14   1   1        165.79        145.78        13.72 o                         
  15   1   1        526.15        606.22        28.18 o                         
 -16   2   1        242.90        173.03        44.45 o                         
 -15   2   1        747.93        777.69        30.42 o                         
 -14   2   1        318.70        310.82        19.89 o                         
 -13   2   1        333.24        356.10        26.14 o                         
 -12   2   1         43.79         52.67         9.16 o                         
 -11   2   1        860.30        784.75        27.61 o                         
 -10   2   1        261.38        263.79        11.29 o                         
  -9   2   1       3021.69       2987.47        33.42 o                         
  -8   2   1       2127.43       2054.70        22.50 o                         
  -7   2   1       9347.59       9405.52        70.90 o                         
  -6   2   1        243.31        268.46         7.03 o                         
  -5   2   1      50020.33      50419.82       316.82 o                         
  -4   2   1      11523.04      12066.18        78.88 o                         
  -3   2   1      35726.61      36281.58       228.07 o                         
  -2   2   1       2595.16       3029.39        22.56 o                         
  -1   2   1      63728.16      65197.71       566.35 o                         
   0   2   1       7015.72       7306.51        50.14 o                         
   1   2   1      18705.90      19180.74       120.46 o                         
   2   2   1        125.98        203.35         4.85 o                         
   3   2   1       3722.63       3926.23        29.98 o                         
   4   2   1      17337.92      17904.29       123.33 o                         
   5   2   1       8361.66       8758.40        64.23 o                         
   6   2   1       4761.71       5001.54        40.02 o                         
   7   2   1       8239.65       8180.87        62.32 o                         
   8   2   1       8264.82       8575.55        72.67 o                         
   9   2   1      14093.17      14142.21       114.26 o                         
  10   2   1       1390.49       1350.20        21.58 o                         
  11   2   1      10182.90      10047.50        92.90 o                         
  12   2   1        447.74        477.98        16.16 o                         
  13   2   1       4762.63       4754.52        63.19 o                         
  14   2   1        339.72        266.01        16.46 o                         
  15   2   1       2840.63       2965.64        54.07 o                         
 -16   3   1        409.65        385.75        50.80 o                         
 -15   3   1       2760.38       2926.41        62.55 o                         
 -14   3   1        422.64        407.89        20.54 o                         
 -13   3   1       5620.95       5656.52        67.41 o                         
 -12   3   1         12.35         17.68         8.33 o                         
 -11   3   1       9715.56       9571.92        94.69 o                         
 -10   3   1       1031.19       1012.95        18.90 o                         
  -9   3   1      10455.38      10201.14        86.36 o                         
  -8   3   1       6211.51       6120.84        62.01 o                         
  -7   3   1       9002.86       8788.39        62.52 o                         
  -6   3   1       5852.88       5320.66        41.32 o                         
  -5   3   1        253.16        229.68         4.97 o                         
  -4   3   1       7483.30       7074.53        48.13 o                         
  -3   3   1       2139.59       2297.12        18.80 o                         
  -2   3   1      52559.49      55479.39       377.61 o                         
  -1   3   1        424.29        440.17         5.45 o                         
   0   3   1       5331.56       5965.04        45.47 o                         
   1   3   1      81342.85      83032.12       636.44 o                         
   2   3   1       1631.41       1635.59        12.81 o                         
   3   3   1      10757.38      10864.18        75.49 o                         
   4   3   1        516.87        481.58         9.10 o                         
   5   3   1      20157.53      20636.94       142.87 o                         
   6   3   1       6210.54       6631.38        51.12 o                         
   7   3   1       5729.16       5383.70        43.88 o                         
   8   3   1       5898.83       6074.81        54.62 o                         
   9   3   1        778.55        705.78        23.31 o                         
  10   3   1       3593.53       3515.04        38.95 o                         
  11   3   1         50.34         54.90         7.78 o                         
  12   3   1       1630.69       1643.57        30.36 o                         
  13   3   1        347.15        353.29        17.97 o                         
  14   3   1        621.44        624.57        26.12 o                         
  15   3   1       1614.63       1691.16        36.96 o                         
 -16   4   1        658.32        644.51        65.09 o                         
 -15   4   1        905.56       1005.86        30.29 o                         
 -14   4   1        897.03        891.67        26.66 o                         
 -13   4   1         12.03         23.61         9.79 o                         
 -12   4   1       2044.46       2020.81        34.61 o                         
 -11   4   1        531.05        531.05        25.63 o                         
 -10   4   1       5639.86       5751.17        62.31 o                         
  -9   4   1       3965.42       4083.82        41.79 o                         
  -8   4   1       1798.86       1711.78        20.19 o                         
  -7   4   1      18043.67      17817.92       162.07 o                         
  -6   4   1       3662.41       3854.66        41.93 o                         
  -5   4   1      19584.47      19088.68       123.49 o                         
  -4   4   1       5693.15       6300.89        43.62 o                         
  -3   4   1      36014.35      37145.12       233.47 o                         
  -2   4   1       9374.25       9170.97        64.51 o                         
  -1   4   1      32638.59      34059.90       228.67 o                         
   0   4   1        258.37        332.55         6.39 o                         
   1   4   1        364.31        343.88         7.00 o                         
   2   4   1       1172.05       1400.42        13.58 o                         
   3   4   1       1604.88       1720.55        15.12 o                         
   4   4   1       7254.43       7092.99        51.62 o                         
   5   4   1         77.61         76.17         5.55 o                         
   6   4   1      15034.94      15512.77       110.37 o                         
   7   4   1       4458.69       4622.91        39.08 o                         
   8   4   1       3997.29       4007.02        36.04 o                         
   9   4   1       5871.49       5626.24        53.09 o                         
  10   4   1       2225.93       2109.45        28.33 o                         
  11   4   1       9009.95       8647.60        86.74 o                         
  12   4   1         82.12         76.88         9.98 o                         
  13   4   1       2255.76       2280.14        38.54 o                         
  14   4   1        367.07        368.11        21.57 o                         
  15   4   1       1657.78       1753.90        37.70 o                         
 -16   5   1        880.12        800.08        65.09 o                         
 -15   5   1       1571.93       1587.32        35.97 o                         
 -14   5   1        219.25        261.21        16.64 o                         
 -13   5   1       2321.52       2384.32        39.73 o                         
 -12   5   1          0.04         -2.23         8.18 o                         
 -11   5   1       5703.40       5681.78        63.72 o                         
 -10   5   1       1769.06       1717.94        28.65 o                         
  -9   5   1       1961.12       1904.11        32.47 o                         
  -8   5   1       5962.29       5969.79        53.60 o                         
  -7   5   1       6144.40       5974.04        48.56 o                         
  -6   5   1      31624.19      33600.11       214.49 o                         
  -5   5   1       1779.04       1867.23        16.65 o                         
  -4   5   1      17655.56      17192.16       111.36 o                         
  -3   5   1        174.88         85.28         4.33 o                         
  -2   5   1      22461.12      23280.40       194.93 o                         
  -1   5   1         58.62         91.97         3.42 o                         
   0   5   1       2566.11       2634.95        21.10 o                         
   1   5   1       8405.71       8351.18        55.62 o                         
   2   5   1       1298.53       1279.78        11.66 o                         
   3   5   1      42378.43      43474.20       273.04 o                         
   4   5   1       3228.15       3557.34        27.06 o                         
   5   5   1      19875.97      20425.07       132.13 o                         
   6   5   1      11472.49      11873.38        86.54 o                         
   7   5   1       4956.97       5057.23        42.53 o                         
   8   5   1       4276.74       4150.03        37.36 o                         
   9   5   1         27.23         28.55         5.10 o                         
  10   5   1       9365.01       9361.67        83.44 o                         
  11   5   1        225.52        218.22        15.63 o                         
  12   5   1       4356.88       4241.67        53.36 o                         
  13   5   1        126.39        129.12        12.45 o                         
  14   5   1       1432.45       1359.11        31.74 o                         
  15   5   1        934.00        932.21        29.36 o                         
  16   5   1        568.09        527.04        58.74 o                         
 -16   6   1        767.08        905.00        51.60 o                         
 -15   6   1        645.72        714.38        35.40 o                         
 -14   6   1       2264.08       2369.44        52.32 o                         
 -13   6   1         74.45        117.41        12.43 o                         
 -12   6   1       6800.07       6670.47        74.36 o                         
 -11   6   1         95.04        101.87        10.29 o                         
 -10   6   1       9187.18       9044.52        89.29 o                         
  -9   6   1       1000.76        965.53        19.95 o                         
  -8   6   1       7415.18       7324.87        64.75 o                         
  -7   6   1       7665.63       7485.90        58.93 o                         
  -6   6   1       3889.00       4081.30        38.03 o                         
  -5   6   1       8557.48       8426.64        58.76 o                         
  -4   6   1        150.68        171.45         4.67 o                         
  -3   6   1       9669.05      10054.40        72.83 o                         
  -2   6   1       4116.69       3983.29        29.03 o                         
  -1   6   1       8982.08       9419.70       115.10 o                         
   0   6   1      27999.90      28424.74       180.15 o                         
   1   6   1       4005.38       4256.88        30.91 o                         
   2   6   1      42745.88      44141.21       277.19 o                         
   3   6   1       1444.56       1532.42        15.35 o                         
   4   6   1      16162.15      15821.25       103.67 o                         
   5   6   1         27.95         16.04         2.29 o                         
   6   6   1      22630.70      23339.38       151.48 o                         
   7   6   1        807.52        716.98        11.85 o                         
   8   6   1       4351.68       4306.70        38.71 o                         
   9   6   1       3624.87       3584.38        38.29 o                         
  10   6   1        660.30        674.75        18.67 o                         
  11   6   1       3578.85       3532.14        45.82 o                         
  12   6   1        322.94        387.95        16.27 o                         
  13   6   1        784.66        729.74        23.51 o                         
  14   6   1        998.67       1095.64        28.97 o                         
  15   6   1        487.21        547.24        25.20 o                         
 -15   7   1        532.83        504.16        32.31 o                         
 -14   7   1        568.64        637.71        24.90 o                         
 -13   7   1       1107.66       1089.97        29.78 o                         
 -12   7   1        105.06        104.47        11.58 o                         
 -11   7   1        802.94        770.84        21.65 o                         
 -10   7   1        574.08        527.54        17.67 o                         
  -9   7   1        494.53        517.19        21.30 o                         
  -8   7   1       5908.95       5943.44        55.34 o                         
  -7   7   1        649.56        677.94        18.72 o                         
  -6   7   1      21244.43      22019.76       143.79 o                         
  -5   7   1        367.29        366.71         6.83 o                         
  -4   7   1      22221.59      21946.07       141.87 o                         
  -3   7   1       1850.45       2297.15        20.45 o                         
  -2   7   1      15811.15      16001.45       104.27 o                         
  -1   7   1       9330.96      11186.70        74.45 o                         
   0   7   1       9043.29       9025.05        61.13 o                         
   1   7   1       3323.10       3197.63        40.21 o                         
   2   7   1       2280.06       2043.07        17.76 o                         
   3   7   1      10426.66      10668.30        72.02 o                         
   4   7   1       2786.09       3034.82        24.81 o                         
   5   7   1       6942.43       7020.15        50.35 o                         
   6   7   1       8885.38       8856.46        62.38 o                         
   7   7   1       3949.61       4007.18        36.05 o                         
   8   7   1       4129.44       3917.86        36.36 o                         
   9   7   1        231.70        246.72        12.44 o                         
  10   7   1      10749.53      10558.79       101.21 o                         
  11   7   1          0.82          2.55         7.36 o                         
  12   7   1       6924.02       6906.20        76.05 o                         
  13   7   1         70.97         85.38        11.51 o                         
  14   7   1       2637.78       2636.48        44.25 o                         
  15   7   1        228.80        216.86        17.09 o                         
 -15   8   1        101.76         77.23        24.11 o                         
 -14   8   1       2939.25       3004.00        55.01 o                         
 -13   8   1        121.00        116.93        13.63 o                         
 -12   8   1       9628.78       9397.34        97.20 o                         
 -11   8   1         31.87         21.00         8.21 o                         
 -10   8   1      12498.22      11903.28       112.82 o                         
  -9   8   1         19.58         27.66         5.96 o                         
  -8   8   1       9717.41       9343.92        80.72 o                         
  -7   8   1       1688.10       1679.57        22.43 o                         
  -6   8   1       8463.49       8459.12        60.70 o                         
  -5   8   1       2547.89       2630.18        23.08 o                         
  -4   8   1       2155.37       2304.17        20.37 o                         
  -3   8   1       4110.10       4010.01        42.45 o                         
  -2   8   1       2592.54       2327.85        19.90 o                         
  -1   8   1       2103.87       2116.42        18.38 o                         
   0   8   1      26555.93      27734.23       177.40 o                         
   1   8   1        191.47        238.02         6.57 o                         
   2   8   1      38666.73      39565.09       250.66 o                         
   3   8   1        288.68        260.81         5.97 o                         
   4   8   1      31676.10      30689.15       375.32 o                         
   5   8   1        484.85        471.66         8.22 o                         
   6   8   1      16944.59      16453.02       110.14 o                         
   7   8   1        399.70        398.16        11.03 o                         
   8   8   1       6484.28       6370.54        58.60 o                         
   9   8   1        623.40        614.00        16.95 o                         
  10   8   1        694.26        686.88        19.09 o                         
  11   8   1        514.49        488.19        18.14 o                         
  12   8   1        405.79        436.64        19.48 o                         
  13   8   1        205.39        191.82        14.70 o                         
  14   8   1       1001.64       1079.35        29.87 o                         
  15   8   1         63.14         60.66        16.36 o                         
 -15   9   1          5.87        -23.81        26.99 o                         
 -14   9   1        434.82        492.17        27.45 o                         
 -13   9   1         15.65         29.85        12.21 o                         
 -12   9   1        518.33        524.51        24.32 o                         
 -11   9   1          2.26          5.29         9.74 o                         
 -10   9   1        647.15        682.96        19.76 o                         
  -9   9   1         62.22         52.28         7.12 o                         
  -8   9   1       5004.17       4807.84        48.14 o                         
  -7   9   1        662.58        659.98        13.95 o                         
  -6   9   1      23536.25      23478.52       165.70 o                         
  -5   9   1          5.32         12.86         2.76 o                         
  -4   9   1      31635.27      32151.44       206.27 o                         
  -3   9   1         69.33         92.77         4.03 o                         
  -2   9   1      13346.27      12500.28        84.16 o                         
  -1   9   1        254.85        266.40        11.00 o                         
   0   9   1       9333.88       8820.29        61.31 o                         
   1   9   1         79.80         67.26         3.75 o                         
   2   9   1       2274.54       2178.56        19.83 o                         
   3   9   1       1007.91       1199.03        14.26 o                         
   4   9   1       1583.80       1652.68        16.84 o                         
   5   9   1        335.13        433.43        11.41 o                         
   6   9   1       1416.45       1419.16        16.75 o                         
   7   9   1        482.51        501.88        14.47 o                         
   8   9   1       7367.75       7303.27        66.15 o                         
   9   9   1        133.89        134.53         9.70 o                         
  10   9   1       7802.96       7625.69        78.76 o                         
  11   9   1         21.97         20.19         8.03 o                         
  12   9   1       7338.65       7425.70        81.43 o                         
  13   9   1          0.93          2.15        15.30 o                         
  14   9   1       3103.75       2994.17        54.47 o                         
 -14  10   1       2651.41       2691.86        52.90 o                         
 -13  10   1          6.45         29.55        12.34 o                         
 -12  10   1       5119.09       5156.41        72.36 o                         
 -11  10   1          5.46          4.79         9.71 o                         
 -10  10   1      10373.63      10080.05       140.92 o                         
  -9  10   1        543.20        571.24        18.30 o                         
  -8  10   1      11342.39      10853.23        92.91 o                         
  -7  10   1          4.35          9.93         4.50 o                         
  -6  10   1       3958.67       3663.43        34.35 o                         
  -5  10   1        106.50        127.28         6.39 o                         
  -4  10   1        174.57        222.88         6.19 o                         
  -3  10   1         65.76         73.91         8.48 o                         
  -2  10   1       7914.09       8046.52        57.28 o                         
  -1  10   1       1278.62       1287.56        16.55 o                         
   0  10   1      27342.56      27938.22       180.27 o                         
   1  10   1         13.89         17.76         2.85 o                         
   2  10   1      17551.77      16602.61       110.53 o                         
   3  10   1          2.32         -0.09         2.41 o                         
   4  10   1      16935.35      17354.84       115.78 o                         
   5  10   1        786.19        815.99        11.67 o                         
   6  10   1      10852.90      10666.13        81.40 o                         
   7  10   1         20.83         13.41         4.58 o                         
   8  10   1       2625.67       2540.60        31.35 o                         
   9  10   1         20.37         37.96         7.45 o                         
  10  10   1        915.15        891.64        27.04 o                         
  11  10   1         60.70         57.92         9.67 o                         
  12  10   1        245.14        237.50        15.12 o                         
  13  10   1         22.22         30.55        12.21 o                         
  14  10   1        541.95        575.27        27.99 o                         
 -14  11   1        492.02        487.61        27.39 o                         
 -13  11   1        353.62        378.92        22.87 o                         
 -12  11   1         10.49         16.47        11.03 o                         
 -11  11   1        457.40        485.14        23.09 o                         
 -10  11   1       1405.54       1457.92        32.85 o                         
  -9  11   1        400.85        381.74        16.27 o                         
  -8  11   1       7244.64       7131.72        74.07 o                         
  -7  11   1       1643.29       1507.89        25.52 o                         
  -6  11   1      17914.24      17601.79       128.66 o                         
  -5  11   1        755.65        779.28        13.18 o                         
  -4  11   1      19766.20      19839.77       141.68 o                         
  -3  11   1        564.72        601.32        14.28 o                         
  -2  11   1      24454.03      24737.48       161.22 o                         
  -1  11   1       1411.13       1788.52        18.96 o                         
   0  11   1      10355.01       9975.39        92.10 o                         
   1  11   1        112.70        127.34         9.41 o                         
   2  11   1       1007.01        924.11        13.78 o                         
   3  11   1       1031.42        978.42        13.46 o                         
   4  11   1         12.50         18.22         3.41 o                         
   5  11   1        902.71        903.42        14.30 o                         
   6  11   1        649.50        586.07        12.61 o                         
   7  11   1        257.77        239.58        15.76 o                         
   8  11   1       9347.90       9163.76        81.16 o                         
   9  11   1        319.19        348.16        13.39 o                         
  10  11   1       7746.46       7485.53        89.64 o                         
  11  11   1          0.69         -4.08         9.47 o                         
  12  11   1       5032.08       4872.77        69.76 o                         
  13  11   1         69.61         74.92        15.12 o                         
  14  11   1       2320.51       2454.48        50.71 o                         
 -14  12   1       1431.67       1439.83       107.95 o                         
 -13  12   1         74.04         85.05        14.84 o                         
 -12  12   1       2783.73       2873.99        51.53 o                         
 -11  12   1        314.31        314.46        21.54 o                         
 -10  12   1       4709.08       4688.64        65.61 o                         
  -9  12   1       2097.82       2032.25        33.72 o                         
  -8  12   1       4250.57       4254.45        51.75 o                         
  -7  12   1       1102.33       1160.84        23.36 o                         
  -6  12   1       1165.14       1168.57        21.33 o                         
  -5  12   1       3358.70       3268.11        36.07 o                         
  -4  12   1       3273.40       3580.86        37.85 o                         
  -3  12   1       4126.49       4013.84        40.68 o                         
  -2  12   1       9533.86       9789.95        75.43 o                         
  -1  12   1        890.02        946.92        13.05 o                         
   0  12   1      16910.82      16938.93       113.78 o                         
   1  12   1       1281.47       1326.95        15.56 o                         
   2  12   1      16901.06      16920.46       114.00 o                         
   3  12   1         72.83         61.41         4.25 o                         
   4  12   1      17968.87      17883.86       120.82 o                         
   5  12   1        337.88        333.34        10.88 o                         
   6  12   1       5342.77       5390.06        53.64 o                         
   7  12   1       1863.31       1777.02        26.83 o                         
   8  12   1       4683.75       4674.77        54.34 o                         
   9  12   1        938.71        940.25        22.94 o                         
  10  12   1        559.72        590.82        33.91 o                         
  11  12   1       1689.97       1751.64        38.37 o                         
  12  12   1         24.29         54.54        12.34 o                         
  13  12   1        506.42        525.14        26.98 o                         
  14  12   1        877.85        892.54        96.04 o                         
 -13  13   1        731.90        802.07        33.34 o                         
 -12  13   1         24.80         19.27        12.82 o                         
 -11  13   1       1184.91       1178.59        32.64 o                         
 -10  13   1       1104.72       1101.10        32.31 o                         
  -9  13   1        341.87        400.73        17.52 o                         
  -8  13   1       4691.60       4754.32        56.74 o                         
  -7  13   1        629.86        595.15        18.15 o                         
  -6  13   1       3482.60       3403.90        38.39 o                         
  -5  13   1         33.90         32.23         7.05 o                         
  -4  13   1      14735.94      14519.50       129.17 o                         
  -3  13   1        672.23        654.85        14.51 o                         
  -2  13   1      12560.33      12684.88        95.49 o                         
  -1  13   1       4127.99       4226.24        50.70 o                         
   0  13   1      10442.68      10610.10        81.35 o                         
   1  13   1       3053.71       3065.45        29.31 o                         
   2  13   1       2060.64       2076.16        21.43 o                         
   3  13   1       6614.81       6712.52        51.76 o                         
   4  13   1         29.53         25.15         5.06 o                         
   5  13   1       5548.54       5575.44        53.78 o                         
   6  13   1       3563.76       3521.11        43.69 o                         
   7  13   1       1816.56       1888.21        30.46 o                         
   8  13   1       3618.85       3495.88        47.81 o                         
   9  13   1        577.09        622.07        19.73 o                         
  10  13   1       5598.90       5362.80        73.19 o                         
  11  13   1        120.39        130.18        14.25 o                         
  12  13   1       2573.25       2620.02        50.13 o                         
  13  13   1         34.02         22.88        14.66 o                         
 -13  14   1          1.73         -5.55        13.21 o                         
 -12  14   1       1347.11       1380.22        37.51 o                         
 -11  14   1         76.76         84.00        13.95 o                         
 -10  14   1       3058.77       3050.15        55.02 o                         
  -9  14   1        891.74        840.02        23.74 o                         
  -8  14   1       1365.42       1341.31        27.51 o                         
  -7  14   1       4473.42       4329.51        53.04 o                         
  -6  14   1       1125.55       1164.83        21.48 o                         
  -5  14   1       7380.96       7272.39        67.30 o                         
  -4  14   1        576.68        556.77        14.46 o                         
  -3  14   1       3550.34       3424.89        37.93 o                         
  -2  14   1       2584.33       2390.40        38.38 o                         
  -1  14   1       8406.38       8494.30        68.29 o                         
   0  14   1       5027.82       4859.98        43.62 o                         
   1  14   1       3715.80       3755.13        39.67 o                         
   2  14   1       6483.56       6266.67        58.45 o                         
   3  14   1        646.13        630.99        14.59 o                         
   4  14   1       7185.65       7137.44        65.57 o                         
   5  14   1       2450.20       2370.62        33.84 o                         
   6  14   1       7601.85       7540.76        77.63 o                         
   7  14   1       5166.65       5043.24        58.73 o                         
   8  14   1       2620.47       2555.39        39.64 o                         
   9  14   1       3279.83       3157.87        44.98 o                         
  10  14   1        265.31        263.30        24.00 o                         
  11  14   1       2428.35       2505.64        47.89 o                         
  12  14   1         21.95         36.44        12.78 o                         
  13  14   1        807.13        868.25        36.64 o                         
 -13  15   1       1335.63       1325.53        80.96 o                         
 -12  15   1         25.22         29.42        16.27 o                         
 -11  15   1       2786.57       2840.59        54.58 o                         
 -10  15   1        141.83        132.73        12.84 o                         
  -9  15   1       1408.05       1466.60        33.83 o                         
  -8  15   1       1084.92       1171.70        26.76 o                         
  -7  15   1        541.37        525.49        34.60 o                         
  -6  15   1       4083.10       4181.07        51.89 o                         
  -5  15   1        580.26        550.95        15.96 o                         
  -4  15   1       1764.04       1761.13        26.21 o                         
  -3  15   1        312.92        284.86        11.92 o                         
  -2  15   1       5009.06       4892.44        51.15 o                         
  -1  15   1       3902.83       3788.98        45.41 o                         
   0  15   1       2026.60       2028.92        31.59 o                         
   1  15   1      10908.14      10927.70        92.96 o                         
   2  15   1       1387.45       1344.68        24.20 o                         
   3  15   1      10132.41       9820.11        94.67 o                         
   4  15   1         64.37         71.92         8.07 o                         
   5  15   1       9905.72       9723.56        87.17 o                         
   6  15   1       2223.91       2222.25        36.33 o                         
   7  15   1       5436.63       5522.28        63.41 o                         
   8  15   1       1201.76       1212.21        26.58 o                         
   9  15   1       1925.69       1988.91        35.50 o                         
  10  15   1       2015.29       2011.50        41.95 o                         
  11  15   1         96.94         91.17        14.00 o                         
  12  15   1       1051.24       1156.34        35.58 o                         
  13  15   1         63.64         63.50        30.16 o                         
 -12  16   1        420.45        338.83        24.30 o                         
 -11  16   1         22.36          8.97        12.34 o                         
 -10  16   1        938.08        867.44        26.15 o                         
  -9  16   1       1593.69       1564.50        32.54 o                         
  -8  16   1        338.79        308.99        21.53 o                         
  -7  16   1       3199.33       3111.48        44.51 o                         
  -6  16   1        566.83        518.09        18.90 o                         
  -5  16   1       6193.98       6106.49        61.14 o                         
  -4  16   1        275.39        262.99        16.56 o                         
  -3  16   1       7513.24       7494.72        77.44 o                         
  -2  16   1        996.68        985.11        21.79 o                         
  -1  16   1       8850.43       8737.63        86.71 o                         
   0  16   1         20.03         24.43         5.89 o                         
   1  16   1       2562.95       2509.49        52.30 o                         
   2  16   1       4847.29       4756.23        54.75 o                         
   3  16   1        448.29        441.71        18.77 o                         
   4  16   1        284.20        347.30        19.88 o                         
   5  16   1       2039.26       2061.29        32.95 o                         
   6  16   1       2202.70       2166.09        39.87 o                         
   7  16   1       3816.78       3736.75        56.52 o                         
   8  16   1        704.34        727.10        26.07 o                         
   9  16   1       3182.54       3168.11        45.98 o                         
  10  16   1         17.26         12.56        11.22 o                         
  11  16   1       2707.51       2947.16        54.76 o                         
  12  16   1         95.20         84.39        16.25 o                         
  13  16   1       1385.02       1641.44       112.71 o                         
 -12  17   1          5.93        -22.22        26.99 o                         
 -11  17   1       2344.37       2374.93        50.27 o                         
 -10  17   1         33.12         23.95        10.79 o                         
  -9  17   1       3774.04       3704.91        95.86 o                         
  -8  17   1        208.39        218.86        16.79 o                         
  -7  17   1       2343.26       2236.91        43.21 o                         
  -6  17   1       1026.80       1012.37        28.56 o                         
  -5  17   1        294.50        261.05        14.13 o                         
  -4  17   1        178.58        177.41        11.87 o                         
  -3  17   1        407.18        407.15        16.43 o                         
  -2  17   1       1758.55       1729.18        29.89 o                         
  -1  17   1       5103.47       5114.07        69.46 o                         
   0  17   1         35.34         30.73         7.15 o                         
   1  17   1      10721.24      10519.01       101.91 o                         
   2  17   1        388.52        332.93        15.30 o                         
   3  17   1       6557.23       6440.50        69.81 o                         
   4  17   1         17.61         23.05        11.19 o                         
   5  17   1       9153.58       9174.12        93.32 o                         
   6  17   1        357.08        379.66        26.58 o                         
   7  17   1       2023.12       2052.81        41.06 o                         
   8  17   1        260.55        238.51        17.44 o                         
   9  17   1       1342.34       1335.85        35.37 o                         
  10  17   1        178.22        201.05        19.14 o                         
  11  17   1         78.73         52.84        16.17 o                         
 -10  18   1          1.33          2.20        12.14 o                         
  -9  18   1       1394.47       1434.01        37.41 o                         
  -8  18   1         24.19          5.65        10.76 o                         
  -7  18   1       2871.31       2999.49        51.73 o                         
  -6  18   1         99.73         89.51        12.73 o                         
  -5  18   1       5205.73       5290.69        76.80 o                         
  -4  18   1        375.58        330.36        16.52 o                         
  -3  18   1      10062.75      10145.98       186.84 o                         
  -2  18   1         15.42          1.17         7.28 o                         
  -1  18   1       5071.72       4874.39        57.60 o                         
   0  18   1          2.12         11.04         8.31 o                         
   1  18   1       2340.10       2283.84        40.24 o                         
   2  18   1        246.32        229.80        16.00 o                         
   3  18   1         67.01         78.08         9.54 o                         
   4  18   1        109.79        127.12        13.03 o                         
   5  18   1        482.85        467.31        18.97 o                         
   6  18   1        136.75        151.26        14.60 o                         
   7  18   1       1805.25       1770.82        39.24 o                         
   8  18   1          6.42          2.30        10.76 o                         
   9  18   1       2058.91       2177.69        50.55 o                         
  10  18   1          0.53         -2.56        11.41 o                         
  11  18   1       1767.08       1849.39        88.90 o                         
 -10  19   1         18.96         -4.53        17.87 o                         
  -9  19   1       2363.50       2383.55        62.33 o                         
  -8  19   1          1.00         10.39        11.16 o                         
  -7  19   1       1934.60       1855.52        42.09 o                         
  -6  19   1         49.31         42.93        11.57 o                         
  -5  19   1         83.60         68.72        10.38 o                         
  -4  19   1         97.84         90.72        10.79 o                         
  -3  19   1        589.87        589.96        20.15 o                         
  -2  19   1          0.69          2.89         7.53 o                         
  -1  19   1       3450.54       3394.91        62.13 o                         
   0  19   1          6.31          2.50         8.94 o                         
   1  19   1       4312.85       4340.45        61.86 o                         
   2  19   1         72.25         54.87        10.60 o                         
   3  19   1       7363.63       7363.51        79.87 o                         
   4  19   1         25.96         17.98         8.55 o                         
   5  19   1       4680.70       4951.66        69.63 o                         
   6  19   1          0.15         -7.51         9.80 o                         
   7  19   1       1910.10       1977.23        42.83 o                         
   8  19   1          0.02         -1.37        11.25 o                         
   9  19   1        494.74        569.74        27.72 o                         
  10  19   1         13.79         -1.50        12.35 o                         
 -10  20   1         18.85         74.61        26.99 o                         
  -9  20   1        868.50        962.55        36.73 o                         
  -8  20   1         86.21         94.53        15.40 o                         
  -7  20   1       2340.62       2465.45        48.80 o                         
  -6  20   1          1.95          1.31        10.37 o                         
  -5  20   1       3850.66       3944.96        61.49 o                         
  -4  20   1          4.31          5.66         8.85 o                         
  -3  20   1       6031.29       5888.73        88.50 o                         
  -2  20   1         21.03         20.30         8.72 o                         
  -1  20   1       5649.33       5570.45        74.37 o                         
   0  20   1         25.65          6.36         9.65 o                         
   1  20   1       1733.13       1766.45        50.87 o                         
   2  20   1         95.42        131.99        17.94 o                         
   3  20   1         36.50         34.62         9.79 o                         
   4  20   1         48.91         51.62        11.67 o                         
   5  20   1        118.67        104.04        13.58 o                         
   6  20   1        242.18        238.61        17.96 o                         
   7  20   1       1385.16       1317.45        36.08 o                         
   8  20   1         59.14         51.15        13.85 o                         
   9  20   1       1528.52       1557.55        41.36 o                         
  10  20   1         59.17         68.26        28.57 o                         
  -9  21   1       1952.18       2219.27        95.25 o                         
  -8  21   1         38.52         37.19        14.00 o                         
  -7  21   1        646.50        756.25        32.36 o                         
  -6  21   1        383.55        356.09        22.22 o                         
  -5  21   1        173.33        168.19        19.27 o                         
  -4  21   1        617.49        611.62        29.57 o                         
  -3  21   1        135.08        113.05        12.05 o                         
  -2  21   1        351.44        294.03        22.23 o                         
  -1  21   1       2156.88       2169.05        43.21 o                         
   0  21   1        299.04        273.23        17.98 o                         
   1  21   1       2962.18       2954.81        55.91 o                         
   2  21   1         99.51         90.42        12.72 o                         
   3  21   1       4488.11       4656.83        70.57 o                         
   4  21   1          1.92         -8.76         8.76 o                         
   5  21   1       3975.06       4033.40        63.48 o                         
   6  21   1        160.74        127.14        20.62 o                         
   7  21   1       1130.62       1147.13        35.29 o                         
   8  21   1        186.59        189.19        18.40 o                         
   9  21   1        234.84        264.90        31.70 o                         
  -8  22   1        186.51        226.73        31.37 o                         
  -7  22   1       1005.36       1133.84        37.69 o                         
  -6  22   1         47.99         32.67        13.68 o                         
  -5  22   1       2556.95       2644.57        51.32 o                         
  -4  22   1          0.35          4.71        12.39 o                         
  -3  22   1       2978.52       3069.05        53.34 o                         
  -2  22   1         11.82         17.43        11.03 o                         
  -1  22   1       2121.12       2168.41        61.41 o                         
   0  22   1        189.55        170.86        15.45 o                         
   1  22   1       1168.01       1173.72        32.88 o                         
   2  22   1       1000.04       1024.23        41.93 o                         
   3  22   1        139.32        125.96        14.38 o                         
   4  22   1        786.44        733.81        28.08 o                         
   5  22   1        337.29        365.21        40.33 o                         
   6  22   1       1119.82       1165.23        36.04 o                         
   7  22   1        691.01        671.91        33.79 o                         
   8  22   1        274.29        303.41        33.68 o                         
  -7  23   1        227.36        203.20        39.69 o                         
  -6  23   1       1587.64       1684.64        60.05 o                         
  -5  23   1        237.80        231.38        19.05 o                         
  -4  23   1       1184.44       1256.29        42.16 o                         
  -3  23   1        126.04         92.38        21.08 o                         
  -2  23   1       1011.24        951.51        32.11 o                         
  -1  23   1        794.20        896.26        31.08 o                         
   0  23   1        743.86        702.61        36.89 o                         
   1  23   1       1658.43       1693.61        40.12 o                         
   2  23   1        131.77        122.92        15.06 o                         
   3  23   1       1899.13       1954.67        43.19 o                         
   4  23   1          2.61         -0.25        11.87 o                         
   5  23   1       1235.59       1224.92        42.42 o                         
   6  23   1        142.80        136.76        20.95 o                         
   7  23   1        880.06       1079.47        74.61 o                         
  -6  24   1        144.39        104.77        38.10 o                         
  -4  24   1          0.68         13.67        19.58 o                         
  -3  24   1       1012.65       1066.96        34.47 o                         
  -2  24   1        125.93        108.10        15.94 o                         
  -1  24   1        828.19        855.45        31.51 o                         
   0  24   1       1031.84       1062.58        34.64 o                         
   1  24   1        405.29        478.50        36.47 o                         
   2  24   1        876.44        879.88        32.08 o                         
   3  24   1         84.63         71.53        14.80 o                         
   4  24   1       1392.01       1561.47        66.74 o                         
  -3  25   1          8.76         20.64        23.81 o                         
  -2  25   1       1186.52       1184.25        73.02 o                         
  -1  25   1        420.70        423.71        48.42 o                         
   0  25   1        706.71        706.55        41.49 o                         
   1  25   1        411.45        365.91        80.96 o                         
   2  25   1        154.88         92.07        30.16 o                         
   3  25   1        693.35        836.59        60.32 o                         
 -14   0   2        324.22        304.40        29.12 o                         
 -12   0   2       6401.70       6309.00        90.07 o                         
 -10   0   2      14683.41      14353.91       167.39 o                         
  -8   0   2      22510.20      22011.15       239.50 o                         
  -6   0   2       2850.77       2515.08        30.02 o                         
  -4   0   2      14268.99      14561.25       133.71 o                         
  -2   0   2       7429.28       7227.03        67.05 o                         
   0   0   2       2110.58       2306.07        49.21 o                         
   2   0   2       1791.62       1851.77        22.22 o                         
   4   0   2      42130.99      43086.10       382.37 o                         
   6   0   2      27857.83      26659.38       281.06 o                         
   8   0   2      32780.09      32842.67       347.97 o                         
  10   0   2      11891.18      11779.88       140.21 o                         
  12   0   2       2778.79       2800.37        51.59 o                         
  14   0   2        489.54        469.60        81.75 o                         
  16   0   2        122.29        155.57        42.86 o                         
 -16   1   2       2193.60       2357.38       136.52 o                         
 -15   1   2         10.66          3.60        12.02 o                         
 -14   1   2       3961.81       3892.17        61.68 o                         
 -13   1   2         36.24         26.52        10.86 o                         
 -12   1   2       3311.70       3318.45        45.52 o                         
 -11   1   2          4.03          0.10         6.33 o                         
 -10   1   2       1773.83       1850.97        26.48 o                         
  -9   1   2         12.08         17.71         6.51 o                         
  -8   1   2        465.41        424.17        12.54 o                         
  -7   1   2        179.91        263.86         6.35 o                         
  -6   1   2       2349.38       2229.93        20.61 o                         
  -5   1   2       4833.80       4733.16        34.40 o                         
  -4   1   2      42376.36      44661.30       280.20 o                         
  -3   1   2      14019.92      15391.13        98.90 o                         
  -2   1   2       1036.33       1085.07        14.03 o                         
  -1   1   2        117.67        115.38         2.65 o                         
   0   1   2     102270.23     105113.77      1019.48 o                         
   1   1   2        219.01        212.73         3.79 o                         
   2   1   2      12975.88      13674.41        93.16 o                         
   3   1   2       7452.87       7579.52        53.27 o                         
   4   1   2      31372.24      33310.85       224.73 o                         
   5   1   2       4432.72       4531.19        35.81 o                         
   6   1   2       2377.51       2437.46        22.39 o                         
   7   1   2       2297.83       2474.96        23.69 o                         
   8   1   2        100.48        103.28         7.82 o                         
   9   1   2        654.40        707.39        14.99 o                         
  10   1   2       3692.72       3609.57        39.41 o                         
  11   1   2        768.99        687.39        17.87 o                         
  12   1   2       6522.00       6551.96        65.11 o                         
  13   1   2         15.84          4.52         7.85 o                         
  14   1   2       4091.70       4154.75        55.91 o                         
  15   1   2         75.45         51.47        13.46 o                         
  16   1   2       2740.52       3168.84       181.76 o                         
 -16   2   2          0.16         28.57        34.92 o                         
 -15   2   2        475.88        470.81        26.30 o                         
 -14   2   2        485.97        462.26        37.81 o                         
 -13   2   2        314.27        310.59        16.77 o                         
 -12   2   2       4910.54       4795.93        58.17 o                         
 -11   2   2        182.03        191.83        12.29 o                         
 -10   2   2      16771.39      16428.44       133.05 o                         
  -9   2   2          0.55          6.70         4.81 o                         
  -8   2   2      14352.82      14321.95       105.01 o                         
  -7   2   2         69.49         58.25         3.88 o                         
  -6   2   2      28775.58      28494.70       182.58 o                         
  -5   2   2       6697.97       7481.00        51.67 o                         
  -4   2   2       6393.75       6260.38        60.17 o                         
  -3   2   2       6481.46       6761.33        45.63 o                         
  -2   2   2       1392.20       1306.78        11.79 o                         
  -1   2   2      20119.15      21476.55       134.97 o                         
   0   2   2         78.96         95.88         2.69 o                         
   1   2   2         42.53         17.20         2.96 o                         
   2   2   2       1578.23       1718.39        14.37 o                         
   3   2   2        271.89        353.63         7.66 o                         
   4   2   2      38077.48      38853.15       261.51 o                         
   5   2   2        989.45        969.31        11.68 o                         
   6   2   2      21972.09      21641.86       150.31 o                         
   7   2   2        767.71        856.29        11.87 o                         
   8   2   2      21307.69      21057.19       162.12 o                         
   9   2   2          4.44          3.68         4.63 o                         
  10   2   2       9153.58       8968.56        78.94 o                         
  11   2   2        275.04        269.67        13.84 o                         
  12   2   2        991.92        975.25        20.18 o                         
  13   2   2        374.83        343.03        17.35 o                         
  14   2   2        210.82        202.03        15.09 o                         
  15   2   2        324.64        292.25        18.88 o                         
 -16   3   2       2283.91       2193.87       101.60 o                         
 -15   3   2          4.12          9.06        12.15 o                         
 -14   3   2       2431.56       2565.07        43.24 o                         
 -13   3   2        197.04        192.83        14.16 o                         
 -12   3   2       4286.04       4254.64        53.92 o                         
 -11   3   2        191.77        211.32        12.81 o                         
 -10   3   2         21.18         30.66         7.30 o                         
  -9   3   2       1158.25       1216.94        24.99 o                         
  -8   3   2        185.15        195.10         7.59 o                         
  -7   3   2       3393.79       3337.59        29.28 o                         
  -6   3   2       4050.58       3869.66        30.08 o                         
  -5   3   2       2588.16       2291.87        20.28 o                         
  -4   3   2      19848.88      19358.09       124.35 o                         
  -3   3   2       9255.72       9655.06        67.76 o                         
  -2   3   2     100694.38     103267.16       698.09 o                         
  -1   3   2          3.86         -2.61         2.61 o                         
   0   3   2      44810.36      45715.83       308.86 o                         
   1   3   2        203.97        209.79         6.57 o                         
   2   3   2      92241.08      93118.30       691.89 o                         
   3   3   2      24606.04      24617.37       322.97 o                         
   4   3   2      26627.87      27866.71       267.49 o                         
   5   3   2      19506.48      20048.28       138.85 o                         
   6   3   2        295.36        274.62         7.03 o                         
   7   3   2       9765.76      10176.39        75.88 o                         
   8   3   2       1965.54       2112.04        25.44 o                         
   9   3   2       4203.79       4182.61        39.40 o                         
  10   3   2       1988.34       2006.49        27.16 o                         
  11   3   2       1857.27       1704.89        26.40 o                         
  12   3   2       4445.80       4374.00        64.33 o                         
  13   3   2        175.12        141.11        12.23 o                         
  14   3   2       2851.94       2753.97        44.24 o                         
  15   3   2          0.09         -2.97        10.63 o                         
 -16   4   2          0.59        -15.87        26.99 o                         
 -15   4   2       1112.17       1203.31        36.64 o                         
 -14   4   2        664.71        616.99        23.96 o                         
 -13   4   2       1375.86       1340.05        29.86 o                         
 -12   4   2       2049.98       2018.45        38.97 o                         
 -11   4   2        969.65        973.03        24.93 o                         
 -10   4   2       7147.87       7006.56        72.53 o                         
  -9   4   2         31.12         38.44         5.51 o                         
  -8   4   2      18199.01      18123.24       130.57 o                         
  -7   4   2        194.53        171.49         5.66 o                         
  -6   4   2      23171.54      23206.11       150.29 o                         
  -5   4   2      18670.38      19536.44       126.72 o                         
  -4   4   2      18629.43      17802.19       122.61 o                         
  -3   4   2      25635.53      26988.03       183.41 o                         
  -2   4   2       3424.14       3602.47        29.95 o                         
  -1   4   2      64702.91      66208.21       448.06 o                         
   0   4   2        130.56        177.53         3.94 o                         
   1   4   2      53872.14      56202.89       357.57 o                         
   2   4   2      11212.37      11341.45        93.08 o                         
   3   4   2        382.56        331.91         5.15 o                         
   4   4   2      26837.63      26935.84       171.38 o                         
   5   4   2        184.93        128.66         4.74 o                         
   6   4   2      15509.34      15500.01       110.38 o                         
   7   4   2          5.34          5.83         3.01 o                         
   8   4   2       9145.35       9239.97        71.70 o                         
   9   4   2         59.18         69.87         6.21 o                         
  10   4   2       5335.00       5083.17        50.83 o                         
  11   4   2       3010.28       2989.45        36.41 o                         
  12   4   2        378.40        323.09        16.43 o                         
  13   4   2       1220.78       1232.43        28.07 o                         
  14   4   2         51.57         37.67        10.86 o                         
  15   4   2       1624.83       1640.29        36.14 o                         
  16   4   2        128.49        192.08        39.69 o                         
 -16   5   2       1606.50       1590.64        88.90 o                         
 -15   5   2        142.09        142.46        14.98 o                         
 -14   5   2       1625.30       1621.57        34.75 o                         
 -13   5   2        614.66        625.59        22.28 o                         
 -12   5   2       3316.71       3265.13        46.09 o                         
 -11   5   2       4101.22       4030.49        50.64 o                         
 -10   5   2        496.13        470.74        16.26 o                         
  -9   5   2       3796.08       3675.57        43.84 o                         
  -8   5   2         25.23         46.48         8.82 o                         
  -7   5   2      24196.62      24305.40       170.26 o                         
  -6   5   2       1567.38       1536.72        16.41 o                         
  -5   5   2      10543.96      10726.98        72.51 o                         
  -4   5   2       7385.34       7134.22        49.31 o                         
  -3   5   2      22717.24      23228.42       159.15 o                         
  -2   5   2      15571.50      15077.05       104.70 o                         
  -1   5   2       8696.54       9377.52        66.72 o                         
   0   5   2      61901.48      62294.79       604.96 o                         
   1   5   2      20789.93      21948.54       139.60 o                         
   2   5   2      62465.90      64273.47       406.44 o                         
   3   5   2      11389.71      11559.84        76.25 o                         
   4   5   2       5442.86       5265.57        37.83 o                         
   5   5   2      19592.52      19675.06       127.79 o                         
   6   5   2        137.09        146.17        15.17 o                         
   7   5   2      15941.62      15671.50       113.11 o                         
   8   5   2         44.75         36.07         4.29 o                         
   9   5   2       5156.57       4965.00        48.44 o                         
  10   5   2       2105.93       2135.43        28.76 o                         
  11   5   2       2570.77       2546.01        37.16 o                         
  12   5   2       2227.06       2273.62        36.60 o                         
  13   5   2        388.84        364.28        18.32 o                         
  14   5   2       1042.56       1014.58        28.09 o                         
  15   5   2         14.10         21.89        11.71 o                         
  16   5   2       1194.50       1096.94        82.55 o                         
 -15   6   2       1900.42       1962.84        40.27 o                         
 -14   6   2        100.36        114.05        13.53 o                         
 -13   6   2       1735.81       1724.56        34.03 o                         
 -12   6   2        850.38        870.65        23.91 o                         
 -11   6   2       3049.76       2962.18        41.81 o                         
 -10   6   2       1655.86       1665.26        33.81 o                         
  -9   6   2         74.09         72.65         6.98 o                         
  -8   6   2       4947.82       4898.68        47.32 o                         
  -7   6   2       1289.80       1240.64        16.04 o                         
  -6   6   2       9908.56       9887.46        68.59 o                         
  -5   6   2      11151.43      11391.32        77.04 o                         
  -4   6   2       8994.50       9241.37        67.97 o                         
  -3   6   2      28985.50      29257.00       216.12 o                         
  -2   6   2        933.47        906.43        11.92 o                         
  -1   6   2      21856.79      22593.70       167.29 o                         
   0   6   2       3453.07       3649.54        31.71 o                         
   1   6   2      14057.17      14350.10        93.50 o                         
   2   6   2       5667.71       5757.81        46.53 o                         
   3   6   2      26923.45      27630.86       188.14 o                         
   4   6   2       2375.10       2188.55        20.09 o                         
   5   6   2      14280.90      14826.34       104.88 o                         
   6   6   2      12788.96      12954.89        87.61 o                         
   7   6   2        520.71        541.05        11.12 o                         
   8   6   2       3762.83       3621.81        35.60 o                         
   9   6   2        602.10        572.67        13.68 o                         
  10   6   2       4161.26       4101.64        49.56 o                         
  11   6   2       3134.31       3110.44        42.27 o                         
  12   6   2        439.68        454.42        18.52 o                         
  13   6   2       4081.44       4153.03        57.76 o                         
  14   6   2         38.13         24.36        10.68 o                         
  15   6   2       2711.22       2887.52        75.57 o                         
 -15   7   2        174.73        166.83        18.44 o                         
 -14   7   2        600.04        623.56        27.67 o                         
 -13   7   2       1353.21       1352.84        31.05 o                         
 -12   7   2        354.63        331.28        21.70 o                         
 -11   7   2       5464.37       5524.46        63.69 o                         
 -10   7   2         32.84         27.31         7.53 o                         
  -9   7   2      14639.98      14241.75       117.12 o                         
  -8   7   2        324.70        307.68        10.64 o                         
  -7   7   2      24402.63      24433.62       186.93 o                         
  -6   7   2        918.62        925.69        11.42 o                         
  -5   7   2      17722.21      17777.11       125.94 o                         
  -4   7   2        717.60        671.10        10.01 o                         
  -3   7   2      11360.38      11330.40        96.03 o                         
  -2   7   2      12968.88      13029.50        99.94 o                         
  -1   7   2       1712.63       1780.64        34.82 o                         
   0   7   2      11390.87      11429.09        81.92 o                         
   1   7   2       7924.14       8229.57        56.37 o                         
   2   7   2       5601.43       5988.30        42.56 o                         
   3   7   2       1849.63       1711.73        15.87 o                         
   4   7   2         83.22         60.21         3.30 o                         
   5   7   2      14094.57      13925.66        93.35 o                         
   6   7   2         20.18         38.96         3.42 o                         
   7   7   2      12006.74      11819.87        88.41 o                         
   8   7   2        953.76        914.55        15.29 o                         
   9   7   2      10948.50      10548.70        99.09 o                         
  10   7   2        368.59        375.76        15.37 o                         
  11   7   2       4028.42       4035.25        50.52 o                         
  12   7   2        245.83        244.36        14.27 o                         
  13   7   2        543.36        547.45        24.11 o                         
  14   7   2        337.65        362.65        19.55 o                         
  15   7   2         11.28          5.14        11.42 o                         
 -15   8   2       1793.19       1787.48        90.49 o                         
 -14   8   2         14.24         12.44        12.25 o                         
 -13   8   2       3498.70       3457.45        57.04 o                         
 -12   8   2         18.38         38.26        11.25 o                         
 -11   8   2       2651.99       2655.44        39.79 o                         
 -10   8   2        266.38        295.29        26.67 o                         
  -9   8   2        756.84        720.42        17.63 o                         
  -8   8   2        567.13        549.55        13.85 o                         
  -7   8   2        652.34        636.73        14.65 o                         
  -6   8   2       1180.85       1228.93        15.81 o                         
  -5   8   2      19549.73      19759.99       139.82 o                         
  -4   8   2       1194.97       1203.23        14.47 o                         
  -3   8   2      12527.29      11724.33        85.17 o                         
  -2   8   2       1603.24       1575.63        18.01 o                         
  -1   8   2      22394.73      22668.83       157.10 o                         
   0   8   2        300.74        342.08         5.94 o                         
   1   8   2      25779.08      26303.50       168.84 o                         
   2   8   2       2089.23       2581.94        21.90 o                         
   3   8   2      15119.11      15206.04       100.80 o                         
   4   8   2       2537.64       2877.07        24.41 o                         
   5   8   2      14936.45      15797.46       105.55 o                         
   6   8   2       1428.55       1324.51        14.99 o                         
   7   8   2       1215.31       1136.36        15.91 o                         
   8   8   2       2390.29       2264.55        25.41 o                         
   9   8   2        658.74        705.67        17.96 o                         
  10   8   2       1007.88        968.15        21.90 o                         
  11   8   2       2991.43       2979.85        41.96 o                         
  12   8   2         11.62         15.07         9.04 o                         
  13   8   2       4330.02       4439.54        58.28 o                         
  14   8   2         14.34          9.68        10.62 o                         
  15   8   2       2356.89       2503.44        50.53 o                         
 -15   9   2        185.14        146.05        38.10 o                         
 -14   9   2         56.02         84.06        14.55 o                         
 -13   9   2       1733.26       1881.98        42.23 o                         
 -12   9   2         24.08         23.53        11.03 o                         
 -11   9   2       7392.34       7271.18        89.22 o                         
 -10   9   2          0.59         -0.58         7.88 o                         
  -9   9   2      13998.92      13948.14       116.04 o                         
  -8   9   2          0.08         -4.81         4.81 o                         
  -7   9   2      18183.07      17594.00       139.37 o                         
  -6   9   2        119.89        100.54         5.49 o                         
  -5   9   2      24670.71      24401.09       171.28 o                         
  -4   9   2       1741.86       1880.22        19.99 o                         
  -3   9   2       3814.28       3791.23        32.36 o                         
  -2   9   2        112.86        139.23         7.99 o                         
  -1   9   2        101.73        122.11         5.70 o                         
   0   9   2       1633.52       1785.92        19.10 o                         
   1   9   2       3606.14       3888.18        30.77 o                         
   2   9   2        119.96        146.08         5.11 o                         
   3   9   2       4099.19       3732.80        35.70 o                         
   4   9   2       2115.66       2193.29        20.61 o                         
   5   9   2      10847.53      10646.58        74.24 o                         
   6   9   2          2.21          3.09         2.68 o                         
   7   9   2       6942.18       6828.66        56.12 o                         
   8   9   2       1158.40       1155.47        19.35 o                         
   9   9   2      12063.36      12036.45       112.14 o                         
  10   9   2          0.85         -2.56         6.66 o                         
  11   9   2       3587.97       3516.58        47.03 o                         
  12   9   2         43.23         36.08         9.57 o                         
  13   9   2        965.69       1000.46        29.09 o                         
  14   9   2         15.90         24.62        12.21 o                         
 -14  10   2        100.02         96.26        20.00 o                         
 -13  10   2       3255.63       3335.69        57.65 o                         
 -12  10   2          8.25         24.84        13.59 o                         
 -11  10   2       1539.11       1584.69        35.83 o                         
 -10  10   2        155.30        177.92        13.81 o                         
  -9  10   2        773.78        766.46        19.73 o                         
  -8  10   2        160.38        206.32        13.01 o                         
  -7  10   2       2024.03       2114.98        30.75 o                         
  -6  10   2        662.60        663.22        12.14 o                         
  -5  10   2       9919.19       9846.01        96.65 o                         
  -4  10   2        548.01        533.97         9.89 o                         
  -3  10   2      26253.12      25849.12       206.33 o                         
  -2  10   2       1119.96       1262.62        18.10 o                         
  -1  10   2      46462.58      48004.46       326.13 o                         
   0  10   2          0.95         -1.10         3.10 o                         
   1  10   2      30649.29      30992.97       199.35 o                         
   2  10   2         17.21         16.05         4.67 o                         
   3  10   2      12844.03      12508.65        85.63 o                         
   4  10   2          1.40         13.04         2.76 o                         
   5  10   2       3177.75       3289.63        28.73 o                         
   6  10   2        137.23        124.68         6.53 o                         
   7  10   2          8.50         14.74         4.53 o                         
   8  10   2        584.73        548.52        14.33 o                         
   9  10   2        591.68        588.69        15.78 o                         
  10  10   2          1.86          0.93         6.80 o                         
  11  10   2       3478.68       3360.96        46.20 o                         
  12  10   2         17.84         12.09         8.85 o                         
  13  10   2       3832.14       3889.47        55.87 o                         
  14  10   2         15.38         35.33        14.55 o                         
 -14  11   2         78.81        113.85        16.28 o                         
 -13  11   2        934.30        996.37        32.82 o                         
 -12  11   2        151.46        118.76        14.66 o                         
 -11  11   2       3016.77       2899.01        49.75 o                         
 -10  11   2         91.05         85.77        11.98 o                         
  -9  11   2      11006.12      10928.20       106.11 o                         
  -8  11   2          1.11          0.58         6.18 o                         
  -7  11   2       9063.57       8593.20        84.86 o                         
  -6  11   2       1657.57       1607.17        22.59 o                         
  -5  11   2      13032.53      12828.60       105.03 o                         
  -4  11   2        394.29        400.71        18.96 o                         
  -3  11   2       1387.51       1317.99        20.92 o                         
  -2  11   2       5920.67       6201.82        76.54 o                         
  -1  11   2       2182.03       2294.73        25.60 o                         
   0  11   2       5663.55       5505.79        44.67 o                         
   1  11   2       4719.44       4811.10        37.82 o                         
   2  11   2       2887.80       3071.00        31.62 o                         
   3  11   2      11587.52      11721.82        81.46 o                         
   4  11   2        817.99        773.38        11.80 o                         
   5  11   2      13969.87      13888.92        95.90 o                         
   6  11   2        102.97         95.47         6.13 o                         
   7  11   2      10623.21      10559.59        90.03 o                         
   8  11   2       1305.25       1275.57        21.74 o                         
   9  11   2       7455.95       7320.08        69.08 o                         
  10  11   2        198.85        187.58        12.53 o                         
  11  11   2       3506.66       3346.93        47.62 o                         
  12  11   2        156.94        155.00        15.35 o                         
  13  11   2        723.87        701.10        29.45 o                         
  14  11   2         29.12         29.51        18.10 o                         
 -13  12   2       2144.58       2138.64        46.90 o                         
 -12  12   2        147.67        166.22        26.22 o                         
 -11  12   2       1439.05       1431.49        35.14 o                         
 -10  12   2        687.99        670.46        24.74 o                         
  -9  12   2         68.79         53.84         9.10 o                         
  -8  12   2        470.16        484.98        17.19 o                         
  -7  12   2         10.34         12.05         7.24 o                         
  -6  12   2       3788.79       3743.87        40.51 o                         
  -5  12   2       9587.50       9518.53        82.11 o                         
  -4  12   2       1394.01       1283.28        19.86 o                         
  -3  12   2      17842.94      18142.93       142.88 o                         
  -2  12   2       2500.49       2350.36        25.90 o                         
  -1  12   2      32384.69      32976.96       228.75 o                         
   0  12   2        228.01        245.06         8.32 o                         
   1  12   2      21228.25      20945.01       138.99 o                         
   2  12   2       1454.36       1361.45        15.99 o                         
   3  12   2       9899.05       9693.09        69.52 o                         
   4  12   2       1946.71       1927.24        20.55 o                         
   5  12   2       3656.67       3664.64        35.69 o                         
   6  12   2       3265.91       3245.18        36.18 o                         
   7  12   2         97.60         89.69         7.63 o                         
   8  12   2        594.66        603.80        16.10 o                         
   9  12   2        729.14        690.07        19.71 o                         
  10  12   2       1104.59       1091.27        29.15 o                         
  11  12   2       1978.04       1948.77        40.19 o                         
  12  12   2         53.26         50.11        12.41 o                         
  13  12   2       2545.70       2572.66        52.75 o                         
  14  12   2        161.58        166.40        26.66 o                         
 -13  13   2        661.63        663.43        32.80 o                         
 -12  13   2        271.74        288.74        24.06 o                         
 -11  13   2       1114.04       1120.11        32.33 o                         
 -10  13   2        196.82        149.79        13.12 o                         
  -9  13   2       5984.98       5812.76        66.79 o                         
  -8  13   2       1017.20        978.13        23.43 o                         
  -7  13   2       6776.84       6827.91        72.79 o                         
  -6  13   2       2764.32       2732.69        33.46 o                         
  -5  13   2       3917.05       3802.00        41.03 o                         
  -4  13   2       2802.62       2893.86        33.72 o                         
  -3  13   2       1402.57       1434.70        21.54 o                         
  -2  13   2      10963.10      10633.64       157.37 o                         
  -1  13   2         11.85         21.87         4.61 o                         
   0  13   2      12548.61      12810.25        96.30 o                         
   1  13   2       1562.90       1537.43        21.16 o                         
   2  13   2       8253.55       8379.49        61.85 o                         
   3  13   2      11323.17      11022.23        78.63 o                         
   4  13   2       2343.62       2312.51        25.69 o                         
   5  13   2       8455.78       8188.84        66.57 o                         
   6  13   2         75.76         89.90         8.58 o                         
   7  13   2      10951.73      10653.22       102.06 o                         
   8  13   2        503.13        530.99        20.24 o                         
   9  13   2       7110.15       6967.58        75.51 o                         
  10  13   2        941.27        861.72        27.31 o                         
  11  13   2       1824.77       1777.11        38.60 o                         
  12  13   2        858.43        892.02        30.52 o                         
  13  13   2        451.07        506.77        34.14 o                         
 -13  14   2        611.99        528.33        40.40 o                         
 -12  14   2        956.38        940.08        33.36 o                         
 -11  14   2       1014.57        939.95        30.76 o                         
 -10  14   2       1605.82       1602.73        32.48 o                         
  -9  14   2        230.80        229.07        16.46 o                         
  -8  14   2       1648.97       1631.84        30.57 o                         
  -7  14   2         76.26         81.82        10.73 o                         
  -6  14   2       2566.17       2440.97        35.26 o                         
  -5  14   2        828.72        864.38        17.99 o                         
  -4  14   2       1347.39       1260.95        21.29 o                         
  -3  14   2       6418.10       6205.96        66.21 o                         
  -2  14   2       4269.08       3923.94        66.89 o                         
  -1  14   2      10320.99       9853.23        77.66 o                         
   0  14   2         15.34         19.00         4.45 o                         
   1  14   2       6001.33       6014.41        53.91 o                         
   2  14   2        901.68        874.74        15.05 o                         
   3  14   2       4278.31       4309.29        44.10 o                         
   4  14   2       2907.16       2891.23        34.26 o                         
   5  14   2        440.44        419.73        13.32 o                         
   6  14   2      13344.82      13205.88       122.22 o                         
   7  14   2         75.98         87.16         8.73 o                         
   8  14   2       4109.56       4064.82        51.20 o                         
   9  14   2        661.54        728.83        22.10 o                         
  10  14   2       3326.40       3365.29        54.33 o                         
  11  14   2       1034.04       1079.37        36.20 o                         
  12  14   2       1091.40       1125.55        34.19 o                         
  13  14   2       1392.76       1472.61        73.84 o                         
 -13  15   2        336.10        309.56        50.80 o                         
 -12  15   2        981.73       1018.44        34.50 o                         
 -11  15   2       1226.16       1349.12        37.30 o                         
 -10  15   2        359.10        329.58        17.99 o                         
  -9  15   2       1440.60       1473.57        31.12 o                         
  -8  15   2        163.62        153.23        11.94 o                         
  -7  15   2       4404.93       4276.13        49.11 o                         
  -6  15   2        629.30        641.66        17.66 o                         
  -5  15   2       2304.77       2296.91        31.20 o                         
  -4  15   2       7381.87       7368.25        68.97 o                         
  -3  15   2       4927.51       4828.58        49.84 o                         
  -2  15   2       3899.63       3828.71        41.60 o                         
  -1  15   2        224.96        229.81        11.71 o                         
   0  15   2       8636.99       8257.68        94.98 o                         
   1  15   2        840.13        813.52        16.76 o                         
   2  15   2       6207.51       6171.21        58.79 o                         
   3  15   2       2186.94       2161.62        32.02 o                         
   4  15   2       5306.57       5367.82        59.41 o                         
   5  15   2       6036.70       5957.90        64.62 o                         
   6  15   2        252.56        272.03        20.62 o                         
   7  15   2       2871.43       2788.47        40.68 o                         
   8  15   2         19.12         30.00         7.85 o                         
   9  15   2       1010.03       1010.11        25.92 o                         
  10  15   2        843.47        846.52        28.30 o                         
  11  15   2        608.89        609.83        27.25 o                         
  12  15   2       1101.60       1191.53        36.22 o                         
  13  15   2        212.24        117.47        34.92 o                         
 -12  16   2       1374.32       1413.78        80.97 o                         
 -11  16   2        274.03        249.21        23.84 o                         
 -10  16   2       3135.06       3118.65        48.68 o                         
  -9  16   2          1.70          2.80         9.06 o                         
  -8  16   2       4842.84       4900.80        67.75 o                         
  -7  16   2         22.11         15.67         8.33 o                         
  -6  16   2       4724.19       4691.15        57.31 o                         
  -5  16   2        282.98        296.92        13.16 o                         
  -4  16   2       2248.80       2089.49        29.73 o                         
  -3  16   2       1799.77       1873.52        31.17 o                         
  -2  16   2       3249.94       3219.58        42.27 o                         
  -1  16   2        372.50        346.08        14.43 o                         
   0  16   2        117.62        110.00         8.92 o                         
   1  16   2       3199.90       3193.36        37.19 o                         
   2  16   2       1554.99       1567.58        27.17 o                         
   3  16   2        167.42        174.08        11.00 o                         
   4  16   2       6516.68       6333.81        68.38 o                         
   5  16   2        216.28        255.21        13.34 o                         
   6  16   2       7181.96       7086.21        86.30 o                         
   7  16   2         23.03         27.50         9.96 o                         
   8  16   2       7226.64       7273.23        90.08 o                         
   9  16   2        343.38        314.31        19.43 o                         
  10  16   2       1882.25       2067.35        50.30 o                         
  11  16   2        849.59        848.99        36.04 o                         
  12  16   2        744.30        820.03        38.86 o                         
  13  16   2        514.17        455.60        69.85 o                         
 -12  17   2        802.82        911.20        69.85 o                         
 -11  17   2        252.71        246.21        20.29 o                         
 -10  17   2        514.90        552.20        23.98 o                         
  -9  17   2        280.39        276.52        16.69 o                         
  -8  17   2          4.90          1.50         8.80 o                         
  -7  17   2        481.46        519.01        21.02 o                         
  -6  17   2       1538.80       1623.09        35.68 o                         
  -5  17   2        503.68        466.73        18.01 o                         
  -4  17   2       2613.97       2620.93        45.56 o                         
  -3  17   2       2184.81       1989.86        32.73 o                         
  -2  17   2       5672.83       5609.95        63.29 o                         
  -1  17   2         32.43         22.55         7.33 o                         
   0  17   2       6160.97       6165.45        67.10 o                         
   1  17   2        128.69        111.15        11.12 o                         
   2  17   2       4007.30       3839.12        48.07 o                         
   3  17   2       1113.18       1117.93        27.74 o                         
   4  17   2       5342.54       5385.24        61.81 o                         
   5  17   2        591.11        605.29        19.73 o                         
   6  17   2        476.32        485.57        21.95 o                         
   7  17   2        467.43        474.14        23.07 o                         
   8  17   2         51.50         36.34        11.17 o                         
   9  17   2        115.75        122.61        22.80 o                         
  10  17   2        606.16        583.91        32.27 o                         
  11  17   2         58.45         38.81        14.08 o                         
 -10  18   2       3972.02       4061.15        66.50 o                         
  -9  18   2         49.62         26.56        13.98 o                         
  -8  18   2       4663.80       4731.07        70.38 o                         
  -7  18   2        205.39        202.89        16.53 o                         
  -6  18   2       5307.21       5281.33        73.02 o                         
  -5  18   2        346.31        296.94        15.74 o                         
  -4  18   2       2701.66       2656.88        43.23 o                         
  -3  18   2         21.22         17.27         7.83 o                         
  -2  18   2        544.24        499.76        18.25 o                         
  -1  18   2         64.94        102.16        11.17 o                         
   0  18   2        133.61        121.18        10.29 o                         
   1  18   2         13.06         10.46         8.46 o                         
   2  18   2       4657.49       4715.57        56.60 o                         
   3  18   2         45.70         59.29        17.83 o                         
   4  18   2       5301.93       5067.12        73.81 o                         
   5  18   2        364.25        338.87        19.72 o                         
   6  18   2       6345.62       6324.13        81.93 o                         
   7  18   2         32.77         20.81        11.00 o                         
   8  18   2       3134.26       3217.65        55.33 o                         
   9  18   2         78.46         59.84        13.56 o                         
  10  18   2       1536.35       1633.27        64.68 o                         
  11  18   2         39.45          6.35        23.81 o                         
 -10  19   2        338.61        375.52        30.25 o                         
  -9  19   2          0.53         15.14        12.27 o                         
  -8  19   2          2.40          2.82        11.26 o                         
  -7  19   2        142.47        136.46        15.64 o                         
  -6  19   2       1654.32       1673.26        54.53 o                         
  -5  19   2          0.81         -4.19         8.11 o                         
  -4  19   2       2889.04       2963.82        44.05 o                         
  -3  19   2          1.70         -7.41         7.41 o                         
  -2  19   2       6267.83       6253.47        70.52 o                         
  -1  19   2        119.75        138.16        13.82 o                         
   0  19   2       8101.49       8148.65        96.61 o                         
   1  19   2        161.89        150.16        13.21 o                         
   2  19   2       4821.73       4885.28       116.17 o                         
   3  19   2          3.25          8.10         7.77 o                         
   4  19   2       2698.16       2710.04        41.39 o                         
   5  19   2         92.07         79.23        12.45 o                         
   6  19   2        733.51        779.52        28.14 o                         
   7  19   2          0.58         -3.62        10.69 o                         
   8  19   2         50.90         36.41        12.27 o                         
   9  19   2         16.81         14.93        12.34 o                         
  10  19   2        692.19        677.15        33.43 o                         
 -10  20   2       2092.98       2270.07        95.25 o                         
  -9  20   2          1.58          7.07        13.04 o                         
  -8  20   2       3921.17       3984.02        81.11 o                         
  -7  20   2          3.15         12.01        11.30 o                         
  -6  20   2       2179.24       2262.33        45.79 o                         
  -5  20   2         28.87         18.68         9.90 o                         
  -4  20   2       3050.04       2968.91        55.60 o                         
  -3  20   2        274.09        260.95        15.35 o                         
  -2  20   2        123.26        126.85        11.69 o                         
  -1  20   2        636.11        581.72        24.59 o                         
   0  20   2        113.58        101.65        12.49 o                         
   1  20   2        432.31        399.47        21.62 o                         
   2  20   2       1441.38       1320.12        32.79 o                         
   3  20   2         64.01         94.60        12.73 o                         
   4  20   2       3619.75       3600.12        50.40 o                         
   5  20   2         32.52         41.85        12.15 o                         
   6  20   2       4252.94       4207.25        65.06 o                         
   7  20   2          7.08         -4.45        11.17 o                         
   8  20   2       2418.37       2485.33        62.14 o                         
   9  20   2          0.11         -6.26        11.85 o                         
  10  20   2       1217.98       1216.00        84.14 o                         
  -9  21   2         87.45         73.02        28.57 o                         
  -8  21   2          8.94         -9.61        13.29 o                         
  -7  21   2        683.45        774.71        31.84 o                         
  -6  21   2        750.65        733.05        29.43 o                         
  -5  21   2        290.19        257.91        18.59 o                         
  -4  21   2       1927.87       2096.31        38.48 o                         
  -3  21   2         33.43         13.78         9.22 o                         
  -2  21   2       4196.28       4308.99        66.22 o                         
  -1  21   2         25.64          5.12        10.41 o                         
   0  21   2       5015.23       4898.64        78.29 o                         
   1  21   2         13.69         21.42        10.90 o                         
   2  21   2       2795.70       2993.87        73.09 o                         
   3  21   2        320.77        275.01        18.21 o                         
   4  21   2       1891.65       2071.95        42.69 o                         
   5  21   2        239.38        238.95        18.44 o                         
   6  21   2        255.58        225.36        18.13 o                         
   7  21   2        428.86        367.62        24.09 o                         
   8  21   2        166.61        184.81        18.40 o                         
   9  21   2        244.13        255.58        39.69 o                         
  -8  22   2       1609.40       1454.12       111.12 o                         
  -7  22   2         31.09         19.19        14.21 o                         
  -6  22   2       2362.61       2499.86        50.75 o                         
  -5  22   2        317.28        293.79        20.36 o                         
  -4  22   2       1248.32       1258.09        31.16 o                         
  -3  22   2        738.52        736.32        28.64 o                         
  -2  22   2        905.49        967.59        31.51 o                         
  -1  22   2        770.19        812.10        30.25 o                         
   0  22   2          2.94          6.56        10.45 o                         
   1  22   2        967.79       1043.00        32.11 o                         
   2  22   2        760.17        750.09        32.77 o                         
   3  22   2        577.25        596.18        26.77 o                         
   4  22   2       1692.05       1723.95        39.77 o                         
   5  22   2        197.95        216.94        21.30 o                         
   6  22   2       1632.09       1674.67        50.18 o                         
   7  22   2         17.80         29.29        13.64 o                         
   8  22   2       1793.09       1923.37        80.17 o                         
  -7  23   2        879.10        792.14        68.26 o                         
  -6  23   2        189.77        203.20        29.75 o                         
  -5  23   2       1140.56       1109.33        35.65 o                         
  -4  23   2       1207.26       1290.81        36.54 o                         
  -3  23   2        854.71        878.84        31.44 o                         
  -2  23   2       2480.21       2597.83        50.53 o                         
  -1  23   2        116.14         95.60        14.80 o                         
   0  23   2       1908.44       1951.81        43.39 o                         
   1  23   2         23.30         15.47        17.98 o                         
   2  23   2       2342.16       2525.54        49.56 o                         
   3  23   2        107.52         96.66        14.15 o                         
   4  23   2        373.59        371.53        52.77 o                         
   5  23   2        717.16        793.57        37.13 o                         
   6  23   2         55.13         39.14        19.62 o                         
   7  23   2        644.12        693.72        63.50 o                         
  -6  24   2        341.72        358.77        47.62 o                         
  -4  24   2        546.59        530.47        41.56 o                         
  -3  24   2       1298.68       1436.71        39.54 o                         
  -2  24   2        255.98        212.87        18.55 o                         
  -1  24   2       1395.25       1379.64        56.60 o                         
   0  24   2         71.17         53.43        21.08 o                         
   1  24   2       1293.68       1380.48        41.19 o                         
   2  24   2        185.88        182.25        17.57 o                         
   3  24   2        991.91       1007.75        33.67 o                         
   4  24   2        752.34        901.68        68.26 o                         
  -3  25   2        243.92        246.06        36.51 o                         
  -2  25   2        737.70        785.79        61.91 o                         
  -1  25   2        162.89        179.38        34.92 o                         
   0  25   2        685.20        699.37        45.20 o                         
   1  25   2        286.37        280.98        39.69 o                         
   2  25   2        612.79        608.00        55.56 o                         
   3  25   2        638.15        627.05        57.15 o                         
 -15   0   3       2675.92       2654.08        73.36 o                         
 -13   0   3       5461.07       5650.79       161.92 o                         
 -11   0   3      13015.45      13134.73       159.04 o                         
  -9   0   3      13961.62      13548.95       157.01 o                         
  -7   0   3       3015.56       2972.12        36.15 o                         
  -5   0   3        410.32        345.90        30.88 o                         
  -3   0   3         39.68         38.50         9.45 o                         
  -1   0   3      42378.07      43103.84       386.93 o                         
   1   0   3       4225.68       4753.96       216.69 o                         
   3   0   3      62313.81      64788.69       812.62 o                         
   5   0   3      56685.39      59711.15       529.41 o                         
   7   0   3      14838.29      15032.37       166.49 o                         
   9   0   3       3717.32       3453.22        52.19 o                         
  11   0   3        279.53        311.74        30.07 o                         
  13   0   3       1411.69       1460.04        38.75 o                         
  15   0   3       1305.48       1484.08        83.34 o                         
 -16   1   3         21.29         74.61        41.27 o                         
 -15   1   3        551.57        626.47        41.93 o                         
 -14   1   3        128.85        129.68        15.57 o                         
 -13   1   3        175.52        193.25        16.58 o                         
 -12   1   3        237.22        209.35        16.01 o                         
 -11   1   3       2170.08       2090.81        34.20 o                         
 -10   1   3        176.73        164.47         9.33 o                         
  -9   1   3       9541.99       9368.29        80.86 o                         
  -8   1   3        363.95        359.22         9.71 o                         
  -7   1   3      13688.27      13378.16        90.75 o                         
  -6   1   3       2359.74       2247.74        20.06 o                         
  -5   1   3      43512.75      44122.67       278.44 o                         
  -4   1   3       4461.85       5013.10        36.21 o                         
  -3   1   3       4875.47       4668.37        33.21 o                         
  -2   1   3      12745.29      13083.32       130.20 o                         
  -1   1   3      18995.93      19665.56       124.10 o                         
   0   1   3       1765.21       1964.33        16.70 o                         
   1   1   3       1844.67       1890.50        19.85 o                         
   2   1   3       4094.43       4237.89        33.55 o                         
   3   1   3       1333.80       1478.48        15.77 o                         
   4   1   3         30.76         15.96         2.60 o                         
   5   1   3      11501.72      11738.96        77.73 o                         
   6   1   3        336.39        386.24         7.60 o                         
   7   1   3      12370.34      12094.47        88.25 o                         
   8   1   3       1055.99       1114.93        17.36 o                         
   9   1   3      14487.87      14208.74       115.03 o                         
  10   1   3         23.78         19.43         5.80 o                         
  11   1   3      12652.98      12260.46       104.55 o                         
  12   1   3          0.93         -6.33         6.33 o                         
  13   1   3       5821.50       5708.31        60.78 o                         
  14   1   3        144.64        146.61        13.32 o                         
  15   1   3       1465.89       1502.29        38.39 o                         
  16   1   3         40.69         28.43        23.49 o                         
 -16   2   3        112.76         98.42        39.69 o                         
 -15   2   3       2500.53       2583.19        51.44 o                         
 -14   2   3        164.97        130.92        15.30 o                         
 -13   2   3       6963.95       7126.69        80.31 o                         
 -12   2   3        119.23        106.46        11.00 o                         
 -11   2   3      12458.12      12201.78       115.98 o                         
 -10   2   3          6.39          4.90         5.59 o                         
  -9   2   3       8773.12       8640.78        75.67 o                         
  -8   2   3        343.26        388.00         9.55 o                         
  -7   2   3       5782.35       5797.53        43.57 o                         
  -6   2   3       2369.40       2528.06        21.91 o                         
  -5   2   3          1.45          6.21         2.25 o                         
  -4   2   3       3428.76       3423.39        27.78 o                         
  -3   2   3       5294.67       5513.26        38.39 o                         
  -2   2   3      24581.29      26658.65       168.23 o                         
  -1   2   3       2560.74       2621.97        19.02 o                         
   0   2   3       5628.69       6248.09        47.50 o                         
   1   2   3      46561.88      48849.84       331.02 o                         
   2   2   3      14609.91      16621.06       113.05 o                         
   3   2   3      64695.20      66596.27       479.10 o                         
   4   2   3       3243.89       3379.75        25.21 o                         
   5   2   3      41820.80      42873.51       289.54 o                         
   6   2   3       7639.69       7984.84        60.26 o                         
   7   2   3      10455.49      10554.63        78.43 o                         
   8   2   3       3991.14       4157.16        40.91 o                         
   9   2   3       2811.89       2667.22        31.08 o                         
  10   2   3       2208.10       2229.88        28.91 o                         
  11   2   3        318.10        331.45        14.01 o                         
  12   2   3        425.72        389.85        15.59 o                         
  13   2   3       1118.33       1126.46        24.26 o                         
  14   2   3        751.97        752.26        24.48 o                         
  15   2   3       1383.18       1405.22        33.31 o                         
  16   2   3         74.35         50.80        39.69 o                         
 -16   3   3        447.54        396.87        53.97 o                         
 -15   3   3        455.71        538.50        28.45 o                         
 -14   3   3       1014.66        968.37        31.56 o                         
 -13   3   3        105.03        115.56        12.66 o                         
 -12   3   3       1133.47       1187.51        26.60 o                         
 -11   3   3       1342.00       1265.51        28.45 o                         
 -10   3   3       5663.51       5554.57        61.04 o                         
  -9   3   3       4832.76       4936.10        48.58 o                         
  -8   3   3        826.39        807.55        15.62 o                         
  -7   3   3      20962.46      21312.58       139.95 o                         
  -6   3   3       4325.50       4421.38        34.77 o                         
  -5   3   3      10090.86       9776.66        66.63 o                         
  -4   3   3         11.35         50.40         3.04 o                         
  -3   3   3      58496.22      59232.90       371.75 o                         
  -2   3   3        260.58        265.41         5.42 o                         
  -1   3   3      23253.63      25307.70       188.89 o                         
   0   3   3      22177.87      23980.45       155.63 o                         
   1   3   3      13502.94      13843.48        88.88 o                         
   2   3   3       7383.70       7414.10        49.45 o                         
   3   3   3       1194.66       1161.08        10.88 o                         
   4   3   3       7861.67       7579.00        51.72 o                         
   5   3   3       1076.95        995.82        11.22 o                         
   6   3   3       2137.83       1933.01        19.69 o                         
   7   3   3      11949.67      12214.90        89.61 o                         
   8   3   3       1117.67       1190.48        18.10 o                         
   9   3   3       9797.66       9638.93        82.40 o                         
  10   3   3         99.10         90.54         7.63 o                         
  11   3   3      12525.11      12275.69       104.75 o                         
  12   3   3          1.41          1.03         6.54 o                         
  13   3   3       2710.63       2707.57        57.75 o                         
  14   3   3        709.26        760.76        32.03 o                         
  15   3   3       1581.67       1621.56        50.72 o                         
  16   3   3        332.16        320.67        55.56 o                         
 -16   4   3        312.07        366.70        50.80 o                         
 -15   4   3       2023.86       2151.02        47.06 o                         
 -14   4   3        144.42        177.73        15.14 o                         
 -13   4   3       3684.52       3704.07        65.61 o                         
 -12   4   3          7.21         11.07         8.67 o                         
 -11   4   3      10206.40       9782.18        97.24 o                         
 -10   4   3        382.01        371.56        15.14 o                         
  -9   4   3       5226.42       5110.31        55.77 o                         
  -8   4   3        988.45       1019.73        15.19 o                         
  -7   4   3        381.45        356.92        10.70 o                         
  -6   4   3      16791.88      17241.52       113.99 o                         
  -5   4   3       1754.98       1842.54        17.60 o                         
  -4   4   3      21671.51      23139.71       148.48 o                         
  -3   4   3       2936.47       2995.07        26.81 o                         
  -2   4   3      14962.99      15758.82       109.00 o                         
  -1   4   3      11351.88      11681.10        75.86 o                         
   0   4   3       6785.87       6963.20        53.52 o                         
   1   4   3      32651.13      33971.77       237.53 o                         
   2   4   3       4276.90       4284.87        30.57 o                         
   3   4   3      35562.09      35841.23       225.90 o                         
   4   4   3       3841.82       3981.47        31.47 o                         
   5   4   3      25318.54      25337.20       162.45 o                         
   6   4   3       8874.33       9151.55        68.45 o                         
   7   4   3       6400.66       6308.36        50.76 o                         
   8   4   3       8280.44       8157.05        70.29 o                         
   9   4   3        225.15        259.70        10.43 o                         
  10   4   3       5828.41       5828.96        56.44 o                         
  11   4   3         27.41         36.74         7.67 o                         
  12   4   3       3025.44       3000.71        42.57 o                         
  13   4   3        522.79        534.32        20.05 o                         
  14   4   3        922.65        868.55        26.19 o                         
  15   4   3       1269.04       1360.75        33.41 o                         
  16   4   3        434.90        314.32        44.45 o                         
 -16   5   3       1012.08       1123.92       106.36 o                         
 -15   5   3        287.82        257.14        20.52 o                         
 -14   5   3       2214.87       2253.62        41.09 o                         
 -13   5   3        241.35        225.18        15.16 o                         
 -12   5   3       5494.49       5295.46        63.58 o                         
 -11   5   3         18.93         24.08         8.27 o                         
 -10   5   3       4281.45       4261.20        50.77 o                         
  -9   5   3       1025.04        986.22        20.37 o                         
  -8   5   3       4975.20       4966.47        47.95 o                         
  -7   5   3      10275.07      10183.95        71.45 o                         
  -6   5   3       3661.03       3984.08        33.70 o                         
  -5   5   3      23509.98      23672.38       152.88 o                         
  -4   5   3       1233.91       1244.73        13.93 o                         
  -3   5   3      31153.14      32268.78       219.23 o                         
  -2   5   3       3179.24       3330.90        29.32 o                         
  -1   5   3       9937.73       9944.23        70.76 o                         
   0   5   3      23097.75      23910.94       162.45 o                         
   1   5   3        726.40        660.75         8.36 o                         
   2   5   3      30539.59      30274.21       191.59 o                         
   3   5   3       5756.12       6311.66        44.11 o                         
   4   5   3       7693.42       7186.08        49.99 o                         
   5   5   3       3468.29       3452.95        27.38 o                         
   6   5   3      16996.35      17514.59       115.34 o                         
   7   5   3       5124.19       5163.60        43.40 o                         
   8   5   3       1262.21       1157.83        16.79 o                         
   9   5   3       4999.83       5047.46        49.09 o                         
  10   5   3        366.47        338.37        13.49 o                         
  11   5   3       6009.66       6006.59        60.93 o                         
  12   5   3        222.27        202.74        12.98 o                         
  13   5   3       1337.74       1314.03        29.26 o                         
  14   5   3        502.78        520.09        21.97 o                         
  15   5   3        953.35        951.56        29.51 o                         
 -15   6   3        594.17        651.37        29.52 o                         
 -14   6   3        211.70        226.98        16.47 o                         
 -13   6   3       1256.11       1210.99        29.32 o                         
 -12   6   3          1.52         14.48         8.67 o                         
 -11   6   3       3217.52       2988.51        42.36 o                         
 -10   6   3       1150.29       1146.45        26.16 o                         
  -9   6   3       1245.23       1279.48        20.86 o                         
  -8   6   3       5720.62       5551.23        52.55 o                         
  -7   6   3        503.22        487.44         9.92 o                         
  -6   6   3      20617.50      20592.15       135.22 o                         
  -5   6   3          8.49         38.10         3.37 o                         
  -4   6   3      24452.31      24391.96       168.39 o                         
  -3   6   3       4524.27       4730.93        37.69 o                         
  -2   6   3      26145.73      26901.59       183.82 o                         
  -1   6   3       3153.27       3273.88        29.22 o                         
   0   6   3      15369.21      15819.60       110.38 o                         
   1   6   3      17235.18      17827.49       115.25 o                         
   2   6   3       1909.71       1930.46        16.72 o                         
   3   6   3       7528.47       7454.50        51.70 o                         
   4   6   3       1060.85        984.73        11.83 o                         
   5   6   3       5702.49       5523.37        40.89 o                         
   6   6   3       4229.31       4314.13        33.98 o                         
   7   6   3       3779.68       3603.72        31.18 o                         
   8   6   3       2543.12       2440.63        25.96 o                         
   9   6   3         37.05         31.69         5.37 o                         
  10   6   3      10873.20      10818.08        93.27 o                         
  11   6   3          0.85          3.50         7.36 o                         
  12   6   3       4760.36       4628.94        56.90 o                         
  13   6   3        215.88        243.23        15.25 o                         
  14   6   3       2098.46       2240.61        39.98 o                         
  15   6   3        309.06        294.13        18.84 o                         
 -15   7   3        158.22        158.29        44.45 o                         
 -14   7   3       2413.83       2471.87        63.47 o                         
 -13   7   3         79.05         82.87        13.40 o                         
 -12   7   3       7210.42       7116.02        79.43 o                         
 -11   7   3          3.24         11.58         7.87 o                         
 -10   7   3       3472.04       3379.66        44.22 o                         
  -9   7   3        740.00        723.11        16.21 o                         
  -8   7   3       7656.98       7365.92        74.08 o                         
  -7   7   3       3146.45       2965.62        32.50 o                         
  -6   7   3       2156.79       2126.87        22.23 o                         
  -5   7   3      10647.55      10979.66        81.31 o                         
  -4   7   3        860.95        910.21        13.01 o                         
  -3   7   3      17371.33      18425.83       129.11 o                         
  -2   7   3      17998.58      18836.29       142.67 o                         
  -1   7   3       6644.38       6645.69        56.47 o                         
   0   7   3      16230.83      16137.28       113.30 o                         
   1   7   3       3900.16       3886.50        31.34 o                         
   2   7   3      31881.15      32049.91       203.87 o                         
   3   7   3         54.67         34.65         4.02 o                         
   4   7   3      17539.92      17361.64       114.20 o                         
   5   7   3       4199.43       4234.29        33.33 o                         
   6   7   3       8443.47       8357.01        59.62 o                         
   7   7   3       1213.57       1151.49        15.94 o                         
   8   7   3       5251.58       5265.28        45.96 o                         
   9   7   3       2121.52       2044.73        27.01 o                         
  10   7   3       1053.66        984.53        21.94 o                         
  11   7   3       1615.34       1444.27        27.77 o                         
  12   7   3        144.10        167.98        12.77 o                         
  13   7   3        488.77        469.25        20.61 o                         
  14   7   3        646.17        723.28        25.03 o                         
  15   7   3        114.57         76.02        14.95 o                         
 -15   8   3        115.31        128.58        36.51 o                         
 -14   8   3        193.18        202.25        18.53 o                         
 -13   8   3        116.50        136.95        15.57 o                         
 -12   8   3        149.11        136.11        14.12 o                         
 -11   8   3        305.99        327.46        20.16 o                         
 -10   8   3       3488.42       3462.89        45.44 o                         
  -9   8   3          6.44          3.83         5.16 o                         
  -8   8   3      10468.72      10274.72        88.03 o                         
  -7   8   3         42.09         32.46         5.17 o                         
  -6   8   3      21652.42      21173.81       150.42 o                         
  -5   8   3         26.52         47.04         4.99 o                         
  -4   8   3      30963.13      30372.41       209.27 o                         
  -3   8   3       2483.98       2733.97        25.24 o                         
  -2   8   3      25768.39      25764.59       189.43 o                         
  -1   8   3         44.45         55.50         5.09 o                         
   0   8   3      22767.11      24111.31       166.78 o                         
   1   8   3        266.16        176.33         7.88 o                         
   2   8   3        125.80        241.27         5.66 o                         
   3   8   3       7472.75       7779.82        55.04 o                         
   4   8   3        542.14        680.61        13.61 o                         
   5   8   3        408.34        372.94         8.69 o                         
   6   8   3       5732.97       5579.77        42.90 o                         
   7   8   3        605.94        556.96        13.84 o                         
   8   8   3       6021.50       5865.87        50.35 o                         
   9   8   3        664.37        572.45        18.00 o                         
  10   8   3       7974.84       7943.12        80.90 o                         
  11   8   3         77.00         81.45        10.27 o                         
  12   8   3       6233.37       6279.76        71.36 o                         
  13   8   3        205.36        191.00        15.45 o                         
  14   8   3       2487.62       2493.54        43.36 o                         
  15   8   3        105.33         82.60        15.37 o                         
 -15   9   3         24.46         57.15        31.75 o                         
 -14   9   3       2599.43       2772.16        53.99 o                         
 -13   9   3         19.20         27.34        12.05 o                         
 -12   9   3       3970.37       4191.91        63.18 o                         
 -11   9   3          6.49         -3.69         9.26 o                         
 -10   9   3       6667.35       6837.82        83.23 o                         
  -9   9   3         30.83         28.11         7.28 o                         
  -8   9   3       7429.42       7232.46        67.84 o                         
  -7   9   3          1.60          7.76         5.00 o                         
  -6   9   3       1871.82       1730.28        20.46 o                         
  -5   9   3        197.30        200.75        12.73 o                         
  -4   9   3        308.66        310.94         8.34 o                         
  -3   9   3        785.21        929.49        16.12 o                         
  -2   9   3       8233.91       8092.79        66.84 o                         
  -1   9   3       1323.11       1385.24        17.44 o                         
   0   9   3      30063.87      30296.29       208.45 o                         
   1   9   3          8.03         11.09         3.45 o                         
   2   9   3      24125.83      23468.52       152.50 o                         
   3   9   3       2989.29       3058.91        26.12 o                         
   4   9   3      27986.78      28202.38       182.54 o                         
   5   9   3         26.81         10.74         2.99 o                         
   6   9   3      13724.30      13498.91        92.90 o                         
   7   9   3        668.46        629.97        12.28 o                         
   8   9   3       5129.83       5059.50        49.78 o                         
   9   9   3         36.84         44.16         7.50 o                         
  10   9   3        627.80        625.94        23.76 o                         
  11   9   3         17.70         10.60         8.18 o                         
  12   9   3        193.96        183.01        13.28 o                         
  13   9   3         10.96          9.32         9.72 o                         
  14   9   3        777.61        786.68        26.36 o                         
  15   9   3         23.39         41.27        31.75 o                         
 -14  10   3        325.37        349.08        22.98 o                         
 -13  10   3        126.70        105.89        15.06 o                         
 -12  10   3        238.87        210.90        16.92 o                         
 -11  10   3         41.46         42.99        11.57 o                         
 -10  10   3       3654.57       3604.41        54.42 o                         
  -9  10   3        176.36        192.42        11.42 o                         
  -8  10   3       7723.94       7536.45        77.15 o                         
  -7  10   3        136.52        151.10        15.43 o                         
  -6  10   3      21463.87      21228.09       165.06 o                         
  -5  10   3         22.83         26.67         4.35 o                         
  -4  10   3      22212.58      22127.43       170.30 o                         
  -3  10   3         30.78         39.14         4.53 o                         
  -2  10   3      22073.73      22353.33       188.37 o                         
  -1  10   3          7.43         13.67         3.30 o                         
   0  10   3       5368.79       5365.60        44.44 o                         
   1  10   3       4293.85       4749.75        36.91 o                         
   2  10   3       1119.79       1073.27        16.96 o                         
   3  10   3          6.20         14.08         3.17 o                         
   4  10   3       2153.05       2210.58        21.54 o                         
   5  10   3        102.14         89.86         4.92 o                         
   6  10   3       6782.20       6570.07        51.14 o                         
   7  10   3        258.35        256.78         9.14 o                         
   8  10   3      10934.49      10869.70        92.76 o                         
   9  10   3         28.52         26.39         6.58 o                         
  10  10   3       6811.47       6837.08        73.20 o                         
  11  10   3          0.24         -4.53         8.00 o                         
  12  10   3       4193.04       4106.85        54.57 o                         
  13  10   3          0.81         -4.64         9.32 o                         
  14  10   3       1874.46       1894.23        53.96 o                         
 -14  11   3       2340.53       2468.16        62.49 o                         
 -13  11   3         64.11         70.70        14.12 o                         
 -12  11   3       3010.92       2915.36        52.25 o                         
 -11  11   3        142.71        140.00        14.47 o                         
 -10  11   3       8048.14       8001.64        95.76 o                         
  -9  11   3        577.53        518.76        18.70 o                         
  -8  11   3       4954.70       4733.17        55.27 o                         
  -7  11   3       2420.84       2332.19        41.73 o                         
  -6  11   3       2337.08       2262.87        28.48 o                         
  -5  11   3       1593.76       1602.14        22.48 o                         
  -4  11   3        163.60        155.30         8.87 o                         
  -3  11   3       3327.83       3508.87        40.28 o                         
  -2  11   3       4009.45       3575.55        32.99 o                         
  -1  11   3       4097.92       4299.92        37.89 o                         
   0  11   3      22708.12      22323.23       157.86 o                         
   1  11   3       1178.84       1301.61        15.74 o                         
   2  11   3      24986.55      25031.68       163.79 o                         
   3  11   3         17.43         21.58         5.19 o                         
   4  11   3      26230.18      25959.66       170.18 o                         
   5  11   3         34.34         38.23         4.00 o                         
   6  11   3      10296.53      10280.61        86.93 o                         
   7  11   3       2796.48       2727.70        32.45 o                         
   8  11   3       5056.55       5112.08        51.59 o                         
   9  11   3        747.07        762.51        17.91 o                         
  10  11   3        392.94        418.66        17.07 o                         
  11  11   3        478.90        462.77        19.06 o                         
  12  11   3        231.76        217.06        15.24 o                         
  13  11   3        175.41        191.46        25.89 o                         
  14  11   3       1277.79       1287.26        42.69 o                         
 -13  12   3        573.65        630.11        29.31 o                         
 -12  12   3         61.37         72.26        15.11 o                         
 -11  12   3        849.14        901.12        31.85 o                         
 -10  12   3        975.20        939.42        25.63 o                         
  -9  12   3        156.50        134.84        11.33 o                         
  -8  12   3       2867.10       2883.11        40.21 o                         
  -7  12   3       1513.38       1433.03        26.29 o                         
  -6  12   3      10418.43      10372.07        89.42 o                         
  -5  12   3        173.33        175.43        10.89 o                         
  -4  12   3       7489.83       7272.50        65.50 o                         
  -3  12   3         16.43         13.26         4.49 o                         
  -2  12   3      12681.55      12219.56       100.33 o                         
  -1  12   3       3236.00       3418.45        35.16 o                         
   0  12   3       2512.54       2299.69        28.21 o                         
   1  12   3       3322.07       3129.23        30.52 o                         
   2  12   3        294.44        340.15         8.97 o                         
   3  12   3       4923.02       4879.24        39.69 o                         
   4  12   3       1181.38       1290.46        16.46 o                         
   5  12   3       4805.87       4761.17        39.75 o                         
   6  12   3       6302.45       6412.25       115.27 o                         
   7  12   3        805.74        785.44        18.93 o                         
   8  12   3       6391.37       6320.97        61.41 o                         
   9  12   3        952.34        926.66        20.00 o                         
  10  12   3       6122.43       6079.84        71.32 o                         
  11  12   3         96.53         90.02        12.85 o                         
  12  12   3       3141.50       3133.76        53.72 o                         
  13  12   3         64.68         41.08        13.35 o                         
  14  12   3       1536.93       1463.56        61.62 o                         
 -13  13   3         67.80         67.57        15.49 o                         
 -12  13   3       2585.04       2535.96        50.60 o                         
 -11  13   3          3.72         10.39        11.07 o                         
 -10  13   3       4435.48       4281.08        55.80 o                         
  -9  13   3       1641.63       1535.66        30.26 o                         
  -8  13   3       2722.94       2557.66        38.54 o                         
  -7  13   3       2271.04       2267.85        35.02 o                         
  -6  13   3       1929.89       1932.20        27.27 o                         
  -5  13   3       5749.38       5699.84        55.52 o                         
  -4  13   3        397.55        407.90        12.46 o                         
  -3  13   3       3473.33       3430.53        37.77 o                         
  -2  13   3       5627.22       5381.49        51.82 o                         
  -1  13   3       3645.94       3460.34        36.18 o                         
   0  13   3      12591.03      12285.78        93.05 o                         
   1  13   3       1072.25       1075.48        16.20 o                         
   2  13   3      11609.73      11664.65        89.10 o                         
   3  13   3         28.82         18.28         4.80 o                         
   4  13   3       8504.71       8384.99        62.77 o                         
   5  13   3       2637.94       2567.10        32.04 o                         
   6  13   3       3001.27       3005.34        35.19 o                         
   7  13   3       3854.68       3818.46        42.36 o                         
   8  13   3       1916.37       1898.25        31.62 o                         
   9  13   3       2772.82       2705.43        39.70 o                         
  10  13   3         57.65         52.40        11.49 o                         
  11  13   3       1261.09       1287.64        36.49 o                         
  12  13   3         13.67         28.08        11.80 o                         
  13  13   3        868.29        919.57        32.55 o                         
 -13  14   3        899.92        968.35        74.61 o                         
 -12  14   3          7.91         14.34        12.91 o                         
 -11  14   3       1775.44       1791.24        41.13 o                         
 -10  14   3         35.21         40.21         9.94 o                         
  -9  14   3       1378.63       1264.25        28.37 o                         
  -8  14   3       2499.62       2533.88        39.20 o                         
  -7  14   3       1819.81       1713.28        30.72 o                         
  -6  14   3       2857.88       2896.30        33.26 o                         
  -5  14   3        463.54        454.82        14.15 o                         
  -4  14   3       7434.58       7650.60        70.36 o                         
  -3  14   3        283.80        276.00        11.71 o                         
  -2  14   3       6260.30       6133.09        58.18 o                         
  -1  14   3       5851.82       5849.60        55.92 o                         
   0  14   3       2835.60       2652.19        30.30 o                         
   1  14   3       4251.18       4048.22        41.51 o                         
   2  14   3       1691.86       1704.05        21.71 o                         
   3  14   3       2923.61       2895.96        30.57 o                         
   4  14   3         92.85         80.77         6.83 o                         
   5  14   3       7042.90       7069.63        72.34 o                         
   6  14   3       2146.46       2131.13        32.60 o                         
   7  14   3       4554.94       4632.60        54.60 o                         
   8  14   3       1995.49       2027.72        37.25 o                         
   9  14   3        934.07        893.89        24.08 o                         
  10  14   3       2722.08       2748.32        47.94 o                         
  11  14   3         33.13         34.74        12.13 o                         
  12  14   3       2230.62       2288.75        47.07 o                         
  13  14   3        168.08        117.59        18.93 o                         
 -12  15   3       1066.89       1088.94        35.48 o                         
 -11  15   3        167.15        193.23        17.77 o                         
 -10  15   3       1279.66       1320.80        33.66 o                         
  -9  15   3       1399.64       1511.73        31.53 o                         
  -8  15   3        935.41        942.33        25.81 o                         
  -7  15   3       2746.10       2760.87        37.56 o                         
  -6  15   3        362.58        336.38        13.91 o                         
  -5  15   3       6694.71       6623.21        64.30 o                         
  -4  15   3         86.92         93.57        11.60 o                         
  -3  15   3       1955.50       1935.92        27.48 o                         
  -2  15   3       2582.35       2615.10        32.56 o                         
  -1  15   3       7740.94       7549.31        69.07 o                         
   0  15   3       4501.12       4461.17        46.02 o                         
   1  15   3       2048.57       2055.16        27.33 o                         
   2  15   3       5127.85       4988.14        50.28 o                         
   3  15   3         48.72         39.51         6.32 o                         
   4  15   3       1045.78       1055.67        22.86 o                         
   5  15   3       1610.97       1523.87        27.10 o                         
   6  15   3       2158.86       2143.50        38.49 o                         
   7  15   3       2608.97       2549.32        43.63 o                         
   8  15   3         29.53         19.93         9.36 o                         
   9  15   3       3939.25       4036.22        53.79 o                         
  10  15   3        120.14        123.07        14.22 o                         
  11  15   3       2144.39       2289.16        46.29 o                         
  12  15   3        181.13        152.75        17.05 o                         
  13  15   3        901.69       1090.59        71.44 o                         
 -12  16   3          0.51         -9.52        28.57 o                         
 -11  16   3       2360.84       2460.08        50.47 o                         
 -10  16   3         67.84         69.30        11.76 o                         
  -9  16   3       2486.37       2486.85        42.46 o                         
  -8  16   3        663.92        659.43        29.82 o                         
  -7  16   3       1046.19        964.59        24.79 o                         
  -6  16   3       3605.27       3595.38        48.53 o                         
  -5  16   3          0.57         -5.41         5.65 o                         
  -4  16   3       2436.27       2479.45        33.28 o                         
  -3  16   3        962.91        963.26        21.30 o                         
  -2  16   3       3780.59       3795.41        42.59 o                         
  -1  16   3       1951.28       1933.07        34.26 o                         
   0  16   3       3280.37       3152.99        41.42 o                         
   1  16   3       5615.83       5486.24        87.09 o                         
   2  16   3       1278.92       1210.57        21.36 o                         
   3  16   3       4501.06       4351.62        51.78 o                         
   4  16   3          1.70          3.97         6.51 o                         
   5  16   3       5707.81       5696.01        63.64 o                         
   6  16   3        165.14        161.43        13.61 o                         
   7  16   3       2967.07       2979.92        48.58 o                         
   8  16   3        659.32        594.43        30.25 o                         
   9  16   3        515.39        563.51        23.94 o                         
  10  16   3        924.38        877.24        29.68 o                         
  11  16   3          5.15        -12.75        12.75 o                         
  12  16   3        468.82        482.88        37.59 o                         
 -12  17   3        170.25        236.53        42.86 o                         
 -11  17   3        453.63        431.23        25.61 o                         
 -10  17   3        111.25         96.84        13.20 o                         
  -9  17   3       2081.06       2239.02        40.67 o                         
  -8  17   3        225.59        195.67        14.84 o                         
  -7  17   3       4525.09       4664.65        59.71 o                         
  -6  17   3         31.82         39.21         9.06 o                         
  -5  17   3       3700.97       3722.00        44.48 o                         
  -4  17   3         13.50          3.27         7.04 o                         
  -3  17   3       9530.08       9105.05        91.99 o                         
  -2  17   3       1419.63       1384.79        26.68 o                         
  -1  17   3       6142.16       6016.85        66.14 o                         
   0  17   3        365.43        397.25        15.98 o                         
   1  17   3       1845.63       1918.41        36.59 o                         
   2  17   3       3452.92       3476.94        45.36 o                         
   3  17   3        348.71        338.06        15.16 o                         
   4  17   3        563.03        598.17        19.18 o                         
   5  17   3        489.64        528.28        20.29 o                         
   6  17   3        682.75        650.53        23.59 o                         
   7  17   3       3646.46       3510.60        68.97 o                         
   8  17   3         21.30          5.12        10.45 o                         
   9  17   3       3340.44       3469.07        57.48 o                         
  10  17   3         15.40         -8.96        12.84 o                         
  11  17   3       2251.06       2157.66        55.77 o                         
 -11  18   3       2750.78       2998.72       114.30 o                         
 -10  18   3         60.14         63.85        12.95 o                         
  -9  18   3       2399.71       2483.81        44.57 o                         
  -8  18   3        345.16        392.83        23.36 o                         
  -7  18   3       1254.75       1279.82        34.28 o                         
  -6  18   3        108.34        127.07        14.19 o                         
  -5  18   3          0.64         -6.95         6.95 o                         
  -4  18   3        215.87        208.28        14.73 o                         
  -3  18   3        892.84        938.06        28.88 o                         
  -2  18   3        740.78        741.32        21.08 o                         
  -1  18   3       1933.30       1936.51        32.71 o                         
   0  18   3          2.57          0.24         6.79 o                         
   1  18   3       9514.02       9460.23       106.93 o                         
   2  18   3          7.97          3.65         8.68 o                         
   3  18   3       8989.61       8937.66        91.39 o                         
   4  18   3        131.96         96.99        12.24 o                         
   5  18   3       6827.49       6783.01        85.52 o                         
   6  18   3         84.42         54.55        11.65 o                         
   7  18   3       2314.93       2285.58        44.43 o                         
   8  18   3        101.63        119.49        14.60 o                         
   9  18   3        431.14        483.28        25.12 o                         
  10  18   3         48.07         33.63        15.41 o                         
  11  18   3         19.88         14.29        23.81 o                         
 -10  19   3         34.19         39.85        19.95 o                         
  -9  19   3       1175.65       1311.79        48.27 o                         
  -8  19   3         35.14         39.14        12.91 o                         
  -7  19   3       4356.94       4351.73        67.25 o                         
  -6  19   3          0.01         -5.07        10.23 o                         
  -5  19   3       6465.56       6618.95        75.83 o                         
  -4  19   3          1.31         -7.34         7.34 o                         
  -3  19   3       3908.27       3918.58        52.02 o                         
  -2  19   3         29.49         25.24         8.55 o                         
  -1  19   3       3737.84       3573.70        48.49 o                         
   0  19   3        241.88        211.49        15.18 o                         
   1  19   3       1498.63       1528.16        33.88 o                         
   2  19   3         30.78         51.77        10.54 o                         
   3  19   3         73.06         85.78        19.26 o                         
   4  19   3         31.05         24.67         9.00 o                         
   5  19   3        404.41        413.75        25.60 o                         
   6  19   3          7.93          3.40        10.19 o                         
   7  19   3       2314.39       2391.02        52.47 o                         
   8  19   3          5.72         -1.42        10.58 o                         
   9  19   3       3776.66       3882.54        64.23 o                         
  10  19   3         25.46         29.89        16.04 o                         
 -10  20   3         17.35         17.46        23.81 o                         
  -9  20   3       2147.71       2167.01        49.69 o                         
  -8  20   3         16.80         14.41        12.85 o                         
  -7  20   3        505.93        584.36        28.15 o                         
  -6  20   3         44.88         22.56        12.28 o                         
  -5  20   3         62.88         59.88        10.70 o                         
  -4  20   3        276.58        245.86        15.09 o                         
  -3  20   3        360.10        343.81        21.18 o                         
  -2  20   3        517.98        490.68        19.91 o                         
  -1  20   3       3310.14       3355.55        48.53 o                         
   0  20   3        173.65        124.83        13.53 o                         
   1  20   3       5590.65       5681.50        75.58 o                         
   2  20   3        117.61         86.44        12.45 o                         
   3  20   3       6755.00       6745.34        85.85 o                         
   4  20   3         57.87         55.68        11.45 o                         
   5  20   3       4109.71       4384.24       107.82 o                         
   6  20   3         70.28         56.73        12.82 o                         
   7  20   3       1888.58       2033.42        65.30 o                         
   8  20   3          5.29         -6.83        11.78 o                         
   9  20   3        385.34        418.16        35.33 o                         
  -9  21   3       1192.18       1209.65        77.79 o                         
  -8  21   3        526.00        498.15        28.24 o                         
  -7  21   3       2756.09       2803.80        54.16 o                         
  -6  21   3         33.23         11.70        12.15 o                         
  -5  21   3       4223.23       4294.25        66.65 o                         
  -4  21   3         42.89         23.46         9.69 o                         
  -3  21   3       2711.05       2888.94        45.11 o                         
  -2  21   3        679.76        654.65        23.16 o                         
  -1  21   3       1803.20       1797.05        39.05 o                         
   0  21   3        998.95        847.27        28.73 o                         
   1  21   3        755.11        816.89        27.92 o                         
   2  21   3       1159.55       1162.08        32.40 o                         
   3  21   3          2.55          0.35        10.09 o                         
   4  21   3        508.81        509.76        24.86 o                         
   5  21   3        221.27        202.86        20.00 o                         
   6  21   3        215.35        217.36        18.75 o                         
   7  21   3       1175.86       1199.67        36.23 o                         
   8  21   3          7.23         -2.51        12.34 o                         
   9  21   3       1597.41       1773.20        87.31 o                         
  -7  22   3        283.35        261.74        21.79 o                         
  -6  22   3        979.76        985.93        38.72 o                         
  -5  22   3         38.13         45.06        13.04 o                         
  -4  22   3       1532.47       1506.58        34.08 o                         
  -3  22   3        128.88        102.07        12.75 o                         
  -2  22   3       1155.52       1028.70        31.88 o                         
  -1  22   3       1322.26       1364.28        35.89 o                         
   0  22   3        461.11        435.14        24.45 o                         
   1  22   3       2236.21       2291.23        45.73 o                         
   2  22   3         21.39         12.92        11.25 o                         
   3  22   3       2218.24       2347.23        46.73 o                         
   4  22   3         28.95         38.00        14.84 o                         
   5  22   3       2006.22       2198.11        54.06 o                         
   6  22   3         21.06         21.22        14.34 o                         
   7  22   3        857.63        903.77        33.93 o                         
   8  22   3        103.12         79.37        33.34 o                         
  -6  23   3         92.43         92.07        30.16 o                         
  -5  23   3       1509.09       1700.77        42.85 o                         
  -4  23   3          8.06         -9.87         9.87 o                         
  -3  23   3       1601.61       1694.55        51.10 o                         
  -2  23   3        177.25        154.70        16.14 o                         
  -1  23   3       1223.69       1264.55        36.00 o                         
   0  23   3        709.69        736.77        29.32 o                         
   1  23   3        659.53        665.04        31.85 o                         
   2  23   3        915.13        912.14        31.70 o                         
   3  23   3          4.15         -3.34        10.54 o                         
   4  23   3       1174.28       1181.93        41.22 o                         
   5  23   3        211.58        180.22        23.00 o                         
   6  23   3        506.52        561.96        57.15 o                         
  -6  24   3       1457.49       1477.93       122.23 o                         
  -5  24   3          4.93         -9.52        22.22 o                         
  -4  24   3       2131.77       2241.50        90.49 o                         
  -3  24   3        302.77        284.05        23.37 o                         
  -2  24   3       1486.53       1526.06        39.63 o                         
  -1  24   3       1270.13       1301.37        36.85 o                         
   0  24   3        499.76        515.77        26.89 o                         
   1  24   3       1129.94       1119.82        35.49 o                         
   2  24   3        100.76         94.65        15.16 o                         
   3  24   3       1307.60       1435.50        39.77 o                         
   4  24   3         83.41         80.96        30.16 o                         
  -3  25   3        515.24        560.37        53.97 o                         
  -2  25   3        131.47        111.12        30.16 o                         
  -1  25   3        325.75        282.57        41.27 o                         
   0  25   3       1229.29       1362.04        84.14 o                         
   1  25   3        169.53        123.82        30.16 o                         
   2  25   3       1424.92       1535.08        79.37 o                         
   3  25   3          5.58        -11.11        22.22 o                         
 -14   0   4       3181.79       3179.21        78.36 o                         
 -12   0   4       2448.50       2281.66        66.67 o                         
 -10   0   4        906.04        808.97        26.42 o                         
  -8   0   4       1789.48       1723.14        26.11 o                         
  -6   0   4       7641.92       7006.69        71.49 o                         
  -4   0   4       5416.57       5067.42        52.10 o                         
  -2   0   4      52963.89      53652.60       479.32 o                         
   0   0   4     156372.59     153943.16      2814.00 o                         
   2   0   4       8083.69       7390.63       138.68 o                         
   4   0   4      11284.84      11903.85       169.33 o                         
   6   0   4        179.48        196.36         8.48 o                         
   8   0   4       1346.05       1377.80        47.92 o                         
  10   0   4       2448.04       2387.43        44.50 o                         
  12   0   4       8855.71       8966.19       128.01 o                         
  14   0   4       3363.54       3481.74       104.50 o                         
  16   0   4       2591.28       2627.25       112.71 o                         
 -15   1   4        180.74        189.31        18.47 o                         
 -14   1   4        780.03        678.89        57.97 o                         
 -13   1   4        131.80        130.84        14.44 o                         
 -12   1   4       4230.10       4168.13        56.41 o                         
 -11   1   4        115.81        136.74        11.03 o                         
 -10   1   4      12301.12      11932.93       101.61 o                         
  -9   1   4        561.75        552.79        14.18 o                         
  -8   1   4      18311.09      17721.21       119.47 o                         
  -7   1   4          2.14          2.37         2.53 o                         
  -6   1   4      23500.97      22448.48       146.37 o                         
  -5   1   4       1822.70       2231.44        19.70 o                         
  -4   1   4      10930.09      10612.62        71.24 o                         
  -3   1   4       6404.66       6349.33        58.95 o                         
  -2   1   4         57.47         25.94         5.86 o                         
  -1   1   4       1621.80       1790.05        15.44 o                         
   0   1   4       4075.61       4637.23        46.55 o                         
   1   1   4        132.24        146.14         3.09 o                         
   2   1   4       1401.75       1204.71        11.81 o                         
   3   1   4         39.16         42.16         2.27 o                         
   4   1   4      29660.85      30193.48       248.93 o                         
   5   1   4          9.56         18.42         2.19 o                         
   6   1   4      28694.84      29206.69       238.13 o                         
   7   1   4         27.26         18.55         3.45 o                         
   8   1   4      23514.47      23884.60       182.53 o                         
   9   1   4        901.70        867.76        17.88 o                         
  10   1   4       5840.42       5419.87        53.23 o                         
  11   1   4         28.00         29.01         6.98 o                         
  12   1   4       1873.70       1760.98        28.27 o                         
  13   1   4        193.19        204.52        12.61 o                         
  14   1   4          1.95          2.05         8.50 o                         
  15   1   4        107.97        115.50        13.67 o                         
  16   1   4        367.60        376.68        36.99 o                         
 -16   2   4       2109.83       2463.74       127.00 o                         
 -15   2   4          3.57         12.30        12.63 o                         
 -14   2   4       2748.07       2793.29        51.81 o                         
 -13   2   4        160.09        148.63        14.84 o                         
 -12   2   4       2011.94       1999.83        34.85 o                         
 -11   2   4        735.19        680.01        20.28 o                         
 -10   2   4        166.73        182.40        17.92 o                         
  -9   2   4       1381.22       1257.92        20.55 o                         
  -8   2   4        707.57        817.09        18.64 o                         
  -7   2   4        957.03        976.69        13.45 o                         
  -6   2   4      10062.67      10124.21        70.21 o                         
  -5   2   4        345.68        341.34         6.85 o                         
  -4   2   4      16077.68      15841.96       103.52 o                         
  -3   2   4       6990.05       7093.21        48.78 o                         
  -2   2   4      42231.86      43872.70       275.43 o                         
  -1   2   4        317.85        439.48         6.12 o                         
   0   2   4      74245.81      76759.55       509.78 o                         
   1   2   4      11004.30      12176.55       158.91 o                         
   2   2   4      21396.64      21764.52       138.05 o                         
   3   2   4       1753.33       1946.26        16.35 o                         
   4   2   4      30167.90      31083.94       428.89 o                         
   5   2   4       1064.62       1037.40        12.15 o                         
   6   2   4        630.96        670.18         8.84 o                         
   7   2   4       1023.82        933.94        13.62 o                         
   8   2   4       1916.02       2025.71        25.15 o                         
   9   2   4       1547.73       1575.08        22.53 o                         
  10   2   4       4479.38       4422.51        45.99 o                         
  11   2   4        433.39        464.47        18.01 o                         
  12   2   4       5637.38       5590.54        57.87 o                         
  13   2   4         70.90         64.43         9.45 o                         
  14   2   4       3992.61       3899.14        52.30 o                         
  15   2   4          3.11          2.51        10.70 o                         
  16   2   4       2228.41       2516.77       113.50 o                         
 -16   3   4          7.35         42.86        31.75 o                         
 -15   3   4        993.09       1041.31        35.14 o                         
 -14   3   4        609.21        563.07        27.21 o                         
 -13   3   4        791.99        866.10        25.48 o                         
 -12   3   4       2474.18       2524.91        39.70 o                         
 -11   3   4       1531.32       1492.44        28.50 o                         
 -10   3   4      13016.20      12679.92       118.40 o                         
  -9   3   4          6.65         13.09         5.75 o                         
  -8   3   4      25753.76      25576.03       180.63 o                         
  -7   3   4         87.30         95.88         4.85 o                         
  -6   3   4      15717.41      15751.26       105.02 o                         
  -5   3   4      15599.01      16789.34       145.53 o                         
  -4   3   4       3142.56       2884.99        23.20 o                         
  -3   3   4      21213.40      23474.68       150.10 o                         
  -2   3   4       5922.01       6074.37        44.53 o                         
  -1   3   4      10835.82      11321.38        73.84 o                         
   0   3   4      10625.63      11434.77        79.19 o                         
   1   3   4      24864.59      26536.74       192.75 o                         
   2   3   4        796.17        771.70         8.66 o                         
   3   3   4       3051.01       2732.07        21.24 o                         
   4   3   4      16781.61      16697.14       137.19 o                         
   5   3   4        669.26        665.06         9.53 o                         
   6   3   4      26097.88      25449.61       164.11 o                         
   7   3   4        801.92        876.32        12.66 o                         
   8   3   4      14751.81      14455.99       115.56 o                         
   9   3   4        232.68        240.92        10.33 o                         
  10   3   4       9601.99       9142.70        80.66 o                         
  11   3   4       1659.19       1757.27        40.35 o                         
  12   3   4        684.65        675.22        18.42 o                         
  13   3   4       1256.33       1217.65        27.50 o                         
  14   3   4          5.50          6.36        12.54 o                         
  15   3   4        947.52       1063.65        32.06 o                         
  16   3   4        244.96        277.81        42.86 o                         
 -16   4   4       2041.43       2209.75       103.19 o                         
 -15   4   4         39.61         46.67        14.60 o                         
 -14   4   4       1332.99       1421.26        36.89 o                         
 -13   4   4        717.91        683.77        23.58 o                         
 -12   4   4       3441.06       3325.15        47.07 o                         
 -11   4   4       4770.04       4617.15        56.06 o                         
 -10   4   4         36.27         30.16         7.50 o                         
  -9   4   4       2465.16       2397.37        33.58 o                         
  -8   4   4        284.21        304.06        12.42 o                         
  -7   4   4      11431.77      11397.78        79.20 o                         
  -6   4   4       5593.01       5653.73        42.41 o                         
  -5   4   4       2588.56       2332.89        21.62 o                         
  -4   4   4      43844.25      45859.17       289.09 o                         
  -3   4   4      18634.65      20361.40       130.93 o                         
  -2   4   4      17459.78      17134.95       118.19 o                         
  -1   4   4         38.73         46.61         2.57 o                         
   0   4   4      19157.03      19782.61       126.40 o                         
   1   4   4        714.45        840.07        11.36 o                         
   2   4   4      39016.34      40610.16       329.81 o                         
   3   4   4       6720.37       6755.86        46.76 o                         
   4   4   4      17593.84      18930.03       122.68 o                         
   5   4   4       6524.51       6184.65        44.40 o                         
   6   4   4        642.92        636.01         8.91 o                         
   7   4   4       6250.54       5939.43        48.34 o                         
   8   4   4        927.63        912.46        16.05 o                         
   9   4   4       6888.98       6890.37        62.83 o                         
  10   4   4       2817.15       2801.69        34.07 o                         
  11   4   4       1283.56       1302.68        21.67 o                         
  12   4   4       3978.79       3942.77        45.84 o                         
  13   4   4        129.34        124.97        12.18 o                         
  14   4   4       2440.97       2417.98        40.99 o                         
  15   4   4         15.41         -6.31        10.96 o                         
 -15   5   4       1658.45       1814.18        44.14 o                         
 -14   5   4        235.65        263.20        17.00 o                         
 -13   5   4       1732.54       1776.00        48.14 o                         
 -12   5   4       2808.50       2764.14        42.63 o                         
 -11   5   4       1701.29       1757.87        31.59 o                         
 -10   5   4       5075.34       4979.13        57.42 o                         
  -9   5   4         51.90         68.10         7.67 o                         
  -8   5   4      14319.02      14194.70       114.96 o                         
  -7   5   4       2231.51       2143.24        22.81 o                         
  -6   5   4       3713.68       3517.57        28.95 o                         
  -5   5   4      11796.28      12162.32        82.08 o                         
  -4   5   4       7001.18       7417.15        56.38 o                         
  -3   5   4      29287.26      31241.03       212.97 o                         
  -2   5   4         64.79        105.52         3.65 o                         
  -1   5   4      40726.39      42803.44       296.40 o                         
   0   5   4       1170.57       1220.53        13.06 o                         
   1   5   4      32849.48      33754.66       213.20 o                         
   2   5   4      11134.52      11906.84        78.70 o                         
   3   5   4       7412.13       7382.56        50.98 o                         
   4   5   4       8433.44       8439.65        58.19 o                         
   5   5   4       1197.73       1129.66        12.46 o                         
   6   5   4       9778.36       9615.01        70.15 o                         
   7   5   4        101.41         85.78         5.14 o                         
   8   5   4       5621.78       5611.44        48.05 o                         
   9   5   4        522.72        513.22        13.24 o                         
  10   5   4       7047.41       7034.12        65.63 o                         
  11   5   4       3105.67       3154.70        38.24 o                         
  12   5   4        104.29        131.04        12.79 o                         
  13   5   4       1710.51       1727.63        33.14 o                         
  14   5   4         81.48         77.19        14.55 o                         
  15   5   4       2416.85       2459.00        45.25 o                         
 -15   6   4        585.04        628.40        35.78 o                         
 -14   6   4        635.29        692.71        36.66 o                         
 -13   6   4       1442.94       1457.46        32.33 o                         
 -12   6   4       1275.70       1244.33        30.77 o                         
 -11   6   4       3490.25       3480.46        46.91 o                         
 -10   6   4        326.76        318.35        14.98 o                         
  -9   6   4       8099.23       7559.80        68.98 o                         
  -8   6   4        130.69        111.46         7.27 o                         
  -7   6   4      12100.48      11594.33        87.18 o                         
  -6   6   4       4384.92       4442.12        38.33 o                         
  -5   6   4      13503.04      13130.70        95.48 o                         
  -4   6   4       5778.55       5627.73        44.79 o                         
  -3   6   4       7128.28       7582.02        57.23 o                         
  -2   6   4      16502.12      16738.75       108.94 o                         
  -1   6   4         12.20         20.55         2.49 o                         
   0   6   4      12545.23      13104.42       123.08 o                         
   1   6   4      22350.41      23542.09       150.82 o                         
   2   6   4      12768.34      13323.76        88.03 o                         
   3   6   4       5608.05       5109.43        44.38 o                         
   4   6   4       1829.62       1761.86        16.56 o                         
   5   6   4      29223.61      29771.06       191.16 o                         
   6   6   4        821.81        787.55        10.76 o                         
   7   6   4      13183.83      13237.76        97.78 o                         
   8   6   4        602.06        607.36        11.97 o                         
   9   6   4       5697.55       5606.51        53.95 o                         
  10   6   4        854.77        854.03        18.22 o                         
  11   6   4       2698.31       2523.78        37.16 o                         
  12   6   4       1310.45       1299.09        34.50 o                         
  13   6   4        526.17        572.57        28.31 o                         
  14   6   4       1361.56       1392.89        32.18 o                         
  15   6   4          5.08         13.14        10.75 o                         
 -15   7   4       1125.08       1109.64        74.61 o                         
 -14   7   4         90.43         68.64        14.33 o                         
 -13   7   4       2421.20       2353.78        46.31 o                         
 -12   7   4        317.10        299.95        18.59 o                         
 -11   7   4        651.28        737.32        21.74 o                         
 -10   7   4       2123.95       2072.23        33.07 o                         
  -9   7   4        213.51        199.58        10.43 o                         
  -8   7   4       2139.48       2050.92        26.82 o                         
  -7   7   4       1330.00       1356.16        30.73 o                         
  -6   7   4       1066.52       1085.50        14.92 o                         
  -5   7   4       9741.60       9482.19        71.78 o                         
  -4   7   4       2488.43       2883.25        37.61 o                         
  -3   7   4      31865.17      32274.66       220.76 o                         
  -2   7   4        791.43        853.67        11.72 o                         
  -1   7   4      47581.32      48821.22       329.56 o                         
   0   7   4       2341.77       2372.13        21.19 o                         
   1   7   4      29809.34      29885.28       190.59 o                         
   2   7   4        176.73        137.23         7.87 o                         
   3   7   4      17896.04      17756.88       116.52 o                         
   4   7   4       2603.68       2538.64        22.24 o                         
   5   7   4        711.24        735.45        10.59 o                         
   6   7   4       5016.22       5066.52        39.47 o                         
   7   7   4          3.06         14.35         3.70 o                         
   8   7   4       1452.55       1388.94        19.07 o                         
   9   7   4       2147.57       2115.34        27.78 o                         
  10   7   4       1446.70       1391.69        24.20 o                         
  11   7   4       2312.49       2326.10        36.00 o                         
  12   7   4        142.06        158.51        16.37 o                         
  13   7   4       2504.68       2436.11        40.36 o                         
  14   7   4          3.01         -4.53         9.94 o                         
  15   7   4       1930.37       1988.44        44.27 o                         
 -15   8   4        372.24        339.72        47.62 o                         
 -14   8   4        131.21        121.12        17.09 o                         
 -13   8   4       2277.35       2367.92        47.38 o                         
 -12   8   4        474.23        432.15        22.69 o                         
 -11   8   4       3566.10       3478.92        54.04 o                         
 -10   8   4        419.94        419.96        19.49 o                         
  -9   8   4       8394.70       8291.53        79.19 o                         
  -8   8   4        170.83        148.64         9.35 o                         
  -7   8   4      13111.89      12789.14        96.77 o                         
  -6   8   4         61.47         51.28         4.51 o                         
  -5   8   4      20482.55      20503.76       145.37 o                         
  -4   8   4        684.61        554.33         9.89 o                         
  -3   8   4       1454.92       1361.55        16.43 o                         
  -2   8   4       3467.56       3955.14        33.52 o                         
  -1   8   4          1.66         12.19         3.64 o                         
   0   8   4        443.10        457.49         8.73 o                         
   1   8   4      22805.05      24333.01       157.19 o                         
   2   8   4        560.30        524.03         8.78 o                         
   3   8   4      20744.79      20599.05       134.62 o                         
   4   8   4        136.95         83.97         4.23 o                         
   5   8   4      32526.84      32993.72       212.21 o                         
   6   8   4        208.21        213.87         6.80 o                         
   7   8   4       9851.83       9692.12       154.88 o                         
   8   8   4        328.84        308.20         9.94 o                         
   9   8   4       8361.56       8222.66        73.50 o                         
  10   8   4         11.72         17.04         7.06 o                         
  11   8   4       2324.39       2153.15        34.59 o                         
  12   8   4        202.58        198.19        13.53 o                         
  13   8   4        904.60        897.89        26.18 o                         
  14   8   4        238.79        224.71        16.35 o                         
  15   8   4          1.24         10.02        13.69 o                         
 -15   9   4       1581.81       1558.89        90.49 o                         
 -14   9   4         68.54         63.58        15.13 o                         
 -13   9   4       2010.36       2027.95        44.54 o                         
 -12   9   4         42.88         35.58        11.92 o                         
 -11   9   4         97.83        111.97        14.22 o                         
 -10   9   4         16.95         32.71         9.56 o                         
  -9   9   4         10.24         29.53        10.57 o                         
  -8   9   4         98.04         95.45         8.55 o                         
  -7   9   4       2051.14       2051.36        39.33 o                         
  -6   9   4         69.33         67.76         5.84 o                         
  -5   9   4       9972.14       9805.45        75.18 o                         
  -4   9   4        134.36        140.36         5.87 o                         
  -3   9   4      11936.68      11604.16        93.72 o                         
  -2   9   4         55.74         48.58         3.60 o                         
  -1   9   4      53672.38      54116.16       365.98 o                         
   0   9   4          1.20         -0.97         2.69 o                         
   1   9   4      34248.17      34816.42       222.51 o                         
   2   9   4       1320.93       1633.75        16.62 o                         
   3   9   4      14768.49      14558.91        97.99 o                         
   4   9   4       1089.99        983.10        12.79 o                         
   5   9   4       3934.97       3942.30        32.84 o                         
   6   9   4        386.41        407.80         9.98 o                         
   7   9   4          0.54         16.68         4.16 o                         
   8   9   4        876.45        804.03        20.32 o                         
   9   9   4        996.58        960.41        21.24 o                         
  10   9   4          1.14         -2.34         6.46 o                         
  11   9   4       4631.38       4503.70        55.34 o                         
  12   9   4         27.58         12.68        11.11 o                         
  13   9   4       3417.60       3477.74        50.28 o                         
  14   9   4         35.40         15.93        11.03 o                         
  15   9   4       1926.40       1878.95       107.15 o                         
 -14  10   4          8.64         -3.18        12.53 o                         
 -13  10   4       1283.58       1317.81        38.33 o                         
 -12  10   4          2.51         -2.81        10.23 o                         
 -11  10   4       7185.26       6941.63        87.97 o                         
 -10  10   4         52.52         65.72        11.23 o                         
  -9  10   4       7372.00       7342.35        77.26 o                         
  -8  10   4         12.64         16.70         6.65 o                         
  -7  10   4      11255.29      10872.88       102.57 o                         
  -6  10   4        770.31        737.01        15.56 o                         
  -5  10   4      15866.93      15938.95       127.06 o                         
  -4  10   4       1336.95       1435.71        20.27 o                         
  -3  10   4       6181.65       6039.19        60.12 o                         
  -2  10   4         89.56        111.70         6.24 o                         
  -1  10   4        298.16        249.45        10.89 o                         
   0  10   4       1061.43       1077.45        29.27 o                         
   1  10   4       2673.50       2469.69        22.29 o                         
   2  10   4       1585.02       1672.92        17.45 o                         
   3  10   4      22801.27      23497.15       154.04 o                         
   4  10   4       5619.83       5929.74        45.63 o                         
   5  10   4      21313.08      21260.14       141.20 o                         
   6  10   4        793.48        749.79        13.50 o                         
   7  10   4      12114.19      11855.75        90.92 o                         
   8  10   4          4.78          1.15         5.17 o                         
   9  10   4       8504.50       8387.42        83.89 o                         
  10  10   4        265.08        248.76        13.29 o                         
  11  10   4       2583.80       2530.62        38.96 o                         
  12  10   4          9.96         26.16         9.32 o                         
  13  10   4        491.98        496.74        22.01 o                         
  14  10   4         45.25         40.49        11.98 o                         
 -14  11   4          5.33         39.69        30.16 o                         
 -13  11   4       1447.08       1521.85        39.19 o                         
 -12  11   4        345.93        361.31        22.08 o                         
 -11  11   4        865.16        859.25        28.88 o                         
 -10  11   4        629.57        636.79        22.65 o                         
  -9  11   4        178.77        170.44        11.42 o                         
  -8  11   4       1171.40       1235.89        30.41 o                         
  -7  11   4        389.02        422.81        15.42 o                         
  -6  11   4        960.31        991.02        18.15 o                         
  -5  11   4       6710.96       6712.25        61.46 o                         
  -4  11   4         10.57          9.78         4.25 o                         
  -3  11   4      13867.95      13587.46       110.04 o                         
  -2  11   4        522.07        650.30        12.06 o                         
  -1  11   4      21128.36      20707.47       147.39 o                         
   0  11   4         19.04         13.19         3.67 o                         
   1  11   4      12954.82      13132.15       136.62 o                         
   2  11   4        123.37        110.90         9.58 o                         
   3  11   4       7040.69       7099.19        53.04 o                         
   4  11   4         30.16         39.81         4.38 o                         
   5  11   4       4569.36       4517.93        37.82 o                         
   6  11   4        896.29        911.82        15.54 o                         
   7  11   4        253.97        250.16        11.04 o                         
   8  11   4        449.98        517.09        14.93 o                         
   9  11   4       1336.86       1351.44        45.08 o                         
  10  11   4        558.34        570.45        19.26 o                         
  11  11   4       3336.12       3246.14        45.94 o                         
  12  11   4          2.73         -4.99         9.07 o                         
  13  11   4       4260.76       4509.51        79.33 o                         
  14  11   4         72.07         79.18        17.37 o                         
 -13  12   4       1620.13       1722.31        42.42 o                         
 -12  12   4        834.13        846.61        30.88 o                         
 -11  12   4       3186.43       3164.41        54.01 o                         
 -10  12   4        271.17        230.71        14.44 o                         
  -9  12   4       8217.72       8129.83        85.60 o                         
  -8  12   4         46.79         39.05         8.01 o                         
  -7  12   4       8993.46       8855.45       107.10 o                         
  -6  12   4       4132.68       3980.01        42.66 o                         
  -5  12   4       3677.14       3600.94        39.19 o                         
  -4  12   4       1935.67       1950.87        26.04 o                         
  -3  12   4       6682.93       6860.58        62.52 o                         
  -2  12   4       2611.53       2651.59        30.86 o                         
  -1  12   4         32.50         45.35         4.77 o                         
   0  12   4       2204.21       2179.87        26.50 o                         
   1  12   4       2888.48       2898.79        31.34 o                         
   2  12   4       4165.75       4179.20        38.27 o                         
   3  12   4      14066.67      13943.47        96.47 o                         
   4  12   4       2103.49       2139.93        22.44 o                         
   5  12   4      11406.32      11102.05        79.80 o                         
   6  12   4       2124.96       2155.49        27.81 o                         
   7  12   4      10609.89      10399.23        89.95 o                         
   8  12   4         26.13         20.93         6.25 o                         
   9  12   4       5330.47       5198.14        54.28 o                         
  10  12   4        656.17        663.72        33.83 o                         
  11  12   4       1169.74       1187.16        28.66 o                         
  12  12   4        629.32        661.56        26.68 o                         
  13  12   4        136.32        147.09        19.20 o                         
  14  12   4        402.80        447.66        52.39 o                         
 -13  13   4       1104.81       1300.93        39.92 o                         
 -12  13   4        794.87        751.74        31.85 o                         
 -11  13   4        756.81        740.48        28.49 o                         
 -10  13   4       2359.56       2307.00        39.16 o                         
  -9  13   4         40.52         54.95         9.43 o                         
  -8  13   4       1015.30        982.21        23.87 o                         
  -7  13   4         18.49         23.55         7.65 o                         
  -6  13   4       4252.47       4089.40        44.52 o                         
  -5  13   4       8234.42       8154.82        74.00 o                         
  -4  13   4        645.30        649.62        19.22 o                         
  -3  13   4       8415.09       8282.71        73.85 o                         
  -2  13   4          9.55         29.99         5.23 o                         
  -1  13   4      10087.66       9894.14        92.42 o                         
   0  13   4         67.56         58.11         5.27 o                         
   1  13   4       8475.52       8487.92        88.00 o                         
   2  13   4       3022.24       3033.94        33.31 o                         
   3  13   4       4691.66       4735.73        42.97 o                         
   4  13   4       2734.14       2673.44        28.98 o                         
   5  13   4        396.80        418.00        10.84 o                         
   6  13   4       6809.13       6651.99        68.63 o                         
   7  13   4        160.98        126.88         8.32 o                         
   8  13   4       2268.66       2309.01        31.45 o                         
   9  13   4       2071.01       2016.56        49.74 o                         
  10  13   4       1394.63       1400.29        33.09 o                         
  11  13   4       1912.22       1860.91        40.33 o                         
  12  13   4        205.54        204.38        17.53 o                         
  13  13   4       2580.63       2734.37        55.64 o                         
 -13  14   4        813.47        968.35        84.14 o                         
 -12  14   4       1079.30       1085.18        35.04 o                         
 -11  14   4       1992.84       2192.65        46.20 o                         
 -10  14   4        611.80        595.47        22.71 o                         
  -9  14   4       3802.53       3868.57        52.32 o                         
  -8  14   4         77.49         86.06        10.83 o                         
  -7  14   4       3680.30       3534.85        47.08 o                         
  -6  14   4       2482.95       2561.97        30.91 o                         
  -5  14   4       2392.07       2428.82        51.83 o                         
  -4  14   4       2825.06       2940.33        43.90 o                         
  -3  14   4       1282.39       1240.60        21.24 o                         
  -2  14   4       8933.41       8854.14        78.40 o                         
  -1  14   4         17.17         18.39         5.02 o                         
   0  14   4       4135.21       4243.51        93.55 o                         
   1  14   4       2249.50       2216.34        25.82 o                         
   2  14   4       3166.17       3101.28        32.31 o                         
   3  14   4       2747.04       2640.18        29.06 o                         
   4  14   4        204.48        220.36         9.18 o                         
   5  14   4       4411.50       4228.89        44.50 o                         
   6  14   4         33.67         49.11         8.18 o                         
   7  14   4       3422.05       3259.56        47.20 o                         
   8  14   4         21.72         19.92         7.14 o                         
   9  14   4       1743.39       1767.38        32.29 o                         
  10  14   4       1188.14       1164.22        31.90 o                         
  11  14   4        527.67        522.77        24.75 o                         
  12  14   4       1386.99       1369.07        37.05 o                         
  13  14   4         39.98         58.85        17.05 o                         
 -12  15   4       1258.86       1269.40        38.25 o                         
 -11  15   4        765.02        836.36        31.56 o                         
 -10  15   4       1841.99       1952.03        37.47 o                         
  -9  15   4          8.89          4.21         8.85 o                         
  -8  15   4       2878.41       2949.76        44.09 o                         
  -7  15   4       1027.27        999.10        31.65 o                         
  -6  15   4       4792.47       4650.61        50.60 o                         
  -5  15   4       2068.19       2033.30        29.67 o                         
  -4  15   4        453.68        422.06        14.51 o                         
  -3  15   4       5423.66       5343.65        54.19 o                         
  -2  15   4        900.54        885.93        18.41 o                         
  -1  15   4       5519.74       5646.52        55.58 o                         
   0  15   4       1241.07       1215.69        20.86 o                         
   1  15   4       8166.64       8322.36        68.84 o                         
   2  15   4       2858.66       2800.87        30.92 o                         
   3  15   4       1971.91       1924.71        25.10 o                         
   4  15   4       6574.22       6348.36        67.38 o                         
   5  15   4        544.64        487.04        16.69 o                         
   6  15   4       6075.42       6070.27        75.39 o                         
   7  15   4          1.92         -0.28         7.88 o                         
   8  15   4       4152.76       4212.07        60.11 o                         
   9  15   4        232.33        218.01        15.84 o                         
  10  15   4       1041.85       1106.48        37.07 o                         
  11  15   4        930.36        910.67        36.42 o                         
  12  15   4        393.27        413.21        28.07 o                         
  13  15   4        661.60        620.70        77.79 o                         
 -12  16   4        888.69        974.70        73.02 o                         
 -11  16   4        591.44        615.14        29.77 o                         
 -10  16   4         61.77         57.39        11.77 o                         
  -9  16   4        626.90        671.95        23.98 o                         
  -8  16   4        320.33        309.25        18.29 o                         
  -7  16   4       2268.52       2192.74        37.38 o                         
  -6  16   4       1669.24       1634.07        27.65 o                         
  -5  16   4        863.59        804.63        19.75 o                         
  -4  16   4      11780.30      11801.76       103.01 o                         
  -3  16   4        491.61        485.56        15.39 o                         
  -2  16   4       7353.75       7214.09        68.56 o                         
  -1  16   4        127.79        107.97        12.55 o                         
   0  16   4       9877.83       9844.30        87.91 o                         
   1  16   4         66.19         63.43         8.72 o                         
   2  16   4       3213.99       3209.99        55.97 o                         
   3  16   4        447.57        407.79        15.58 o                         
   4  16   4       2263.00       2337.48        34.84 o                         
   5  16   4        994.60        986.19        23.07 o                         
   6  16   4          9.31         10.25         8.62 o                         
   7  16   4       1615.63       1626.38        35.31 o                         
   8  16   4         77.16         59.23        11.65 o                         
   9  16   4        704.22        684.17        25.75 o                         
  10  16   4       1521.09       1538.55        59.42 o                         
  11  16   4        216.37        237.66        22.34 o                         
  12  16   4       1109.95       1029.30        48.27 o                         
 -12  17   4       1272.46       1487.45       111.12 o                         
 -11  17   4        211.35        247.41        32.77 o                         
 -10  17   4       3037.85       3109.18        50.25 o                         
  -9  17   4          9.77          3.10         9.88 o                         
  -8  17   4       4345.03       4435.26        73.94 o                         
  -7  17   4        120.01        124.64        12.11 o                         
  -6  17   4       4287.91       4319.53        55.89 o                         
  -5  17   4        164.98        166.37        11.00 o                         
  -4  17   4       2009.02       2038.45        30.80 o                         
  -3  17   4       1004.48       1046.49        23.78 o                         
  -2  17   4       1381.81       1281.81        28.65 o                         
  -1  17   4        676.13        731.11        20.26 o                         
   0  17   4         46.56         61.85         8.61 o                         
   1  17   4       2253.44       2237.43        51.84 o                         
   2  17   4       1359.88       1349.50        27.76 o                         
   3  17   4         38.95         41.89         8.25 o                         
   4  17   4       6097.41       5878.79        65.79 o                         
   5  17   4        393.09        359.73        18.95 o                         
   6  17   4       4860.66       4977.64        69.20 o                         
   7  17   4         16.56          4.24        10.06 o                         
   8  17   4       5216.07       5252.68        73.18 o                         
   9  17   4        127.74        143.96        15.43 o                         
  10  17   4       2329.58       2476.32        57.40 o                         
  11  17   4        115.07        135.24        20.12 o                         
 -11  18   4         15.33         28.57        28.57 o                         
 -10  18   4        133.13        146.03        15.22 o                         
  -9  18   4        117.63        103.31        13.74 o                         
  -8  18   4        106.74        114.12        13.10 o                         
  -7  18   4        111.75        117.05        12.91 o                         
  -6  18   4       2276.76       2278.53        44.03 o                         
  -5  18   4        331.93        326.94        16.83 o                         
  -4  18   4       5690.75       5492.08        64.93 o                         
  -3  18   4         17.57         33.66         8.40 o                         
  -2  18   4       7063.36       7082.16        76.92 o                         
  -1  18   4        265.56        242.58        13.44 o                         
   0  18   4       7939.49       7980.31        83.61 o                         
   1  18   4          8.54         -6.75         6.75 o                         
   2  18   4       5615.28       5737.96        90.51 o                         
   3  18   4       1177.97       1155.70        26.09 o                         
   4  18   4       2737.37       2776.83        40.95 o                         
   5  18   4        201.06        196.86        15.14 o                         
   6  18   4        362.69        382.13        21.16 o                         
   7  18   4         82.87         66.49        13.11 o                         
   8  18   4        193.29        174.74        16.10 o                         
   9  18   4        171.74        162.82        16.80 o                         
  10  18   4       1402.51       1395.83        79.80 o                         
  11  18   4         53.31         28.57        26.99 o                         
 -10  19   4       2549.52       2597.09       101.60 o                         
  -9  19   4          1.28         -4.35        12.05 o                         
  -8  19   4       4330.45       4438.40        69.22 o                         
  -7  19   4          4.22         -4.05        11.03 o                         
  -6  19   4       3582.39       3599.55        58.32 o                         
  -5  19   4          5.35         -0.02         8.73 o                         
  -4  19   4       3079.07       2986.10        44.61 o                         
  -3  19   4         39.62         29.96         9.16 o                         
  -2  19   4        409.15        382.28        17.89 o                         
  -1  19   4        120.63         83.24        10.47 o                         
   0  19   4         12.65         18.91         8.33 o                         
   1  19   4         70.55         58.82        10.66 o                         
   2  19   4       2503.36       2480.10        43.98 o                         
   3  19   4        169.16        131.65        13.01 o                         
   4  19   4       3793.32       3716.12        50.60 o                         
   5  19   4        156.01        142.56        14.44 o                         
   6  19   4       5588.92       5515.95        75.97 o                         
   7  19   4         13.21         -8.10        10.37 o                         
   8  19   4       4458.62       4591.35        70.02 o                         
   9  19   4        157.85        140.03        22.09 o                         
  10  19   4       2366.32       2442.13        64.63 o                         
 -10  20   4         76.91         42.86        26.99 o                         
  -9  20   4         56.27         23.55        17.43 o                         
  -8  20   4         54.68         53.18        19.02 o                         
  -7  20   4        280.43        289.53        20.41 o                         
  -6  20   4       1246.56       1289.44        35.70 o                         
  -5  20   4        265.09        243.50        15.64 o                         
  -4  20   4       2141.66       2271.36        39.49 o                         
  -3  20   4          2.05         -6.63         8.25 o                         
  -2  20   4       3988.04       3965.98        53.22 o                         
  -1  20   4         16.06         -1.50         8.36 o                         
   0  20   4       5389.29       5518.36        74.70 o                         
   1  20   4          4.27         12.88        10.06 o                         
   2  20   4       3673.97       3664.66        57.11 o                         
   3  20   4          1.52         10.11        10.10 o                         
   4  20   4       2109.61       2169.09        42.36 o                         
   5  20   4         65.78         68.44        13.04 o                         
   6  20   4        112.50        112.66        14.47 o                         
   7  20   4        157.52        189.38        17.44 o                         
   8  20   4        287.39        276.62        20.34 o                         
   9  20   4         68.55         80.84        16.14 o                         
  -8  21   4       2068.17       2171.28        57.25 o                         
  -7  21   4         44.84         46.78        15.58 o                         
  -6  21   4       2381.26       2461.41        49.36 o                         
  -5  21   4         63.55         52.16        11.08 o                         
  -4  21   4       1599.89       1512.29        32.78 o                         
  -3  21   4        327.63        283.93        16.20 o                         
  -2  21   4          3.14         -8.17         9.34 o                         
  -1  21   4       1579.08       1561.69        36.89 o                         
   0  21   4        136.66        135.18        17.25 o                         
   1  21   4       1089.80       1070.00        31.50 o                         
   2  21   4       1839.99       1807.52        39.77 o                         
   3  21   4        737.00        689.30        29.10 o                         
   4  21   4       2556.80       2481.46        56.67 o                         
   5  21   4         57.06         51.19        14.71 o                         
   6  21   4       2348.62       2494.86        49.19 o                         
   7  21   4          3.90          0.82        11.65 o                         
   8  21   4       2405.76       2569.18        52.89 o                         
   9  21   4          2.57         -1.59        25.40 o                         
  -7  22   4       1077.91       1042.93        44.26 o                         
  -6  22   4        895.36        936.24        34.52 o                         
  -5  22   4        557.68        547.09        30.41 o                         
  -4  22   4       1707.79       1809.14        36.80 o                         
  -3  22   4         62.02         58.47        11.38 o                         
  -2  22   4       2058.51       2184.86        45.01 o                         
  -1  22   4          9.22         13.08        10.97 o                         
   0  22   4       2215.23       2258.58        46.00 o                         
   1  22   4        586.39        568.22        26.14 o                         
   2  22   4       2364.06       2461.46        48.16 o                         
   3  22   4        238.73        204.09        18.30 o                         
   4  22   4        877.01        873.37        49.70 o                         
   5  22   4        641.53        691.47        33.98 o                         
   6  22   4         65.87         58.87        15.98 o                         
   7  22   4        360.71        319.69        22.88 o                         
   8  22   4         50.18         39.69        30.16 o                         
  -6  23   4        969.42       1139.80        73.02 o                         
  -5  23   4        367.47        400.16        32.54 o                         
  -4  23   4         96.15        112.35        14.00 o                         
  -3  23   4       1434.30       1492.19        38.91 o                         
  -2  23   4         15.27          4.73        11.78 o                         
  -1  23   4       2166.00       2282.68        47.41 o                         
   0  23   4        382.09        423.87        23.56 o                         
   1  23   4       1680.51       1760.47        48.80 o                         
   2  23   4        993.02       1016.85        37.35 o                         
   3  23   4        585.35        619.71        28.86 o                         
   4  23   4        959.17        900.35        37.56 o                         
   5  23   4        133.06        157.82        20.27 o                         
   6  23   4       1253.55       1298.54        76.20 o                         
  -5  24   4        596.24        669.91        60.32 o                         
  -4  24   4        526.61        468.30        49.21 o                         
  -3  24   4        206.89        206.17        20.96 o                         
  -2  24   4        934.18       1018.48        34.17 o                         
  -1  24   4         40.01         33.84        12.93 o                         
   0  24   4        569.05        655.54        45.60 o                         
   1  24   4        391.59        363.77        29.33 o                         
   2  24   4       1047.33       1136.90        41.85 o                         
   3  24   4        903.76        874.61        60.63 o                         
   4  24   4         83.70         50.80        28.57 o                         
  -4  25   4        171.95        173.03        42.86 o                         
  -3  25   4       1171.21       1185.83        79.37 o                         
  -2  25   4          1.63          7.94        34.92 o                         
   1  25   4       1069.53       1039.79        69.85 o                         
   2  25   4        350.79        336.54        41.27 o                         
   3  25   4        732.67        885.80        90.49 o                         
 -15   0   5        202.80        213.61        70.64 o                         
 -13   0   5         75.74         10.49        19.84 o                         
 -11   0   5       2032.73       1974.08        53.24 o                         
  -9   0   5       6693.15       6525.16        86.36 o                         
  -7   0   5      22166.91      22357.80       208.27 o                         
  -5   0   5      56714.89      56960.89       813.18 o                         
  -3   0   5       2339.37       2116.75        29.75 o                         
  -1   0   5      23752.72      25617.65       229.36 o                         
   1   0   5      11659.70      12986.90       197.64 o                         
   3   0   5        223.36        219.30        13.49 o                         
   5   0   5      22626.41      24385.51       289.85 o                         
   7   0   5      19339.66      19482.96       181.23 o                         
   9   0   5       9320.48       9567.51       116.08 o                         
  11   0   5       8979.17       8632.65       111.17 o                         
  13   0   5       4825.60       4795.68       120.87 o                         
  15   0   5        954.56        913.90        37.61 o                         
 -15   1   5       2543.32       2620.00        73.09 o                         
 -14   1   5          1.86          4.22        11.25 o                         
 -13   1   5       5243.67       5272.93        73.73 o                         
 -12   1   5         52.70         52.46        11.25 o                         
 -11   1   5      11264.57      11169.44       108.86 o                         
 -10   1   5        691.35        714.84        17.81 o                         
  -9   1   5      10661.39      10494.59        89.93 o                         
  -8   1   5        108.34        113.87         5.64 o                         
  -7   1   5       4613.33       4467.37        36.00 o                         
  -6   1   5         50.53         62.58         4.11 o                         
  -5   1   5        256.04        211.58         9.45 o                         
  -4   1   5        536.42        631.75        14.56 o                         
  -3   1   5       3814.38       3630.56        27.57 o                         
  -2   1   5       4307.92       4809.76        34.25 o                         
  -1   1   5      10037.08      10729.11        75.13 o                         
   0   1   5         45.47         27.37         2.48 o                         
   1   1   5      33143.47      33642.89       450.25 o                         
   2   1   5       2646.77       2888.45        21.83 o                         
   3   1   5      32732.88      33064.66       208.84 o                         
   4   1   5       1272.25       1361.55        13.75 o                         
   5   1   5      29037.47      28942.12       209.40 o                         
   6   1   5        427.81        478.36         7.56 o                         
   7   1   5      14345.50      14901.22       107.56 o                         
   8   1   5        462.87        489.69        11.85 o                         
   9   1   5       1278.15       1319.49        20.49 o                         
  10   1   5        186.77        185.13         9.71 o                         
  11   1   5       1392.38       1441.76        25.98 o                         
  12   1   5         10.41          9.37         7.14 o                         
  13   1   5       1954.05       1952.07        31.69 o                         
  14   1   5        105.90        102.50        11.38 o                         
  15   1   5       2062.34       2086.60        39.85 o                         
  16   1   5         12.21         10.18        18.98 o                         
 -15   2   5        427.50        354.05        26.35 o                         
 -14   2   5       1055.09       1101.54        33.15 o                         
 -13   2   5         21.35         23.17        11.54 o                         
 -12   2   5        416.32        480.78        19.50 o                         
 -11   2   5       1628.87       1571.27        54.80 o                         
 -10   2   5       2797.76       2713.48        38.02 o                         
  -9   2   5       4268.47       4186.79        43.79 o                         
  -8   2   5        759.71        762.56        12.12 o                         
  -7   2   5      31107.82      31829.79       205.86 o                         
  -6   2   5        982.21       1067.79        13.07 o                         
  -5   2   5      29570.15      30048.82       192.84 o                         
  -4   2   5       1855.66       1884.77        18.60 o                         
  -3   2   5      32120.61      32173.36       204.14 o                         
  -2   2   5        307.51        325.62         5.99 o                         
  -1   2   5      21324.37      21694.19       138.12 o                         
   0   2   5       3384.91       3139.23        23.25 o                         
   1   2   5         95.82         69.69         3.45 o                         
   2   2   5       2433.00       2290.07        22.65 o                         
   3   2   5       2555.93       2767.04        25.34 o                         
   4   2   5      10957.57      11872.54        84.52 o                         
   5   2   5       4816.90       4770.69        67.66 o                         
   6   2   5        849.41        829.28        13.90 o                         
   7   2   5       9994.17       9836.62        74.22 o                         
   8   2   5        782.61        781.42        14.73 o                         
   9   2   5      11101.19      11000.21        92.65 o                         
  10   2   5        288.53        299.94        12.25 o                         
  11   2   5       9808.50       9515.09        85.32 o                         
  12   2   5        341.84        294.96        14.00 o                         
  13   2   5       4223.58       4128.90        48.90 o                         
  14   2   5        519.68        473.37        21.36 o                         
  15   2   5       1285.02       1292.36        34.27 o                         
  16   2   5        383.76        422.52        34.24 o                         
 -16   3   5        130.56        123.82        44.45 o                         
 -15   3   5       1953.42       1979.98        46.28 o                         
 -14   3   5         34.89         23.64        12.51 o                         
 -13   3   5       3446.23       3502.05        56.86 o                         
 -12   3   5         17.29         11.22         8.55 o                         
 -11   3   5       7030.52       6685.00        73.24 o                         
 -10   3   5       2750.70       2742.87        38.58 o                         
  -9   3   5       5899.99       5768.04        61.85 o                         
  -8   3   5       1263.25       1209.59        17.77 o                         
  -7   3   5       2490.17       2414.63        33.17 o                         
  -6   3   5       2351.42       2137.70        20.27 o                         
  -5   3   5        381.65        441.47         7.69 o                         
  -4   3   5       4140.21       3986.59        30.58 o                         
  -3   3   5       5896.53       6356.48        44.82 o                         
  -2   3   5      12622.35      12979.89       106.88 o                         
  -1   3   5      33405.60      34175.04       237.74 o                         
   0   3   5         78.72         66.08         3.08 o                         
   1   3   5      19435.70      19725.04       126.19 o                         
   2   3   5       1187.40       1313.27        12.30 o                         
   3   3   5      33107.29      34129.93       215.86 o                         
   4   3   5        368.13        389.13         6.78 o                         
   5   3   5      22137.97      22590.68       145.96 o                         
   6   3   5       4594.07       4666.54        35.64 o                         
   7   3   5       8404.47       8413.09        64.87 o                         
   8   3   5       2426.10       2336.67        27.70 o                         
   9   3   5       1174.98       1135.18        19.16 o                         
  10   3   5        942.38        892.43        18.17 o                         
  11   3   5          7.83         -6.09         6.48 o                         
  12   3   5        668.82        731.51        23.62 o                         
  13   3   5       1142.99       1183.88        25.20 o                         
  14   3   5        397.88        426.88        20.47 o                         
  15   3   5       2049.96       2169.97        41.69 o                         
 -15   4   5        188.50        195.15        19.29 o                         
 -14   4   5       1578.39       1565.80        39.58 o                         
 -13   4   5        281.87        292.75        17.08 o                         
 -12   4   5       2232.59       2183.61        36.98 o                         
 -11   4   5        601.72        558.49        19.54 o                         
 -10   4   5       4107.99       4122.95        50.38 o                         
  -9   4   5       3411.42       3419.61        38.22 o                         
  -8   4   5       4087.77       3833.44        39.90 o                         
  -7   4   5      13450.78      13690.81        94.30 o                         
  -6   4   5         44.66         54.66         6.98 o                         
  -5   4   5      19609.56      19339.93       126.85 o                         
  -4   4   5        349.29        365.39         7.85 o                         
  -3   4   5      31740.30      32767.18       208.05 o                         
  -2   4   5       5696.36       5602.67        39.60 o                         
  -1   4   5      27990.92      28418.96       378.64 o                         
   0   4   5      14405.78      14081.97        91.81 o                         
   1   4   5       2587.93       2734.31        21.39 o                         
   2   4   5       7774.07       7414.27        50.90 o                         
   3   4   5       1020.77       1155.31        13.36 o                         
   4   4   5      12372.91      12140.23        81.13 o                         
   5   4   5        330.30        258.15         6.29 o                         
   6   4   5       8892.17       8995.65       117.05 o                         
   7   4   5       8153.06       8144.77        63.53 o                         
   8   4   5       3223.71       3146.64        34.10 o                         
   9   4   5       9287.17       8883.78        77.43 o                         
  10   4   5         60.41         50.21         7.07 o                         
  11   4   5       9749.89       9634.97        86.60 o                         
  12   4   5         23.45         19.17         6.73 o                         
  13   4   5       2431.69       2462.08        39.86 o                         
  14   4   5        662.84        662.22        36.80 o                         
  15   4   5        838.14        849.31        37.62 o                         
 -15   5   5       1476.29       1484.62        49.76 o                         
 -14   5   5         73.40         83.26        13.37 o                         
 -13   5   5       2643.39       2732.95        44.35 o                         
 -12   5   5        161.80        183.14        13.74 o                         
 -11   5   5       2837.95       2837.45        41.41 o                         
 -10   5   5       1119.71       1152.39        24.44 o                         
  -9   5   5       5608.89       5515.80        54.15 o                         
  -8   5   5       6099.23       5956.43        55.91 o                         
  -7   5   5         53.29         49.02         5.08 o                         
  -6   5   5      15385.06      14844.77       100.12 o                         
  -5   5   5       2621.26       2839.11        25.60 o                         
  -4   5   5      16519.60      16168.02       106.67 o                         
  -3   5   5       6842.21       7045.88        49.44 o                         
  -2   5   5      34271.98      36654.08       231.69 o                         
  -1   5   5      18884.37      19095.62       123.15 o                         
   0   5   5       7209.65       7480.78        51.29 o                         
   1   5   5      19165.86      19260.32       124.30 o                         
   2   5   5      10470.18      11102.71        74.20 o                         
   3   5   5      14428.05      14984.09        98.62 o                         
   4   5   5       4175.46       4402.65        33.47 o                         
   5   5   5      13460.40      14142.46        94.53 o                         
   6   5   5       8254.74       8623.58        61.14 o                         
   7   5   5       4466.30       4382.60        38.58 o                         
   8   5   5       6056.46       5991.75        55.37 o                         
   9   5   5          9.32          3.61         5.19 o                         
  10   5   5       8066.23       8261.40        75.03 o                         
  11   5   5          2.65          7.66         6.69 o                         
  12   5   5       2506.06       2473.37        38.26 o                         
  13   5   5         91.23        102.87        11.76 o                         
  14   5   5       1473.41       1571.39        33.87 o                         
  15   5   5       1201.69       1296.62        37.35 o                         
 -14   6   5       2359.19       2555.43        50.40 o                         
 -13   6   5          0.89         -6.44        10.73 o                         
 -12   6   5       8288.07       8165.89        88.24 o                         
 -11   6   5         25.39         29.15         8.95 o                         
 -10   6   5       3139.47       3186.17        42.92 o                         
  -9   6   5       1865.16       1787.76        25.82 o                         
  -8   6   5       2577.18       2470.72        30.19 o                         
  -7   6   5       4314.84       4057.36        36.89 o                         
  -6   6   5        842.99        858.31        20.59 o                         
  -5   6   5       4368.74       4244.06        36.67 o                         
  -4   6   5       1813.69       1814.15        19.17 o                         
  -3   6   5       6747.66       6709.80        60.47 o                         
  -2   6   5       7441.48       7393.76        52.36 o                         
  -1   6   5       3089.37       2988.74        23.69 o                         
   0   6   5      32795.88      33532.21       212.69 o                         
   1   6   5       1824.53       2221.02        19.04 o                         
   2   6   5      28796.02      29074.04       185.76 o                         
   3   6   5       3495.67       4143.48        38.14 o                         
   4   6   5      13311.69      12495.54        84.09 o                         
   5   6   5       2510.26       2607.00        23.12 o                         
   6   6   5       7906.46       8074.47        58.07 o                         
   7   6   5       3162.01       3060.74        30.01 o                         
   8   6   5       1157.45       1132.64        18.29 o                         
   9   6   5       5030.96       4972.66        49.42 o                         
  10   6   5        789.99        762.06        17.87 o                         
  11   6   5       2704.57       2624.70        34.57 o                         
  12   6   5        268.57        321.81        16.38 o                         
  13   6   5       1226.63       1220.37        28.57 o                         
  14   6   5        457.32        520.89        22.79 o                         
  15   6   5        146.75        153.25        16.73 o                         
 -15   7   5        481.36        554.02        58.74 o                         
 -14   7   5        139.68        146.50        16.45 o                         
 -13   7   5       1048.93       1126.95        33.21 o                         
 -12   7   5        304.55        297.17        25.89 o                         
 -11   7   5       1522.49       1437.96        32.86 o                         
 -10   7   5       2278.66       2121.20        33.95 o                         
  -9   7   5        689.72        655.04        18.55 o                         
  -8   7   5       6985.58       6918.98        63.91 o                         
  -7   7   5         43.61         42.18         4.67 o                         
  -6   7   5      18164.67      18354.28       132.08 o                         
  -5   7   5        771.71        757.12        12.12 o                         
  -4   7   5      17655.36      17420.46       124.12 o                         
  -3   7   5       2713.21       2658.98        26.55 o                         
  -2   7   5      17905.08      18531.03       190.16 o                         
  -1   7   5        748.36        622.13        15.56 o                         
   0   7   5      16396.43      16659.90       252.15 o                         
   1   7   5       7808.15       7982.24       105.88 o                         
   2   7   5        377.54        364.99         9.06 o                         
   3   7   5       8517.32       8239.11        58.00 o                         
   4   7   5       5834.84       6387.17        46.83 o                         
   5   7   5       2301.18       2213.62        28.63 o                         
   6   7   5      15833.12      16034.81       108.00 o                         
   7   7   5        339.13        336.02         9.43 o                         
   8   7   5      10757.46      10698.91        82.93 o                         
   9   7   5         48.60         40.64         6.36 o                         
  10   7   5      15276.74      15239.37       125.80 o                         
  11   7   5         97.71         93.99        10.01 o                         
  12   7   5       4246.71       4216.81        53.88 o                         
  13   7   5        319.59        318.06        18.20 o                         
  14   7   5       1877.40       1852.70        36.82 o                         
  15   7   5        167.58        126.68        19.91 o                         
 -15   8   5         69.33         79.37        33.34 o                         
 -14   8   5       3061.99       3265.91        58.36 o                         
 -13   8   5         12.07         23.82        12.60 o                         
 -12   8   5       5799.86       5592.47        76.48 o                         
 -11   8   5         25.88          4.07         9.56 o                         
 -10   8   5       3680.08       3651.83        54.04 o                         
  -9   8   5         68.26         79.80         8.34 o                         
  -8   8   5       2317.85       2199.25        32.07 o                         
  -7   8   5       1125.25       1166.22        17.18 o                         
  -6   8   5        181.70        186.35         8.30 o                         
  -5   8   5        951.51        803.16        12.77 o                         
  -4   8   5        155.81        230.87         7.44 o                         
  -3   8   5       2355.04       2291.49        23.66 o                         
  -2   8   5      11408.30      11885.71        86.77 o                         
  -1   8   5          6.77         20.11         3.01 o                         
   0   8   5      42493.54      44221.09       279.89 o                         
   1   8   5         35.14         41.04         3.30 o                         
   2   8   5      31933.71      31995.08       204.98 o                         
   3   8   5       1730.39       2017.87        19.36 o                         
   4   8   5      25959.92      26438.05       171.59 o                         
   5   8   5        172.95        229.70         6.84 o                         
   6   8   5       6110.13       6010.02        50.13 o                         
   7   8   5        117.77        120.52         6.55 o                         
   8   8   5       1160.36       1223.42        18.21 o                         
   9   8   5         20.45         23.31         6.17 o                         
  10   8   5         83.13         63.26         8.63 o                         
  11   8   5        332.79        308.32        19.01 o                         
  12   8   5        271.46        283.46        15.74 o                         
  13   8   5        143.38        145.06        13.43 o                         
  14   8   5        781.00        831.59        26.62 o                         
  15   8   5         43.64         32.34        17.86 o                         
 -15   9   5         82.22        117.47        41.27 o                         
 -14   9   5        175.64        162.79        17.97 o                         
 -13   9   5          6.80          7.06        11.65 o                         
 -12   9   5        232.78        241.24        18.05 o                         
 -11   9   5        382.35        376.38        28.41 o                         
 -10   9   5       1812.15       1822.94        38.19 o                         
  -9   9   5         93.21         92.52         9.14 o                         
  -8   9   5       9091.07       8946.59        88.31 o                         
  -7   9   5         75.23         81.12         6.66 o                         
  -6   9   5      16620.73      16786.24       133.38 o                         
  -5   9   5          3.50          7.41         3.98 o                         
  -4   9   5      17634.59      17655.25       138.19 o                         
  -3   9   5       1651.87       1820.57        22.68 o                         
  -2   9   5      14541.00      14301.82       103.67 o                         
  -1   9   5        367.09        414.98         9.41 o                         
   0   9   5       4977.54       4804.53        40.36 o                         
   1   9   5       1148.53       1397.33        23.07 o                         
   2   9   5         62.81        108.94         9.41 o                         
   3   9   5          4.84          5.15         2.93 o                         
   4   9   5        186.79        189.24         6.75 o                         
   5   9   5          0.58         10.40         3.21 o                         
   6   9   5      11659.47      11586.66        82.07 o                         
   7   9   5         23.44         19.73         4.60 o                         
   8   9   5      10464.84      10427.67        82.26 o                         
   9   9   5          0.36          4.77         6.06 o                         
  10   9   5       7132.33       7100.89        74.94 o                         
  11   9   5          5.19          6.01         8.00 o                         
  12   9   5       5571.80       5509.03        74.29 o                         
  13   9   5         16.16         20.37        10.09 o                         
  14   9   5       1689.75       1663.26        35.68 o                         
  15   9   5         46.18         12.70        25.40 o                         
 -14  10   5       2102.77       2143.87        55.87 o                         
 -13  10   5        193.86        201.27        18.15 o                         
 -12  10   5       3493.50       3514.72        58.13 o                         
 -11  10   5        175.71        169.68        15.34 o                         
 -10  10   5       4778.81       4598.99        58.88 o                         
  -9  10   5        262.65        287.11        16.17 o                         
  -8  10   5       2971.26       2919.72        39.70 o                         
  -7  10   5          8.33          9.39         6.14 o                         
  -6  10   5       2481.76       2359.61        29.03 o                         
  -5  10   5         28.03         25.70         5.08 o                         
  -4  10   5        536.46        534.33        12.42 o                         
  -3  10   5        162.28        201.42         9.10 o                         
  -2  10   5       5687.40       5747.87        47.43 o                         
  -1  10   5        177.54        196.48         8.03 o                         
   0  10   5      18767.94      18866.01       134.62 o                         
   1  10   5        177.55        187.08         6.00 o                         
   2  10   5      28939.23      29581.55       191.57 o                         
   3  10   5        192.03        221.30         7.03 o                         
   4  10   5      23565.59      23996.92       157.90 o                         
   5  10   5         14.62          7.82         3.39 o                         
   6  10   5       6608.75       6591.20        55.09 o                         
   7  10   5         17.58         26.89         9.32 o                         
   8  10   5       2833.93       2792.36        30.89 o                         
   9  10   5        667.77        616.70        18.10 o                         
  10  10   5         67.10         77.80         9.72 o                         
  11  10   5        144.99        157.25        12.29 o                         
  12  10   5        599.02        607.68        21.86 o                         
  13  10   5          2.39          0.27         9.73 o                         
  14  10   5        921.24       1047.02        32.71 o                         
 -14  11   5        182.26        227.01        42.86 o                         
 -13  11   5        205.94        204.02        18.66 o                         
 -12  11   5        116.17        103.97        14.77 o                         
 -11  11   5        179.46        198.01        19.48 o                         
 -10  11   5       3642.28       3715.18        49.94 o                         
  -9  11   5        348.30        285.48        15.22 o                         
  -8  11   5       4002.14       4022.18        49.98 o                         
  -7  11   5        709.39        604.78        17.57 o                         
  -6  11   5      14452.89      14068.18       115.97 o                         
  -5  11   5        595.91        638.64        14.27 o                         
  -4  11   5      12963.00      12879.63       105.90 o                         
  -3  11   5        473.55        436.94        11.85 o                         
  -2  11   5      15137.32      15323.00       122.47 o                         
  -1  11   5       2584.19       2601.83        28.79 o                         
   0  11   5       7064.35       6682.54        54.61 o                         
   1  11   5       1931.72       2004.07        22.38 o                         
   2  11   5         74.94         88.38         4.73 o                         
   3  11   5       3707.21       3612.04        33.38 o                         
   4  11   5        654.49        636.01        11.87 o                         
   5  11   5        545.70        589.54        11.28 o                         
   6  11   5       4961.15       4889.51        44.38 o                         
   7  11   5         25.71         21.81         5.18 o                         
   8  11   5       5886.46       5702.41        56.25 o                         
   9  11   5       1107.38       1096.01        23.75 o                         
  10  11   5       5631.68       5508.66        63.43 o                         
  11  11   5          3.90          6.20         8.10 o                         
  12  11   5       3709.36       3753.71        52.17 o                         
  13  11   5          2.03         -5.52         9.98 o                         
  14  11   5       1113.66       1152.58        44.90 o                         
 -13  12   5         10.80         45.56        14.04 o                         
 -12  12   5       1840.15       1976.63        43.85 o                         
 -11  12   5        194.14        201.30        17.18 o                         
 -10  12   5       4674.52       4589.24        58.58 o                         
  -9  12   5        639.25        596.73        20.31 o                         
  -8  12   5       3182.97       2958.54        41.74 o                         
  -7  12   5       1734.58       1690.90        29.15 o                         
  -6  12   5       1367.40       1337.17        22.10 o                         
  -5  12   5       1981.09       1855.18        25.88 o                         
  -4  12   5         25.90         28.27         5.40 o                         
  -3  12   5       1162.73       1088.40        18.74 o                         
  -2  12   5       3115.45       3072.93        45.73 o                         
  -1  12   5        105.01         74.11         5.52 o                         
   0  12   5       7735.96       7547.77        61.28 o                         
   1  12   5        251.84        261.10         8.78 o                         
   2  12   5      17807.38      17807.81       129.67 o                         
   3  12   5          0.46          3.32         3.91 o                         
   4  12   5      18073.33      18232.84       123.87 o                         
   5  12   5        288.78        266.06         8.95 o                         
   6  12   5       5437.19       5400.38        54.24 o                         
   7  12   5        549.49        550.30        14.97 o                         
   8  12   5       1632.02       1532.57        29.58 o                         
   9  12   5       1194.63       1202.24        23.75 o                         
  10  12   5          4.94          7.38         7.90 o                         
  11  12   5        863.31        967.88        25.83 o                         
  12  12   5        658.86        616.10        24.92 o                         
  13  12   5        375.71        377.71        22.87 o                         
  14  12   5       1484.60       1685.89        80.96 o                         
 -13  13   5       1023.79        958.64        43.26 o                         
 -12  13   5        201.45        199.31        18.27 o                         
 -11  13   5       3403.69       3427.63        58.11 o                         
 -10  13   5       2183.13       2210.90        38.68 o                         
  -9  13   5        842.27        862.88        24.08 o                         
  -8  13   5       2801.85       2883.68        41.89 o                         
  -7  13   5       2828.64       2733.61        39.54 o                         
  -6  13   5       7256.19       7202.18        67.98 o                         
  -5  13   5         19.45         26.14         6.06 o                         
  -4  13   5       7187.54       7058.33        65.84 o                         
  -3  13   5        109.94        113.41        11.34 o                         
  -2  13   5       9430.57       9255.14        81.00 o                         
  -1  13   5       1711.78       1582.39        22.98 o                         
   0  13   5       4054.38       4008.98        48.47 o                         
   1  13   5       4041.19       3990.01        44.68 o                         
   2  13   5         12.37          4.32         5.77 o                         
   3  13   5       2141.68       2155.80        25.24 o                         
   4  13   5       1377.05       1357.76        21.64 o                         
   5  13   5       3608.21       3598.56        36.12 o                         
   6  13   5       3075.45       2897.36        42.60 o                         
   7  13   5        579.17        577.96        15.97 o                         
   8  13   5       5291.10       5006.38        52.46 o                         
   9  13   5        806.92        840.16        20.02 o                         
  10  13   5       3222.10       3112.94        50.53 o                         
  11  13   5         82.60         98.87        13.61 o                         
  12  13   5       1707.91       1787.74        46.74 o                         
  13  13   5        199.69        250.75        22.45 o                         
 -12  14   5       1677.69       1783.46        43.96 o                         
 -11  14   5         91.21         94.00        14.92 o                         
 -10  14   5       1798.70       1872.36        47.21 o                         
  -9  14   5       1560.48       1531.32        31.83 o                         
  -8  14   5        657.36        648.48        22.94 o                         
  -7  14   5       3713.24       3592.23        48.07 o                         
  -6  14   5        287.39        284.33        12.01 o                         
  -5  14   5       6940.37       6831.16        65.90 o                         
  -4  14   5       1185.98       1147.78        20.97 o                         
  -3  14   5       3192.79       3168.58        37.24 o                         
  -2  14   5       2922.69       2802.12        34.01 o                         
  -1  14   5        470.74        466.86        13.58 o                         
   0  14   5       6131.38       5943.26        57.13 o                         
   1  14   5        584.30        553.05        12.70 o                         
   2  14   5      11289.64      10990.36        92.75 o                         
   3  14   5         34.99         31.21         5.18 o                         
   4  14   5       6141.17       6074.23       118.68 o                         
   5  14   5       3734.25       3568.78        39.87 o                         
   6  14   5       4624.68       4409.74        57.17 o                         
   7  14   5       1319.04       1352.79        26.21 o                         
   8  14   5        667.03        653.48        22.51 o                         
   9  14   5       3553.29       3453.05        48.97 o                         
  10  14   5          0.32         -4.30         9.71 o                         
  11  14   5       2057.39       2100.63        43.20 o                         
  12  14   5        214.33        175.33        16.88 o                         
  13  14   5        839.77        841.62        36.94 o                         
 -12  15   5        125.73        114.76        18.33 o                         
 -11  15   5       3079.36       3084.88        56.30 o                         
 -10  15   5        334.79        363.73        19.63 o                         
  -9  15   5       1785.42       1847.80        35.64 o                         
  -8  15   5       2321.53       2362.90        46.91 o                         
  -7  15   5        954.43        938.47        22.20 o                         
  -6  15   5       2993.93       2886.56        42.40 o                         
  -5  15   5         49.53         49.50         7.48 o                         
  -4  15   5       5235.96       5163.86        53.84 o                         
  -3  15   5        424.40        384.34        14.00 o                         
  -2  15   5       2948.95       2890.61        35.51 o                         
  -1  15   5       5035.15       4938.52        50.64 o                         
   0  15   5        884.62        844.33        18.00 o                         
   1  15   5       5287.85       5043.31        61.20 o                         
   2  15   5       1420.91       1350.40        20.42 o                         
   3  15   5       5086.47       5009.06        46.84 o                         
   4  15   5       1048.70        899.07        17.23 o                         
   5  15   5       4933.91       5032.39        57.40 o                         
   6  15   5       1209.88       1256.61        35.52 o                         
   7  15   5       2439.67       2470.18        42.45 o                         
   8  15   5       1280.10       1198.29        41.70 o                         
   9  15   5        153.35        177.53        14.80 o                         
  10  15   5       1424.04       1364.16        34.45 o                         
  11  15   5         87.66         92.39        16.79 o                         
  12  15   5        490.59        530.90        37.59 o                         
 -12  16   5        561.44        536.56        63.50 o                         
 -11  16   5        209.22        176.18        22.91 o                         
 -10  16   5        376.56        404.08        21.15 o                         
  -9  16   5       1902.59       1914.35        56.16 o                         
  -8  16   5        219.89        232.97        13.63 o                         
  -7  16   5       5689.87       5667.14        67.95 o                         
  -6  16   5         59.85         61.96         8.63 o                         
  -5  16   5       8433.35       8240.40        78.13 o                         
  -4  16   5        904.83        837.04        19.75 o                         
  -3  16   5       7017.87       6950.57        96.53 o                         
  -2  16   5       2164.26       2118.17        38.96 o                         
  -1  16   5       4848.85       4862.55        51.27 o                         
   0  16   5       2258.35       2217.13        44.35 o                         
   1  16   5       1180.36       1203.46        21.76 o                         
   2  16   5       3334.69       3137.59        37.53 o                         
   3  16   5        284.83        268.23        12.25 o                         
   4  16   5        224.98        200.81        11.87 o                         
   5  16   5       2324.96       2234.73        39.47 o                         
   6  16   5        996.26        929.51        26.12 o                         
   7  16   5       3302.70       3257.93        51.57 o                         
   8  16   5        455.61        458.31        21.77 o                         
   9  16   5       3603.10       3697.31        58.24 o                         
  10  16   5         18.17          7.87        13.29 o                         
  11  16   5       2952.63       2999.35        64.10 o                         
  12  16   5          2.24         16.59        17.37 o                         
 -11  17   5       1917.67       1777.18        97.63 o                         
 -10  17   5         97.87        104.48        13.66 o                         
  -9  17   5       1234.32       1246.75        31.30 o                         
  -8  17   5        448.44        511.66        22.07 o                         
  -7  17   5        472.87        515.05        25.63 o                         
  -6  17   5        761.49        785.42        23.72 o                         
  -5  17   5        245.96        234.51        12.62 o                         
  -4  17   5        467.04        476.42        22.24 o                         
  -3  17   5       3517.15       3383.29        41.55 o                         
  -2  17   5        299.89        321.22        14.44 o                         
  -1  17   5       6746.80       6546.44        71.26 o                         
   0  17   5        399.63        404.07        16.60 o                         
   1  17   5       4719.43       4711.47        55.77 o                         
   2  17   5         25.93         13.34         7.06 o                         
   3  17   5       5754.11       5666.32        63.97 o                         
   4  17   5         11.00          0.98         7.06 o                         
   5  17   5       4488.69       4730.12        64.86 o                         
   6  17   5        498.97        461.04        21.70 o                         
   7  17   5       2272.54       2385.08        44.20 o                         
   8  17   5        195.49        180.37        15.66 o                         
   9  17   5        846.19        898.84        29.96 o                         
  10  17   5        313.23        309.15        24.43 o                         
  11  17   5          0.88          6.06        18.29 o                         
 -11  18   5        318.48        344.48        47.62 o                         
 -10  18   5         30.11         17.94        11.36 o                         
  -9  18   5       1579.62       1683.39        36.38 o                         
  -8  18   5          0.99         -4.18         9.43 o                         
  -7  18   5       4401.58       4347.31        58.75 o                         
  -6  18   5         24.26         20.63         9.43 o                         
  -5  18   5       6398.65       6384.15        66.44 o                         
  -4  18   5         43.11         34.70         8.88 o                         
  -3  18   5       8121.24       7880.55        84.02 o                         
  -2  18   5        609.67        597.34        20.38 o                         
  -1  18   5       5038.48       5040.08        60.32 o                         
   0  18   5          9.30         20.44        10.97 o                         
   1  18   5       1318.06       1309.36        26.66 o                         
   2  18   5        349.00        358.14        18.77 o                         
   3  18   5         22.89         43.11         9.62 o                         
   4  18   5         15.39         13.80         7.96 o                         
   5  18   5       1206.60       1209.90        31.28 o                         
   6  18   5          0.59          1.12         9.62 o                         
   7  18   5       2842.14       2769.53        48.99 o                         
   8  18   5         13.86         16.30        11.02 o                         
   9  18   5       3840.34       4139.30        65.64 o                         
  10  18   5          3.47        -10.46        20.36 o                         
  11  18   5       2471.87       2816.16       107.95 o                         
 -10  19   5          1.67        -15.52        17.16 o                         
  -9  19   5       1546.47       1552.68        41.03 o                         
  -8  19   5         24.06         35.57        12.66 o                         
  -7  19   5        444.76        397.64        23.75 o                         
  -6  19   5          4.05          5.16        11.07 o                         
  -5  19   5          1.19          5.35         8.36 o                         
  -4  19   5         32.40         27.48         9.32 o                         
  -3  19   5       2127.98       2096.71        44.10 o                         
  -2  19   5         89.45         95.95        12.61 o                         
  -1  19   5       2793.30       2762.47        41.58 o                         
   0  19   5          0.77         -7.18         7.18 o                         
   1  19   5       5585.52       5631.26        74.09 o                         
   2  19   5         29.71         23.20         9.47 o                         
   3  19   5       5053.95       5042.46        79.51 o                         
   4  19   5          1.73         -5.47         8.81 o                         
   5  19   5       3344.90       3445.65        59.34 o                         
   6  19   5          1.51          4.46        10.86 o                         
   7  19   5       1708.41       1842.34        40.65 o                         
   8  19   5         42.19         46.41        12.82 o                         
   9  19   5        664.92        750.88        30.63 o                         
  10  19   5          3.22         -8.02        20.54 o                         
  -9  20   5       1484.56       1555.71        79.37 o                         
  -8  20   5         42.15         33.11        13.69 o                         
  -7  20   5       2330.49       2513.27        50.12 o                         
  -6  20   5          0.23         -6.91        10.97 o                         
  -5  20   5       5082.73       5030.44        91.89 o                         
  -4  20   5          3.30         -8.40         8.40 o                         
  -3  20   5       3199.39       3272.19        48.39 o                         
  -2  20   5         21.12         14.48         8.85 o                         
  -1  20   5       3030.12       2985.88        44.83 o                         
   0  20   5        113.63        111.39        11.94 o                         
   1  20   5        684.09        687.83        25.18 o                         
   2  20   5        182.56        171.44        17.64 o                         
   3  20   5         57.71         37.07        11.07 o                         
   4  20   5        141.33        118.29        13.72 o                         
   5  20   5        869.31        770.87        32.05 o                         
   6  20   5        196.92        199.75        21.08 o                         
   7  20   5       2452.91       2457.75        48.80 o                         
   8  20   5         12.57         -5.98        11.71 o                         
   9  20   5       2549.44       2642.04        54.09 o                         
  -8  21   5        262.77        231.28        34.13 o                         
  -7  21   5        309.22        279.69        21.02 o                         
  -6  21   5        278.15        269.01        19.72 o                         
  -5  21   5         12.44         15.16        10.07 o                         
  -4  21   5        307.79        306.89        17.17 o                         
  -3  21   5       1131.69       1148.57        29.00 o                         
  -2  21   5        712.96        679.72        30.03 o                         
  -1  21   5       2580.44       2575.60        42.93 o                         
   0  21   5        113.84        128.89        21.54 o                         
   1  21   5       4894.21       5039.34        71.80 o                         
   2  21   5          7.70         -7.12        10.27 o                         
   3  21   5       5462.10       5513.78        76.50 o                         
   4  21   5         14.41          1.83        12.67 o                         
   5  21   5       2437.50       2507.16        83.94 o                         
   6  21   5        109.97         82.15        15.98 o                         
   7  21   5        963.98       1005.61        33.91 o                         
   8  21   5        141.25        125.79        17.29 o                         
  -7  22   5       1658.99       1906.54        95.25 o                         
  -6  22   5          0.98         16.39        12.60 o                         
  -5  22   5       1715.11       1777.30        42.44 o                         
  -4  22   5         10.04          8.51         9.95 o                         
  -3  22   5       1761.20       1814.61        37.14 o                         
  -2  22   5        318.14        318.59        24.34 o                         
  -1  22   5        729.97        720.66        28.72 o                         
   0  22   5       1290.70       1365.12        36.08 o                         
   1  22   5        345.67        311.97        19.54 o                         
   2  22   5       1137.64       1151.37        33.73 o                         
   3  22   5         32.77         41.45        12.82 o                         
   4  22   5       1076.21       1118.60        40.01 o                         
   5  22   5        254.04        282.98        22.67 o                         
   6  22   5        673.79        678.67        34.61 o                         
   7  22   5        873.56        828.52        51.91 o                         
   8  22   5         34.92         41.27        41.27 o                         
  -6  23   5        997.20        909.62        69.85 o                         
  -5  23   5          1.74        -16.73        16.73 o                         
  -4  23   5       1090.16       1153.75        31.54 o                         
  -3  23   5        246.73        249.81        16.69 o                         
  -2  23   5        458.20        449.46        29.79 o                         
  -1  23   5       1604.45       1670.36        40.85 o                         
   0  23   5        630.14        701.16        29.44 o                         
   1  23   5       2194.35       2322.76        48.00 o                         
   2  23   5         21.82         27.76        14.66 o                         
   3  23   5       1688.77       1754.47        41.38 o                         
   4  23   5         95.93         53.86        18.73 o                         
   5  23   5       1211.33       1240.25        52.72 o                         
   6  23   5        400.94        403.22        49.21 o                         
  -5  24   5        803.56        850.88        68.26 o                         
  -4  24   5         96.07         81.89        19.83 o                         
  -3  24   5        461.86        500.14        38.86 o                         
  -2  24   5        767.43        648.82        49.49 o                         
  -1  24   5         29.64         43.00        13.45 o                         
   0  24   5       1932.76       1915.76        57.37 o                         
   1  24   5        151.67        179.58        17.79 o                         
   2  24   5       1392.32       1441.43        61.41 o                         
   3  24   5        106.05         82.80        21.24 o                         
   4  24   5       1602.26       1679.54        85.72 o                         
   2  25   5          8.29         14.29        25.40 o                         
 -14   0   6        860.50        792.62        61.12 o                         
 -12   0   6       8171.97       7944.64       135.70 o                         
 -10   0   6      18600.46      18095.47       207.08 o                         
  -8   0   6      17612.08      17296.86       282.25 o                         
  -6   0   6      28489.94      28951.50       265.06 o                         
  -4   0   6       8713.08       8259.30        91.65 o                         
  -2   0   6        972.91       1120.61        16.21 o                         
   0   0   6      14858.60      15710.27       205.98 o                         
   2   0   6       1202.93       1086.26        18.98 o                         
   4   0   6      54044.82      56600.84       798.52 o                         
   6   0   6      11946.23      11272.80       116.17 o                         
   8   0   6      20607.54      20419.88       224.52 o                         
  10   0   6       1686.74       1674.82        35.38 o                         
  12   0   6        976.84        996.21        47.35 o                         
  14   0   6         29.54         31.60        13.42 o                         
 -15   1   6        170.50        147.84        17.95 o                         
 -14   1   6       2066.77       2098.65        44.98 o                         
 -13   1   6        277.39        267.39        18.59 o                         
 -12   1   6       2107.29       2122.64        41.40 o                         
 -11   1   6        627.91        615.77        20.78 o                         
 -10   1   6        603.93        618.12        18.64 o                         
  -9   1   6        557.04        531.19        15.17 o                         
  -8   1   6        651.13        611.79        13.05 o                         
  -7   1   6       2211.55       2160.52        21.51 o                         
  -6   1   6      21007.12      22301.67       146.59 o                         
  -5   1   6        371.06        486.60         9.45 o                         
  -4   1   6      31931.64      33497.17       213.68 o                         
  -3   1   6          3.94         -1.97         1.97 o                         
  -2   1   6      53537.62      55240.69       430.52 o                         
  -1   1   6        773.69        772.00         8.41 o                         
   0   1   6      71225.34      74456.55       572.73 o                         
   1   1   6        494.00        497.35        12.49 o                         
   2   1   6      14416.41      14684.27        95.35 o                         
   3   1   6       1090.15       1064.26        13.37 o                         
   4   1   6       9400.17       9472.34        66.75 o                         
   5   1   6       1201.73       1253.42        16.06 o                         
   6   1   6        439.02        389.28        13.38 o                         
   7   1   6        673.75        749.25        12.48 o                         
   8   1   6       1286.29       1350.87        20.21 o                         
   9   1   6        313.60        297.39        11.52 o                         
  10   1   6       5737.36       5696.95        56.01 o                         
  11   1   6          6.04         12.74         6.74 o                         
  12   1   6      10353.67      10325.89        93.41 o                         
  13   1   6          2.60         12.10        10.26 o                         
  14   1   6       4831.98       4817.47        56.33 o                         
  15   1   6          4.64         10.75        22.22 o                         
 -15   2   6        394.40        355.57        23.89 o                         
 -14   2   6        861.22        809.82        30.45 o                         
 -13   2   6        260.95        284.46        19.05 o                         
 -12   2   6       3071.94       3064.63        71.02 o                         
 -11   2   6        207.86        221.17        13.38 o                         
 -10   2   6       8235.42       8002.38        82.03 o                         
  -9   2   6        112.79         98.51         8.78 o                         
  -8   2   6      19373.26      19080.70       128.71 o                         
  -7   2   6         44.26         39.89         3.87 o                         
  -6   2   6      18784.24      18966.63       125.94 o                         
  -5   2   6        791.93        754.86        10.38 o                         
  -4   2   6       3090.06       3047.63        33.23 o                         
  -3   2   6       4346.70       4470.28        33.38 o                         
  -2   2   6       1302.64       1289.29        18.16 o                         
  -1   2   6       7431.42       7834.50        53.24 o                         
   0   2   6       9019.50       9644.67       128.37 o                         
   1   2   6        340.21        254.78         6.90 o                         
   2   2   6      14523.36      14587.37        95.01 o                         
   3   2   6       1720.17       1717.76        15.33 o                         
   4   2   6      18936.28      18762.56       122.03 o                         
   5   2   6        481.46        589.41         8.63 o                         
   6   2   6      19449.38      19262.84       126.56 o                         
   7   2   6          4.59          6.27         3.15 o                         
   8   2   6      14065.45      13879.75       111.98 o                         
   9   2   6       1710.68       1894.49        26.39 o                         
  10   2   6       2975.17       2918.16        35.04 o                         
  11   2   6        626.59        666.91        17.72 o                         
  12   2   6        531.42        550.71        25.68 o                         
  13   2   6        978.62       1015.19        23.58 o                         
  14   2   6          5.33         13.46         8.61 o                         
  15   2   6        511.87        486.87        41.12 o                         
 -15   3   6        318.52        276.05        25.61 o                         
 -14   3   6       1511.51       1539.40        39.44 o                         
 -13   3   6        924.51        970.36        30.65 o                         
 -12   3   6       1034.21       1027.54        28.46 o                         
 -11   3   6       3708.89       3586.62        47.63 o                         
 -10   3   6          5.74          4.36         7.18 o                         
  -9   3   6        623.15        556.79        14.97 o                         
  -8   3   6        640.39        601.86        12.33 o                         
  -7   3   6       5472.73       5254.76        41.49 o                         
  -6   3   6       4562.05       4286.67        36.38 o                         
  -5   3   6         30.91         76.88         3.88 o                         
  -4   3   6      29178.33      29905.48       191.63 o                         
  -3   3   6       4661.66       5226.61        39.73 o                         
  -2   3   6      29690.45      30377.48       193.12 o                         
  -1   3   6         32.42         34.72         2.63 o                         
   0   3   6      37492.62      37361.46       321.73 o                         
   1   3   6        250.46        240.13         4.81 o                         
   2   3   6      15672.19      15208.75       106.16 o                         
   3   3   6      16025.56      16410.73       178.53 o                         
   4   3   6       8211.57       8489.91        70.08 o                         
   5   3   6       8186.20       8092.48        56.88 o                         
   6   3   6        102.23         88.53         6.90 o                         
   7   3   6       1787.97       1786.13        24.89 o                         
   8   3   6        665.51        614.78        13.73 o                         
   9   3   6       1664.88       1615.59        23.37 o                         
  10   3   6       2755.26       2680.48        33.42 o                         
  11   3   6        428.12        362.24        14.57 o                         
  12   3   6       1960.78       1976.28        30.51 o                         
  13   3   6         21.30         24.81         8.58 o                         
  14   3   6       3121.06       3164.32        48.06 o                         
  15   3   6          8.15        -20.64        23.81 o                         
 -15   4   6        972.21        894.69        48.87 o                         
 -14   4   6        364.89        396.80        23.73 o                         
 -13   4   6        657.57        688.43        25.17 o                         
 -12   4   6       1966.14       2030.79        43.93 o                         
 -11   4   6        370.96        335.82        16.44 o                         
 -10   4   6       2517.94       2597.49        53.30 o                         
  -9   4   6        140.90        151.89         8.70 o                         
  -8   4   6      15879.37      15283.11       123.39 o                         
  -7   4   6         92.06         90.77         5.79 o                         
  -6   4   6       9967.04      10177.45        71.55 o                         
  -5   4   6       9178.37       8732.60        61.68 o                         
  -4   4   6       1859.24       1646.92        16.15 o                         
  -3   4   6      11770.55      11176.93        99.08 o                         
  -2   4   6        141.93        133.24         4.58 o                         
  -1   4   6      22140.86      22428.48       153.49 o                         
   0   4   6       5586.49       6069.43        45.30 o                         
   1   4   6      21170.86      21101.34       135.72 o                         
   2   4   6      16559.93      16507.67       114.66 o                         
   3   4   6       1871.25       1550.00        14.74 o                         
   4   4   6       9272.84       9022.57        66.80 o                         
   5   4   6       2027.76       2082.58        19.26 o                         
   6   4   6      13369.29      13334.65        90.34 o                         
   7   4   6         48.95         55.61         4.63 o                         
   8   4   6       8145.95       8090.96       129.66 o                         
   9   4   6         67.72         78.45         7.20 o                         
  10   4   6      10408.73       9950.14        87.24 o                         
  11   4   6       2246.98       2318.43        32.13 o                         
  12   4   6        213.68        191.03        11.69 o                         
  13   4   6       1159.99       1199.26        29.46 o                         
  14   4   6         33.46         16.92        10.53 o                         
  15   4   6       1523.98       1431.89        80.96 o                         
 -14   5   6       1379.68       1422.37        43.19 o                         
 -13   5   6       1433.94       1502.26        32.69 o                         
 -12   5   6        519.77        541.59        21.77 o                         
 -11   5   6       3310.31       3266.09        45.35 o                         
 -10   5   6        278.14        287.40        14.41 o                         
  -9   5   6       4962.70       4695.86        48.30 o                         
  -8   5   6        172.13        177.83        11.48 o                         
  -7   5   6       4751.43       4496.32        40.32 o                         
  -6   5   6       1869.04       1717.06        19.90 o                         
  -5   5   6        497.85        337.04         6.93 o                         
  -4   5   6       7913.87       7770.31        55.03 o                         
  -3   5   6       9598.11      10431.05        71.01 o                         
  -2   5   6       8016.26       7686.44        54.23 o                         
  -1   5   6        441.13        432.03         8.78 o                         
   0   5   6      15383.41      15200.07        99.65 o                         
   1   5   6       5499.06       5572.54        40.13 o                         
   2   5   6      14757.62      14831.32        97.70 o                         
   3   5   6       5973.34       5736.45        41.74 o                         
   4   5   6         25.67         35.04         3.09 o                         
   5   5   6      18008.50      18418.29       121.47 o                         
   6   5   6          3.85         11.49         3.48 o                         
   7   5   6       8947.77       8772.87        68.41 o                         
   8   5   6       1764.55       1815.54        21.92 o                         
   9   5   6       3428.10       3459.30        38.37 o                         
  10   5   6       1803.63       1878.75        36.92 o                         
  11   5   6       1493.73       1482.94        25.30 o                         
  12   5   6        796.99        805.37        28.52 o                         
  13   5   6        164.41        137.84        12.89 o                         
  14   5   6       1912.34       1915.86        39.37 o                         
  15   5   6         18.15         31.75        30.16 o                         
 -14   6   6        420.93        425.97        35.74 o                         
 -13   6   6       1668.91       1628.60        45.64 o                         
 -12   6   6       1096.93       1139.47        31.15 o                         
 -11   6   6        205.11        227.69        13.88 o                         
 -10   6   6       2572.54       2507.29        37.48 o                         
  -9   6   6        346.58        343.96        13.14 o                         
  -8   6   6       8319.88       8194.23        73.19 o                         
  -7   6   6       3668.03       3562.00        42.20 o                         
  -6   6   6       3713.99       3422.41        32.27 o                         
  -5   6   6      12456.69      12299.87        91.10 o                         
  -4   6   6       3049.45       2935.25        29.31 o                         
  -3   6   6      18704.65      18240.03       133.42 o                         
  -2   6   6        242.30        185.99         4.81 o                         
  -1   6   6      29606.88      30438.08       232.43 o                         
   0   6   6       6001.27       6421.63        45.91 o                         
   1   6   6      22495.04      22495.31       155.28 o                         
   2   6   6       3277.92       3339.76        26.85 o                         
   3   6   6      10230.20      10067.62        69.21 o                         
   4   6   6       3623.36       3556.69        28.89 o                         
   5   6   6       2726.87       2513.39        23.40 o                         
   6   6   6       8547.80       8442.63        60.86 o                         
   7   6   6        627.01        677.13        12.62 o                         
   8   6   6       4882.35       4673.81        46.48 o                         
   9   6   6       2275.80       2224.04        29.06 o                         
  10   6   6       5816.91       5419.08        54.81 o                         
  11   6   6       3245.82       3240.95        39.53 o                         
  12   6   6        445.82        382.26        20.67 o                         
  13   6   6       2330.81       2401.53        39.80 o                         
  14   6   6         11.43          3.79        11.87 o                         
 -14   7   6        510.30        595.38        28.39 o                         
 -13   7   6       2765.31       2688.60        50.47 o                         
 -12   7   6        349.45        332.27        23.05 o                         
 -11   7   6       4669.04       4701.51        65.74 o                         
 -10   7   6          3.49          9.00         8.19 o                         
  -9   7   6      12338.25      12080.20       139.56 o                         
  -8   7   6         64.06         67.71         6.87 o                         
  -7   7   6      11039.13      10863.89        83.75 o                         
  -6   7   6       1676.98       1784.73        20.99 o                         
  -5   7   6       9763.32       9692.39        74.10 o                         
  -4   7   6       1031.86        843.83        12.65 o                         
  -3   7   6        818.46        803.23        13.84 o                         
  -2   7   6       4802.79       4745.31        73.99 o                         
  -1   7   6        711.93        899.82        11.19 o                         
   0   7   6       9376.08       9279.15        64.02 o                         
   1   7   6       5256.27       5399.82        40.17 o                         
   2   7   6        392.28        409.60         9.68 o                         
   3   7   6       6649.83       6167.78        61.48 o                         
   4   7   6         41.52         32.52         3.25 o                         
   5   7   6      31008.23      31175.29       201.33 o                         
   6   7   6          0.14          3.95         3.17 o                         
   7   7   6      15391.86      15180.20       111.92 o                         
   8   7   6       2105.03       1990.92        23.82 o                         
   9   7   6      12121.65      12092.39       102.02 o                         
  10   7   6        658.81        652.98        17.16 o                         
  11   7   6       1037.90       1057.16        25.71 o                         
  12   7   6        266.02        296.84        16.01 o                         
  13   7   6        363.17        371.61        22.69 o                         
  14   7   6        490.90        473.51        25.16 o                         
 -15   8   6       1512.63       1576.35        88.90 o                         
 -14   8   6        183.43        146.23        17.19 o                         
 -13   8   6       2553.57       2609.99        50.43 o                         
 -12   8   6        263.89        277.81        18.59 o                         
 -11   8   6        556.00        540.69        26.07 o                         
 -10   8   6        178.29        176.94        14.25 o                         
  -9   8   6        375.89        365.19        20.15 o                         
  -8   8   6        921.72        884.47        20.08 o                         
  -7   8   6       7100.60       7051.26        63.87 o                         
  -6   8   6        672.50        687.72        14.05 o                         
  -5   8   6      16575.72      16426.09       119.55 o                         
  -4   8   6         19.96         21.04         3.86 o                         
  -3   8   6      17367.52      17396.69       128.30 o                         
  -2   8   6         78.62        104.40         6.27 o                         
  -1   8   6      34918.27      36255.29       248.28 o                         
   0   8   6        119.71        135.28         7.77 o                         
   1   8   6      23183.53      23441.86       223.05 o                         
   2   8   6        215.00        227.74         6.83 o                         
   3   8   6      17510.87      18159.28       120.44 o                         
   4   8   6        272.17        282.16         9.04 o                         
   5   8   6        356.60        367.77         8.21 o                         
   6   8   6        556.93        533.59        11.40 o                         
   7   8   6       1340.94       1316.19        31.06 o                         
   8   8   6        927.20        866.09        15.42 o                         
   9   8   6       4237.07       4134.54        44.33 o                         
  10   8   6         54.06         51.18         7.60 o                         
  11   8   6       4969.08       4961.68        82.95 o                         
  12   8   6         49.36         45.62        10.15 o                         
  13   8   6       3639.74       3642.74        72.28 o                         
  14   8   6          2.73         -5.85        11.69 o                         
 -14   9   6          0.26          1.11        12.90 o                         
 -13   9   6       1950.11       2029.82        45.28 o                         
 -12   9   6         92.73         60.27        13.32 o                         
 -11   9   6       6235.26       6097.71        80.15 o                         
 -10   9   6         81.47         60.85        10.78 o                         
  -9   9   6       8809.17       8711.26        88.14 o                         
  -8   9   6          5.18          4.33         6.38 o                         
  -7   9   6       9340.64       9263.53        80.69 o                         
  -6   9   6        211.54        195.35         9.16 o                         
  -5   9   6      13935.83      13862.11       112.44 o                         
  -4   9   6         21.73         19.53         4.57 o                         
  -3   9   6       1687.12       1706.47        21.98 o                         
  -2   9   6        945.13        991.98        15.84 o                         
  -1   9   6          5.95         19.08         3.37 o                         
   0   9   6       1754.42       1807.07        17.70 o                         
   1   9   6       6042.15       5955.28        62.41 o                         
   2   9   6         20.36         31.91         5.01 o                         
   3   9   6      16422.76      16368.38       110.12 o                         
   4   9   6        137.59        113.79         5.39 o                         
   5   9   6      23401.95      23535.09       155.23 o                         
   6   9   6          6.53          2.83         3.74 o                         
   7   9   6      12977.01      12570.22        95.81 o                         
   8   9   6        483.15        434.38        12.37 o                         
   9   9   6       7889.19       7901.99        72.54 o                         
  10   9   6         32.76         39.63         8.25 o                         
  11   9   6       1624.30       1659.99        30.99 o                         
  12   9   6        132.53        123.26        12.19 o                         
  13   9   6         96.12         98.85        12.77 o                         
  14   9   6          0.30        -11.50        12.65 o                         
 -14  10   6         29.50         47.62        30.16 o                         
 -13  10   6       1678.61       1685.54        48.80 o                         
 -12  10   6          0.92        -10.06        10.06 o                         
 -11  10   6        411.02        427.94        23.49 o                         
 -10  10   6         10.77          0.66         8.08 o                         
  -9  10   6         16.72         21.84         7.61 o                         
  -8  10   6        192.56        177.42        11.42 o                         
  -7  10   6       3392.46       3450.99        39.00 o                         
  -6  10   6        566.77        534.42        14.52 o                         
  -5  10   6      11642.91      11578.94        96.77 o                         
  -4  10   6        164.32        174.97        10.89 o                         
  -3  10   6      14270.06      14405.49       115.74 o                         
  -2  10   6          1.02         -3.50         3.50 o                         
  -1  10   6      34590.31      35118.91       242.45 o                         
   0  10   6        256.50        291.08         8.46 o                         
   1  10   6      31406.32      32196.06       223.10 o                         
   2  10   6       1777.35       1816.61        19.01 o                         
   3  10   6      11370.89      11674.98        81.61 o                         
   4  10   6        458.53        457.22        12.16 o                         
   5  10   6        419.05        450.72         9.84 o                         
   6  10   6        788.95        839.53        14.86 o                         
   7  10   6        449.12        433.33        11.86 o                         
   8  10   6         58.86         56.63         6.48 o                         
   9  10   6       3046.37       3081.37        71.31 o                         
  10  10   6        793.95        767.38        21.09 o                         
  11  10   6       4457.01       4342.89        56.71 o                         
  12  10   6          2.87          6.38         8.63 o                         
  13  10   6       2639.01       2748.20        47.08 o                         
  14  10   6          2.77          6.23        14.61 o                         
 -14  11   6         12.12         50.80        41.27 o                         
 -13  11   6       1166.63       1246.59        37.39 o                         
 -12  11   6         88.38         85.98        14.68 o                         
 -11  11   6       5017.84       5012.06        72.11 o                         
 -10  11   6          2.21          2.07         8.36 o                         
  -9  11   6       4854.72       4936.55        66.47 o                         
  -8  11   6        198.39        193.06        13.59 o                         
  -7  11   6       9887.32       9679.29        94.87 o                         
  -6  11   6        119.77        103.09         7.81 o                         
  -5  11   6       4662.51       4463.72        45.52 o                         
  -4  11   6        988.26        953.47        17.44 o                         
  -3  11   6       3142.39       3013.52        34.05 o                         
  -2  11   6       5599.49       5506.81        52.23 o                         
  -1  11   6        411.17        486.01        10.48 o                         
   0  11   6        580.65        609.97        11.75 o                         
   1  11   6       3207.91       3118.64        30.77 o                         
   2  11   6        297.39        267.27         8.87 o                         
   3  11   6      12979.29      12733.29        88.83 o                         
   4  11   6       1878.23       1952.43        21.24 o                         
   5  11   6       9197.10       9155.69        67.59 o                         
   6  11   6        101.57         92.06         6.48 o                         
   7  11   6       7486.01       7481.92        63.14 o                         
   8  11   6          6.70          6.70         5.34 o                         
   9  11   6       3649.23       3642.57        65.47 o                         
  10  11   6        126.80        107.31        10.89 o                         
  11  11   6        959.22        978.61        25.24 o                         
  12  11   6          4.87         -8.74         8.74 o                         
  13  11   6         62.54         67.42        13.95 o                         
  14  11   6        134.95        114.15        21.87 o                         
 -13  12   6        956.52        967.02        34.80 o                         
 -12  12   6        383.13        324.37        21.06 o                         
 -11  12   6        683.23        672.51        27.24 o                         
 -10  12   6        761.06        791.32        25.80 o                         
  -9  12   6         78.59         95.86        11.81 o                         
  -8  12   6        879.39        891.90        25.95 o                         
  -7  12   6        606.67        617.51        19.05 o                         
  -6  12   6       1658.79       1563.02        24.31 o                         
  -5  12   6       3144.74       3141.22        36.43 o                         
  -4  12   6        735.52        643.89        14.97 o                         
  -3  12   6      11758.27      12051.81       101.06 o                         
  -2  12   6        298.98        288.00        10.73 o                         
  -1  12   6      10601.62      10290.49        87.47 o                         
   0  12   6        137.74        146.30         7.01 o                         
   1  12   6       8139.01       7996.47        64.67 o                         
   2  12   6       1171.17       1273.55        17.94 o                         
   3  12   6       8196.94       8068.95        65.46 o                         
   4  12   6       1355.31       1429.94        20.35 o                         
   5  12   6       1495.65       1635.84        19.96 o                         
   6  12   6        648.02        652.98        14.11 o                         
   7  12   6        262.39        257.72        11.48 o                         
   8  12   6        386.82        422.80        14.32 o                         
   9  12   6       2704.09       2739.68        81.51 o                         
  10  12   6       1093.87       1054.58        24.95 o                         
  11  12   6       2188.33       2180.47        37.26 o                         
  12  12   6        231.91        217.76        15.39 o                         
  13  12   6       2745.70       2730.01        72.86 o                         
 -13  13   6       1097.44       1196.95        96.84 o                         
 -12  13   6        686.60        647.95        29.36 o                         
 -11  13   6       2368.42       2439.90        48.17 o                         
 -10  13   6          7.68         16.90         9.32 o                         
  -9  13   6       5520.41       5383.23        64.88 o                         
  -8  13   6         17.39         14.70         7.77 o                         
  -7  13   6       5626.70       5457.54        63.21 o                         
  -6  13   6       3254.73       3184.78        38.27 o                         
  -5  13   6       2777.00       2610.60        33.19 o                         
  -4  13   6       1589.25       1470.12        24.85 o                         
  -3  13   6       2135.46       2069.14        28.03 o                         
  -2  13   6       8069.62       7798.01        77.03 o                         
  -1  13   6         19.44          8.94         4.72 o                         
   0  13   6       3196.06       3224.24        36.27 o                         
   1  13   6       2582.66       2508.65        27.84 o                         
   2  13   6       4437.45       4326.44        40.75 o                         
   3  13   6       9751.03       9566.38        76.52 o                         
   4  13   6        885.25        828.41        15.48 o                         
   5  13   6       8939.26       8794.95       100.89 o                         
   6  13   6         22.03         26.61         6.21 o                         
   7  13   6       4325.91       4247.88        51.09 o                         
   8  13   6         16.84         10.56         6.52 o                         
   9  13   6       2510.43       2459.76        37.99 o                         
  10  13   6        669.49        652.57        22.69 o                         
  11  13   6        499.68        478.46        23.73 o                         
  12  13   6       1323.01       1409.88        36.88 o                         
  13  13   6          2.50         14.09        32.54 o                         
 -12  14   6       1245.40       1284.49        38.49 o                         
 -11  14   6        241.33        246.91        19.32 o                         
 -10  14   6       3392.89       3264.81        49.39 o                         
  -9  14   6        180.11        166.20        13.44 o                         
  -8  14   6       1935.18       1943.64        49.59 o                         
  -7  14   6         70.00         86.32        10.17 o                         
  -6  14   6       3799.90       3676.43        43.03 o                         
  -5  14   6       3342.13       3323.24        39.50 o                         
  -4  14   6       1859.32       1756.21        26.50 o                         
  -3  14   6       5487.86       5319.54        53.96 o                         
  -2  14   6        748.83        715.59        16.70 o                         
  -1  14   6       2994.14       2964.84        35.30 o                         
   0  14   6        685.84        647.95        15.63 o                         
   1  14   6       4020.46       3937.80        38.84 o                         
   2  14   6        119.52        135.75         7.62 o                         
   3  14   6       1843.32       1830.21        23.96 o                         
   4  14   6       2404.62       2301.83        37.68 o                         
   5  14   6        524.36        520.40        13.58 o                         
   6  14   6       2393.57       2500.17        36.16 o                         
   7  14   6         22.88         23.42         7.38 o                         
   8  14   6       1910.43       1927.72        32.71 o                         
   9  14   6        534.07        571.34        22.57 o                         
  10  14   6        920.94       1005.18        34.09 o                         
  11  14   6       1601.43       1568.07        43.43 o                         
  12  14   6        243.36        260.24        28.93 o                         
  13  14   6       1353.85       1316.01        73.02 o                         
 -12  15   6        876.67       1014.95        92.87 o                         
 -11  15   6       1016.94       1052.24        34.83 o                         
 -10  15   6        236.57        203.51        15.38 o                         
  -9  15   6       2346.20       2331.54        58.62 o                         
  -8  15   6        224.67        182.20        13.66 o                         
  -7  15   6       1078.01       1071.58        23.72 o                         
  -6  15   6       3553.72       3492.74        42.58 o                         
  -5  15   6        958.58        968.58        21.05 o                         
  -4  15   6       6698.92       6682.92        65.39 o                         
  -3  15   6        763.83        741.44        17.89 o                         
  -2  15   6       7100.22       6919.58        66.19 o                         
  -1  15   6        850.36        794.52        18.03 o                         
   0  15   6       6093.06       5996.68        59.06 o                         
   1  15   6       2138.88       2138.08        29.46 o                         
   2  15   6       3195.10       3135.91        41.81 o                         
   3  15   6       6016.60       5923.19        53.68 o                         
   4  15   6       1929.38       2025.60        26.26 o                         
   5  15   6       6781.86       6492.58        69.67 o                         
   6  15   6        163.08        143.53        11.18 o                         
   7  15   6       3227.37       3153.84        49.58 o                         
   8  15   6        121.71        106.53        12.37 o                         
   9  15   6       1106.24        987.47        49.72 o                         
  10  15   6       1424.18       1484.63        71.76 o                         
  11  15   6        373.91        362.99        24.98 o                         
  12  15   6       2407.57       2589.15       101.60 o                         
 -11  16   6         79.17         83.37        15.73 o                         
 -10  16   6       2869.52       2944.08        48.30 o                         
  -9  16   6         19.43         11.39         9.75 o                         
  -8  16   6       3955.57       3918.43        49.41 o                         
  -7  16   6        332.85        313.46        21.98 o                         
  -6  16   6       4037.77       4051.79        49.00 o                         
  -5  16   6        988.56       1027.97        23.68 o                         
  -4  16   6       1537.36       1551.46        26.72 o                         
  -3  16   6       2262.73       2222.77        31.93 o                         
  -2  16   6        260.62        237.29        12.78 o                         
  -1  16   6       1583.61       1524.16        25.26 o                         
   0  16   6       1200.34       1124.82        21.55 o                         
   1  16   6       2615.83       2623.02        34.10 o                         
   2  16   6       2522.99       2462.22        32.67 o                         
   3  16   6         42.25         29.88         6.22 o                         
   4  16   6       6537.90       6232.66        67.95 o                         
   5  16   6        344.47        306.99        17.05 o                         
   6  16   6       6418.76       6282.32        78.96 o                         
   7  16   6         42.94         37.04        10.06 o                         
   8  16   6       4039.83       4063.62        60.28 o                         
   9  16   6         77.30         83.06        13.15 o                         
  10  16   6       1815.47       1923.25        61.92 o                         
  11  16   6        334.93        323.19        25.01 o                         
 -11  17   6        203.88        173.03        39.69 o                         
 -10  17   6        151.20        144.20        14.72 o                         
  -9  17   6        230.90        210.37        16.07 o                         
  -8  17   6        330.35        303.49        17.49 o                         
  -7  17   6        110.81         98.72        11.84 o                         
  -6  17   6       2256.49       2310.20        39.15 o                         
  -5  17   6        129.30        129.85        10.56 o                         
  -4  17   6       9788.02       9678.52        89.71 o                         
  -3  17   6          8.45          3.80         6.78 o                         
  -2  17   6       8785.14       8834.20        82.39 o                         
  -1  17   6        621.51        589.11        20.85 o                         
   0  17   6       6947.09       6979.16        68.23 o                         
   1  17   6          4.49          8.57         7.36 o                         
   2  17   6       3856.83       3798.50        48.82 o                         
   3  17   6        766.90        715.19        23.09 o                         
   4  17   6       2064.36       2145.58        37.40 o                         
   5  17   6       1098.76       1012.56        27.58 o                         
   6  17   6         14.85          2.92         9.06 o                         
   7  17   6        510.00        501.82        23.11 o                         
   8  17   6         80.10         69.81        11.98 o                         
   9  17   6        346.55        349.52        23.45 o                         
  10  17   6       1593.91       1576.66        45.75 o                         
  11  17   6         39.77         33.34        28.57 o                         
 -11  18   6         45.95         39.69        52.39 o                         
 -10  18   6       2049.27       2143.84        44.86 o                         
  -9  18   6          1.58         -2.32        11.03 o                         
  -8  18   6       3062.26       3042.48        48.80 o                         
  -7  18   6         73.83         77.32        11.94 o                         
  -6  18   6       2928.85       2929.03        45.54 o                         
  -5  18   6        173.70        159.52        11.60 o                         
  -4  18   6       1088.10       1078.13        23.79 o                         
  -3  18   6        262.97        257.27        13.87 o                         
  -2  18   6         19.26         28.85         8.65 o                         
  -1  18   6          7.24         18.32         7.87 o                         
   0  18   6        880.54        873.81        23.56 o                         
   1  18   6         26.77         19.97         7.90 o                         
   2  18   6       4594.07       4399.27        54.92 o                         
   3  18   6          1.37         10.77         8.91 o                         
   4  18   6       5836.56       5751.22        67.50 o                         
   5  18   6         18.66          9.94         9.86 o                         
   6  18   6       5829.27       5706.05        76.59 o                         
   7  18   6         13.51         -9.90         9.90 o                         
   8  18   6       3578.56       3614.76       105.40 o                         
   9  18   6         39.01         35.88        13.93 o                         
  10  18   6       1764.09       1914.65        52.13 o                         
 -10  19   6        196.46        176.05        25.53 o                         
  -9  19   6          1.87         21.99        11.97 o                         
  -8  19   6        269.61        275.31        17.82 o                         
  -7  19   6         44.02         37.20        11.15 o                         
  -6  19   6       1820.37       1843.04        53.39 o                         
  -5  19   6          0.34         -4.25         8.72 o                         
  -4  19   6       3846.53       3736.86        51.76 o                         
  -3  19   6        122.91        113.62        11.72 o                         
  -2  19   6       7529.77       7564.99        82.90 o                         
  -1  19   6         78.35         63.52        10.04 o                         
   0  19   6       4919.86       4912.31        60.48 o                         
   1  19   6         59.86         46.69         9.72 o                         
   2  19   6       2280.49       2418.90        43.43 o                         
   3  19   6        241.83        271.50        16.83 o                         
   4  19   6        734.01        784.58        26.06 o                         
   5  19   6         36.54         15.90        10.50 o                         
   6  19   6          8.01         19.30        10.60 o                         
   7  19   6          0.12         -2.85        10.60 o                         
   8  19   6        437.61        384.71        22.42 o                         
   9  19   6         33.17         35.99        13.81 o                         
  10  19   6        972.51        954.07        87.31 o                         
  -9  20   6         15.64         -3.17        23.81 o                         
  -8  20   6       2081.83       2194.59        48.02 o                         
  -7  20   6         12.41          0.32        11.44 o                         
  -6  20   6       1919.62       1962.89        43.44 o                         
  -5  20   6         28.80         27.06         9.84 o                         
  -4  20   6       1130.18       1114.17        28.62 o                         
  -3  20   6         14.26         25.07         9.75 o                         
  -2  20   6          2.12          0.48         8.33 o                         
  -1  20   6        143.28        138.48        12.29 o                         
   0  20   6        478.32        467.92        19.83 o                         
   1  20   6         75.88         92.24        12.49 o                         
   2  20   6       2248.68       2191.23        42.16 o                         
   3  20   6         54.07         72.63        12.05 o                         
   4  20   6       4015.26       4056.33        72.07 o                         
   5  20   6         51.88         55.66        14.34 o                         
   6  20   6       3509.28       3532.06        59.09 o                         
   7  20   6         18.74         18.97        12.05 o                         
   8  20   6       2355.65       2506.44        50.54 o                         
   9  20   6         43.49         36.53        14.85 o                         
  -7  21   6        272.38        275.48        21.00 o                         
  -6  21   6        664.69        698.31        29.94 o                         
  -5  21   6        194.98        170.82        16.73 o                         
  -4  21   6       3011.94       3119.84        48.74 o                         
  -3  21   6          2.64         -0.27         9.37 o                         
  -2  21   6       3980.38       4022.52        55.92 o                         
  -1  21   6         17.61          2.03         8.99 o                         
   0  21   6       3672.59       3750.26        59.11 o                         
   1  21   6        118.48         88.40        13.21 o                         
   2  21   6       1772.29       1861.78        40.05 o                         
   3  21   6        519.40        542.48        28.18 o                         
   4  21   6        853.86        884.44        47.20 o                         
   5  21   6        739.02        699.34        41.73 o                         
   6  21   6         10.38          5.83        12.44 o                         
   7  21   6        395.40        335.12        22.79 o                         
   8  21   6        208.39        208.57        20.68 o                         
  -6  22   6       1190.09       1318.23        43.99 o                         
  -5  22   6        262.62        253.94        18.35 o                         
  -4  22   6        620.03        634.04        25.05 o                         
  -3  22   6        445.25        402.87        20.75 o                         
  -2  22   6         19.62         27.34        10.70 o                         
  -1  22   6       1201.36       1261.39        39.22 o                         
   0  22   6        216.48        201.35        17.23 o                         
   1  22   6        726.69        742.39        28.96 o                         
   2  22   6       1958.18       1955.55        42.65 o                         
   3  22   6        539.97        557.08        26.26 o                         
   4  22   6       2006.13       2111.96        52.83 o                         
   5  22   6        148.01        176.50        20.38 o                         
   6  22   6       1437.94       1410.98        44.89 o                         
   7  22   6          1.13         -6.35        22.22 o                         
  -5  23   6        230.93        222.57        29.12 o                         
  -4  23   6        941.66        927.30        31.89 o                         
  -3  23   6         17.55         21.74        10.68 o                         
  -2  23   6       1690.88       1814.59        43.08 o                         
  -1  23   6         21.48         18.66        12.85 o                         
   0  23   6       1142.80       1191.24        41.24 o                         
   1  23   6        368.80        319.23        23.14 o                         
   2  23   6       1058.81       1149.05        35.08 o                         
   3  23   6        498.88        458.74        24.96 o                         
   4  23   6        199.78        189.75        22.22 o                         
   5  23   6       1315.57       1266.80        74.61 o                         
   6  23   6          1.06          9.52        25.40 o                         
  -4  24   6        432.35        508.62        58.74 o                         
  -3  24   6        953.10        895.61        49.58 o                         
  -2  24   6         39.07         27.88        17.86 o                         
  -1  24   6       1617.92       1587.97        42.39 o                         
   0  24   6        116.88         86.20        15.64 o                         
   1  24   6       1685.09       1708.27        79.73 o                         
   2  24   6        411.39        356.66        27.32 o                         
   3  24   6        808.94        800.08        63.50 o                         
   4  24   6        648.00        615.94        69.85 o                         
 -15   0   7       2813.56       3098.51       117.47 o                         
 -13   0   7       5752.94       5743.52       111.58 o                         
 -11   0   7       9027.00       8713.44       142.96 o                         
  -9   0   7      14006.96      13632.32       191.77 o                         
  -7   0   7       1393.32       1277.15        22.95 o                         
  -5   0   7        122.13        102.70        13.75 o                         
  -3   0   7      15333.33      16705.06       155.51 o                         
  -1   0   7      16627.04      16192.75       148.94 o                         
   1   0   7      51691.57      51971.64       534.63 o                         
   3   0   7      50237.98      52580.17       759.34 o                         
   5   0   7      10561.43      10764.46       103.83 o                         
   7   0   7      10542.58      10634.81       107.49 o                         
   9   0   7        368.49        342.66        29.61 o                         
  11   0   7       3836.21       3833.78        62.85 o                         
  13   0   7       1009.06       1001.55        64.29 o                         
  15   0   7       1876.79       1957.34        88.90 o                         
 -15   1   7        180.82        183.21        19.43 o                         
 -14   1   7        273.35        228.80        18.83 o                         
 -13   1   7          0.80          5.12        11.41 o                         
 -12   1   7        396.27        428.04        21.90 o                         
 -11   1   7       1835.72       1750.23        86.84 o                         
 -10   1   7        597.38        556.90        18.23 o                         
  -9   1   7       1810.56       1803.84        27.32 o                         
  -8   1   7         68.76         80.51         5.40 o                         
  -7   1   7      25873.55      25503.31       167.83 o                         
  -6   1   7       1110.94       1055.36        13.59 o                         
  -5   1   7      42714.42      43676.36       278.01 o                         
  -4   1   7        254.25        257.90         6.38 o                         
  -3   1   7      31053.94      31415.19       280.26 o                         
  -2   1   7        589.19        555.87         9.15 o                         
  -1   1   7      24494.76      25599.04       224.49 o                         
   0   1   7         20.85         25.00         4.32 o                         
   1   1   7       1279.03       1664.46        18.51 o                         
   2   1   7        104.85         97.99         5.34 o                         
   3   1   7        942.38        901.92        11.86 o                         
   4   1   7       1248.50       1288.63        13.19 o                         
   5   1   7       6322.69       6199.06        45.17 o                         
   6   1   7        423.08        402.14         8.65 o                         
   7   1   7       9743.75       9588.94        95.03 o                         
   8   1   7        353.90        371.99        11.27 o                         
   9   1   7       7223.48       7171.27        65.57 o                         
  10   1   7        244.49        197.96        10.17 o                         
  11   1   7       9668.91       9552.19        86.13 o                         
  12   1   7        225.91        288.91        14.09 o                         
  13   1   7       4226.16       4281.02        81.69 o                         
  14   1   7         52.34         53.25        13.08 o                         
  15   1   7       1670.91       1793.76        61.17 o                         
 -15   2   7       2478.07       2668.11        60.26 o                         
 -14   2   7         12.86          0.19        11.41 o                         
 -13   2   7       4661.71       4826.18        70.16 o                         
 -12   2   7         15.43          8.73        10.32 o                         
 -11   2   7       7794.54       7733.98        82.14 o                         
 -10   2   7       1271.35       1185.81        28.74 o                         
  -9   2   7       4066.81       3866.61        41.81 o                         
  -8   2   7       1267.53       1231.08        16.34 o                         
  -7   2   7       1281.34       1259.18        16.58 o                         
  -6   2   7       1215.35       1300.89        17.40 o                         
  -5   2   7        704.25        668.22        13.89 o                         
  -4   2   7       6882.74       6722.17        48.88 o                         
  -3   2   7       9243.32       9282.56        64.12 o                         
  -2   2   7      10643.97      12033.26        83.37 o                         
  -1   2   7      25479.11      25603.13       187.94 o                         
   0   2   7        381.73        356.01         6.71 o                         
   1   2   7      33008.61      32865.71       223.26 o                         
   2   2   7        635.83        652.33         9.98 o                         
   3   2   7      40350.07      41384.79       279.23 o                         
   4   2   7          4.10          9.26         2.23 o                         
   5   2   7      15283.84      15107.92       100.74 o                         
   6   2   7         18.38         28.09         3.12 o                         
   7   2   7       5458.84       5441.71        45.68 o                         
   8   2   7       2035.84       1980.01        28.11 o                         
   9   2   7        235.06        223.63        10.64 o                         
  10   2   7       1600.20       1624.81        31.36 o                         
  11   2   7        474.72        457.50        18.58 o                         
  12   2   7       2131.67       2107.46        33.07 o                         
  13   2   7       1421.09       1403.56        34.27 o                         
  14   2   7        232.58        164.10        16.61 o                         
  15   2   7       1859.60       2049.41        92.07 o                         
 -15   3   7        110.14        145.70        27.48 o                         
 -14   3   7       1707.76       1771.41        41.94 o                         
 -13   3   7          2.42         -2.27        19.71 o                         
 -12   3   7       2583.65       2506.25        45.70 o                         
 -11   3   7       1777.92       1684.03        47.91 o                         
 -10   3   7       1436.91       1465.40        27.49 o                         
  -9   3   7       3971.84       3982.26        42.85 o                         
  -8   3   7       1566.07       1579.59        20.50 o                         
  -7   3   7      10221.48      10298.58        73.81 o                         
  -6   3   7        219.92        205.77         7.07 o                         
  -5   3   7      14926.42      15028.56       101.31 o                         
  -4   3   7        552.57        566.93        10.35 o                         
  -3   3   7      19095.40      19788.86       140.82 o                         
  -2   3   7        124.69        110.64         3.94 o                         
  -1   3   7       7411.84       7231.82        69.99 o                         
   0   3   7         72.22         79.31         6.83 o                         
   1   3   7        763.41        982.55        12.88 o                         
   2   3   7       4734.55       4417.54        37.14 o                         
   3   3   7       6647.06       7305.31        51.32 o                         
   4   3   7      10165.47      10396.58        70.98 o                         
   5   3   7      13387.33      13753.35        92.47 o                         
   6   3   7       2208.11       2191.93        22.39 o                         
   7   3   7       6026.03       5969.18        49.47 o                         
   8   3   7        264.70        252.59        10.05 o                         
   9   3   7       9579.26       9500.20        82.78 o                         
  10   3   7         60.57         73.14         7.95 o                         
  11   3   7       5860.09       5933.44        59.87 o                         
  12   3   7        312.37        379.45        17.69 o                         
  13   3   7       1682.98       1619.02        36.84 o                         
  14   3   7         97.99        144.92        18.57 o                         
  15   3   7        597.34        630.22        60.32 o                         
 -14   4   7         34.42         16.38        12.43 o                         
 -13   4   7       2933.54       3027.83        53.24 o                         
 -12   4   7        188.51        178.75        13.67 o                         
 -11   4   7       2077.98       2067.25        35.15 o                         
 -10   4   7       1370.12       1352.97        26.71 o                         
  -9   4   7       1737.53       1715.44        25.37 o                         
  -8   4   7       1373.66       1398.70        19.34 o                         
  -7   4   7       1459.29       1466.40        19.00 o                         
  -6   4   7       7665.20       8030.29        58.73 o                         
  -5   4   7       1619.32       1606.58        17.18 o                         
  -4   4   7       3147.19       3035.95        27.98 o                         
  -3   4   7       2618.80       2587.06        22.33 o                         
  -2   4   7       5473.60       5622.96        47.12 o                         
  -1   4   7      17282.13      18295.53       151.50 o                         
   0   4   7       2296.60       2324.45        20.97 o                         
   1   4   7      12810.62      12814.89        85.03 o                         
   2   4   7         11.59         19.57         3.42 o                         
   3   4   7      18957.80      18789.48       122.73 o                         
   4   4   7       1436.74       1473.72        15.09 o                         
   5   4   7       9973.44       9826.40        68.53 o                         
   6   4   7       5077.79       5225.02        40.39 o                         
   7   4   7       2834.24       2784.05        27.77 o                         
   8   4   7       6604.10       6743.57        61.37 o                         
   9   4   7        283.71        288.68        12.01 o                         
  10   4   7       4518.29       4570.66        48.30 o                         
  11   4   7        124.70        132.29         9.78 o                         
  12   4   7       1601.78       1579.65        30.59 o                         
  13   4   7        410.33        429.26        22.68 o                         
  14   4   7        738.22        731.60        34.00 o                         
 -14   5   7       1883.34       1863.62        50.46 o                         
 -13   5   7         44.28         42.81        12.21 o                         
 -12   5   7       4379.23       4459.42        58.41 o                         
 -11   5   7        867.84        902.25        23.58 o                         
 -10   5   7       2293.55       2162.02        34.43 o                         
  -9   5   7       4923.15       4769.94        49.47 o                         
  -8   5   7        907.88        927.61        17.76 o                         
  -7   5   7       6704.92       6589.12        55.08 o                         
  -6   5   7        196.61        185.72         9.45 o                         
  -5   5   7      17249.17      17151.66       114.52 o                         
  -4   5   7       2246.75       2156.36        20.06 o                         
  -3   5   7       4689.40       4416.63        37.75 o                         
  -2   5   7       6398.53       6236.01        45.09 o                         
  -1   5   7       5938.07       6074.00        52.09 o                         
   0   5   7      14058.33      14067.72        93.24 o                         
   1   5   7        160.59        305.74         6.36 o                         
   2   5   7      13549.99      13560.70        90.52 o                         
   3   5   7       1285.29       1370.56        14.96 o                         
   4   5   7      15312.66      15137.77       101.04 o                         
   5   5   7       3817.96       3950.55        31.91 o                         
   6   5   7       8004.51       7984.78        57.94 o                         
   7   5   7       6052.19       5870.99        49.42 o                         
   8   5   7        500.56        465.58        12.65 o                         
   9   5   7       7803.01       7717.27        70.25 o                         
  10   5   7         19.97         22.25         7.10 o                         
  11   5   7       2629.80       2542.65        35.19 o                         
  12   5   7        500.46        473.70        19.26 o                         
  13   5   7       1606.80       1462.85        43.59 o                         
  14   5   7        741.14        747.31        35.08 o                         
 -14   6   7        126.33        131.42        18.97 o                         
 -13   6   7       1007.79       1061.41        32.29 o                         
 -12   6   7        398.90        402.95        22.91 o                         
 -11   6   7        996.25       1006.81        30.37 o                         
 -10   6   7       2890.90       2938.22        42.28 o                         
  -9   6   7       1619.94       1608.52        25.04 o                         
  -8   6   7       6373.95       6195.92        59.12 o                         
  -7   6   7       1050.60       1042.12        16.23 o                         
  -6   6   7      15094.37      14824.27       109.27 o                         
  -5   6   7         35.78         32.35         4.10 o                         
  -4   6   7       6812.61       6299.48        46.66 o                         
  -3   6   7       3628.74       3906.92        50.65 o                         
  -2   6   7       5586.35       5386.48        72.81 o                         
  -1   6   7       1965.77       2008.31        19.63 o                         
   0   6   7       1723.51       1657.19        16.09 o                         
   1   6   7       6922.56       6772.49        48.60 o                         
   2   6   7        639.36        685.28        10.28 o                         
   3   6   7       2300.19       2237.02        20.49 o                         
   4   6   7       8322.77       8948.07        63.28 o                         
   5   6   7       4739.15       4883.51        38.34 o                         
   6   6   7      10756.05      11022.39        77.37 o                         
   7   6   7       1375.10       1382.54        18.44 o                         
   8   6   7       7429.17       7347.65        60.82 o                         
   9   6   7        489.63        467.02        14.32 o                         
  10   6   7      11342.07      11217.48        97.49 o                         
  11   6   7         23.14         30.21         7.40 o                         
  12   6   7       2074.63       2137.20        48.21 o                         
  13   6   7        393.57        436.97        28.32 o                         
  14   6   7       1096.74       1192.25        41.22 o                         
 -14   7   7       2619.32       2687.01        56.60 o                         
 -13   7   7         14.32         25.28        11.92 o                         
 -12   7   7       4528.45       4259.35        87.07 o                         
 -11   7   7        431.82        415.75        21.55 o                         
 -10   7   7       3645.04       3478.25        52.78 o                         
  -9   7   7        702.81        745.42        19.53 o                         
  -8   7   7       2810.01       2636.87        36.27 o                         
  -7   7   7       2835.89       2640.17        28.52 o                         
  -6   7   7        264.08        261.79         8.98 o                         
  -5   7   7       5066.93       5219.38        48.51 o                         
  -4   7   7       3469.81       3663.57        33.41 o                         
  -3   7   7       3844.47       3854.50        39.06 o                         
  -2   7   7       8490.19       8038.63        57.03 o                         
  -1   7   7       5442.87       5477.50        40.85 o                         
   0   7   7      31030.37      30945.47       198.57 o                         
   1   7   7       2641.18       2759.83        25.15 o                         
   2   7   7      24251.55      23787.78       154.74 o                         
   3   7   7         49.79         42.34         3.24 o                         
   4   7   7      14260.64      14311.42        96.98 o                         
   5   7   7       1205.67       1207.11        14.73 o                         
   6   7   7       7084.84       7107.74        78.53 o                         
   7   7   7       1362.06       1375.92        18.70 o                         
   8   7   7       3416.97       3387.54        34.06 o                         
   9   7   7       2483.11       2344.51        30.77 o                         
  10   7   7         10.15         17.60         6.95 o                         
  11   7   7       1122.89       1067.80        35.73 o                         
  12   7   7        485.72        460.15        22.52 o                         
  13   7   7        389.25        336.05        27.95 o                         
  14   7   7       1809.73       1770.00        90.17 o                         
 -14   8   7        378.16        365.66        27.04 o                         
 -13   8   7        375.17        381.19        23.54 o                         
 -12   8   7        350.74        358.48        21.38 o                         
 -11   8   7        284.03        286.22        17.95 o                         
 -10   8   7       3284.88       3208.99        50.85 o                         
  -9   8   7         30.97         25.34         7.28 o                         
  -8   8   7      11436.88      10930.05       104.33 o                         
  -7   8   7        428.25        430.72        12.51 o                         
  -6   8   7      18303.23      17754.72       140.73 o                         
  -5   8   7        363.32        402.94        11.21 o                         
  -4   8   7      15589.11      14867.65       118.48 o                         
  -3   8   7        958.49        963.00        15.58 o                         
  -2   8   7      15376.04      15529.17       167.70 o                         
  -1   8   7        553.40        484.19         8.07 o                         
   0   8   7       7513.38       7721.99        55.41 o                         
   1   8   7       3309.58       3414.29        26.99 o                         
   2   8   7        264.69        295.37         7.26 o                         
   3   8   7       3695.83       3930.41        32.30 o                         
   4   8   7        826.52        785.08        11.67 o                         
   5   8   7          8.30         26.60         4.28 o                         
   6   8   7      16302.15      16064.39       117.92 o                         
   7   8   7       1258.26       1266.11        20.67 o                         
   8   8   7      11924.90      11724.96        91.15 o                         
   9   8   7         13.58          6.57         6.30 o                         
  10   8   7       8090.49       8010.37        74.91 o                         
  11   8   7        111.82        111.33        11.77 o                         
  12   8   7       3721.43       3768.40        58.03 o                         
  13   8   7         70.31         63.65        16.17 o                         
  14   8   7       1118.26       1222.56        51.49 o                         
 -14   9   7       2032.41       2256.09       212.72 o                         
 -13   9   7         10.41         17.64        12.05 o                         
 -12   9   7       3849.76       3801.94        61.34 o                         
 -11   9   7         63.97         66.97        12.45 o                         
 -10   9   7       5356.33       5275.99        62.44 o                         
  -9   9   7        198.01        165.57        11.27 o                         
  -8   9   7       2614.28       2564.13        36.96 o                         
  -7   9   7          3.85          6.76         4.92 o                         
  -6   9   7         39.67         36.98         5.70 o                         
  -5   9   7          1.60         19.71         6.47 o                         
  -4   9   7       1188.60       1195.96        18.66 o                         
  -3   9   7          8.11         13.59         4.26 o                         
  -2   9   7      13876.32      13722.92       100.92 o                         
  -1   9   7        298.27        252.30         9.54 o                         
   0   9   7      25089.03      25041.75       175.58 o                         
   1   9   7        776.37        913.00        12.13 o                         
   2   9   7      28382.65      27957.97       181.81 o                         
   3   9   7        294.12        318.18         8.00 o                         
   4   9   7      24186.12      23406.29       343.51 o                         
   5   9   7        615.68        629.10        11.45 o                         
   6   9   7       6436.35       6380.08        53.96 o                         
   7   9   7        684.74        642.53        14.56 o                         
   8   9   7       3989.51       3791.90        37.99 o                         
   9   9   7        239.90        281.14        12.35 o                         
  10   9   7         70.47         69.34         9.24 o                         
  11   9   7        161.53        144.99        14.00 o                         
  12   9   7        594.61        626.38        25.16 o                         
  13   9   7         22.89          7.06        14.03 o                         
  14   9   7       1469.26       1562.06        79.37 o                         
 -14  10   7        275.20        253.99        42.86 o                         
 -13  10   7         36.67         30.73        13.07 o                         
 -12  10   7        727.48        699.30        29.04 o                         
 -11  10   7         42.33         52.36        11.92 o                         
 -10  10   7       3118.21       3106.28        44.95 o                         
  -9  10   7         21.22         21.71         7.95 o                         
  -8  10   7       8984.47       8891.81        89.80 o                         
  -7  10   7        601.80        558.45        14.89 o                         
  -6  10   7      12220.88      12117.78       101.80 o                         
  -5  10   7         68.43         64.07         6.09 o                         
  -4  10   7      10528.23      10332.05        87.58 o                         
  -3  10   7        121.30        116.09         7.66 o                         
  -2  10   7       9634.40       9887.52        84.13 o                         
  -1  10   7        155.10        164.23        11.79 o                         
   0  10   7       3515.07       3524.36        36.92 o                         
   1  10   7         40.51         35.38         4.23 o                         
   2  10   7        240.50        246.69         8.42 o                         
   3  10   7        237.21        231.43        12.12 o                         
   4  10   7        569.11        488.32        10.05 o                         
   5  10   7        417.64        431.32         9.87 o                         
   6  10   7      10971.60      10474.37        82.00 o                         
   7  10   7         10.00         18.42         5.13 o                         
   8  10   7       9416.79       9306.25        76.07 o                         
   9  10   7        753.08        706.56        17.62 o                         
  10  10   7       5430.76       5559.13        63.79 o                         
  11  10   7        243.82        194.98        15.33 o                         
  12  10   7       2415.66       2459.88        45.96 o                         
  13  10   7          2.78         -0.29        13.97 o                         
  14  10   7        985.56        930.25        68.26 o                         
 -13  11   7          1.09         19.85        13.25 o                         
 -12  11   7       3366.93       3381.56        58.36 o                         
 -11  11   7         46.98         54.55        12.46 o                         
 -10  11   7       3614.44       3680.07        50.86 o                         
  -9  11   7       1332.93       1221.52        26.72 o                         
  -8  11   7       1419.07       1397.29        27.73 o                         
  -7  11   7        360.00        336.69        13.91 o                         
  -6  11   7         47.04         47.92         6.34 o                         
  -5  11   7        127.42        134.55         8.18 o                         
  -4  11   7       1095.07       1111.93        17.66 o                         
  -3  11   7        749.44        768.43        15.62 o                         
  -2  11   7       9000.74       8924.93        77.49 o                         
  -1  11   7        399.49        377.11        11.27 o                         
   0  11   7      12009.01      11931.47        90.61 o                         
   1  11   7         33.29         18.94         4.06 o                         
   2  11   7      20719.70      20422.71       146.81 o                         
   3  11   7         38.53         69.46         5.50 o                         
   4  11   7      17968.83      17631.83       132.96 o                         
   5  11   7        630.10        678.76        12.45 o                         
   6  11   7       3079.16       3104.10        32.78 o                         
   7  11   7        849.87        891.72        16.78 o                         
   8  11   7        468.76        487.44        12.96 o                         
   9  11   7        644.75        660.09        21.24 o                         
  10  11   7         22.79         34.94         8.76 o                         
  11  11   7        468.81        470.89        22.73 o                         
  12  11   7       1095.09       1052.70        33.45 o                         
  13  11   7        116.12        126.84        23.91 o                         
 -13  12   7        226.44        171.30        26.22 o                         
 -12  12   7        190.90        200.95        18.77 o                         
 -11  12   7        250.09        255.17        23.37 o                         
 -10  12   7       3673.53       3597.31        50.67 o                         
  -9  12   7        257.24        263.40        25.41 o                         
  -8  12   7       6205.69       6186.68        69.70 o                         
  -7  12   7       1140.99       1061.73        23.83 o                         
  -6  12   7       9232.54       9124.91        81.99 o                         
  -5  12   7          0.40          7.91         5.37 o                         
  -4  12   7       8476.22       8188.13        74.08 o                         
  -3  12   7         81.81         79.14         7.05 o                         
  -2  12   7       7836.44       7615.35        69.06 o                         
  -1  12   7       4836.88       4724.90        64.34 o                         
   0  12   7       1988.25       2001.51        25.67 o                         
   1  12   7       3133.65       3066.38        31.46 o                         
   2  12   7         14.21         21.05         6.41 o                         
   3  12   7       2285.74       2303.59        26.27 o                         
   4  12   7       1131.64       1092.08        17.50 o                         
   5  12   7       1757.56       1859.11        23.78 o                         
   6  12   7       2322.19       2367.67        31.34 o                         
   7  12   7        667.91        667.49        15.13 o                         
   8  12   7       4451.82       4491.11        48.46 o                         
   9  12   7        602.54        592.25        19.41 o                         
  10  12   7       3225.26       3233.16        47.83 o                         
  11  12   7          3.84         -9.80         9.80 o                         
  12  12   7       2548.63       2643.65        57.97 o                         
  13  12   7         63.10         42.86        18.98 o                         
 -12  13   7       1739.03       1669.16        45.84 o                         
 -11  13   7        398.32        391.90        29.10 o                         
 -10  13   7       2330.86       2291.63        40.17 o                         
  -9  13   7        838.14        834.41        24.36 o                         
  -8  13   7        945.63        981.22        24.74 o                         
  -7  13   7       3763.08       3658.41        48.69 o                         
  -6  13   7         11.99         12.39         6.20 o                         
  -5  13   7       1820.41       1773.73        26.71 o                         
  -4  13   7        432.33        469.17        14.68 o                         
  -3  13   7       2924.80       2802.74        31.61 o                         
  -2  13   7       3582.26       3521.92        39.66 o                         
  -1  13   7        527.96        478.63        13.58 o                         
   0  13   7       4810.73       4716.75        58.16 o                         
   1  13   7        615.81        639.92        13.64 o                         
   2  13   7       5763.88       5780.00        51.12 o                         
   3  13   7          1.44          8.56         4.77 o                         
   4  13   7       6090.96       6152.71        54.39 o                         
   5  13   7        740.39        753.36        15.63 o                         
   6  13   7       2883.94       2938.04        36.04 o                         
   7  13   7       2046.41       2139.94        33.04 o                         
   8  13   7        217.09        218.69        12.55 o                         
   9  13   7       1341.71       1424.95        32.37 o                         
  10  13   7         43.87         54.39        11.44 o                         
  11  13   7       1055.05       1108.03        31.87 o                         
  12  13   7        385.65        373.56        26.26 o                         
  13  13   7        348.51        315.91        44.45 o                         
 -12  14   7         98.86         61.09        14.88 o                         
 -11  14   7       2158.17       2184.60        47.18 o                         
 -10  14   7        826.09        779.64        25.39 o                         
  -9  14   7       1189.07       1154.86        28.55 o                         
  -8  14   7       2823.16       2806.15        43.00 o                         
  -7  14   7        798.20        808.80        23.00 o                         
  -6  14   7       6170.55       6152.24        62.26 o                         
  -5  14   7          5.30          6.74         6.33 o                         
  -4  14   7       4721.62       4770.42        50.66 o                         
  -3  14   7       1420.16       1393.03        23.71 o                         
  -2  14   7       5158.69       4996.46        51.69 o                         
  -1  14   7       6688.39       6399.71        61.54 o                         
   0  14   7        610.63        605.66        16.45 o                         
   1  14   7       5584.76       5515.08        54.84 o                         
   2  14   7         64.09         63.20         6.34 o                         
   3  14   7       1834.08       1863.61        24.47 o                         
   4  14   7       1860.53       1688.88        23.45 o                         
   5  14   7       3106.17       3153.14        35.83 o                         
   6  14   7       1519.53       1529.16        27.80 o                         
   7  14   7        841.29        891.60        22.23 o                         
   8  14   7       2506.50       2470.72        38.17 o                         
   9  14   7        399.13        463.24        21.64 o                         
  10  14   7       2960.16       3034.55        83.34 o                         
  11  14   7         32.63         22.43        17.16 o                         
  12  14   7       1133.80       1192.18        68.26 o                         
 -11  15   7        299.45        320.06        43.13 o                         
 -10  15   7        616.91        563.09        29.32 o                         
  -9  15   7       1337.49       1371.06        31.27 o                         
  -8  15   7         79.41         64.24        12.14 o                         
  -7  15   7       4079.78       4010.71        53.45 o                         
  -6  15   7          7.88          8.09         7.19 o                         
  -5  15   7       6683.49       6624.07        65.89 o                         
  -4  15   7        236.97        251.41        14.76 o                         
  -3  15   7       7001.31       6833.71        66.58 o                         
  -2  15   7       1743.82       1762.17        27.31 o                         
  -1  15   7       3058.75       2903.82        36.26 o                         
   0  15   7       3006.68       2904.28        36.17 o                         
   1  15   7       1248.75       1272.17        22.56 o                         
   2  15   7       3453.56       3452.99        38.04 o                         
   3  15   7          2.58          3.53         5.25 o                         
   4  15   7       2686.56       2742.55        32.11 o                         
   5  15   7       2025.18       1940.34        36.80 o                         
   6  15   7       2608.51       2604.07        38.58 o                         
   7  15   7       2897.56       2814.89        47.18 o                         
   8  15   7        322.40        315.72        18.44 o                         
   9  15   7       2810.42       2751.44        53.30 o                         
  10  15   7         68.88         26.55        18.50 o                         
  11  15   7       2131.29       2381.29       133.35 o                         
  12  15   7        139.75        125.41        34.92 o                         
 -11  16   7       1913.90       1978.01        51.55 o                         
 -10  16   7        212.28        194.36        15.45 o                         
  -9  16   7       1388.90       1463.09        33.25 o                         
  -8  16   7        698.98        667.04        23.89 o                         
  -7  16   7        544.83        495.36        29.85 o                         
  -6  16   7        952.08        956.78        22.10 o                         
  -5  16   7        401.84        415.68        16.42 o                         
  -4  16   7       1201.56       1171.29        21.78 o                         
  -3  16   7       1295.64       1221.35        23.61 o                         
  -2  16   7        292.85        308.19        13.95 o                         
  -1  16   7       9083.05       8976.87        82.62 o                         
   0  16   7        129.20        102.03         9.03 o                         
   1  16   7       6626.82       6643.49        65.22 o                         
   2  16   7         29.37         10.61         6.33 o                         
   3  16   7       6536.54       6335.67        57.83 o                         
   4  16   7        175.93        168.89         9.69 o                         
   5  16   7       3331.64       3385.90        51.17 o                         
   6  16   7       2861.87       2777.17        45.79 o                         
   7  16   7       1073.47       1059.19        43.08 o                         
   8  16   7        801.21        779.32        26.50 o                         
   9  16   7        122.80        140.27        16.82 o                         
  10  16   7        970.92        896.93        46.57 o                         
  11  16   7         11.65         30.16        28.57 o                         
 -11  17   7        278.54        196.85        44.45 o                         
 -10  17   7        120.23        105.73        13.86 o                         
  -9  17   7       1474.92       1592.10        35.65 o                         
  -8  17   7          1.33          1.71         9.75 o                         
  -7  17   7       2950.47       2923.64        45.80 o                         
  -6  17   7         11.27         10.91         8.78 o                         
  -5  17   7       5085.03       5051.26        59.40 o                         
  -4  17   7         18.14         17.15         7.57 o                         
  -3  17   7       6476.03       6238.85        64.12 o                         
  -2  17   7        835.76        785.06        30.88 o                         
  -1  17   7       3243.38       3279.52        43.07 o                         
   0  17   7        449.34        434.40        15.84 o                         
   1  17   7        172.38        146.01        10.21 o                         
   2  17   7       1718.30       1624.67        28.40 o                         
   3  17   7        214.64        176.33        12.18 o                         
   4  17   7        243.75        217.76        12.91 o                         
   5  17   7       2188.31       2136.06        39.85 o                         
   6  17   7        305.99        314.06        21.54 o                         
   7  17   7       3122.06       3016.21        50.76 o                         
   8  17   7         74.10         51.40        12.60 o                         
   9  17   7       4452.11       4493.09        78.74 o                         
  10  17   7          7.77         15.33        19.62 o                         
  11  17   7       2299.21       2233.56        98.42 o                         
 -10  18   7         14.24         38.91        16.07 o                         
  -9  18   7       1052.22       1067.05        30.87 o                         
  -8  18   7         65.20         50.78        12.02 o                         
  -7  18   7        279.59        276.82        16.99 o                         
  -6  18   7         64.38         75.64        11.51 o                         
  -5  18   7        264.56        259.24        14.23 o                         
  -4  18   7         90.39         90.37         9.89 o                         
  -3  18   7       2026.88       2005.28        32.24 o                         
  -2  18   7         84.69         79.23         9.11 o                         
  -1  18   7       4259.20       4154.53        57.62 o                         
   0  18   7         27.91         13.42         8.21 o                         
   1  18   7       8461.09       8249.40        86.88 o                         
   2  18   7         35.60         33.29         8.75 o                         
   3  18   7       5353.00       5360.33        71.00 o                         
   4  18   7         27.95          7.50         8.93 o                         
   5  18   7       3630.38       3596.78        55.73 o                         
   6  18   7        132.39        109.72        13.42 o                         
   7  18   7        437.78        425.81        34.48 o                         
   8  18   7        209.74        207.46        21.44 o                         
   9  18   7         36.33         63.16        15.81 o                         
  10  18   7         33.65         36.51        28.57 o                         
 -10  19   7         25.83         17.68        24.01 o                         
  -9  19   7       1624.74       1720.64        44.41 o                         
  -8  19   7          2.61         -3.08         9.91 o                         
  -7  19   7       2715.99       2738.99        60.90 o                         
  -6  19   7          0.97          3.18         9.84 o                         
  -5  19   7       4485.07       4483.51        54.34 o                         
  -4  19   7         35.70         24.39        10.22 o                         
  -3  19   7       4571.40       4575.10        59.00 o                         
  -2  19   7         93.62         94.02        10.89 o                         
  -1  19   7       1691.75       1706.97        67.04 o                         
   0  19   7         23.23         22.84         8.61 o                         
   1  19   7         28.93         31.93         9.07 o                         
   2  19   7          3.30         19.07         9.65 o                         
   3  19   7        113.09        101.44        12.34 o                         
   4  19   7        173.31        185.32        15.21 o                         
   5  19   7       1389.27       1366.94        39.39 o                         
   6  19   7         30.10         38.90        11.65 o                         
   7  19   7       2328.46       2347.40        46.03 o                         
   8  19   7         46.18         40.38        15.41 o                         
   9  19   7       2133.03       2359.77        57.36 o                         
  -8  20   7         57.87         12.38        13.53 o                         
  -7  20   7         83.75         99.13        15.02 o                         
  -6  20   7        221.95        178.44        18.06 o                         
  -5  20   7          2.94          3.68         9.79 o                         
  -4  20   7          9.37          7.69         9.24 o                         
  -3  20   7       2199.14       2159.67        38.86 o                         
  -2  20   7        117.19        118.97        12.55 o                         
  -1  20   7       3075.80       3073.97        46.56 o                         
   0  20   7          1.84         -8.00         8.00 o                         
   1  20   7       4028.56       4017.87        68.74 o                         
   2  20   7         10.96         15.94        10.06 o                         
   3  20   7       4359.93       4323.76        73.32 o                         
   4  20   7        122.64        148.78        17.65 o                         
   5  20   7       1636.25       1809.02        46.69 o                         
   6  20   7         75.47         63.37        14.84 o                         
   7  20   7        418.79        416.43        25.36 o                         
   8  20   7          7.82          5.65        14.61 o                         
   9  20   7         87.23        114.30        30.16 o                         
  -7  21   7       2432.77       2475.78        74.70 o                         
  -6  21   7          0.15        -11.30        11.30 o                         
  -5  21   7       2944.29       3085.56        51.34 o                         
  -4  21   7         34.62         17.66        10.13 o                         
  -3  21   7       1441.71       1535.79        33.74 o                         
  -2  21   7         10.88          8.37        11.63 o                         
  -1  21   7       1574.65       1618.37        33.93 o                         
   0  21   7        220.61        190.80        14.92 o                         
   1  21   7         16.39         28.11        11.12 o                         
   2  21   7        411.28        412.82        23.55 o                         
   3  21   7        160.00        174.47        15.73 o                         
   4  21   7        325.38        322.53        27.25 o                         
   5  21   7        765.19        755.87        33.81 o                         
   6  21   7        714.16        766.39        34.75 o                         
   7  21   7       1028.35       1029.53        48.82 o                         
   8  21   7         97.72         36.51        28.57 o                         
  -6  22   7        432.30        394.97        54.77 o                         
  -5  22   7         14.82         19.92        12.66 o                         
  -4  22   7        675.49        677.90        25.76 o                         
  -3  22   7        678.66        702.34        25.81 o                         
  -2  22   7        403.05        353.31        19.47 o                         
  -1  22   7       2449.35       2432.78        43.30 o                         
   0  22   7          6.38          8.24        11.65 o                         
   1  22   7       2694.64       2751.22        50.96 o                         
   2  22   7         17.90         15.56        11.60 o                         
   3  22   7       2165.42       2221.20        57.51 o                         
   4  22   7        116.02        115.59        19.76 o                         
   5  22   7       1430.74       1537.73        75.70 o                         
   6  22   7        432.79        320.67        44.45 o                         
  -5  23   7       1088.58       1265.21        90.49 o                         
  -4  23   7         61.97         60.57        14.89 o                         
  -3  23   7       1340.00       1504.45        35.95 o                         
  -2  23   7        271.69        236.77        17.35 o                         
  -1  23   7        299.80        298.56        20.41 o                         
   0  23   7       1044.09       1067.87        34.28 o                         
   1  23   7        210.46        248.58        20.39 o                         
   2  23   7       1161.19       1150.01        35.06 o                         
   3  23   7         71.10         35.82        14.53 o                         
   4  23   7       1705.46       1678.60        60.58 o                         
   5  23   7        494.87        544.50        53.97 o                         
  -3  24   7        122.22         75.14        25.84 o                         
  -2  24   7        469.55        520.69        60.32 o                         
  -1  24   7        704.37        763.57        66.67 o                         
   0  24   7        665.18        643.64        45.20 o                         
   1  24   7        787.64        817.66        89.69 o                         
   2  24   7         11.22         -7.62        19.05 o                         
   3  24   7        726.58        665.15        60.32 o                         
 -14   0   8       1855.08       2016.77        88.90 o                         
 -12   0   8       1221.80       1055.88       113.50 o                         
 -10   0   8         16.83        -10.28        15.87 o                         
  -8   0   8       3361.06       3410.94        44.78 o                         
  -6   0   8      10268.87      10198.72       119.61 o                         
  -4   0   8      29776.13      29124.55       324.22 o                         
  -2   0   8      44536.30      46258.44       541.66 o                         
   0   0   8      44533.86      42491.51       440.54 o                         
   2   0   8      23009.80      23053.99       244.99 o                         
   4   0   8       2708.56       2451.80        38.95 o                         
   6   0   8        875.62        814.05        15.74 o                         
   8   0   8        684.57        791.75        22.39 o                         
  10   0   8       3132.66       3124.79        67.47 o                         
  12   0   8       5220.36       5512.87       157.16 o                         
  14   0   8       2751.31       2770.45        72.96 o                         
 -15   1   8         55.16         76.80        23.49 o                         
 -14   1   8        911.09        819.34        31.46 o                         
 -13   1   8         54.68         28.26        11.98 o                         
 -12   1   8       4639.26       4491.79        65.21 o                         
 -11   1   8          0.97          6.10         8.87 o                         
 -10   1   8       5502.88       5387.12        62.46 o                         
  -9   1   8         28.96         34.26         6.20 o                         
  -8   1   8       8504.89       8206.06        62.15 o                         
  -7   1   8       1460.81       1341.92        20.70 o                         
  -6   1   8      24046.63      23834.31       157.11 o                         
  -5   1   8       2386.72       2584.81        23.93 o                         
  -4   1   8      11494.13      11564.87        79.49 o                         
  -3   1   8        982.32        992.57        11.92 o                         
  -2   1   8       6573.70       7210.94        51.03 o                         
  -1   1   8       3304.49       3821.19        29.22 o                         
   0   1   8      16460.10      17224.01       131.33 o                         
   1   1   8        133.08        102.91         5.02 o                         
   2   1   8       8190.98       7963.91        65.41 o                         
   3   1   8        408.86        421.92         7.65 o                         
   4   1   8      24874.24      25432.21       164.23 o                         
   5   1   8       1416.02       1367.73        15.15 o                         
   6   1   8       7673.93       7469.46        54.34 o                         
   7   1   8         18.49         20.98         3.99 o                         
   8   1   8       8531.37       8794.08        84.65 o                         
   9   1   8        307.38        316.53        12.55 o                         
  10   1   8       2970.40       2829.15        44.64 o                         
  11   1   8        188.91        180.49        16.27 o                         
  12   1   8        822.47        856.21        27.18 o                         
  13   1   8          2.59         -9.90         9.90 o                         
  14   1   8          1.10         -3.56        10.90 o                         
  15   1   8         40.72         49.33        21.70 o                         
 -15   2   8        254.03        194.35        52.39 o                         
 -14   2   8       1611.93       1652.65        40.89 o                         
 -13   2   8         73.59         59.38        13.01 o                         
 -12   2   8        977.19        952.83        39.18 o                         
 -11   2   8        591.08        594.49        23.31 o                         
 -10   2   8         29.45         19.24        12.68 o                         
  -9   2   8        144.11        149.82         8.86 o                         
  -8   2   8       1606.17       1606.96        21.44 o                         
  -7   2   8       1960.17       2000.43        21.41 o                         
  -6   2   8       8848.95       8890.31        64.71 o                         
  -5   2   8        691.19        789.25        11.46 o                         
  -4   2   8      23220.92      24040.96       156.82 o                         
  -3   2   8        876.83       1011.58        11.99 o                         
  -2   2   8      31815.90      31540.82       201.60 o                         
  -1   2   8       3430.02       4294.59        67.68 o                         
   0   2   8      30265.94      30361.41       282.17 o                         
   1   2   8       5272.49       5944.16       112.01 o                         
   2   2   8      15147.18      15189.25       107.66 o                         
   3   2   8        721.14        770.90        13.04 o                         
   4   2   8       3150.46       3305.00        26.92 o                         
   5   2   8        260.35        193.38         5.93 o                         
   6   2   8        312.13        312.54         7.95 o                         
   7   2   8        275.60        271.94         8.45 o                         
   8   2   8       2901.83       2945.22        33.40 o                         
   9   2   8       1342.40       1367.25        24.71 o                         
  10   2   8       4456.40       4440.88        60.32 o                         
  11   2   8         69.33         74.03        11.07 o                         
  12   2   8       3872.29       3967.67        59.11 o                         
  13   2   8        162.23        144.91        14.87 o                         
  14   2   8       2777.05       2797.70        51.79 o                         
 -14   3   8        974.13       1052.51        39.40 o                         
 -13   3   8        577.24        553.75        30.17 o                         
 -12   3   8       3924.47       3858.14        59.39 o                         
 -11   3   8         94.46        107.34        11.29 o                         
 -10   3   8       6273.23       6192.39        68.48 o                         
  -9   3   8        687.85        635.85        15.87 o                         
  -8   3   8      16512.88      16009.09       119.11 o                         
  -7   3   8       4395.02       4445.45        40.60 o                         
  -6   3   8       6647.28       6410.59        51.93 o                         
  -5   3   8      11826.28      12365.25        85.36 o                         
  -4   3   8       1594.99       1595.11        16.84 o                         
  -3   3   8       9505.52      10153.01        70.28 o                         
  -2   3   8       2395.97       2492.17        25.51 o                         
  -1   3   8       8162.43       8545.35        63.19 o                         
   0   3   8       4701.91       4813.30        53.10 o                         
   1   3   8       6965.36       7448.38        56.37 o                         
   2   3   8      23971.78      25185.49       177.45 o                         
   3   3   8       2668.74       2711.61        25.09 o                         
   4   3   8      21813.92      21593.88       140.88 o                         
   5   3   8       1055.84       1075.71        13.63 o                         
   6   3   8      18862.64      18702.16       124.38 o                         
   7   3   8        433.45        449.45        10.31 o                         
   8   3   8       9219.56       8952.62        77.66 o                         
   9   3   8       1609.32       1620.91        27.11 o                         
  10   3   8       5152.40       5142.39        66.66 o                         
  11   3   8       2707.43       2692.23        45.23 o                         
  12   3   8          7.76         19.97         9.80 o                         
  13   3   8        333.28        361.88        23.81 o                         
  14   3   8         13.97         43.11        12.66 o                         
 -14   4   8       1165.97       1165.85        40.43 o                         
 -13   4   8       1182.26       1199.56        35.39 o                         
 -12   4   8        311.84        379.57        23.95 o                         
 -11   4   8       3870.81       3822.99        59.81 o                         
 -10   4   8        525.12        420.27        21.47 o                         
  -9   4   8       3293.97       3261.15        38.20 o                         
  -8   4   8        264.05        278.13        12.52 o                         
  -7   4   8       3744.27       3919.83        37.20 o                         
  -6   4   8       4145.03       4061.94        37.36 o                         
  -5   4   8        623.21        589.17        10.05 o                         
  -4   4   8      12468.83      12618.65        86.32 o                         
  -3   4   8       2500.64       2663.25        28.51 o                         
  -2   4   8      13028.13      13148.29        88.38 o                         
  -1   4   8        998.01        986.25        12.57 o                         
   0   4   8      17192.16      17642.03       115.62 o                         
   1   4   8        118.37        102.47         5.26 o                         
   2   4   8      10138.16      10125.38        69.32 o                         
   3   4   8       6433.13       6256.36        45.67 o                         
   4   4   8        431.91        427.73         8.33 o                         
   5   4   8       8931.03       8738.10        65.99 o                         
   6   4   8         36.63         41.46         3.76 o                         
   7   4   8       8556.18       8372.69        71.41 o                         
   8   4   8       1834.50       1792.07        24.78 o                         
   9   4   8       3338.10       3320.51        42.07 o                         
  10   4   8       4678.21       4696.49        62.68 o                         
  11   4   8       1314.09       1289.97        31.13 o                         
  12   4   8       2165.59       2211.04        47.20 o                         
  13   4   8         17.06         -4.66        10.17 o                         
  14   4   8       2730.53       2709.59        62.81 o                         
 -14   5   8        339.30        375.51        27.18 o                         
 -13   5   8       1224.06       1249.34        40.66 o                         
 -12   5   8       1865.45       1897.38        40.27 o                         
 -11   5   8        292.24        334.77        17.81 o                         
 -10   5   8       4705.55       4726.58        57.11 o                         
  -9   5   8        973.84        993.42        19.96 o                         
  -8   5   8       7821.08       7544.99        63.05 o                         
  -7   5   8       2612.63       2522.79        27.56 o                         
  -6   5   8       2888.10       2942.36        29.75 o                         
  -5   5   8      10528.37      11064.25        77.90 o                         
  -4   5   8        797.31        773.41        11.48 o                         
  -3   5   8      14017.77      14559.48        97.91 o                         
  -2   5   8        918.87       1075.37        14.91 o                         
  -1   5   8       6617.21       6249.48        49.20 o                         
   0   5   8       3839.50       4058.52        33.38 o                         
   1   5   8      13464.27      13778.85        92.10 o                         
   2   5   8       7436.42       7682.16        57.99 o                         
   3   5   8       5341.74       5512.11        41.33 o                         
   4   5   8      13274.16      13509.25        91.56 o                         
   5   5   8        246.36        261.99         7.20 o                         
   6   5   8       8760.64       8495.26        61.67 o                         
   7   5   8       1814.87       1836.88        22.01 o                         
   8   5   8       4246.14       4237.85        43.61 o                         
   9   5   8       2800.97       2862.86        39.28 o
[truncated: 387,264 more chars]
