# Supplementary material for: Synthesis and crystallographic characterization of di­phenyl­amide rare-earth metal complexes Ln(NPh2)3(THF)2 and [(Ph2N)2 Ln(μ-NPh2)]2
Source: Acta Crystallogr E Crystallogr Commun. 2020 Aug 14;76(Pt 9):1447–53. doi: 10.1107/S2056989020009998 (PMC7472762; doi:10.1107/S2056989020009998)
Supplement: Supplementary file 4 [file e-76-01447-2-Ysup9.hkl]

data_2-Y                                                                        
_shelx_title ' ctp44 in P2(1)/c'                                                
_shelx_refln_list_code          4                                               
_shelx_F_calc_maximum      266.78                                               
_exptl_crystal_F_000      1224.00                                               
_reflns_d_resolution_high  0.7334                                               
                                                                                
loop_                                                                           
 _space_group_symop_operation_xyz                                               
 'x, y, z'                                                                      
 '-x, y+1/2, -z+1/2'                                                            
 '-x, -y, -z'                                                                   
 'x, -y-1/2, z-1/2'                                                             
                                                                                
_cell_length_a     9.2776                                                       
_cell_length_b    22.5591                                                       
_cell_length_c    13.4791                                                       
_cell_angle_alpha  90.000                                                       
_cell_angle_beta   91.497                                                       
_cell_angle_gamma  90.000                                                       
                                                                                
_shelx_F_squared_multiplier     1.000                                           
                                                                                
loop_                                                                           
 _refln_index_h                                                                 
 _refln_index_k                                                                 
 _refln_index_l                                                                 
 _refln_F_squared_calc                                                          
 _refln_F_squared_meas                                                          
 _refln_F_squared_sigma                                                         
 _refln_observed_status                                                         
   1   0   0      43772.57      45246.23       671.84 o                         
   2   0   0        891.55        834.40        25.71 o                         
   3   0   0         90.88        133.91         9.73 o                         
   4   0   0       3813.63       3912.42        69.91 o                         
   5   0   0       2141.22       2125.43        62.58 o                         
   6   0   0         42.76         72.13        11.84 o                         
   7   0   0       5273.31       5448.94       135.23 o                         
   8   0   0        345.12        363.01        40.57 o                         
   9   0   0       5567.52       5145.90       143.98 o                         
  10   0   0       8036.66       8065.90       278.24 o                         
  11   0   0       1371.16       1499.57        94.66 o                         
   1   1   0       2977.01       3019.62        33.91 o                         
   2   1   0        164.02        164.76         6.10 o                         
   3   1   0        165.43        180.04         7.62 o                         
   4   1   0       1674.03       1751.54        26.53 o                         
   5   1   0        137.05        124.88         8.54 o                         
   6   1   0       5202.13       5465.19        70.09 o                         
   7   1   0        908.60        909.55        35.61 o                         
   8   1   0        274.05        286.23        32.58 o                         
   9   1   0        126.06        137.67        26.52 o                         
  10   1   0          1.30        -16.09        24.63 o                         
  11   1   0        175.44        146.76        48.42 o                         
   0   2   0      48038.68      47562.63       705.77 o                         
   1   2   0      19812.17      20373.61       235.38 o                         
   2   2   0        808.42        972.36        16.16 o                         
   3   2   0        306.66        225.48         8.40 o                         
   4   2   0       5378.83       5391.71        65.27 o                         
   5   2   0        976.78        989.94        20.32 o                         
   6   2   0         25.74          7.26         7.41 o                         
   7   2   0        641.32        600.82        31.07 o                         
   8   2   0       1501.99       1410.85        48.04 o                         
   9   2   0       3603.78       3768.45        84.43 o                         
  10   2   0       3636.66       3588.63       101.00 o                         
  11   2   0       1311.17       1349.73        90.94 o                         
  12   2   0        409.35        380.23        92.25 o                         
   1   3   0       3737.78       3811.80        47.71 o                         
   2   3   0      11734.31      11716.88       265.61 o                         
   3   3   0       6155.73       6340.43        80.04 o                         
   4   3   0       7042.58       7208.51        84.55 o                         
   5   3   0       2233.96       2156.41        33.48 o                         
   6   3   0       4155.61       4359.77        59.00 o                         
   7   3   0       1172.66       1261.27        41.25 o                         
   8   3   0        831.41        820.85        44.62 o                         
   9   3   0          6.53        -11.59        34.55 o                         
  10   3   0        907.60        892.89        69.46 o                         
  11   3   0         37.68         36.42        44.09 o                         
  12   3   0        339.38        564.73       104.25 o                         
   0   4   0       4103.77       4147.18        81.90 o                         
   1   4   0      21715.24      22271.67       258.84 o                         
   2   4   0       4297.68       4262.41        55.05 o                         
   3   4   0       1596.98       1518.74        31.73 o                         
   4   4   0          8.83         14.69         7.31 o                         
   5   4   0        125.75        159.54        10.57 o                         
   6   4   0        190.84        179.38        12.15 o                         
   7   4   0        763.90        715.71        37.71 o                         
   8   4   0       1712.75       1737.36        59.50 o                         
   9   4   0        971.82        939.42        54.63 o                         
  10   4   0        547.29        589.21       103.12 o                         
  11   4   0       1988.93       1714.41       101.09 o                         
  12   4   0       1220.65       1373.95       143.24 o                         
   1   5   0        191.94        212.17         8.50 o                         
   2   5   0        813.67        965.18        18.10 o                         
   3   5   0        295.77        263.59        11.02 o                         
   4   5   0       2480.25       2323.41        36.94 o                         
   5   5   0       8698.12       8845.62       113.97 o                         
   6   5   0       4771.11       4596.91        67.43 o                         
   7   5   0       4398.79       4427.21       114.41 o                         
   8   5   0        616.51        719.43        50.86 o                         
   9   5   0        494.91        477.86        51.12 o                         
  10   5   0        116.96        152.99        44.55 o                         
  11   5   0          7.64         23.41        45.28 o                         
  12   5   0         94.54        134.24        80.25 o                         
   0   6   0        751.12        691.52        30.04 o                         
   1   6   0         47.30         63.01         6.30 o                         
   2   6   0      12512.63      12690.19       152.73 o                         
   3   6   0        938.70        928.56        19.59 o                         
   4   6   0       2489.16       2655.92        41.61 o                         
   5   6   0        427.99        513.21        17.79 o                         
   6   6   0         10.35         31.24         9.41 o                         
   7   6   0       1265.91       1289.04        47.94 o                         
   8   6   0        933.25        898.49        62.25 o                         
   9   6   0       1444.66       1422.56        79.78 o                         
  10   6   0         98.69         88.36        94.12 o                         
  11   6   0         15.48         32.73        46.50 o                         
  12   6   0        391.08        486.73       101.25 o                         
   1   7   0       4779.06       4850.69        63.93 o                         
   2   7   0       6229.31       5957.81        77.47 o                         
   3   7   0       9421.87       9409.43       117.79 o                         
   4   7   0       4284.68       4155.39        59.43 o                         
   5   7   0      10462.97      10787.47       165.60 o                         
   6   7   0      14363.46      14403.42       181.02 o                         
   7   7   0       7024.76       7135.32       144.36 o                         
   8   7   0       1740.08       1849.79        92.25 o                         
   9   7   0         45.02         95.70        38.91 o                         
  10   7   0        286.34        205.80        49.64 o                         
  11   7   0        687.12        835.67        75.78 o                         
   0   8   0          8.19          1.30         8.26 o                         
   1   8   0        261.26        282.11        11.84 o                         
   2   8   0       3069.99       3415.45        48.90 o                         
   3   8   0        548.55        578.34        16.60 o                         
   4   8   0         66.71        101.46        15.10 o                         
   5   8   0         20.55         33.19         9.04 o                         
   6   8   0        242.26        273.20        16.48 o                         
   7   8   0          9.33         -0.62        24.91 o                         
   8   8   0       1063.34       1132.64        66.19 o                         
   9   8   0        106.04         81.19        38.70 o                         
  10   8   0         74.13         88.34        43.87 o                         
  11   8   0        410.43        354.75        59.80 o                         
   1   9   0       3896.85       3966.28        55.98 o                         
   2   9   0       5417.54       5321.60        71.67 o                         
   3   9   0      11897.29      11976.58       148.73 o                         
   4   9   0       3513.54       3308.07        51.10 o                         
   5   9   0       1881.39       1769.21        34.90 o                         
   6   9   0      13684.28      13751.10       197.12 o                         
   7   9   0       6429.09       6576.49       164.52 o                         
   8   9   0        438.14        438.84        48.18 o                         
   9   9   0         13.33         58.86        38.44 o                         
  10   9   0        190.29        259.94        52.49 o                         
  11   9   0        211.20        201.93        55.08 o                         
   0  10   0       1584.07       1438.67        36.56 o                         
   1  10   0       4860.57       4970.33        68.63 o                         
   2  10   0      14981.78      16388.75       209.43 o                         
   3  10   0         72.62         56.91         8.22 o                         
   4  10   0         74.92        118.26        13.78 o                         
   5  10   0        366.42        402.43        22.34 o                         
   6  10   0       1294.48       1347.89        38.17 o                         
   7  10   0        212.54        218.02        36.55 o                         
   8  10   0        194.94        261.95        42.95 o                         
   9  10   0       2964.11       2988.99       115.31 o                         
  10  10   0        201.90        170.09        48.71 o                         
  11  10   0        171.95        173.80        55.95 o                         
   1  11   0       6111.97       6359.62        85.74 o                         
   2  11   0       7900.54       8166.99       131.08 o                         
   3  11   0       3073.56       2961.10        47.08 o                         
   4  11   0       4924.79       4981.47        83.62 o                         
   5  11   0       2690.33       2611.92        54.53 o                         
   6  11   0       4519.90       4419.83       116.26 o                         
   7  11   0       3412.16       3429.04       109.92 o                         
   8  11   0        948.15        975.26        69.72 o                         
   9  11   0       1382.28       1276.03        93.00 o                         
  10  11   0        210.30        190.71        49.84 o                         
  11  11   0          5.26         -0.15        48.71 o                         
   0  12   0       6913.98       6886.04       120.94 o                         
   1  12   0       7613.84       7352.62        90.42 o                         
   2  12   0       3266.24       3202.72        50.40 o                         
   3  12   0        305.85        298.09        19.75 o                         
   4  12   0         16.12         16.90        12.28 o                         
   5  12   0        246.80        280.16        21.25 o                         
   6  12   0          9.32         29.92        15.26 o                         
   7  12   0       1338.32       1365.83        72.39 o                         
   8  12   0       3264.39       3299.39       116.29 o                         
   9  12   0       2710.80       2765.04       113.11 o                         
  10  12   0       1323.77       1187.53        90.85 o                         
   1  13   0        107.72        108.02        10.71 o                         
   2  13   0       2399.96       2579.03        44.06 o                         
   3  13   0        450.23        388.43        24.25 o                         
   4  13   0       1460.67       1472.40        40.68 o                         
   5  13   0       2303.76       2357.04        63.47 o                         
   6  13   0        106.10         89.14        19.62 o                         
   7  13   0         16.46         10.20        31.70 o                         
   8  13   0       1603.94       1638.70       176.99 o                         
   9  13   0        442.46        446.51        61.50 o                         
  10  13   0        289.94        287.26        54.73 o                         
   0  14   0      15970.93      14875.97       339.68 o                         
   1  14   0       3661.65       3726.54        59.79 o                         
   2  14   0       3840.96       3605.80        67.53 o                         
   3  14   0       1257.43       1256.57        55.64 o                         
   4  14   0         49.74         29.63        14.96 o                         
   5  14   0         18.91         40.43        16.46 o                         
   6  14   0        751.72        875.64        38.12 o                         
   7  14   0        584.95        556.58        65.62 o                         
   8  14   0       1498.18       1345.80        83.25 o                         
   9  14   0       4681.11       4892.90       156.59 o                         
  10  14   0       3226.15       2907.79       226.12 o                         
   1  15   0         52.40         31.96        10.22 o                         
   2  15   0        329.44        298.96        21.49 o                         
   3  15   0        213.97        214.50        20.17 o                         
   4  15   0          9.77         16.26        14.61 o                         
   5  15   0         33.89         26.26        17.00 o                         
   6  15   0        404.71        407.80        28.73 o                         
   7  15   0         14.30         19.96        33.42 o                         
   8  15   0         43.09         63.06        40.26 o                         
   9  15   0        329.24        306.98        55.65 o                         
  10  15   0         14.69         34.14        70.87 o                         
   0  16   0      12245.87      12737.10       401.35 o                         
   1  16   0       3678.67       3647.41        63.49 o                         
   2  16   0        752.03        679.92        28.62 o                         
   3  16   0       3254.24       3283.86        67.09 o                         
   4  16   0       1714.45       1656.06        69.60 o                         
   5  16   0         11.43         28.57        17.33 o                         
   6  16   0        364.21        391.33        43.95 o                         
   7  16   0       1462.17       1222.97        93.75 o                         
   8  16   0       1049.69       1104.45        81.92 o                         
   9  16   0       2315.65       2412.69       134.62 o                         
  10  16   0       3454.64       3735.98       190.87 o                         
   1  17   0        773.49        783.83        30.51 o                         
   2  17   0         18.00         21.49        13.98 o                         
   3  17   0        691.42        638.58        32.78 o                         
   4  17   0       1284.68       1162.26        41.79 o                         
   5  17   0         82.50        109.00        21.47 o                         
   6  17   0         40.27         85.63        21.16 o                         
   7  17   0        210.64        228.63        45.60 o                         
   8  17   0         87.15         61.07        44.75 o                         
   9  17   0        292.43        331.27        57.45 o                         
   0  18   0       4717.26       4419.74       121.64 o                         
   1  18   0       6287.26       6303.95        97.24 o                         
   2  18   0        587.37        634.88        30.11 o                         
   3  18   0        887.32        870.07        38.20 o                         
   4  18   0       2794.14       2619.00        63.17 o                         
   5  18   0         31.26         32.44        20.25 o                         
   6  18   0       1472.43       1462.74        51.67 o                         
   7  18   0        875.18        925.92        71.68 o                         
   8  18   0       1258.79       1437.76        92.40 o                         
   9  18   0       1025.54       1066.67        85.10 o                         
   1  19   0        453.56        447.14        31.21 o                         
   2  19   0       2333.64       2265.82        66.91 o                         
   3  19   0       1446.85       1523.71        49.25 o                         
   4  19   0        859.31        851.74        41.08 o                         
   5  19   0       1262.08       1293.68        49.55 o                         
   6  19   0       2100.96       1921.07        73.18 o                         
   7  19   0       3269.38       3262.37       121.94 o                         
   8  19   0       1376.85       1608.09       133.12 o                         
   9  19   0        261.41        327.53        61.98 o                         
   0  20   0        362.15        295.15        39.83 o                         
   1  20   0        288.12        364.91        30.20 o                         
   2  20   0       2283.33       2283.24        62.51 o                         
   3  20   0       2161.46       2020.04        52.24 o                         
   4  20   0        482.76        437.13        32.27 o                         
   5  20   0         35.89         15.48        22.27 o                         
   6  20   0        557.03        542.27        37.59 o                         
   7  20   0        219.28        291.43        52.73 o                         
   8  20   0        918.64       1061.31        83.71 o                         
   1  21   0        153.61        172.45        30.84 o                         
   2  21   0       5572.63       5624.06       108.37 o                         
   3  21   0       4001.10       4051.64        78.49 o                         
   4  21   0        996.21       1095.68        62.68 o                         
   5  21   0        588.37        656.92        52.28 o                         
   6  21   0       1274.13       1241.64        54.82 o                         
   7  21   0       2534.34       2525.41       115.27 o                         
   8  21   0       2371.69       2537.38       121.07 o                         
   0  22   0        325.32        302.29        44.62 o                         
   1  22   0       1044.49       1053.62        48.29 o                         
   2  22   0       1619.91       1543.26        56.20 o                         
   3  22   0       1226.01       1141.36        45.68 o                         
   4  22   0          4.90          7.56        20.83 o                         
   5  22   0        106.02         92.89        27.25 o                         
   6  22   0          4.97          2.06        24.82 o                         
   7  22   0         60.87         18.78        44.32 o                         
   8  22   0         28.13         39.75        63.75 o                         
   1  23   0        503.91        529.26        38.57 o                         
   2  23   0        765.31        733.59        43.62 o                         
   3  23   0       3521.54       3500.19       109.58 o                         
   4  23   0       1700.34       1896.14        57.92 o                         
   5  23   0       1931.02       1963.93        73.72 o                         
   6  23   0       2715.32       2866.99        80.78 o                         
   7  23   0       2114.53       2241.23       115.31 o                         
   0  24   0        183.24        181.97        79.12 o                         
   1  24   0         10.99         -5.34        24.37 o                         
   2  24   0         37.68         17.84        25.96 o                         
   3  24   0          5.42          8.20        26.12 o                         
   4  24   0          6.07         17.99        27.14 o                         
   5  24   0         22.39         -0.51        27.65 o                         
   6  24   0          7.23         24.12        28.97 o                         
   7  24   0        986.36       1052.96       118.50 o                         
   1  25   0        602.93        607.75        42.78 o                         
   2  25   0       1260.87       1318.71        80.32 o                         
   3  25   0       2767.09       2874.70        82.39 o                         
   4  25   0       2299.03       2222.96        83.76 o                         
   5  25   0       1590.46       1605.99       102.19 o                         
   6  25   0       1267.24       1334.75        63.27 o                         
   7  25   0       1253.57       1217.20       131.24 o                         
   0  26   0        129.84        100.50        59.62 o                         
   1  26   0       2093.82       1931.57        70.96 o                         
   2  26   0       2462.22       2680.94        80.38 o                         
   3  26   0       1127.85       1317.65        86.17 o                         
   4  26   0        209.08        240.59        37.62 o                         
   5  26   0         97.70        120.13        64.41 o                         
   6  26   0         22.62        -12.18        66.75 o                         
   1  27   0         20.80         32.39        29.69 o                         
   2  27   0        523.78        496.25        44.24 o                         
   3  27   0        252.82        266.15        38.07 o                         
   4  27   0        736.04        740.60        51.78 o                         
   5  27   0        314.86        277.84        53.14 o                         
   0  28   0       1209.32       1219.81       103.87 o                         
   1  28   0       1024.40       1069.08        57.96 o                         
   2  28   0        929.80       1061.95        76.96 o                         
   3  28   0        244.35        263.32        40.20 o                         
   4  28   0         20.68         -4.29        42.67 o                         
   1  29   0        145.02        175.28        47.55 o                         
 -12   1   1       1003.53       1130.96       125.99 o                         
 -11   1   1        202.25        244.50        41.38 o                         
 -10   1   1        951.69        987.82        55.10 o                         
  -9   1   1        837.49        804.14        42.24 o                         
  -8   1   1         21.93          7.49        17.80 o                         
  -7   1   1       1148.38       1118.50        38.51 o                         
  -6   1   1       2322.99       2185.23        51.42 o                         
  -5   1   1       4739.10       4505.63        56.91 o                         
  -4   1   1      10186.66      10099.25       113.49 o                         
  -3   1   1      11264.94      11365.72       158.30 o                         
  -2   1   1       4570.50       4800.46        60.18 o                         
  -1   1   1      18174.32      18939.55       218.40 o                         
   0   1   1       4101.78       4079.67        48.63 o                         
   1   1   1          5.92         19.43         2.73 o                         
   2   1   1       4962.05       5419.12        61.71 o                         
   3   1   1      29903.22      31363.62       333.51 o                         
   4   1   1      14619.36      14969.27       182.13 o                         
   5   1   1        233.73        193.25        10.79 o                         
   6   1   1       4586.89       4549.58        61.35 o                         
   7   1   1       6152.26       6043.97       130.33 o                         
   8   1   1       4290.19       4177.07        83.99 o                         
   9   1   1       3508.69       3458.41        79.95 o                         
  10   1   1        673.01        625.96        41.97 o                         
  11   1   1        107.45        172.37        49.56 o                         
  12   1   1         21.84        -69.00        84.00 o                         
 -12   2   1        323.18        341.24        85.50 o                         
 -11   2   1       1062.27        974.55       111.37 o                         
 -10   2   1        577.07        541.44        45.55 o                         
  -9   2   1        875.71        880.95        44.48 o                         
  -8   2   1        819.45        782.21        38.88 o                         
  -7   2   1         29.72         28.58        15.63 o                         
  -6   2   1        257.05        262.78        19.72 o                         
  -5   2   1        860.57        967.79        19.03 o                         
  -4   2   1        127.93        148.22         8.89 o                         
  -3   2   1        187.05        196.15         7.34 o                         
  -2   2   1       7048.43       7098.48        86.05 o                         
  -1   2   1       1523.03       1508.21        20.82 o                         
   0   2   1       4318.99       4256.82        47.09 o                         
   1   2   1       4422.42       4430.35        54.83 o                         
   2   2   1        600.51        596.33        12.93 o                         
   3   2   1       4279.28       4270.68        52.05 o                         
   4   2   1        343.15        488.54        14.03 o                         
   5   2   1       1186.75       1252.60        24.08 o                         
   6   2   1        697.86        760.69        21.99 o                         
   7   2   1        269.29        266.40        22.91 o                         
   8   2   1        408.48        467.92        31.01 o                         
   9   2   1       1690.12       1604.19        59.10 o                         
  10   2   1         18.36        -18.75        36.06 o                         
  11   2   1        838.01        737.06        68.39 o                         
 -12   3   1        588.52        616.48       104.25 o                         
 -11   3   1         93.74        124.35        48.42 o                         
 -10   3   1        219.64        228.36        38.34 o                         
  -9   3   1        932.93        933.01        79.38 o                         
  -8   3   1        174.64        203.00        27.26 o                         
  -7   3   1        965.10        976.38        36.87 o                         
  -6   3   1       1512.98       1407.44        54.70 o                         
  -5   3   1        766.80        653.37        16.04 o                         
  -4   3   1       7400.05       7155.67        83.72 o                         
  -3   3   1       6882.38       6768.53        84.71 o                         
  -2   3   1      17615.49      17858.80       209.26 o                         
  -1   3   1       1080.41       1094.27        17.14 o                         
   0   3   1       4626.43       4746.03        53.25 o                         
   1   3   1      13412.64      13674.51       180.27 o                         
   2   3   1      11671.21      12380.34       147.41 o                         
   3   3   1       2213.53       2255.66        33.92 o                         
   4   3   1       1089.19       1009.04        28.09 o                         
   5   3   1       1191.40       1147.73        23.18 o                         
   6   3   1       4552.18       4491.31        61.19 o                         
   7   3   1       3368.50       3180.07        66.59 o                         
   8   3   1        950.93        926.80        47.16 o                         
   9   3   1         40.69          5.51        61.45 o                         
  10   3   1        403.53        420.45        54.87 o                         
  11   3   1          7.32          0.15        42.16 o                         
  12   3   1          4.44        -17.25        70.50 o                         
 -12   4   1        915.29        864.72       120.00 o                         
 -11   4   1        509.58        463.09       106.87 o                         
 -10   4   1        914.88        966.86        92.62 o                         
  -9   4   1       2188.28       2218.05        82.28 o                         
  -8   4   1       2156.28       2059.97        65.02 o                         
  -7   4   1       3010.17       2997.13        73.93 o                         
  -6   4   1       1307.29       1227.43        41.80 o                         
  -5   4   1       2192.74       2317.63        65.94 o                         
  -4   4   1          5.35         13.51         5.68 o                         
  -3   4   1        173.66        211.19         9.73 o                         
  -2   4   1        201.51        177.64         8.34 o                         
  -1   4   1       3288.05       3251.60        42.71 o                         
   0   4   1       2828.97       2736.31        33.47 o                         
   1   4   1      14775.87      15869.11       209.42 o                         
   2   4   1        110.03        116.11        10.41 o                         
   3   4   1        107.47        181.99         9.34 o                         
   4   4   1       2826.28       2782.56        42.38 o                         
   5   4   1       2682.27       2876.02        45.52 o                         
   6   4   1         43.27         32.27        10.87 o                         
   7   4   1        186.72        207.39        24.37 o                         
   8   4   1       1313.64       1377.74        61.88 o                         
   9   4   1       3459.11       3459.39       116.82 o                         
  10   4   1       1096.14       1017.02       115.87 o                         
  11   4   1        388.16        473.69       134.99 o                         
  12   4   1       1091.97       1260.70       132.74 o                         
 -12   5   1        430.20        389.98        93.00 o                         
 -11   5   1        123.78        175.81        87.37 o                         
 -10   5   1          5.20        -34.73        35.52 o                         
  -9   5   1        204.96        149.08        40.44 o                         
  -8   5   1        166.06        185.44        27.12 o                         
  -7   5   1       1367.73       1400.84        59.42 o                         
  -6   5   1       1645.18       1734.95        40.82 o                         
  -5   5   1       3910.25       3958.11        57.41 o                         
  -4   5   1       4531.24       4537.55        62.55 o                         
  -3   5   1       7930.27       8012.89       100.39 o                         
  -2   5   1         40.00         44.67         5.72 o                         
  -1   5   1        963.84       1046.47        18.71 o                         
   0   5   1       1245.82       1235.73        19.03 o                         
   1   5   1        906.71        947.95        20.79 o                         
   2   5   1       2183.79       2270.72        38.65 o                         
   3   5   1       3560.33       3633.86        50.69 o                         
   4   5   1        313.04        382.22        14.67 o                         
   5   5   1        868.11        881.54        23.44 o                         
   6   5   1       7185.86       7250.28        98.64 o                         
   7   5   1       2306.83       2371.35        64.15 o                         
   8   5   1       1414.82       1368.85        69.61 o                         
   9   5   1         81.22         86.35        36.85 o                         
  10   5   1          7.20         11.53        39.20 o                         
  11   5   1        390.34        355.57       146.99 o                         
  12   5   1        164.22         42.00        72.00 o                         
 -12   6   1        238.26        157.49        91.50 o                         
 -11   6   1       1119.01       1205.17        91.47 o                         
 -10   6   1       2726.51       2577.89       108.44 o                         
  -9   6   1       1999.09       1984.34       343.86 o                         
  -8   6   1       2102.95       2051.31        64.68 o                         
  -7   6   1       6610.90       6456.25       141.47 o                         
  -6   6   1       5175.64       5155.30        95.37 o                         
  -5   6   1       2840.46       2831.84        45.18 o                         
  -4   6   1        680.15        797.78        19.45 o                         
  -3   6   1       1150.81       1086.40        25.39 o                         
  -2   6   1       1544.61       1423.47        26.95 o                         
  -1   6   1       2079.89       2016.05        35.34 o                         
   0   6   1      16409.88      16221.65       215.11 o                         
   1   6   1      15770.90      16440.40       663.76 o                         
   2   6   1      14353.64      14244.48       192.73 o                         
   3   6   1       7152.26       7009.61        89.81 o                         
   4   6   1       7075.73       7244.35        94.58 o                         
   5   6   1        667.01        623.07        19.93 o                         
   6   6   1         46.71         57.11        11.26 o                         
   7   6   1       1116.33       1101.59        44.98 o                         
   8   6   1       3882.78       3933.28       120.21 o                         
   9   6   1       3546.38       3848.79       126.62 o                         
  10   6   1       1733.02       1810.17       114.00 o                         
  11   6   1        385.86        479.23        63.29 o                         
  12   6   1       1091.29       1076.96       130.49 o                         
 -11   7   1         16.20        -15.25        59.62 o                         
 -10   7   1         36.02         11.26        54.37 o                         
  -9   7   1         61.27         68.19        36.83 o                         
  -8   7   1        232.59        221.06        38.42 o                         
  -7   7   1         75.91         91.21        24.99 o                         
  -6   7   1        260.46        276.53        18.44 o                         
  -5   7   1        589.20        671.39        20.20 o                         
  -4   7   1         15.14         19.52         7.46 o                         
  -3   7   1        105.23        135.13         9.45 o                         
  -2   7   1         55.87         67.49         7.36 o                         
  -1   7   1        420.84        475.42        13.88 o                         
   0   7   1        427.68        438.43        12.46 o                         
   1   7   1        178.69        185.55        11.85 o                         
   2   7   1        298.76        360.24        15.85 o                         
   3   7   1       1848.90       1833.27        30.79 o                         
   4   7   1        182.21        167.59        10.88 o                         
   5   7   1        850.83        887.05        23.54 o                         
   6   7   1        144.36        166.99        17.75 o                         
   7   7   1        106.41        140.56        32.62 o                         
   8   7   1          1.76        -18.40        28.87 o                         
   9   7   1          1.46          0.62        35.42 o                         
  10   7   1        303.48        311.37        52.76 o                         
  11   7   1        256.53        209.46        87.37 o                         
 -11   8   1        985.43       1015.21        82.60 o                         
 -10   8   1       1398.68       1460.59        90.57 o                         
  -9   8   1       1797.71       1914.86        90.00 o                         
  -8   8   1       3179.73       2925.63       143.24 o                         
  -7   8   1       7794.73       7456.62       178.68 o                         
  -6   8   1       2093.08       2065.29        40.66 o                         
  -5   8   1        829.97        710.84        21.62 o                         
  -4   8   1       1599.12       1814.92        38.70 o                         
  -3   8   1      11378.41      12423.02       153.39 o                         
  -2   8   1       2557.42       2426.44        37.93 o                         
  -1   8   1       2864.99       2650.96        40.14 o                         
   0   8   1       6406.41       5947.55        71.39 o                         
   1   8   1       4916.09       4552.09        70.76 o                         
   2   8   1      19304.77      19986.56       268.58 o                         
   3   8   1       8816.57       8718.78       154.80 o                         
   4   8   1       3242.29       3156.44        48.72 o                         
   5   8   1       1313.84       1318.76        29.12 o                         
   6   8   1         16.35         29.87        12.50 o                         
   7   8   1       1293.58       1236.16        68.25 o                         
   8   8   1         39.98         27.54        37.12 o                         
   9   8   1       2282.62       2310.97       100.02 o                         
  10   8   1       2659.04       2892.71       118.17 o                         
  11   8   1       1022.98       1149.47        88.68 o                         
 -11   9   1        256.48        345.92        62.02 o                         
 -10   9   1         42.90         45.94        43.75 o                         
  -9   9   1         15.82         32.82        36.05 o                         
  -8   9   1        672.70        577.61        53.00 o                         
  -7   9   1       2261.67       2338.75       104.25 o                         
  -6   9   1         44.20         33.28        12.76 o                         
  -5   9   1        367.17        346.41        17.10 o                         
  -4   9   1         37.42         17.62         8.14 o                         
  -3   9   1       4341.25       4721.03        66.26 o                         
  -2   9   1       2407.46       2527.82        40.00 o                         
  -1   9   1       6324.61       6583.07       108.88 o                         
   0   9   1       1027.59       1054.87        22.77 o                         
   1   9   1        127.34        146.16         9.91 o                         
   2   9   1        459.43        484.64        19.71 o                         
   3   9   1       8207.31       9126.84       132.79 o                         
   4   9   1       1728.99       1801.10        33.15 o                         
   5   9   1       1866.27       1972.93        44.12 o                         
   6   9   1       5105.66       5079.07        86.92 o                         
   7   9   1        374.99        377.59        41.57 o                         
   8   9   1        736.65        798.06       107.25 o                         
   9   9   1        118.75        183.72        43.24 o                         
  10   9   1          1.83        -26.89        39.76 o                         
  11   9   1        285.24        152.21        54.84 o                         
 -11  10   1        148.67         60.07        52.07 o                         
 -10  10   1       1692.70       1772.23        99.55 o                         
  -9  10   1       2697.96       2649.17       194.99 o                         
  -8  10   1        200.68        229.85        41.20 o                         
  -7  10   1       1652.24       1648.40        74.44 o                         
  -6  10   1        706.16        691.89        34.30 o                         
  -5  10   1        227.97        209.37        14.50 o                         
  -4  10   1        435.57        423.78        17.86 o                         
  -3  10   1       3972.01       4263.65        62.13 o                         
  -2  10   1       1162.80       1012.53        23.15 o                         
  -1  10   1        319.36        213.71        12.23 o                         
   0  10   1       7070.82       6643.99        80.95 o                         
   1  10   1       9956.38       9813.53       123.98 o                         
   2  10   1       6447.57       6411.28        98.33 o                         
   3  10   1       4584.76       4532.16        75.19 o                         
   4  10   1       1516.57       1433.42        36.27 o                         
   5  10   1         36.62         54.15        13.31 o                         
   6  10   1        186.64        190.99        18.62 o                         
   7  10   1        288.17        281.85        46.50 o                         
   8  10   1        287.19        262.49        43.20 o                         
   9  10   1        564.27        626.10        60.64 o                         
  10  10   1       1494.48       1691.34       117.75 o                         
  11  10   1       1452.61       1425.00       102.92 o                         
 -11  11   1        143.48         81.03        53.78 o                         
 -10  11   1         90.29          7.32        44.54 o                         
  -9  11   1          0.21         -2.77        37.64 o                         
  -8  11   1        219.95        152.86        48.37 o                         
  -7  11   1       1193.89       1322.50        68.55 o                         
  -6  11   1       1163.43       1137.07        46.66 o                         
  -5  11   1       1658.34       1556.67        39.89 o                         
  -4  11   1        657.23        597.01        20.69 o                         
  -3  11   1       2249.10       2168.18        38.44 o                         
  -2  11   1       2343.28       2313.86        39.64 o                         
  -1  11   1        842.59        815.48        21.67 o                         
   0  11   1         35.79         11.26         7.24 o                         
   1  11   1        266.03        297.30        15.83 o                         
   2  11   1        107.51         94.42        12.92 o                         
   3  11   1         62.13         55.41        11.84 o                         
   4  11   1       2053.12       1947.80        44.57 o                         
   5  11   1       3280.74       3373.71        64.62 o                         
   6  11   1       1486.64       1452.80        41.58 o                         
   7  11   1        107.43        142.77        47.25 o                         
   8  11   1        969.64        932.52       110.62 o                         
   9  11   1        304.75        394.13        54.12 o                         
  10  11   1        878.86       1013.51       103.50 o                         
  11  11   1         10.95        -21.62        48.57 o                         
 -10  12   1        664.73        794.07        74.15 o                         
  -9  12   1        801.38       1002.44       194.24 o                         
  -8  12   1        331.52        391.89        49.00 o                         
  -7  12   1       1642.57       1556.01       193.49 o                         
  -6  12   1        814.05        818.65        33.29 o                         
  -5  12   1        389.80        390.93        23.20 o                         
  -4  12   1        133.48        192.86        17.49 o                         
  -3  12   1        281.57        297.88        15.62 o                         
  -2  12   1        551.08        549.12        19.43 o                         
  -1  12   1       2434.82       2245.99        37.28 o                         
   0  12   1       5275.61       5196.39        68.06 o                         
   1  12   1       6999.43       6981.66        86.67 o                         
   2  12   1         66.22         55.73        12.34 o                         
   3  12   1       1995.70       1868.42        43.06 o                         
   4  12   1        435.21        435.13        23.69 o                         
   5  12   1       1147.48       1117.21        35.88 o                         
   6  12   1        535.91        538.30        34.59 o                         
   7  12   1        297.73        198.73        44.25 o                         
   8  12   1       1219.98       1105.29        72.67 o                         
   9  12   1        227.38        222.65        49.41 o                         
  10  12   1         66.17        107.64        49.05 o                         
 -10  13   1         85.00         80.34        48.47 o                         
  -9  13   1        160.43        169.96        48.22 o                         
  -8  13   1       1066.59        978.07        73.16 o                         
  -7  13   1        748.48        704.28        56.92 o                         
  -6  13   1       2117.01       2030.21        50.74 o                         
  -5  13   1       4108.12       3857.12        73.22 o                         
  -4  13   1       6288.59       6214.09       102.02 o                         
  -3  13   1       7232.61       7046.50       111.44 o                         
  -2  13   1       5301.16       5303.17        76.44 o                         
  -1  13   1       3302.54       3207.76        51.82 o                         
   0  13   1       1800.71       1848.22        33.69 o                         
   1  13   1          3.20         -7.45         7.45 o                         
   2  13   1        207.48        204.71        17.67 o                         
   3  13   1        710.29        531.39        26.51 o                         
   4  13   1        720.53        663.21        30.24 o                         
   5  13   1       2109.41       2162.72        52.10 o                         
   6  13   1       3249.55       3146.38        66.51 o                         
   7  13   1       3575.78       3343.72       112.29 o                         
   8  13   1        894.20        948.07        68.60 o                         
   9  13   1       1356.41       1594.21       157.87 o                         
  10  13   1        646.56        611.16        70.23 o                         
 -10  14   1         49.31         37.51        48.22 o                         
  -9  14   1        148.42         85.25        44.70 o                         
  -8  14   1       1048.01        996.61       101.25 o                         
  -7  14   1         28.83         -0.55        46.50 o                         
  -6  14   1          5.22        -15.53        15.53 o                         
  -5  14   1        124.22         90.52        17.44 o                         
  -4  14   1         41.01         28.53        14.50 o                         
  -3  14   1        762.63        785.15        30.60 o                         
  -2  14   1        413.01        449.94        19.83 o                         
  -1  14   1       2799.41       3105.68        48.45 o                         
   0  14   1       3476.35       3619.73        62.33 o                         
   1  14   1        675.72        686.98        24.43 o                         
   2  14   1        397.24        428.19        42.54 o                         
   3  14   1          7.75         19.95        12.98 o                         
   4  14   1         90.33         78.98        16.23 o                         
   5  14   1          3.95         10.83        15.34 o                         
   6  14   1        194.56        211.94        23.36 o                         
   7  14   1        244.65        155.15        57.00 o                         
   8  14   1        129.19         83.06        68.62 o                         
   9  14   1        185.53        239.27        49.85 o                         
  10  14   1          8.87          7.25        44.95 o                         
 -10  15   1        286.62        200.05        55.65 o                         
  -9  15   1         45.72         -3.02        73.12 o                         
  -8  15   1         11.04         -4.08        38.01 o                         
  -7  15   1        385.91        457.40        52.22 o                         
  -6  15   1       1153.77       1187.02        42.98 o                         
  -5  15   1       1310.65       1329.96        61.27 o                         
  -4  15   1       3870.99       3837.10       105.83 o                         
  -3  15   1       5845.71       5632.30        96.32 o                         
  -2  15   1       2558.07       2364.21        52.44 o                         
  -1  15   1       4484.72       4274.37        67.23 o                         
   0  15   1        100.33        102.66        11.80 o                         
   1  15   1          8.83         16.92        11.85 o                         
   2  15   1        240.84        238.64        20.41 o                         
   3  15   1        686.59        712.57        31.33 o                         
   4  15   1       1504.48       1437.53        43.32 o                         
   5  15   1       1577.08       1630.68        47.46 o                         
   6  15   1       6283.75       6222.53       109.92 o                         
   7  15   1       3047.07       3233.81       113.73 o                         
   8  15   1        921.76       1175.94       146.62 o                         
   9  15   1        432.86        491.71        62.04 o                         
  10  15   1         26.00         81.75        50.37 o                         
  -9  16   1        183.05        279.72        54.06 o                         
  -8  16   1        101.48         75.88        43.75 o                         
  -7  16   1          4.05         24.27        34.99 o                         
  -6  16   1        107.87         71.88        20.28 o                         
  -5  16   1          6.17         -4.50        15.99 o                         
  -4  16   1         84.99         63.67        17.83 o                         
  -3  16   1         49.84         43.72        15.73 o                         
  -2  16   1        237.41        222.55        25.85 o                         
  -1  16   1        356.55        370.45        18.92 o                         
   0  16   1       2065.11       2025.11        38.49 o                         
   1  16   1          8.84         12.11        12.42 o                         
   2  16   1        437.85        425.82        34.30 o                         
   3  16   1        712.15        620.71        31.67 o                         
   4  16   1        337.13        371.62        26.92 o                         
   5  16   1        670.78        668.43        34.93 o                         
   6  16   1        166.18        190.52        24.30 o                         
   7  16   1          3.87         16.53        51.75 o                         
   8  16   1         19.73         65.60        42.14 o                         
   9  16   1        216.18        300.77        69.37 o                         
  10  16   1         68.29         51.75        87.00 o                         
  -9  17   1         39.13         93.85        49.00 o                         
  -8  17   1         93.92        171.85        85.87 o                         
  -7  17   1        638.78        605.09       128.62 o                         
  -6  17   1       2495.24       2443.22        63.17 o                         
  -5  17   1       3424.46       3259.45        71.70 o                         
  -4  17   1       7995.30       7801.91       129.09 o                         
  -3  17   1       4355.97       4146.95        84.65 o                         
  -2  17   1       2936.28       2862.71        56.36 o                         
  -1  17   1       1386.83       1407.90        37.87 o                         
   0  17   1         85.66         98.28        15.48 o                         
   1  17   1         11.19          6.45        15.12 o                         
   2  17   1       1762.41       1749.43        43.63 o                         
   3  17   1        847.08        836.85        37.08 o                         
   4  17   1       3198.56       3258.38        89.34 o                         
   5  17   1       2390.50       2256.16        62.46 o                         
   6  17   1       3565.66       3490.30        77.45 o                         
   7  17   1       3990.85       3895.31       129.11 o                         
   8  17   1       1471.91       1487.69        91.17 o                         
   9  17   1         83.64         98.52        49.58 o                         
  -9  18   1        413.03        490.57        65.48 o                         
  -8  18   1        169.03        146.59        48.75 o                         
  -7  18   1       1401.07       1445.89        93.00 o                         
  -6  18   1         26.79         25.83        21.41 o                         
  -5  18   1        499.46        397.76        29.95 o                         
  -4  18   1        201.12        177.74        25.11 o                         
  -3  18   1         22.24          9.71        16.95 o                         
  -2  18   1        508.43        541.68        28.10 o                         
  -1  18   1        925.33        960.14        33.85 o                         
   0  18   1       8889.70       9025.35       145.83 o                         
   1  18   1       1075.74       1043.19        35.36 o                         
   2  18   1       4147.60       3914.44        71.14 o                         
   3  18   1        684.27        607.50        33.36 o                         
   4  18   1        875.77        932.15        41.85 o                         
   5  18   1        798.40        793.45        40.78 o                         
   6  18   1        131.84        120.89        25.61 o                         
   7  18   1         55.81        104.09        42.14 o                         
   8  18   1        373.41        409.32        59.64 o                         
   9  18   1       1201.40       1511.23       161.24 o                         
  -9  19   1         29.87         -6.41        50.08 o                         
  -8  19   1        141.93        141.65        50.11 o                         
  -7  19   1        706.18        775.26       102.00 o                         
  -6  19   1        356.53        399.91        35.40 o                         
  -5  19   1       1183.41       1180.37        67.98 o                         
  -4  19   1       1117.17       1128.54        45.31 o                         
  -3  19   1       2308.99       2190.32        58.34 o                         
  -2  19   1       2111.23       2099.84        50.51 o                         
  -1  19   1        268.57        261.27        26.53 o                         
   0  19   1        402.11        434.99        51.20 o                         
   1  19   1        217.22        232.45        21.84 o                         
   2  19   1       1443.54       1576.51        49.23 o                         
   3  19   1        289.06        289.58        24.15 o                         
   4  19   1        113.80         86.02        22.27 o                         
   5  19   1       3418.20       3206.75        75.38 o                         
   6  19   1       1133.87       1126.91        49.42 o                         
   7  19   1       1665.96       1598.39       166.87 o                         
   8  19   1        224.98        126.91        50.35 o                         
   9  19   1        129.80        183.02        84.37 o                         
  -8  20   1       3105.05       3055.34       176.99 o                         
  -7  20   1       1735.38       1693.57        96.00 o                         
  -6  20   1        977.55       1029.04        50.31 o                         
  -5  20   1        150.82        152.61        25.88 o                         
  -4  20   1        138.11        122.64        23.62 o                         
  -3  20   1        152.29        129.17        21.49 o                         
  -2  20   1        502.51        539.03        30.10 o                         
  -1  20   1       5267.94       5442.94       103.74 o                         
   0  20   1       2423.30       2360.97        64.30 o                         
   1  20   1       6127.55       6040.98       112.32 o                         
   2  20   1       7500.56       7409.83       114.33 o                         
   3  20   1       1908.60       1877.39        51.54 o                         
   4  20   1        701.56        680.36        38.18 o                         
   5  20   1        136.76        142.90        25.94 o                         
   6  20   1        101.83        113.99        26.18 o                         
   7  20   1         12.79         23.12        39.99 o                         
   8  20   1         76.66        132.45        49.55 o                         
  -8  21   1         66.37         86.53        49.36 o                         
  -7  21   1        298.73        336.59        76.50 o                         
  -6  21   1         68.18         41.46        27.01 o                         
  -5  21   1        177.09        159.25        27.21 o                         
  -4  21   1        170.05        104.37        24.30 o                         
  -3  21   1       1265.67       1242.80        44.02 o                         
  -2  21   1        245.44        248.60        28.82 o                         
  -1  21   1       1573.69       1529.15        53.72 o                         
   0  21   1         44.54         35.74        22.67 o                         
   1  21   1         40.18         -4.81        20.53 o                         
   2  21   1         91.21         97.79        20.49 o                         
   3  21   1          3.52         12.34        18.98 o                         
   4  21   1         20.61         61.49        24.47 o                         
   5  21   1        627.48        526.27        37.48 o                         
   6  21   1        440.92        480.37        37.69 o                         
   7  21   1        370.24        373.28        69.75 o                         
   8  21   1         58.03         72.43        51.32 o                         
  -8  22   1       1129.47       1142.95       121.50 o                         
  -7  22   1       1472.51       1658.67       105.75 o                         
  -6  22   1       1733.85       1561.51        79.31 o                         
  -5  22   1        220.46        125.03        35.72 o                         
  -4  22   1         49.69         51.60        25.38 o                         
  -3  22   1          7.72         30.66        29.88 o                         
  -2  22   1        266.61        249.53        30.02 o                         
  -1  22   1       1300.58       1417.55        63.22 o                         
   0  22   1        274.55        291.14        30.81 o                         
   1  22   1       2573.38       2489.30        69.20 o                         
   2  22   1        751.85        792.64        43.34 o                         
   3  22   1       3866.93       3804.24        84.69 o                         
   4  22   1       2323.60       2201.56        60.71 o                         
   5  22   1         19.63        -19.69        23.72 o                         
   6  22   1         61.73         61.22        27.35 o                         
   7  22   1         35.28        -20.19        44.28 o                         
   8  22   1         26.29         77.25        66.75 o                         
  -7  23   1         13.82         52.25        47.93 o                         
  -6  23   1          2.08         -5.81        63.00 o                         
  -5  23   1         69.43        121.78        32.58 o                         
  -4  23   1          6.93         43.96        26.97 o                         
  -3  23   1        499.75        389.53        36.48 o                         
  -2  23   1         78.96         80.97        26.16 o                         
  -1  23   1        200.18        187.49        29.62 o                         
   0  23   1        218.51        260.92        30.53 o                         
   1  23   1        129.45        119.54        27.32 o                         
   2  23   1        712.13        768.39        45.02 o                         
   3  23   1         16.69          2.48        25.42 o                         
   4  23   1          6.39         18.22        22.35 o                         
   5  23   1         20.24        -24.47        24.47 o                         
   6  23   1        288.70        354.51        43.73 o                         
   7  23   1         12.85         -7.60        45.81 o                         
  -7  24   1       1962.13       2058.67       148.49 o                         
  -6  24   1       1062.38       1066.33        83.07 o                         
  -5  24   1        256.42        371.23        43.77 o                         
  -4  24   1         39.20         11.35        27.99 o                         
  -3  24   1        163.23        203.17        31.59 o                         
  -2  24   1        201.45        196.20        31.98 o                         
  -1  24   1       1459.98       1499.14        59.42 o                         
   0  24   1       7392.43       7314.73       136.30 o                         
   1  24   1       2371.63       2311.95        70.96 o                         
   2  24   1       2883.34       2943.41        79.74 o                         
   3  24   1       1663.05       1686.79        63.34 o                         
   4  24   1       1004.34       1022.89        54.22 o                         
   5  24   1         25.12         -9.54        25.26 o                         
   6  24   1         12.22         -1.47        28.61 o                         
   7  24   1        189.03        205.49        75.75 o                         
  -7  25   1        146.56         90.75        68.25 o                         
  -6  25   1        303.03        266.17        65.98 o                         
  -5  25   1        449.52        484.37        43.55 o                         
  -4  25   1        629.03        623.53        79.89 o                         
  -3  25   1        578.99        596.89        43.61 o                         
  -2  25   1         41.29         55.00        28.28 o                         
  -1  25   1         95.83        102.76        30.53 o                         
   0  25   1         22.55         48.56        28.13 o                         
   1  25   1        214.75        239.50        34.23 o                         
   2  25   1         24.23         23.78        28.09 o                         
   3  25   1          8.02         22.77        28.41 o                         
   4  25   1         49.64         26.07        34.91 o                         
   5  25   1         45.83         40.75        28.62 o                         
   6  25   1       1656.75       1811.86        71.21 o                         
   7  25   1        990.13        987.71       128.99 o                         
  -5  26   1        245.41        325.20        41.75 o                         
  -4  26   1          4.34         -6.14        30.16 o                         
  -3  26   1          7.70         -1.57        28.87 o                         
  -2  26   1        286.43        354.30        38.30 o                         
  -1  26   1        651.71        809.90        65.27 o                         
   0  26   1       1334.50       1373.70        63.31 o                         
   1  26   1       1228.25       1294.99        60.68 o                         
   2  26   1         68.44         83.44        30.54 o                         
   3  26   1        512.40        610.96        45.61 o                         
   4  26   1        402.02        426.92        42.59 o                         
   5  26   1         25.04         20.49        33.46 o                         
   6  26   1          0.69         50.48        35.90 o                         
  -5  27   1       1600.56       1679.48        97.03 o                         
  -4  27   1       1311.53       1381.83        68.30 o                         
  -3  27   1       1666.65       1757.60        71.21 o                         
  -2  27   1       1389.90       1363.31        65.42 o                         
  -1  27   1       1031.34       1106.91        59.04 o                         
   0  27   1        329.94        371.75        40.57 o                         
   1  27   1         49.36         36.68        30.32 o                         
   2  27   1        423.60        437.59        49.47 o                         
   3  27   1        721.05        856.14        53.32 o                         
   4  27   1       1637.44       1699.40        72.88 o                         
   5  27   1       1226.65       1401.72        93.07 o                         
  -4  28   1        307.99        234.99        52.43 o                         
  -3  28   1        138.84        154.09        38.70 o                         
  -2  28   1         10.97          2.19        37.89 o                         
  -1  28   1        504.24        453.23        44.07 o                         
   0  28   1         35.87         54.52        46.01 o                         
   1  28   1        922.23        892.67        99.65 o                         
   2  28   1         18.09         55.10        32.74 o                         
   3  28   1         42.82         34.97        42.87 o                         
   4  28   1          9.13         19.30        50.01 o                         
  -1  29   1        519.64        578.54        90.62 o                         
   0  29   1        671.69        807.82        63.76 o                         
   1  29   1         12.12        103.03        82.22 o                         
 -11   0   2        790.20        726.47        68.14 o                         
 -10   0   2       6380.88       6321.46       174.19 o                         
  -9   0   2       2387.69       2509.67        97.12 o                         
  -8   0   2        991.85        898.79        58.07 o                         
  -7   0   2       8210.25       7998.66       319.11 o                         
  -6   0   2      10760.78      10792.33       226.44 o                         
  -5   0   2      17382.14      18377.92       357.69 o                         
  -4   0   2         73.97        132.30        16.95 o                         
  -3   0   2       1021.42        941.96        45.75 o                         
  -2   0   2       8174.06       8490.78       164.64 o                         
  -1   0   2      13011.61      13177.34       199.30 o                         
   0   0   2      29879.12      31205.45       568.22 o                         
   1   0   2      20231.79      21249.47       318.24 o                         
   2   0   2      42847.00      44931.02       668.98 o                         
   3   0   2      71172.33      74168.42      1101.97 o                         
   4   0   2       9412.13       9112.13       212.48 o                         
   5   0   2        602.71        588.29        25.04 o                         
   6   0   2         41.31         62.39        14.19 o                         
   7   0   2       1199.37       1208.00        41.27 o                         
   8   0   2         11.17         29.69        26.78 o                         
   9   0   2       1641.42       1638.21        76.89 o                         
  10   0   2       1549.62       1772.08        90.15 o                         
  11   0   2       1861.67       1895.17       144.74 o                         
 -12   1   2          4.80        -22.50        64.50 o                         
 -11   1   2         34.39        104.76        36.90 o                         
 -10   1   2        103.69         90.49        28.34 o                         
  -9   1   2       1101.01        984.63        55.75 o                         
  -8   1   2        215.77        217.68        24.42 o                         
  -7   1   2         60.25         42.64        16.45 o                         
  -6   1   2        473.30        524.41        40.75 o                         
  -5   1   2       2401.47       2507.03        50.05 o                         
  -4   1   2       2437.82       2528.20        46.77 o                         
  -3   1   2       6070.13       6298.71        91.77 o                         
  -2   1   2         10.06         -5.01         5.01 o                         
  -1   1   2       3608.32       3665.19        45.96 o                         
   0   1   2        103.26        119.91         4.16 o                         
   1   1   2      11970.42      12343.52       145.35 o                         
   2   1   2      10367.89      11011.92       120.52 o                         
   3   1   2        473.87        501.57        20.44 o                         
   4   1   2       1247.13       1331.67        23.77 o                         
   5   1   2       1334.79       1543.23        28.07 o                         
   6   1   2        841.61        901.17        23.12 o                         
   7   1   2       1103.61       1187.18        33.28 o                         
   8   1   2       2076.55       2085.92        85.73 o                         
   9   1   2         38.49         35.14        22.28 o                         
  10   1   2        178.54        188.32        31.29 o                         
  11   1   2         23.66         -4.53        46.87 o                         
  12   1   2          5.47         -6.00       111.00 o                         
 -12   2   2          3.57         15.75        68.25 o                         
 -11   2   2        434.22        332.53        55.37 o                         
 -10   2   2        716.79        751.08        51.78 o                         
  -9   2   2        348.86        386.95        32.09 o                         
  -8   2   2       1236.48       1176.47        44.62 o                         
  -7   2   2       5758.10       5611.81        98.15 o                         
  -6   2   2       9851.59       9725.06       146.71 o                         
  -5   2   2       5457.44       5476.83        88.31 o                         
  -4   2   2       1851.26       1944.67        68.09 o                         
  -3   2   2        372.22        383.56        12.52 o                         
  -2   2   2         80.93         79.99         5.31 o                         
  -1   2   2       3071.37       3067.00        51.11 o                         
   0   2   2       3178.25       3119.12        50.02 o                         
   1   2   2       1734.57       1738.62        24.94 o                         
   2   2   2       3361.80       3391.24        49.19 o                         
   3   2   2      25501.91      26027.79       279.22 o                         
   4   2   2       6652.70       6467.45        77.94 o                         
   5   2   2       2154.58       2058.64        33.81 o                         
   6   2   2       2163.13       2280.23        38.32 o                         
   7   2   2       2067.74       2041.31        43.51 o                         
   8   2   2        584.63        602.65        34.40 o                         
   9   2   2         44.56         59.05        24.04 o                         
  10   2   2       1652.03       1792.35        90.95 o                         
  11   2   2       1953.75       1946.99       102.33 o                         
 -12   3   2       1253.96       1320.70       139.49 o                         
 -11   3   2        839.76        758.62        70.46 o                         
 -10   3   2       1108.43       1019.99       121.80 o                         
  -9   3   2        936.13        908.31        54.47 o                         
  -8   3   2        107.55        135.28        25.76 o                         
  -7   3   2        798.09        829.81        35.07 o                         
  -6   3   2         14.27         14.91        12.51 o                         
  -5   3   2       1767.89       1764.15        31.97 o                         
  -4   3   2       7481.33       7714.41        98.34 o                         
  -3   3   2       7712.38       7711.36        95.61 o                         
  -2   3   2        127.27        128.00         6.62 o                         
  -1   3   2      25367.41      25952.15       300.91 o                         
   0   3   2       8746.50       8873.17        97.00 o                         
   1   3   2      33528.18      34447.44       397.70 o                         
   2   3   2       5225.31       5567.18        70.58 o                         
   3   3   2      15133.62      16277.36       194.83 o                         
   4   3   2        783.71        752.18        19.28 o                         
   5   3   2        617.64        847.47        20.95 o                         
   6   3   2       1866.38       2014.96        35.72 o                         
   7   3   2       3364.30       3430.34        66.45 o                         
   8   3   2       2101.87       2121.04        66.03 o                         
   9   3   2        108.72        202.05        42.00 o                         
  10   3   2        220.03        196.70        46.13 o                         
  11   3   2         43.45         81.81        46.59 o                         
  12   3   2        236.80        184.49        78.75 o                         
 -12   4   2         64.84         56.25        74.25 o                         
 -11   4   2        776.41        784.58       110.25 o                         
 -10   4   2        514.04        466.95        65.62 o                         
  -9   4   2       1253.70       1179.35        56.96 o                         
  -8   4   2       3179.97       3152.07        82.50 o                         
  -7   4   2       1759.86       1644.80        53.25 o                         
  -6   4   2       2009.28       1914.61        52.49 o                         
  -5   4   2        350.44        330.87        12.42 o                         
  -4   4   2       2955.91       2988.38        73.67 o                         
  -3   4   2         17.36         23.16         5.40 o                         
  -2   4   2       1202.36       1219.75        21.00 o                         
  -1   4   2       1077.90       1044.67        18.31 o                         
   0   4   2         64.98         90.13         7.40 o                         
   1   4   2       6417.67       6515.25       102.37 o                         
   2   4   2      31598.97      31893.61       370.72 o                         
   3   4   2       9929.94      10002.18       123.62 o                         
   4   4   2       4503.05       4525.35        67.28 o                         
   5   4   2         58.15         68.41         9.59 o                         
   6   4   2         32.78         39.43        10.15 o                         
   7   4   2       1633.77       1571.13        42.13 o                         
   8   4   2       1226.22       1182.62        51.40 o                         
   9   4   2        302.80        371.61        46.66 o                         
  10   4   2        994.34        877.04        68.55 o                         
  11   4   2        786.31       1115.45       217.49 o                         
  12   4   2        629.55        668.22       105.75 o                         
 -12   5   2        950.46       1236.70       134.24 o                         
 -11   5   2        541.15        669.39        68.89 o                         
 -10   5   2       1797.56       1688.23        90.22 o                         
  -9   5   2        243.69        251.62        33.93 o                         
  -8   5   2        334.42        247.11        29.23 o                         
  -7   5   2        278.84        306.05        30.57 o                         
  -6   5   2       1012.80       1030.84        39.21 o                         
  -5   5   2       3255.36       3416.97        50.79 o                         
  -4   5   2       6612.07       6593.81        85.91 o                         
  -3   5   2       7969.42       7752.12        97.64 o                         
  -2   5   2       7203.66       6885.33        86.50 o                         
  -1   5   2       8049.02       8181.15       100.48 o                         
   0   5   2       8758.36       8945.29       109.17 o                         
   1   5   2      22381.92      23090.09       269.82 o                         
   2   5   2      16607.86      17256.94       204.59 o                         
   3   5   2         19.61         33.60         6.60 o                         
   4   5   2       1473.95       1864.45        32.87 o                         
   5   5   2        969.23        933.56        29.64 o                         
   6   5   2        479.53        492.78        20.44 o                         
   7   5   2       2913.22       3038.43        78.37 o                         
   8   5   2       4505.99       4376.42       127.87 o                         
   9   5   2       2464.18       2596.89       101.53 o                         
  10   5   2        689.06        534.48        58.55 o                         
  11   5   2        377.94        421.97        70.87 o                         
  12   5   2          3.95        -62.25        62.25 o                         
 -11   6   2        489.34        479.74        63.08 o                         
 -10   6   2        793.45        703.58        64.95 o                         
  -9   6   2         75.45         53.06        43.50 o                         
  -8   6   2       1438.60       1407.89        84.01 o                         
  -7   6   2       2671.58       2474.92        66.91 o                         
  -6   6   2        457.98        472.96        48.37 o                         
  -5   6   2       1826.58       1802.43        32.68 o                         
  -4   6   2         84.30         97.54         8.87 o                         
  -3   6   2        191.20        229.13        11.44 o                         
  -2   6   2        172.32        188.22         9.91 o                         
  -1   6   2         59.13         49.16         6.25 o                         
   0   6   2         59.71         79.85         6.28 o                         
   1   6   2       5747.55       6037.02        87.55 o                         
   2   6   2       9602.24       9867.71       137.59 o                         
   3   6   2       4339.95       4490.24        61.42 o                         
   4   6   2        426.95        462.68        16.41 o                         
   5   6   2         98.51         76.66        10.51 o                         
   6   6   2         99.59         95.20        12.16 o                         
   7   6   2        668.42        744.57        37.19 o                         
   8   6   2        445.03        398.14        45.52 o                         
   9   6   2       1188.62       1145.68        79.50 o                         
  10   6   2        459.04        382.37        55.90 o                         
  11   6   2         67.74         60.11        79.87 o                         
  12   6   2        318.82        240.74        88.50 o                         
 -11   7   2       2783.65       2714.79       303.74 o                         
 -10   7   2        560.78        468.56        67.87 o                         
  -9   7   2        274.76        266.60        44.51 o                         
  -8   7   2       2198.16       2082.04        85.01 o                         
  -7   7   2       1884.89       1924.17        58.68 o                         
  -6   7   2       2862.74       2820.64        67.40 o                         
  -5   7   2       8271.12       8354.61       109.45 o                         
  -4   7   2       9155.23       9037.29       115.56 o                         
  -3   7   2       7687.07       7271.07        94.03 o                         
  -2   7   2      11051.62      10509.71       129.98 o                         
  -1   7   2       8576.59       8224.69       103.16 o                         
   0   7   2       6135.58       6210.01        73.36 o                         
   1   7   2       5670.21       5890.99        86.99 o                         
   2   7   2       2032.39       2290.68        42.13 o                         
   3   7   2        112.32         91.31        10.94 o                         
   4   7   2      13127.33      13714.76       169.49 o                         
   5   7   2       5503.97       5706.77        80.16 o                         
   6   7   2       8340.68       8240.22       126.00 o                         
   7   7   2        242.76        235.85        24.61 o                         
   8   7   2       5009.36       4917.56       139.57 o                         
   9   7   2       5739.51       5872.53       164.33 o                         
  10   7   2       3018.77       2985.58       119.05 o                         
  11   7   2        258.12        232.58        53.56 o                         
 -11   8   2        176.05        222.04        53.29 o                         
 -10   8   2         43.36         62.51        43.16 o                         
  -9   8   2        210.51        268.10        44.28 o                         
  -8   8   2         32.76         19.22        33.00 o                         
  -7   8   2         11.81          2.88        18.42 o                         
  -6   8   2       1012.46       1014.74        40.13 o                         
  -5   8   2         13.58         10.81         9.71 o                         
  -4   8   2         32.91         36.76         8.44 o                         
  -3   8   2       1591.62       1761.33        31.76 o                         
  -2   8   2          7.69          0.59         6.49 o                         
  -1   8   2        271.14        277.97        12.69 o                         
   0   8   2         36.98         62.43         9.95 o                         
   1   8   2          9.47          3.41         7.30 o                         
   2   8   2       3037.08       3244.91        55.55 o                         
   3   8   2          2.03         -8.41         8.41 o                         
   4   8   2        218.65        211.05        12.52 o                         
   5   8   2       1993.01       2014.68        38.29 o                         
   6   8   2        325.66        359.72        21.84 o                         
   7   8   2          9.25          5.99        16.67 o                         
   8   8   2        524.29        531.59        51.24 o                         
   9   8   2         31.61         16.89        36.83 o                         
  10   8   2         14.71        -45.82        87.37 o                         
  11   8   2         32.91        107.24        92.62 o                         
 -11   9   2        660.93        929.64        96.00 o                         
 -10   9   2        239.17        220.87        49.84 o                         
  -9   9   2        629.92        674.46        80.62 o                         
  -8   9   2       5272.51       5200.30       146.04 o                         
  -7   9   2          4.25         24.45        25.62 o                         
  -6   9   2       3173.56       3187.68        73.98 o                         
  -5   9   2       4715.18       4518.81        67.10 o                         
  -4   9   2       4674.38       4505.19        65.35 o                         
  -3   9   2       4474.65       4154.64        60.21 o                         
  -2   9   2        335.65        218.88        12.11 o                         
  -1   9   2      10824.44      10619.05       132.86 o                         
   0   9   2       2591.30       2552.95        37.17 o                         
   1   9   2       8144.23       8620.54       124.58 o                         
   2   9   2        971.88       1039.41        27.81 o                         
   3   9   2        240.05        283.89        17.00 o                         
   4   9   2       3994.36       4127.67        70.90 o                         
   5   9   2       6030.23       5976.01        96.91 o                         
   6   9   2       8770.12       8838.64       135.99 o                         
   7   9   2       1085.53       1104.92        61.92 o                         
   8   9   2       2673.41       2638.55        99.79 o                         
   9   9   2       3649.89       3582.82       124.75 o                         
  10   9   2       2031.39       2033.62       103.63 o                         
  11   9   2         84.05        125.99        52.50 o                         
 -11  10   2        593.62        626.15        71.86 o                         
 -10  10   2        376.23        408.54        79.50 o                         
  -9  10   2         78.86         64.44        38.98 o                         
  -8  10   2       1833.45       1954.45       118.12 o                         
  -7  10   2       4793.11       4898.77       223.87 o                         
  -6  10   2       1965.34       1912.34       138.37 o                         
  -5  10   2        668.63        663.95        23.01 o                         
  -4  10   2        217.77        252.82        15.38 o                         
  -3  10   2       1795.07       2030.94        36.54 o                         
  -2  10   2       2045.09       2254.36        38.52 o                         
  -1  10   2        755.66        772.77        20.75 o                         
   0  10   2       3328.85       3397.80        49.82 o                         
   1  10   2       2095.22       1942.72        40.07 o                         
   2  10   2       9418.52       9984.08       144.45 o                         
   3  10   2        400.56        372.25        27.46 o                         
   4  10   2         74.45         43.99        13.96 o                         
   5  10   2        222.08        214.98        18.48 o                         
   6  10   2        688.39        691.23        30.47 o                         
   7  10   2        147.19        162.38        25.19 o                         
   8  10   2        295.85        267.78        91.50 o                         
   9  10   2         54.66         52.68        51.37 o                         
  10  10   2        199.48        243.88        55.50 o                         
  11  10   2         25.21         -5.15        81.00 o                         
 -11  11   2        252.04        280.58        66.28 o                         
 -10  11   2        980.99       1137.51        84.45 o                         
  -9  11   2       1868.78       1851.38       185.99 o                         
  -8  11   2         80.99          2.21        33.14 o                         
  -7  11   2        122.99         58.12        30.23 o                         
  -6  11   2       1932.38       1928.00        75.00 o                         
  -5  11   2       2173.42       2046.27        41.91 o                         
  -4  11   2       3049.99       2862.72        48.40 o                         
  -3  11   2      13154.95      13379.46       167.89 o                         
  -2  11   2      11003.48      11061.85       140.62 o                         
  -1  11   2       4553.44       4559.79        66.02 o                         
   0  11   2       8462.32       8673.86       103.60 o                         
   1  11   2       3676.19       3812.86        51.95 o                         
   2  11   2         42.54         49.70        11.33 o                         
   3  11   2       1592.29       1734.78        58.70 o                         
   4  11   2       1697.87       1554.92        40.27 o                         
   5  11   2       1416.49       1386.03        44.06 o                         
   6  11   2         65.37         70.97        16.56 o                         
   7  11   2       5394.70       5279.41       137.80 o                         
   8  11   2       2418.82       2419.53        97.30 o                         
   9  11   2       2633.12       2402.26       105.50 o                         
  10  11   2       1510.80       1614.75        98.53 o                         
  11  11   2        444.19        286.26        81.75 o                         
 -10  12   2         95.09         75.31        47.12 o                         
  -9  12   2        709.78        698.55        64.64 o                         
  -8  12   2       1345.72       1255.34        76.62 o                         
  -7  12   2       3308.06       3145.34       106.78 o                         
  -6  12   2       7388.63       7148.54       173.35 o                         
  -5  12   2       1509.97       1475.33        40.03 o                         
  -4  12   2        116.83         97.35        12.25 o                         
  -3  12   2        231.74        292.68        26.79 o                         
  -2  12   2         46.86         98.61        11.21 o                         
  -1  12   2        264.71        194.89        12.83 o                         
   0  12   2        413.87        324.76        19.56 o                         
   1  12   2       6450.58       6558.63        81.88 o                         
   2  12   2      12136.25      12283.13       176.70 o                         
   3  12   2       6697.52       6481.17       103.56 o                         
   4  12   2       4103.54       4007.33        73.29 o                         
   5  12   2       1140.47       1094.62        36.22 o                         
   6  12   2        551.54        561.10        37.56 o                         
   7  12   2       2103.66       2164.54        67.18 o                         
   8  12   2        423.97        444.38        52.30 o                         
   9  12   2        952.36        827.32        69.45 o                         
  10  12   2       1174.49       1235.89        94.12 o                         
 -10  13   2         63.03         79.49        47.59 o                         
  -9  13   2        734.29        824.84        69.61 o                         
  -8  13   2        231.24        200.78        45.37 o                         
  -7  13   2          3.08        -16.72        29.11 o                         
  -6  13   2        201.39        116.35        31.81 o                         
  -5  13   2         14.37         14.02        14.32 o                         
  -4  13   2        616.04        592.16        28.78 o                         
  -3  13   2        748.51        684.27        23.40 o                         
  -2  13   2       3641.62       4002.05       130.97 o                         
  -1  13   2         55.29         22.88         9.12 o                         
   0  13   2       1541.56       1605.47        40.16 o                         
   1  13   2        347.54        330.24        14.60 o                         
   2  13   2        339.24        334.34        24.90 o                         
   3  13   2        359.37        368.29        22.47 o                         
   4  13   2        124.77        116.08        16.94 o                         
   5  13   2         68.52         48.79        15.78 o                         
   6  13   2        351.78        376.54        26.12 o                         
   7  13   2       4267.13       4102.96        97.98 o                         
   8  13   2       1273.78       1157.72        77.43 o                         
   9  13   2        383.71        414.99        56.43 o                         
  10  13   2        406.44        489.03        64.67 o                         
 -10  14   2       2113.42       2216.11       118.50 o                         
  -9  14   2       2344.50       2442.88       109.76 o                         
  -8  14   2       3084.57       3136.68       115.59 o                         
  -7  14   2       3978.15       4103.58       126.09 o                         
  -6  14   2       3948.95       3844.61       115.27 o                         
  -5  14   2       5841.35       5550.56        96.54 o                         
  -4  14   2       1466.22       1523.65        42.37 o                         
  -3  14   2       1125.88       1249.68        49.00 o                         
  -2  14   2         13.06         13.91        10.37 o                         
  -1  14   2        660.55        529.83        20.22 o                         
   0  14   2       7778.43       7701.88        96.87 o                         
   1  14   2       8901.11       8946.07       118.81 o                         
   2  14   2       6460.99       6429.68       104.95 o                         
   3  14   2       5930.11       5790.77        97.72 o                         
   4  14   2       2059.61       2149.32        51.61 o                         
   5  14   2       1929.44       1894.54        66.03 o                         
   6  14   2       3009.70       2975.74        66.77 o                         
   7  14   2        106.63         65.60        24.89 o                         
   8  14   2         58.83         21.05        68.62 o                         
   9  14   2        635.41        726.80        67.85 o                         
  10  14   2        727.77        668.03        72.85 o                         
 -10  15   2         58.22        100.36        52.67 o                         
  -9  15   2         15.98        -12.57        42.04 o                         
  -8  15   2          9.04         29.00        60.75 o                         
  -7  15   2         97.30         73.40        35.34 o                         
  -6  15   2        282.22        234.29        38.71 o                         
  -5  15   2        369.75        379.94        26.39 o                         
  -4  15   2         52.37         54.86        21.43 o                         
  -3  15   2        309.84        328.30        22.91 o                         
  -2  15   2          4.04          7.79        10.61 o                         
  -1  15   2        274.31        294.58        16.68 o                         
   0  15   2        590.66        638.62        26.78 o                         
   1  15   2         66.57         55.07        13.61 o                         
   2  15   2        268.15        230.18        20.65 o                         
   3  15   2       1526.31       1480.18        42.85 o                         
   4  15   2        557.62        566.47        37.78 o                         
   5  15   2         30.66         30.14        17.48 o                         
   6  15   2         19.61         11.11        18.63 o                         
   7  15   2        177.88        194.64        31.15 o                         
   8  15   2          7.47        -30.80        36.18 o                         
   9  15   2         74.59        110.16        47.69 o                         
  10  15   2          1.31         27.22        48.42 o                         
  -9  16   2       2312.98       2417.04       112.90 o                         
  -8  16   2       2608.68       2691.03       111.02 o                         
  -7  16   2       3501.91       3648.74       356.24 o                         
  -6  16   2       4791.36       4606.94       194.24 o                         
  -5  16   2       2496.59       2261.33        56.89 o                         
  -4  16   2       1142.71       1198.39        71.66 o                         
  -3  16   2         95.35        119.93        18.69 o                         
  -2  16   2        148.50        131.66        16.48 o                         
  -1  16   2        944.76        914.85        27.08 o                         
   0  16   2       1514.80       1525.67        33.43 o                         
   1  16   2       3415.38       3323.82        60.80 o                         
   2  16   2       1546.55       1512.39        39.85 o                         
   3  16   2       3163.75       3222.07        98.61 o                         
   4  16   2       3257.53       3440.38        72.34 o                         
   5  16   2       2878.23       2865.89        66.08 o                         
   6  16   2        909.33        857.72        40.80 o                         
   7  16   2         72.59         84.97        29.18 o                         
   8  16   2          3.01        -43.17        76.87 o                         
   9  16   2        520.51        505.47        86.62 o                         
  10  16   2        448.62        498.73       143.24 o                         
  -9  17   2          6.68        -10.78        45.99 o                         
  -8  17   2         32.54         19.23        42.10 o                         
  -7  17   2         41.45         57.68        38.54 o                         
  -6  17   2        134.04        103.37        36.30 o                         
  -5  17   2        414.01        394.08        28.97 o                         
  -4  17   2         39.65         25.67        17.70 o                         
  -3  17   2         41.43         46.13        17.11 o                         
  -2  17   2         38.51         23.64        14.44 o                         
  -1  17   2       1176.96       1135.87        34.46 o                         
   0  17   2         13.85         -1.96        13.03 o                         
   1  17   2        315.92        303.69        21.72 o                         
   2  17   2        287.65        314.99        22.10 o                         
   3  17   2       1073.11        975.14        39.01 o                         
   4  17   2        293.47        203.91        23.60 o                         
   5  17   2        183.29        224.93        29.88 o                         
   6  17   2        352.03        323.39        29.78 o                         
   7  17   2        378.35        429.23        45.05 o                         
   8  17   2       1493.23       1517.66        93.37 o                         
   9  17   2         72.92        128.41        48.26 o                         
  -9  18   2       1472.22       1539.99       102.88 o                         
  -8  18   2       1857.47       2059.98       105.77 o                         
  -7  18   2       3273.51       3445.33       146.99 o                         
  -6  18   2       1890.13       2017.59        91.38 o                         
  -5  18   2        240.73        297.75        28.22 o                         
  -4  18   2        146.44        147.66        22.49 o                         
  -3  18   2         37.88         33.06        20.68 o                         
  -2  18   2        116.02        133.79        18.44 o                         
  -1  18   2        209.81        219.36        24.02 o                         
   0  18   2       3134.33       3077.47        59.83 o                         
   1  18   2       2995.56       2981.31        59.47 o                         
   2  18   2       4351.04       4154.29        84.82 o                         
   3  18   2       6319.40       6251.61       110.47 o                         
   4  18   2       3212.54       3068.63        71.10 o                         
   5  18   2        697.43        723.42        38.80 o                         
   6  18   2        516.14        546.35        36.27 o                         
   7  18   2        530.04        480.77        91.50 o                         
   8  18   2          2.62        -19.09        40.67 o                         
   9  18   2         53.55         72.37        49.64 o                         
  -9  19   2        124.94        112.09        70.87 o                         
  -8  19   2         25.52        -59.25        59.25 o                         
  -7  19   2        538.18        521.46        58.86 o                         
  -6  19   2         14.61         28.33        37.02 o                         
  -5  19   2       1213.04       1144.39        47.39 o                         
  -4  19   2       7681.22       7419.46       127.87 o                         
  -3  19   2       3665.39       3750.09       159.02 o                         
  -2  19   2         90.73        101.42        18.80 o                         
  -1  19   2        993.86       1050.93        43.41 o                         
   0  19   2        158.48        162.27        23.11 o                         
   1  19   2       3699.65       3554.45        68.27 o                         
   2  19   2          2.70          7.49        16.14 o                         
   3  19   2       3430.93       3375.26        67.71 o                         
   4  19   2         47.69         53.37        22.95 o                         
   5  19   2        315.57        360.53        38.43 o                         
   6  19   2       1558.88       1601.99        78.37 o                         
   7  19   2       1649.18       1701.58        93.85 o                         
   8  19   2       2101.24       2193.09       110.30 o                         
   9  19   2        757.66        881.21       125.25 o                         
  -8  20   2        979.77        938.30        80.06 o                         
  -7  20   2       3380.53       3261.91       125.62 o                         
  -6  20   2       1641.54       1527.17        85.44 o                         
  -5  20   2         16.26         14.41        21.84 o                         
  -4  20   2        137.63        177.69        24.70 o                         
  -3  20   2        756.35        759.81        40.66 o                         
  -2  20   2          1.14          4.20        19.94 o                         
  -1  20   2        156.74        175.04        25.14 o                         
   0  20   2       1509.53       1472.90        50.66 o                         
   1  20   2       1310.89       1314.77        46.69 o                         
   2  20   2        921.09        973.31        39.33 o                         
   3  20   2        544.51        628.56        33.14 o                         
   4  20   2       2597.42       2317.21        64.19 o                         
   5  20   2        703.67        684.52        40.44 o                         
   6  20   2        690.28        721.72        42.47 o                         
   7  20   2        169.66        281.89        54.12 o                         
   8  20   2          3.01         26.19        43.75 o                         
  -8  21   2          2.76         -4.88        46.82 o                         
  -7  21   2         88.17         75.76        53.25 o                         
  -6  21   2        190.71        188.34        46.34 o                         
  -5  21   2       1642.54       1814.62        60.49 o                         
  -4  21   2       4177.77       4200.77        89.95 o                         
  -3  21   2       2063.28       1967.53        61.50 o                         
  -2  21   2       1951.51       1993.90        61.20 o                         
  -1  21   2       1018.64       1083.57        47.85 o                         
   0  21   2       9483.69       9567.36       159.07 o                         
   1  21   2       3696.89       3556.31        81.58 o                         
   2  21   2          5.90         31.30        19.29 o                         
   3  21   2         13.38         -7.54        34.06 o                         
   4  21   2        562.33        561.87        36.79 o                         
   5  21   2        713.30        814.04        45.24 o                         
   6  21   2       3109.40       3171.36        81.76 o                         
   7  21   2       1442.24       1432.59        94.64 o                         
   8  21   2        585.50        552.85        69.08 o                         
  -8  22   2        541.43        473.23        91.50 o                         
  -7  22   2         20.15         40.47        47.62 o                         
  -6  22   2          2.32         46.54        42.87 o                         
  -5  22   2        139.33        165.32        28.93 o                         
  -4  22   2        101.55         84.60        23.60 o                         
  -3  22   2        243.48        208.45        38.75 o                         
  -2  22   2         31.65         44.41        24.46 o                         
  -1  22   2        145.53        126.30        25.99 o                         
   0  22   2         30.32         37.48        23.46 o                         
   1  22   2        443.05        445.47        34.54 o                         
   2  22   2        216.44        258.79        33.68 o                         
   3  22   2        241.76        266.12        27.66 o                         
   4  22   2        452.17        401.93        31.79 o                         
   5  22   2         51.03          6.29        25.23 o                         
   6  22   2         89.75         55.33        27.75 o                         
   7  22   2          1.66        -17.49        54.00 o                         
  -7  23   2        104.48        126.07        51.18 o                         
  -6  23   2        570.73        510.41        62.34 o                         
  -5  23   2       2443.42       2411.64       104.35 o                         
  -4  23   2       2795.49       2661.78        76.40 o                         
  -3  23   2       3217.59       3414.40       206.59 o                         
  -2  23   2       2917.68       2913.20        77.59 o                         
  -1  23   2       1725.25       1866.53        89.89 o                         
   0  23   2       3102.10       2998.83        78.42 o                         
   1  23   2        283.46        280.88        37.45 o                         
   2  23   2         31.07         47.39        25.92 o                         
   3  23   2          4.90         39.38        22.60 o                         
   4  23   2        769.25        711.68        39.27 o                         
   5  23   2       1980.66       1864.15        65.54 o                         
   6  23   2       1625.39       1519.57        63.54 o                         
   7  23   2       1214.97       1195.99       162.37 o                         
  -7  24   2        236.69        120.00        72.00 o                         
  -6  24   2         75.85         73.65        70.50 o                         
  -5  24   2         47.60         33.89        32.55 o                         
  -4  24   2         63.57        114.59        31.33 o                         
  -3  24   2        116.00         94.03        28.78 o                         
  -2  24   2        236.52        234.70        36.91 o                         
  -1  24   2        877.06        779.52        45.63 o                         
   0  24   2          5.83        -23.80        23.80 o                         
   1  24   2        701.88        668.93        43.14 o                         
   2  24   2        768.27        856.80        49.69 o                         
   3  24   2         47.61         96.19        29.07 o                         
   4  24   2         39.65         46.22        24.38 o                         
   5  24   2          5.24         30.90        25.97 o                         
   6  24   2         24.85         -3.20        28.06 o                         
   7  24   2         18.83          4.50        62.25 o                         
  -7  25   2         67.92         51.75        65.25 o                         
  -6  25   2        785.25        737.97       126.74 o                         
  -5  25   2        806.42        885.28        52.45 o                         
  -4  25   2       1309.68       1191.41        66.43 o                         
  -3  25   2       2506.28       2388.02        92.88 o                         
  -2  25   2       2679.12       2704.48        79.81 o                         
  -1  25   2       3562.49       3691.04        92.35 o                         
   0  25   2       1661.57       1753.07        65.85 o                         
   1  25   2        113.52        101.75        30.20 o                         
   2  25   2        379.22        348.69        37.41 o                         
   3  25   2         74.81         85.58        29.87 o                         
   4  25   2        614.84        630.36        51.59 o                         
   5  25   2       1662.04       1626.24        60.48 o                         
   6  25   2        495.68        361.66        40.54 o                         
  -5  26   2        319.01        331.09        41.17 o                         
  -4  26   2        301.04        408.98        42.56 o                         
  -3  26   2        785.39        733.36        57.34 o                         
  -2  26   2        161.06         99.10        32.23 o                         
  -1  26   2        416.74        443.53        41.33 o                         
   0  26   2        165.79        193.10        33.84 o                         
   1  26   2       1862.23       1993.26        76.16 o                         
   2  26   2       2878.99       3084.28        86.34 o                         
   3  26   2       1428.63       1377.57        63.70 o                         
   4  26   2        496.54        479.74        43.41 o                         
   5  26   2        163.65        121.92        36.57 o                         
   6  26   2         13.55         -9.41        49.24 o                         
  -5  27   2        247.70        243.39        51.24 o                         
  -4  27   2        425.61        469.85        44.74 o                         
  -3  27   2       1030.86       1040.55        57.48 o                         
  -2  27   2       2138.09       2126.87        77.05 o                         
  -1  27   2        333.57        396.62        45.90 o                         
   0  27   2       2134.59       2185.41        77.21 o                         
   1  27   2        111.80        109.35        32.49 o                         
   2  27   2          1.31        -24.75        32.04 o                         
   3  27   2        200.89        211.88        36.93 o                         
   4  27   2         65.56         42.82        33.66 o                         
   5  27   2         42.28         40.95        45.34 o                         
  -4  28   2         17.51         32.07        45.52 o                         
  -3  28   2          2.32         -6.24        34.10 o                         
  -2  28   2        296.30        352.94        41.98 o                         
  -1  28   2         98.39        115.59        35.12 o                         
   0  28   2        123.61        179.35        36.81 o                         
   1  28   2        777.94        925.67        55.36 o                         
   2  28   2       2229.13       2262.92        82.78 o                         
   3  28   2       1743.66       1867.51        79.33 o                         
   0  29   2        119.38        139.78        77.99 o                         
 -12   1   3       1952.51       2140.42       164.99 o                         
 -11   1   3       3527.37       3524.91       136.45 o                         
 -10   1   3       2103.73       2015.32        66.55 o                         
  -9   1   3         72.79         94.37        24.76 o                         
  -8   1   3        110.79        102.67        21.82 o                         
  -7   1   3         13.75          3.85        15.31 o                         
  -6   1   3       2080.65       2317.57        79.02 o                         
  -5   1   3        491.12        476.82        22.77 o                         
  -4   1   3       1717.45       1495.64        49.47 o                         
  -3   1   3      12123.94      12035.84       165.73 o                         
  -2   1   3      39649.32      40344.66       664.14 o                         
  -1   1   3      17541.67      17534.12       205.44 o                         
   0   1   3       1140.08       1345.83        24.14 o                         
   1   1   3       2815.33       3204.10        42.62 o                         
   2   1   3        455.61        571.34        12.87 o                         
   3   1   3        659.56        620.47        15.11 o                         
   4   1   3       1875.81       2062.88        32.40 o                         
   5   1   3       3048.34       3212.88        46.46 o                         
   6   1   3       3773.39       3721.46        54.33 o                         
   7   1   3       5217.11       5158.54       103.77 o                         
   8   1   3       5177.28       4918.92       170.49 o                         
   9   1   3       2637.50       2731.54        75.77 o                         
  10   1   3       4748.96       4738.54       118.49 o                         
  11   1   3       1279.95       1424.94       131.99 o                         
 -12   2   3        134.98        168.74        81.00 o                         
 -11   2   3        381.30        314.68        44.31 o                         
 -10   2   3        878.02        816.16        54.49 o                         
  -9   2   3        605.99        609.17        38.11 o                         
  -8   2   3       5029.49       5125.36        97.20 o                         
  -7   2   3         39.12         37.56        16.46 o                         
  -6   2   3        640.51        547.65        27.74 o                         
  -5   2   3        975.76        882.00        28.29 o                         
  -4   2   3        887.45        956.18        31.01 o                         
  -3   2   3       1143.42       1132.00        21.52 o                         
  -2   2   3       3874.01       4100.04       154.78 o                         
  -1   2   3      38756.98      40534.34       522.16 o                         
   0   2   3      14658.37      15484.68       291.14 o                         
   1   2   3        252.75        323.40         9.90 o                         
   2   2   3       1866.24       2056.54        31.38 o                         
   3   2   3       3157.88       3175.84        42.09 o                         
   4   2   3       3143.05       3015.59        42.46 o                         
   5   2   3       1142.41       1090.03        24.02 o                         
   6   2   3         68.64         80.58        13.81 o                         
   7   2   3         57.49         75.77        12.51 o                         
   8   2   3         94.04        136.65        21.87 o                         
   9   2   3         17.48          8.28        28.98 o                         
  10   2   3         37.83         17.25        45.00 o                         
  11   2   3        114.71        190.03        49.82 o                         
 -12   3   3        598.20        475.48       100.50 o                         
 -11   3   3       1831.91       1827.93       100.75 o                         
 -10   3   3       1576.25       1736.79       115.82 o                         
  -9   3   3       2427.69       2397.53       100.20 o                         
  -8   3   3         58.77         41.98        30.58 o                         
  -7   3   3       1237.29       1240.74        41.32 o                         
  -6   3   3         38.28         32.14        13.91 o                         
  -5   3   3        105.52         54.16        12.04 o                         
  -4   3   3       3649.85       3495.24        56.39 o                         
  -3   3   3      10103.92      10058.12       123.05 o                         
  -2   3   3        173.93        243.12         9.84 o                         
  -1   3   3      10254.09      10150.86       122.13 o                         
   0   3   3      31510.74      31778.41       418.35 o                         
   1   3   3       6600.68       6621.15        82.44 o                         
   2   3   3         38.01         56.09         6.27 o                         
   3   3   3       1205.98       1202.50        23.67 o                         
   4   3   3          8.82          8.55        10.84 o                         
   5   3   3        160.24        136.10        11.65 o                         
   6   3   3       5935.71       6018.83        85.84 o                         
   7   3   3       2179.40       2151.19        79.45 o                         
   8   3   3       1495.31       1557.68        56.22 o                         
   9   3   3       2939.58       2846.59       103.39 o                         
  10   3   3       3050.82       2936.69       144.37 o                         
  11   3   3        316.57        176.41        49.84 o                         
 -12   4   3        441.78        391.48        96.00 o                         
 -11   4   3         73.82        126.51        47.99 o                         
 -10   4   3        276.66        269.55        38.70 o                         
  -9   4   3        436.24        447.17        40.24 o                         
  -8   4   3        986.90        917.54        48.32 o                         
  -7   4   3       3862.56       3822.35        97.63 o                         
  -6   4   3       3039.47       2921.90        68.80 o                         
  -5   4   3       4897.39       4733.81        75.05 o                         
  -4   4   3       1483.87       1395.52        38.72 o                         
  -3   4   3       1337.32       1312.55        40.81 o                         
  -2   4   3       1426.96       1364.06        23.33 o                         
  -1   4   3          1.63         11.10         4.70 o                         
   0   4   3       1451.88       1408.81        21.12 o                         
   1   4   3        416.84        559.97        14.60 o                         
   2   4   3      12172.87      12120.86       146.79 o                         
   3   4   3       7445.86       7448.80        95.41 o                         
   4   4   3       4438.91       4078.51        59.04 o                         
   5   4   3       2015.80       1947.03        36.71 o                         
   6   4   3        836.67        768.70        28.05 o                         
   7   4   3       2086.81       2138.06        55.06 o                         
   8   4   3        343.25        313.46        40.57 o                         
   9   4   3         38.53         35.87        34.71 o                         
  10   4   3         11.81         37.12        39.77 o                         
  11   4   3        359.63        444.84        61.12 o                         
  12   4   3        675.50        572.23       102.75 o                         
 -11   5   3         30.67        100.76        48.65 o                         
 -10   5   3        878.39        885.38        76.50 o                         
  -9   5   3       1388.76       1281.71        59.36 o                         
  -8   5   3        937.41        914.10        52.00 o                         
  -7   5   3       1072.46       1090.19        46.23 o                         
  -6   5   3         13.15         26.34        16.37 o                         
  -5   5   3        137.63        148.20        11.37 o                         
  -4   5   3       7441.69       7814.21       117.25 o                         
  -3   5   3       1422.04       1375.97        25.03 o                         
  -2   5   3       4371.90       4365.80        58.58 o                         
  -1   5   3       7898.03       7719.98       107.51 o                         
   0   5   3       2162.59       2136.11        29.73 o                         
   1   5   3      13771.49      14271.33       170.93 o                         
   2   5   3         26.74         42.50         6.01 o                         
   3   5   3        369.04        398.27        14.36 o                         
   4   5   3          0.23          0.72         7.00 o                         
   5   5   3       2912.28       2804.51        46.71 o                         
   6   5   3       4174.82       4179.02        65.09 o                         
   7   5   3         30.06         42.45        13.17 o                         
   8   5   3         36.92        -16.92        31.87 o                         
   9   5   3       2724.72       2697.37       125.62 o                         
  10   5   3        592.12        571.12        60.70 o                         
  11   5   3       1754.50       1722.57       187.87 o                         
  12   5   3          9.55        -51.00        67.50 o                         
 -11   6   3          4.47         14.23        44.79 o                         
 -10   6   3       1023.18       1114.20        81.67 o                         
  -9   6   3       1878.97       1824.95       119.62 o                         
  -8   6   3       4213.18       4152.89       106.52 o                         
  -7   6   3       6863.47       6939.38       295.89 o                         
  -6   6   3       6464.36       6133.08       117.95 o                         
  -5   6   3       2549.57       2400.50        39.64 o                         
  -4   6   3        386.57        300.33        13.50 o                         
  -3   6   3       1258.18       1130.94        29.70 o                         
  -2   6   3       5861.72       5774.46        75.51 o                         
  -1   6   3         13.26         10.37         5.82 o                         
   0   6   3       3217.76       3088.56        44.50 o                         
   1   6   3       9689.86       9483.89       117.15 o                         
   2   6   3      14928.48      14931.02       199.97 o                         
   3   6   3      30285.27      31014.74       364.99 o                         
   4   6   3      10447.43      10415.37       132.13 o                         
   5   6   3       9569.71       9433.51       123.24 o                         
   6   6   3        893.73        904.40        28.64 o                         
   7   6   3       2020.99       2022.89        48.29 o                         
   8   6   3        221.46        204.13        37.36 o                         
   9   6   3        243.69        253.04        44.46 o                         
  10   6   3       1922.16       1813.15        95.16 o                         
  11   6   3        636.97        687.11        70.53 o                         
  12   6   3       1313.59       1356.70       178.49 o                         
 -11   7   3        158.22        101.71        51.70 o                         
 -10   7   3        540.33        489.44        60.17 o                         
  -9   7   3          7.90         36.44        36.05 o                         
  -8   7   3        238.55        314.78        32.48 o                         
  -7   7   3       1899.66       1813.70        58.36 o                         
  -6   7   3        243.37        237.46        39.53 o                         
  -5   7   3         14.58         15.00         8.25 o                         
  -4   7   3         26.26          8.74         7.39 o                         
  -3   7   3          5.05          7.90         6.83 o                         
  -2   7   3        158.62        169.61        10.33 o                         
  -1   7   3        867.77       1019.22        46.43 o                         
   0   7   3        176.94        207.29         9.81 o                         
   1   7   3         49.42         71.63         9.49 o                         
   2   7   3       1174.05       1096.18        27.01 o                         
   3   7   3        152.22        192.70        10.73 o                         
   4   7   3         37.90         48.78         8.86 o                         
   5   7   3        481.03        559.43        33.22 o                         
   6   7   3        276.13        243.00        19.29 o                         
   7   7   3          1.47        -12.95        12.95 o                         
   8   7   3        410.34        441.42        47.41 o                         
   9   7   3        589.42        495.97        73.12 o                         
  10   7   3          1.23        -14.44        79.50 o                         
  11   7   3        134.50        105.02        76.87 o                         
 -11   8   3        101.02        119.24        51.12 o                         
 -10   8   3       3125.37       3006.52       119.44 o                         
  -9   8   3       1628.54       1568.63        84.73 o                         
  -8   8   3       3907.00       3885.55       133.49 o                         
  -7   8   3       2088.24       2074.24        74.81 o                         
  -6   8   3       7829.06       7746.36       142.99 o                         
  -5   8   3       5021.76       4887.46        70.70 o                         
  -4   8   3       6523.92       6384.97        86.57 o                         
  -3   8   3        167.16        299.02        16.00 o                         
  -2   8   3       2989.06       3002.66        45.79 o                         
  -1   8   3        182.99        211.91        11.55 o                         
   0   8   3       1336.99       1189.42        22.12 o                         
   1   8   3      13438.65      13592.11       187.54 o                         
   2   8   3        995.33        912.32        39.73 o                         
   3   8   3       4554.95       4193.57        69.92 o                         
   4   8   3       5316.69       5427.54        75.72 o                         
   5   8   3       6174.02       5933.31        96.24 o                         
   6   8   3        596.17        569.50        27.39 o                         
   7   8   3        669.07        664.73        31.64 o                         
   8   8   3         78.89         81.67        37.87 o                         
   9   8   3         19.05        -26.67        35.52 o                         
  10   8   3        482.40        495.49        73.87 o                         
  11   8   3        494.33        564.22        68.13 o                         
 -11   9   3        149.09        213.52        55.93 o                         
 -10   9   3        159.23        298.65        54.08 o                         
  -9   9   3         69.67         32.59        37.11 o                         
  -8   9   3       1705.37       1746.65        81.62 o                         
  -7   9   3        204.04        252.72        31.38 o                         
  -6   9   3        321.70        287.67        25.70 o                         
  -5   9   3         48.23         64.42        10.88 o                         
  -4   9   3       4202.88       4415.17        65.04 o                         
  -3   9   3        976.15        969.27        23.80 o                         
  -2   9   3         16.37         11.51         7.50 o                         
  -1   9   3        952.92        944.71        22.20 o                         
   0   9   3         52.25         36.59         7.11 o                         
   1   9   3       3630.20       3725.07        80.32 o                         
   2   9   3        530.76        649.73        23.23 o                         
   3   9   3        723.84        772.41        25.99 o                         
   4   9   3       1003.54       1083.01        31.61 o                         
   5   9   3        745.71        773.78        29.49 o                         
   6   9   3        767.48        734.44        31.11 o                         
   7   9   3        149.98        174.55        20.67 o                         
   8   9   3        910.15        852.05        65.95 o                         
   9   9   3       1061.83       1075.38        77.58 o                         
  10   9   3         10.10         -9.97        42.37 o                         
  11   9   3        634.20        674.34        73.13 o                         
 -11  10   3          2.73        -15.15        51.00 o                         
 -10  10   3        807.70        746.18        70.25 o                         
  -9  10   3       1836.90       1649.02       116.25 o                         
  -8  10   3        888.48        917.02        64.43 o                         
  -7  10   3        337.68        313.03        39.23 o                         
  -6  10   3       2652.10       2588.80        66.80 o                         
  -5  10   3       2970.43       2827.74        61.08 o                         
  -4  10   3       1804.80       1834.49        35.82 o                         
  -3  10   3        579.04        552.36        19.82 o                         
  -2  10   3         69.43        107.92        10.68 o                         
  -1  10   3        618.48        634.40        19.41 o                         
   0  10   3       5128.26       5236.81        72.78 o                         
   1  10   3       1002.97        873.18        19.50 o                         
   2  10   3       5286.83       5446.06        86.98 o                         
   3  10   3       1185.33       1071.36        31.37 o                         
   4  10   3       8862.66       8952.04       135.17 o                         
   5  10   3       4924.52       4841.07       114.52 o                         
   6  10   3       1412.00       1380.38        41.34 o                         
   7  10   3        460.40        483.36        28.90 o                         
   8  10   3        116.72        100.09        36.25 o                         
   9  10   3         10.82         52.35        63.75 o                         
  10  10   3          9.54         57.06        44.46 o                         
  11  10   3       1032.78       1099.30        85.37 o                         
 -10  11   3        248.75        202.44        69.00 o                         
  -9  11   3        967.34       1013.48       111.37 o                         
  -8  11   3         70.48         99.57        54.00 o                         
  -7  11   3         17.10         33.65        31.12 o                         
  -6  11   3        922.56       1021.45        63.37 o                         
  -5  11   3         68.89         85.35        12.37 o                         
  -4  11   3       2286.67       2418.02        43.81 o                         
  -3  11   3       3206.46       3307.02        53.30 o                         
  -2  11   3       5567.87       5536.53        78.18 o                         
  -1  11   3        224.69        165.33        11.58 o                         
   0  11   3        203.75        148.70        10.57 o                         
   1  11   3       4877.01       5021.56        65.41 o                         
   2  11   3       1038.63        937.60        29.19 o                         
   3  11   3         42.27         29.88        13.89 o                         
   4  11   3         84.37         69.14        17.25 o                         
   5  11   3         21.11          8.32        13.43 o                         
   6  11   3        787.51        799.69        34.54 o                         
   7  11   3         54.86         54.12        23.67 o                         
   8  11   3       2139.44       2186.22       122.62 o                         
   9  11   3        455.10        564.56        99.75 o                         
  10  11   3        769.46        753.97        72.65 o                         
  11  11   3        897.10        829.47       111.00 o                         
 -10  12   3          7.57        -41.35        41.35 o                         
  -9  12   3         54.53         61.93        43.63 o                         
  -8  12   3        337.21        337.59        87.37 o                         
  -7  12   3        985.46       1079.81        66.26 o                         
  -6  12   3       1434.23       1407.31        66.81 o                         
  -5  12   3       1237.93       1233.30        36.87 o                         
  -4  12   3        171.39        142.23        13.85 o                         
  -3  12   3       2479.49       2577.94        45.77 o                         
  -2  12   3        311.02        384.64        18.10 o                         
  -1  12   3       3180.21       3398.70        50.20 o                         
   0  12   3        875.13        806.90        22.64 o                         
   1  12   3       1325.54       1175.58        26.55 o                         
   2  12   3        578.58        547.57        24.90 o                         
   3  12   3       6958.27       6871.11       109.45 o                         
   4  12   3       3973.86       3858.09        72.19 o                         
   5  12   3        494.93        527.87        29.55 o                         
   6  12   3       5821.74       5986.61       136.07 o                         
   7  12   3       1506.97       1405.47        46.44 o                         
   8  12   3        392.89        426.26        51.01 o                         
   9  12   3         40.22         41.94        41.88 o                         
  10  12   3        400.49        546.34        72.37 o                         
 -10  13   3        918.07        955.62        78.35 o                         
  -9  13   3       1441.55       1513.21        89.62 o                         
  -8  13   3        171.47        209.64        73.50 o                         
  -7  13   3        146.90        100.95        34.42 o                         
  -6  13   3         54.70         -5.68        27.03 o                         
  -5  13   3        409.58        403.00        24.79 o                         
  -4  13   3       2318.03       2262.57        44.32 o                         
  -3  13   3       8217.69       8440.03       114.30 o                         
  -2  13   3      12699.10      13214.81       177.70 o                         
  -1  13   3       7011.44       6703.12        86.04 o                         
   0  13   3       6459.93       6207.77        80.43 o                         
   1  13   3       6086.43       6024.49        84.51 o                         
   2  13   3       2190.28       2248.11        49.84 o                         
   3  13   3          9.35          1.96        12.44 o                         
   4  13   3         29.45         39.76        14.87 o                         
   5  13   3        602.56        576.43        30.93 o                         
   6  13   3        219.81        219.04        23.04 o                         
   7  13   3       1625.10       1654.91        89.63 o                         
   8  13   3       2726.21       2874.48       146.24 o                         
   9  13   3       2434.05       2746.27       314.61 o                         
  10  13   3       2403.07       2734.64       157.12 o                         
 -10  14   3        138.60        139.66        53.67 o                         
  -9  14   3          3.73         82.89        44.70 o                         
  -8  14   3         63.25         74.07        69.75 o                         
  -7  14   3        480.39        475.12        50.37 o                         
  -6  14   3        571.00        605.34        50.10 o                         
  -5  14   3       1595.23       1541.73        44.06 o                         
  -4  14   3        178.70        175.16        19.00 o                         
  -3  14   3        597.18        626.51        24.28 o                         
  -2  14   3        145.52        150.43        14.30 o                         
  -1  14   3       1613.57       1604.46        35.72 o                         
   0  14   3        784.61        764.85        23.01 o                         
   1  14   3        298.42        310.46        19.60 o                         
   2  14   3        117.89        128.35        16.97 o                         
   3  14   3        139.56        160.48        18.40 o                         
   4  14   3        800.67        848.24        34.72 o                         
   5  14   3        179.18        235.96        22.86 o                         
   6  14   3          7.01          3.14        17.44 o                         
   7  14   3          2.46          5.35        18.91 o                         
   8  14   3         22.61         -2.72        36.00 o                         
   9  14   3        468.30        574.55        64.67 o                         
  10  14   3        276.02        237.71        58.31 o                         
 -10  15   3       1131.02       1273.90        97.51 o                         
  -9  15   3        502.41        561.96        65.20 o                         
  -8  15   3        488.04        467.94        92.25 o                         
  -7  15   3         97.35        129.19        58.87 o                         
  -6  15   3         10.83         40.47        59.25 o                         
  -5  15   3       1117.61       1108.20        43.52 o                         
  -4  15   3       1944.49       1884.69        48.88 o                         
  -3  15   3       3295.62       3301.60        86.92 o                         
  -2  15   3       2008.64       1836.21        40.00 o                         
  -1  15   3       7350.93       7223.93       102.17 o                         
   0  15   3       6683.60       6489.90        85.41 o                         
   1  15   3       7106.08       6659.69        98.49 o                         
   2  15   3        857.88        863.21        30.63 o                         
   3  15   3        132.49        163.22        19.52 o                         
   4  15   3        141.79        126.20        19.58 o                         
   5  15   3         35.50         34.54        18.40 o                         
   6  15   3        635.25        665.68        36.44 o                         
   7  15   3       3878.20       3830.41       137.04 o                         
   8  15   3       4192.02       4003.46       135.20 o                         
   9  15   3       2849.83       2614.64       116.38 o                         
  10  15   3        917.09       1064.71        99.88 o                         
  -9  16   3          1.90         25.53        45.52 o                         
  -8  16   3        117.11        148.51        63.37 o                         
  -7  16   3        266.67        353.40        60.75 o                         
  -6  16   3        543.99        558.33        51.37 o                         
  -5  16   3        296.67        342.14        26.56 o                         
  -4  16   3         39.07         31.21        17.11 o                         
  -3  16   3         56.60         69.64        17.64 o                         
  -2  16   3          4.34         -2.24        11.07 o                         
  -1  16   3        220.50        252.96        17.22 o                         
   0  16   3       1847.92       1762.90        42.15 o                         
   1  16   3        987.48       1063.03        48.48 o                         
   2  16   3        491.27        489.11        25.30 o                         
   3  16   3       1664.67       1583.00        46.30 o                         
   4  16   3         53.04         32.54        17.87 o                         
   5  16   3        219.22        270.41        26.22 o                         
   6  16   3        288.04        254.59        26.81 o                         
   7  16   3        381.06        397.17        32.91 o                         
   8  16   3        134.56         87.31        43.86 o                         
   9  16   3          9.53         66.66        47.51 o                         
  -9  17   3        849.73        719.33        70.78 o                         
  -8  17   3         94.24        118.65        44.79 o                         
  -7  17   3        277.06        309.96        49.58 o                         
  -6  17   3        638.45        585.89        53.90 o                         
  -5  17   3       1799.35       1731.55        52.13 o                         
  -4  17   3       2141.47       1972.84        53.46 o                         
  -3  17   3       4489.15       4153.17       116.26 o                         
  -2  17   3       4060.98       3859.27        68.40 o                         
  -1  17   3       6767.95       6665.54        90.21 o                         
   0  17   3       4879.75       4922.24        80.83 o                         
   1  17   3       1363.73       1327.54        42.98 o                         
   2  17   3        483.79        487.15        26.91 o                         
   3  17   3         14.60         23.58        16.95 o                         
   4  17   3       1013.88       1054.99        42.44 o                         
   5  17   3        751.99        748.84        40.38 o                         
   6  17   3       1945.95       1875.12        57.94 o                         
   7  17   3        883.15        932.41        46.38 o                         
   8  17   3       1365.75       1564.83       185.99 o                         
   9  17   3        975.15       1177.43        91.47 o                         
  -9  18   3         15.80         26.81        56.62 o                         
  -8  18   3        753.17        737.49        70.97 o                         
  -7  18   3        812.21        930.20       158.24 o                         
  -6  18   3        323.46        361.97        48.47 o                         
  -5  18   3       1933.81       1878.13        55.06 o                         
  -4  18   3       1167.19       1019.95        42.39 o                         
  -3  18   3        427.60        410.95        28.34 o                         
  -2  18   3        174.44        173.52        19.41 o                         
  -1  18   3       2388.98       2463.58        83.33 o                         
   0  18   3        267.82        296.28        22.41 o                         
   1  18   3        717.92        713.17        31.60 o                         
   2  18   3       1926.30       1928.66        53.59 o                         
   3  18   3       2037.50       1937.14        54.59 o                         
   4  18   3        300.15        303.87        29.01 o                         
   5  18   3       2436.87       2186.53        61.59 o                         
   6  18   3        176.17        189.12        27.91 o                         
   7  18   3       1445.59       1419.48        72.31 o                         
   8  18   3         10.83         43.09        45.06 o                         
   9  18   3        807.52        802.18        76.99 o                         
  -9  19   3         47.56          6.75        68.25 o                         
  -8  19   3        271.39        254.81        56.16 o                         
  -7  19   3         96.68         71.87        57.75 o                         
  -6  19   3        510.49        456.89        67.12 o                         
  -5  19   3        171.66        188.65        25.68 o                         
  -4  19   3       1528.96       1675.54        91.15 o                         
  -3  19   3        883.65        893.62        40.93 o                         
  -2  19   3        222.06        237.06        26.03 o                         
  -1  19   3        359.72        427.27        31.04 o                         
   0  19   3       5828.18       5675.21        92.75 o                         
   1  19   3        984.60        934.04        45.27 o                         
   2  19   3       2420.81       2415.10        55.85 o                         
   3  19   3        685.09        642.89        45.51 o                         
   4  19   3         21.01          5.59        20.03 o                         
   5  19   3        636.86        626.27        38.20 o                         
   6  19   3        873.39        824.56        45.42 o                         
   7  19   3       1763.80       1741.22        61.65 o                         
   8  19   3        237.99        352.51        99.37 o                         
   9  19   3       1448.40       1505.94       156.74 o                         
  -8  20   3       1389.33       1390.93        98.00 o                         
  -7  20   3        990.08       1327.89       100.50 o                         
  -6  20   3        665.33        719.27        63.86 o                         
  -5  20   3       1593.38       1730.37        56.93 o                         
  -4  20   3       4665.09       4813.19       127.38 o                         
  -3  20   3        806.22        788.19        36.39 o                         
  -2  20   3        192.60        182.37        25.89 o                         
  -1  20   3       1680.61       1742.96        55.39 o                         
   0  20   3       3113.77       3128.07       123.94 o                         
   1  20   3       1617.33       1639.35        47.10 o                         
   2  20   3       2695.44       2641.12        60.04 o                         
   3  20   3       4624.48       4327.74        81.02 o                         
   4  20   3       3829.90       3711.65        83.62 o                         
   5  20   3       2089.73       1917.57        91.66 o                         
   6  20   3       1289.61       1329.57        57.91 o                         
   7  20   3        255.97        213.20        33.60 o                         
   8  20   3        284.22        239.54        58.05 o                         
  -8  21   3         40.10         20.00        47.36 o                         
  -7  21   3         27.92        -33.71        41.79 o                         
  -6  21   3          0.14         51.11        40.58 o                         
  -5  21   3        126.25        112.37        26.28 o                         
  -4  21   3        621.01        642.99        38.37 o                         
  -3  21   3        176.33        145.31        28.58 o                         
  -2  21   3        150.37        153.45        26.46 o                         
  -1  21   3        186.34        176.65        26.97 o                         
   0  21   3       1408.47       1371.46        68.09 o                         
   1  21   3       1354.89       1297.39        55.75 o                         
   2  21   3        253.11        248.51        30.70 o                         
   3  21   3        371.20        391.48        29.89 o                         
   4  21   3         91.20         97.78        23.16 o                         
   5  21   3        228.58        198.27        30.03 o                         
   6  21   3        261.63        298.58        34.31 o                         
   7  21   3         37.47         19.32        28.78 o                         
   8  21   3         12.93         27.87        78.75 o                         
  -8  22   3        685.68        684.72       103.50 o                         
  -7  22   3        564.86        579.31        66.29 o                         
  -6  22   3       2166.86       2279.33       105.44 o                         
  -5  22   3       1994.25       2051.51        65.78 o                         
  -4  22   3       2091.22       2144.53        84.87 o                         
  -3  22   3       1888.50       1621.41        59.99 o                         
  -2  22   3        206.57        201.72        29.12 o                         
  -1  22   3          1.55        -16.33        22.08 o                         
   0  22   3        346.25        362.72        32.61 o                         
   1  22   3        899.21        900.15        46.49 o                         
   2  22   3        866.13        899.72        43.17 o                         
   3  22   3       1477.13       1564.68       160.72 o                         
   4  22   3       3398.08       3153.60        72.69 o                         
   5  22   3       1753.60       2029.74        66.90 o                         
   6  22   3       2248.97       2171.17        88.66 o                         
   7  22   3        964.28       1036.75        93.97 o                         
  -7  23   3          1.46         21.65       115.50 o                         
  -6  23   3         17.40        -25.37        42.35 o                         
  -5  23   3         11.76         24.30        31.21 o                         
  -4  23   3         41.58          4.87        29.55 o                         
  -3  23   3         19.74         28.02        30.45 o                         
  -2  23   3        310.07        309.43        34.16 o                         
  -1  23   3        213.59        184.78        30.42 o                         
   0  23   3        268.01        303.96        32.65 o                         
   1  23   3        153.30        165.43        29.23 o                         
   2  23   3        626.22        660.38        42.91 o                         
   3  23   3        140.32         98.98        26.32 o                         
   4  23   3         13.72         11.53        22.79 o                         
   5  23   3         67.32         47.49        27.56 o                         
   6  23   3         28.56         40.14        29.00 o                         
   7  23   3         99.97        190.71        70.12 o                         
  -7  24   3       2608.45       3168.62       182.24 o                         
  -6  24   3       2090.58       2024.17       164.24 o                         
  -5  24   3        885.78       1004.92        80.21 o                         
  -4  24   3        613.96        611.34        52.64 o                         
  -3  24   3       1123.95       1100.64        55.18 o                         
  -2  24   3        135.04         96.01        29.04 o                         
  -1  24   3         14.21         -6.67        25.47 o                         
   0  24   3       1465.13       1477.99        61.43 o                         
   1  24   3       1029.69       1123.20        62.35 o                         
   2  24   3       1968.82       2134.73       122.09 o                         
   3  24   3       1906.87       2042.70        69.73 o                         
   4  24   3       1691.17       1706.88        65.04 o                         
   5  24   3        419.60        433.01        44.18 o                         
   6  24   3        213.39        183.00        35.31 o                         
   7  24   3       1284.66       1736.93       182.99 o                         
  -5  25   3         40.94         36.65        32.75 o                         
  -4  25   3        323.89        228.87        37.03 o                         
  -3  25   3        199.00        186.45        34.45 o                         
  -2  25   3         97.81         92.52        37.67 o                         
  -1  25   3        128.98        184.90        32.76 o                         
   0  25   3        887.75        937.34        51.39 o                         
   1  25   3       1107.06       1195.36       102.16 o                         
   2  25   3        146.54        186.90        40.92 o                         
   3  25   3        672.39        659.73        45.68 o                         
   4  25   3         63.08         79.75        46.15 o                         
   5  25   3        147.71        218.03        33.24 o                         
   6  25   3        166.52        151.49        34.86 o                         
  -5  26   3       1543.15       1559.73        71.04 o                         
  -4  26   3        712.13        759.16        49.93 o                         
  -3  26   3        464.25        538.49        44.60 o                         
  -2  26   3        131.39        160.68        60.08 o                         
  -1  26   3         80.89         62.10        53.69 o                         
   0  26   3        333.87        358.35        39.12 o                         
   1  26   3       1070.10       1249.35        61.30 o                         
   2  26   3        790.87        778.63        49.68 o                         
   3  26   3       1247.09       1269.63        81.29 o                         
   4  26   3        556.87        605.68        47.44 o                         
   5  26   3        358.84        353.11        41.99 o                         
   6  26   3       1801.61       2067.47        92.67 o                         
  -5  27   3        185.72         98.44        46.40 o                         
  -4  27   3        481.67        558.46        47.29 o                         
  -3  27   3        829.57        832.67        52.71 o                         
  -2  27   3        819.88        933.77        54.55 o                         
  -1  27   3        867.85        971.16        54.83 o                         
   0  27   3        847.43        857.60        76.75 o                         
   1  27   3       2473.55       2513.01        80.78 o                         
   2  27   3        216.59        228.11        37.64 o                         
   3  27   3         23.57        -14.64        30.30 o                         
   4  27   3         46.07         49.54        33.85 o                         
  -4  28   3        634.01        695.93        68.94 o                         
  -3  28   3        345.08        390.39        58.75 o                         
  -2  28   3         13.76         33.79        32.60 o                         
  -1  28   3          0.60        -34.42        34.42 o                         
   0  28   3         59.44         60.19        33.26 o                         
   1  28   3         98.24         97.73        34.88 o                         
   2  28   3        403.83        406.53        43.42 o                         
   3  28   3       1117.78       1403.22       142.53 o                         
 -12   0   4        721.09        873.72       112.50 o                         
 -11   0   4         89.95         30.83        43.48 o                         
 -10   0   4        327.76        287.79        48.71 o                         
  -9   0   4         18.03         50.09        43.12 o                         
  -8   0   4       2210.60       2336.73        85.63 o                         
  -7   0   4       7267.82       6967.43       210.74 o                         
  -6   0   4       5010.56       4893.39       156.37 o                         
  -5   0   4       5447.27       5272.54       123.00 o                         
  -4   0   4       6170.61       5803.13       128.03 o                         
  -3   0   4      20695.17      21760.44       331.41 o                         
  -2   0   4      29873.36      30750.63       562.91 o                         
  -1   0   4      34556.17      36463.08       544.24 o                         
   0   0   4       1879.56       2101.13       261.36 o                         
   1   0   4        396.13        354.91        12.70 o                         
   2   0   4       8083.22       8419.75       135.16 o                         
   3   0   4       3033.81       2805.33        54.94 o                         
   4   0   4       3771.60       3646.65        70.68 o                         
   5   0   4       3340.41       3485.16        71.29 o                         
   6   0   4       3213.61       3268.14        71.10 o                         
   7   0   4      11021.99      11371.67       194.38 o                         
   8   0   4         68.21         66.51        28.87 o                         
   9   0   4        110.45        137.04        35.48 o                         
  10   0   4         81.45         57.00        57.75 o                         
 -12   1   4         12.36        -38.79        53.00 o                         
 -11   1   4         36.85         33.21        36.17 o                         
 -10   1   4        719.64        642.14        43.16 o                         
  -9   1   4        114.80        104.02        25.39 o                         
  -8   1   4         12.37        -13.93        18.30 o                         
  -7   1   4         27.42         39.05        16.40 o                         
  -6   1   4        465.11        477.13        25.91 o                         
  -5   1   4         34.99         36.59        11.89 o                         
  -4   1   4       1764.38       1933.36        55.67 o                         
  -3   1   4        167.63        209.44         9.31 o                         
  -2   1   4       5615.55       5932.15        93.97 o                         
  -1   1   4       5341.65       5408.56        68.58 o                         
   0   1   4        377.68        359.38        13.45 o                         
   1   1   4       3372.36       3291.34        49.97 o                         
   2   1   4        219.91        194.70         9.06 o                         
   3   1   4        157.10        138.52         9.03 o                         
   4   1   4       2690.77       3114.72        44.38 o                         
   5   1   4        371.17        401.14        17.08 o                         
   6   1   4        601.00        611.02        28.84 o                         
   7   1   4        628.33        679.12        24.81 o                         
   8   1   4        145.49        134.11        22.30 o                         
   9   1   4         15.87          2.32        20.59 o                         
  10   1   4         10.97        -32.22        32.22 o                         
  11   1   4          9.85         21.75        64.50 o                         
 -12   2   4        357.47        434.23        93.00 o                         
 -11   2   4        258.51        315.84        44.99 o                         
 -10   2   4        333.63        298.40        40.12 o                         
  -9   2   4         27.09         35.48        45.55 o                         
  -8   2   4        235.38        260.42        35.45 o                         
  -7   2   4        432.46        400.94        27.01 o                         
  -6   2   4       4592.37       4625.96       119.88 o                         
  -5   2   4       4134.96       4083.98        71.79 o                         
  -4   2   4      23367.20      24148.71       324.45 o                         
  -3   2   4      29341.11      31025.26       331.12 o                         
  -2   2   4       3041.19       2948.52        41.58 o                         
  -1   2   4       1442.33       1632.55        26.53 o                         
   0   2   4       1015.54       1029.15        17.78 o                         
   1   2   4         20.33         12.11         4.93 o                         
   2   2   4        249.63        327.20        12.39 o                         
   3   2   4       5393.08       5305.43        71.58 o                         
   4   2   4       4969.94       4924.53        63.31 o                         
   5   2   4       4257.45       4271.49        58.75 o                         
   6   2   4       5936.98       6271.17        93.17 o                         
   7   2   4       6371.26       6274.58        84.73 o                         
   8   2   4       1248.89       1177.77        51.25 o                         
   9   2   4        207.70        272.78        46.12 o                         
  10   2   4        206.08        235.05        45.28 o                         
  11   2   4          9.36         15.75        64.50 o                         
 -12   3   4        317.46        179.99        81.75 o                         
 -11   3   4       1891.13       1988.31       161.54 o                         
 -10   3   4        626.78        665.74        80.91 o                         
  -9   3   4       2003.72       1964.12        70.71 o                         
  -8   3   4        703.76        719.41        84.28 o                         
  -7   3   4         47.55         37.26        19.88 o                         
  -6   3   4        904.37        880.29        64.39 o                         
  -5   3   4        228.22        234.63        20.40 o                         
  -4   3   4       1399.93       1482.31        31.76 o                         
  -3   3   4       4197.36       4422.43        63.51 o                         
  -2   3   4      11730.71      12246.98       242.76 o                         
  -1   3   4         82.02         86.15         6.66 o                         
   0   3   4        370.37        311.65         9.56 o                         
   1   3   4      16074.96      16418.94       195.43 o                         
   2   3   4       8659.19       8526.59       117.50 o                         
   3   3   4       1469.15       1450.79        30.41 o                         
   4   3   4       4158.34       4580.35        65.72 o                         
   5   3   4         43.53         76.24        11.04 o                         
   6   3   4        770.35        850.13        26.64 o                         
   7   3   4       1317.92       1285.50        34.48 o                         
   8   3   4        850.62        807.59        49.29 o                         
   9   3   4        132.19         79.42        34.73 o                         
  10   3   4         72.83        112.84        52.50 o                         
  11   3   4        724.05        796.43        72.32 o                         
 -11   4   4        458.69        518.49        63.53 o                         
 -10   4   4         29.71         69.03        32.29 o                         
  -9   4   4        457.81        505.52        71.23 o                         
  -8   4   4       2410.72       2243.02       104.33 o                         
  -7   4   4        306.18        337.77        32.28 o                         
  -6   4   4       1094.19        977.71        40.39 o                         
  -5   4   4       3360.82       3222.25        70.55 o                         
  -4   4   4       6246.98       6483.19        93.74 o                         
  -3   4   4        752.03        699.45        17.04 o                         
  -2   4   4        557.20        495.50        14.23 o                         
  -1   4   4       7419.39       7534.32        94.41 o                         
   0   4   4       1775.11       1836.10        26.48 o                         
   1   4   4         44.65         55.39         6.51 o                         
   2   4   4        446.84        457.18        15.88 o                         
   3   4   4       1997.98       2074.67        35.15 o                         
   4   4   4       3134.42       3113.41        49.12 o                         
   5   4   4       6876.37       6945.05        95.20 o                         
   6   4   4       4199.96       4324.89        67.57 o                         
   7   4   4         54.46         78.24        14.07 o                         
   8   4   4        674.06        663.52        51.90 o                         
   9   4   4        647.49        707.24        80.62 o                         
  10   4   4       1234.73       1288.88        83.26 o                         
  11   4   4        150.98        117.54        51.75 o                         
 -11   5   4        990.98       1065.82       121.87 o                         
 -10   5   4       2044.05       2107.14       178.87 o                         
  -9   5   4       2545.34       2644.87        81.97 o                         
  -8   5   4       4028.90       4147.05        99.16 o                         
  -7   5   4       1287.27       1277.85        48.87 o                         
  -6   5   4       2039.60       2077.96        57.65 o                         
  -5   5   4        938.10        894.66        30.85 o                         
  -4   5   4        812.32        810.31        19.48 o                         
  -3   5   4       4362.92       4530.04        62.30 o                         
  -2   5   4       4592.27       4369.69        59.55 o                         
  -1   5   4       1040.68        906.07        19.18 o                         
   0   5   4       2268.53       2025.36        29.31 o                         
   1   5   4      10594.66      10697.86       131.54 o                         
   2   5   4      35793.59      37192.27       434.50 o                         
   3   5   4       8707.46       8907.47       113.65 o                         
   4   5   4       4780.98       4836.51        69.25 o                         
   5   5   4          6.18          8.31         9.06 o                         
   6   5   4       1830.26       1791.81        43.51 o                         
   7   5   4       1254.99       1192.55        41.92 o                         
   8   5   4        507.53        630.32       117.00 o                         
   9   5   4        429.93        478.40        88.50 o                         
  10   5   4       1754.16       1837.96        95.38 o                         
  11   5   4       3024.74       3168.01       129.11 o                         
  12   5   4       1411.24       1388.19       147.74 o                         
 -11   6   4         73.24         92.04        48.25 o                         
 -10   6   4         27.52         75.14        40.21 o                         
  -9   6   4         16.43         -5.12        25.79 o                         
  -8   6   4        769.18        805.24        47.72 o                         
  -7   6   4        486.29        412.48        51.08 o                         
  -6   6   4        137.18        116.93        19.79 o                         
  -5   6   4       2586.27       2529.31        48.08 o                         
  -4   6   4        163.64        135.94        10.31 o                         
  -3   6   4         11.65          9.52         6.87 o                         
  -2   6   4       2601.93       2731.74        41.65 o                         
  -1   6   4       2475.09       2687.81        40.67 o                         
   0   6   4       1949.32       2100.88        30.84 o                         
   1   6   4         17.27         22.73         6.35 o                         
   2   6   4        487.25        515.20        16.53 o                         
   3   6   4       1405.26       1603.13        29.85 o                         
   4   6   4         27.20         22.74         9.85 o                         
   5   6   4       2951.04       3044.30        59.64 o                         
   6   6   4       1082.91       1124.95        35.28 o                         
   7   6   4        546.50        559.85        28.98 o                         
   8   6   4        392.53        405.44        44.55 o                         
   9   6   4          1.78          3.32        34.05 o                         
  10   6   4        521.64        445.01        58.50 o                         
  11   6   4        215.84        231.61        54.62 o                         
 -11   7   4       1043.00       1009.21       102.75 o                         
 -10   7   4       3931.97       4116.53       261.74 o                         
  -9   7   4       4555.76       4682.20       149.62 o                         
  -8   7   4        303.82        341.00        56.86 o                         
  -7   7   4       1017.95       1053.30        47.82 o                         
  -6   7   4        111.37        107.39        21.53 o                         
  -5   7   4         10.99          8.05         8.53 o                         
  -4   7   4       3424.49       3644.16        54.79 o                         
  -3   7   4       1676.73       1520.89        29.10 o                         
  -2   7   4       3434.38       3016.46        64.56 o                         
  -1   7   4       3458.54       2914.64        46.15 o                         
   0   7   4      20992.54      21082.88       229.56 o                         
   1   7   4      14880.11      14971.31       181.91 o                         
   2   7   4       5402.56       5231.04        78.20 o                         
   3   7   4      10870.97      11620.51       145.50 o                         
   4   7   4        331.78        314.06        18.17 o                         
   5   7   4       1450.49       1470.63        38.39 o                         
   6   7   4       1101.16       1087.86        35.47 o                         
   7   7   4        546.03        515.84        28.25 o                         
   8   7   4        105.35         94.35        33.65 o                         
   9   7   4        997.22       1032.14        72.63 o                         
  10   7   4       3576.61       3465.32       239.99 o                         
  11   7   4       2356.13       2696.10       121.88 o                         
 -11   8   4          8.07         -1.12        45.61 o                         
 -10   8   4        515.88        503.11        59.57 o                         
  -9   8   4          1.28        -33.67        33.67 o                         
  -8   8   4         17.74         10.82        23.46 o                         
  -7   8   4        652.60        686.26        41.47 o                         
  -6   8   4        137.05        174.51        22.84 o                         
  -5   8   4        310.56        302.23        15.62 o                         
  -4   8   4        825.95        852.29        23.02 o                         
  -3   8   4          1.25         -0.21         7.30 o                         
  -2   8   4         92.20        130.86        10.38 o                         
  -1   8   4       1336.34       1461.50        30.88 o                         
   0   8   4       1084.74       1196.51        22.89 o                         
   1   8   4         81.32        119.88         8.65 o                         
   2   8   4        624.43        786.46        26.09 o                         
   3   8   4       1682.52       1857.06        33.02 o                         
   4   8   4       1855.09       1954.80        36.32 o                         
   5   8   4        464.05        492.39        25.31 o                         
   6   8   4         54.05         73.06        22.95 o                         
   7   8   4        176.98        150.45        25.65 o                         
   8   8   4        553.75        654.12        55.85 o                         
   9   8   4        592.28        570.64       112.87 o                         
  10   8   4         58.52         43.42        64.87 o                         
  11   8   4        409.17        327.40        59.64 o                         
 -11   9   4       1175.83       1156.50        88.30 o                         
 -10   9   4       4027.87       4199.51       225.74 o                         
  -9   9   4       5207.16       5170.25       173.24 o                         
  -8   9   4        902.47        952.25        66.54 o                         
  -7   9   4        955.79       1022.07        94.89 o                         
  -6   9   4       2780.32       3017.07        99.54 o                         
  -5   9   4        533.46        567.15        22.89 o                         
  -4   9   4        655.38        733.70        38.05 o                         
  -3   9   4       2256.05       2253.33        62.29 o                         
  -2   9   4       1198.67        917.20        22.93 o                         
  -1   9   4       2445.20       2124.55        36.71 o                         
   0   9   4       7618.14       7126.32        86.30 o                         
   1   9   4       8899.84       8901.03       104.83 o                         
   2   9   4       1466.20       1323.01        33.27 o                         
   3   9   4       6684.73       6758.38       155.23 o                         
   4   9   4       4712.97       4753.41        81.13 o                         
   5   9   4        190.21        204.73        18.67 o                         
   6   9   4         50.24         47.22        15.89 o                         
   7   9   4        473.33        446.28        31.07 o                         
   8   9   4       1247.93       1205.36        73.09 o                         
   9   9   4       3348.50       3314.91       126.00 o                         
  10   9   4       2032.78       2088.09       105.04 o                         
  11   9   4       1310.80       1450.36       213.74 o                         
 -11  10   4         79.19        103.64        75.37 o                         
 -10  10   4        532.42        503.56       103.12 o                         
  -9  10   4        313.43        274.86        91.50 o                         
  -8  10   4       1391.25       1316.49        75.25 o                         
  -7  10   4        545.70        607.97        50.35 o                         
  -6  10   4        151.86        114.81        22.47 o                         
  -5  10   4       2134.36       2092.37        40.65 o                         
  -4  10   4       4059.87       3981.64        63.89 o                         
  -3  10   4       1772.78       1859.62        35.93 o                         
  -2  10   4        944.37        946.71        25.67 o                         
  -1  10   4          7.15          4.23         7.94 o                         
   0  10   4        669.87        759.63        20.25 o                         
   1  10   4       2579.08       2671.14        40.28 o                         
   2  10   4        291.67        247.43        17.86 o                         
   3  10   4        572.64        493.62        30.42 o                         
   4  10   4        149.14        165.94        16.75 o                         
   5  10   4        573.52        588.93        28.44 o                         
   6  10   4        630.22        615.71        41.46 o                         
   7  10   4        881.52        904.85        38.77 o                         
   8  10   4         13.77        -14.48        35.62 o                         
   9  10   4        192.64        104.67        99.37 o                         
  10  10   4        236.38        155.01        72.75 o                         
  11  10   4          1.94        -38.80        49.03 o                         
 -10  11   4       1633.87       1716.49       100.16 o                         
  -9  11   4       1437.31       1452.46       155.24 o                         
  -8  11   4       2437.83       2474.53        99.42 o                         
  -7  11   4       1229.94       1251.42        85.12 o                         
  -6  11   4       3825.32       3808.37        89.66 o                         
  -5  11   4        712.68        715.50        28.05 o                         
  -4  11   4         41.42         50.92        11.31 o                         
  -3  11   4       3450.18       3569.90        57.53 o                         
  -2  11   4       4851.41       4850.53        70.89 o                         
  -1  11   4       8460.50       8498.58       102.88 o                         
   0  11   4       4551.48       4444.47        65.56 o                         
   1  11   4       3167.33       3198.63        53.55 o                         
   2  11   4       2350.48       2614.17        52.89 o                         
   3  11   4         62.34         58.88        13.48 o                         
   4  11   4        367.27        341.43        22.22 o                         
   5  11   4         38.18         31.49        20.13 o                         
   6  11   4       2324.14       2324.15        56.23 o                         
   7  11   4       1255.68       1324.61        84.76 o                         
   8  11   4       1106.88       1171.57        75.53 o                         
   9  11   4       1006.36        895.83       199.49 o                         
  10  11   4       1791.75       1769.19       103.31 o                         
  11  11   4       1370.89       1239.70       143.24 o                         
 -10  12   4        187.23        180.73        52.76 o                         
  -9  12   4         11.03         30.78        40.12 o                         
  -8  12   4        367.93        363.86        48.78 o                         
  -7  12   4        264.78        318.36        43.22 o                         
  -6  12   4       3334.03       3269.83       102.06 o                         
  -5  12   4       7900.84       7788.06       108.82 o                         
  -4  12   4       4055.07       3929.83        63.36 o                         
  -3  12   4       2524.47       2587.54        54.58 o                         
  -2  12   4       1972.53       1953.56        38.39 o                         
  -1  12   4         24.82         25.86         8.88 o                         
   0  12   4          9.83          0.00         7.91 o                         
   1  12   4        587.80        569.06        19.32 o                         
   2  12   4        780.60        721.14        28.41 o                         
   3  12   4       5039.90       5068.69        87.32 o                         
   4  12   4       2091.43       2116.52        50.31 o                         
   5  12   4      10412.20      10082.98       155.44 o                         
   6  12   4       3438.75       3339.50        70.65 o                         
   7  12   4       2706.79       2673.35        64.63 o                         
   8  12   4       1196.90       1106.77        75.16 o                         
   9  12   4        433.69        402.79        55.67 o                         
  10  12   4         80.43         46.87        48.50 o                         
 -10  13   4        190.47        211.67        59.25 o                         
  -9  13   4        127.13        117.39        69.75 o                         
  -8  13   4        209.04        154.04        42.16 o                         
  -7  13   4        683.16        763.70        60.37 o                         
  -6  13   4        495.26        397.23        41.32 o                         
  -5  13   4       1737.63       1688.16        44.73 o                         
  -4  13   4        146.42        146.17        15.31 o                         
  -3  13   4       2394.25       2445.76        46.11 o                         
  -2  13   4       5191.42       5172.56        76.95 o                         
  -1  13   4         86.83        100.97        11.74 o                         
   0  13   4         82.41        109.85        11.33 o                         
   1  13   4        177.32        166.44        15.40 o                         
   2  13   4        912.18        908.46        32.91 o                         
   3  13   4        454.01        421.05        26.30 o                         
   4  13   4        624.01        583.98        30.05 o                         
   5  13   4       2955.39       2967.29        71.55 o                         
   6  13   4         58.22         77.43        19.57 o                         
   7  13   4        762.72        743.66        39.52 o                         
   8  13   4       1339.51       1147.61        78.46 o                         
   9  13   4         90.17         91.51        75.75 o                         
  10  13   4        826.35        818.73       100.87 o                         
 -10  14   4        199.42        258.15        91.50 o                         
  -9  14   4        299.95        366.13        56.99 o                         
  -8  14   4        103.92        149.45        41.85 o                         
  -7  14   4       2226.57       2038.03       108.75 o                         
  -6  14   4       4358.77       4439.42       127.72 o                         
  -5  14   4       8337.75       8161.02       130.19 o                         
  -4  14   4       6982.06       6804.47       111.28 o                         
  -3  14   4       5465.10       5553.48        83.32 o                         
  -2  14   4       2594.66       2667.33        49.04 o                         
  -1  14   4        144.13        173.26        14.12 o                         
   0  14   4        145.90        147.88        13.07 o                         
   1  14   4        145.01        192.84        16.78 o                         
   2  14   4       3549.12       3397.27        60.44 o                         
   3  14   4       4067.23       4059.60        76.95 o                         
   4  14   4      16783.42      16308.91       235.44 o                         
   5  14   4       4067.08       4031.87        80.07 o                         
   6  14   4       1359.05       1325.47        46.67 o                         
   7  14   4       1099.29       1092.24        71.31 o                         
   8  14   4       1012.18       1077.85       112.87 o                         
   9  14   4        953.65       1001.43        78.21 o                         
  10  14   4        156.79        210.33        56.39 o                         
 -10  15   4         20.41         87.00        81.75 o                         
  -9  15   4          0.02         -7.77        41.62 o                         
  -8  15   4          7.76         32.58        38.42 o                         
  -7  15   4        800.90        727.01        99.00 o                         
  -6  15   4          1.13         54.14        30.54 o                         
  -5  15   4        313.92        308.89        24.86 o                         
  -4  15   4         31.97         55.31        16.61 o                         
  -3  15   4         42.65         40.69        13.61 o                         
  -2  15   4        172.51        210.25        17.08 o                         
  -1  15   4         60.13         41.17        11.30 o                         
   0  15   4         13.88         31.20        12.82 o                         
   1  15   4         39.81         46.04        13.91 o                         
   2  15   4         74.75        105.96        15.94 o                         
   3  15   4       1879.25       1798.69        48.27 o                         
   4  15   4         65.15         60.49        18.56 o                         
   5  15   4       1406.90       1363.20        46.81 o                         
   6  15   4        463.49        465.07        32.02 o                         
   7  15   4        180.10        181.11        26.80 o                         
   8  15   4        212.52        232.27        47.62 o                         
   9  15   4         31.28          5.99        43.40 o                         
  10  15   4        246.19        320.24        90.75 o                         
  -9  16   4         77.76         33.62        44.28 o                         
  -8  16   4        716.08        820.78        68.60 o                         
  -7  16   4       1371.91       1223.19        77.15 o                         
  -6  16   4       4682.19       4511.80       281.24 o                         
  -5  16   4       2371.16       2395.35        70.89 o                         
  -4  16   4       6087.12       5895.17       103.05 o                         
  -3  16   4       3875.77       3755.12        73.80 o                         
  -2  16   4       1316.98       1273.08        32.65 o                         
  -1  16   4         96.00         79.23        13.40 o                         
   0  16   4        897.81        905.69        38.13 o                         
   1  16   4       2508.05       2579.56        52.93 o                         
   2  16   4        563.70        580.95        33.57 o                         
   3  16   4       3256.61       3328.84        70.45 o                         
   4  16   4       5195.71       5270.20        97.52 o                         
   5  16   4       1625.41       1666.01        51.95 o                         
   6  16   4       1691.41       1761.44        55.59 o                         
   7  16   4       1114.02       1318.65        52.72 o                         
   8  16   4       1080.82       1132.33        84.32 o                         
   9  16   4        601.93        670.92        70.14 o                         
  -9  17   4        136.36        239.96        56.09 o                         
  -8  17   4        109.42        146.91        47.05 o                         
  -7  17   4         14.15         12.85        72.37 o                         
  -6  17   4        239.72        241.99        49.50 o                         
  -5  17   4        150.86        172.22        23.09 o                         
  -4  17   4          7.19         17.79        21.93 o                         
  -3  17   4         17.36          6.47        19.81 o                         
  -2  17   4       3960.85       4017.95        70.39 o                         
  -1  17   4         22.73         24.38        17.89 o                         
   0  17   4        625.67        607.21        28.95 o                         
   1  17   4         48.67         49.97        17.95 o                         
   2  17   4       2530.46       2375.56        72.63 o                         
   3  17   4        501.58        561.67        29.13 o                         
   4  17   4        303.01        292.02        27.08 o                         
   5  17   4        369.96        324.83        28.82 o                         
   6  17   4        359.29        390.55        31.95 o                         
   7  17   4        161.13        221.24        29.68 o                         
   8  17   4        133.21        214.47        50.35 o                         
   9  17   4         58.20         72.67       114.37 o                         
  -9  18   4        474.44        590.61        69.46 o                         
  -8  18   4        287.82        224.33        52.47 o                         
  -7  18   4       2507.08       2464.29       106.50 o                         
  -6  18   4       2227.79       2241.12        95.97 o                         
  -5  18   4        289.84        334.65        33.99 o                         
  -4  18   4       1508.59       1538.53        49.60 o                         
  -3  18   4       2568.39       2521.42        75.45 o                         
  -2  18   4         51.43         61.59        17.13 o                         
  -1  18   4        864.74        895.26        34.85 o                         
   0  18   4         19.01         -2.08        15.33 o                         
   1  18   4         10.42         -7.76        15.51 o                         
   2  18   4        135.22        217.23        22.62 o                         
   3  18   4       6631.21       6337.60       105.11 o                         
   4  18   4       3714.32       3758.77        81.46 o                         
   5  18   4       1872.12       1942.57        59.35 o                         
   6  18   4       2145.50       2020.30        65.38 o                         
   7  18   4       1426.58       1343.23        56.76 o                         
   8  18   4        517.43        473.02        62.83 o                         
   9  18   4        192.19        217.49        83.25 o                         
  -8  19   4        456.94        429.81        61.51 o                         
  -7  19   4        202.36        235.62        48.18 o                         
  -6  19   4        575.01        659.45        60.58 o                         
  -5  19   4         13.80         33.68        35.51 o                         
  -4  19   4         30.21         25.28        20.10 o                         
  -3  19   4        700.96        706.08        34.11 o                         
  -2  19   4       3002.51       3024.37        81.36 o                         
  -1  19   4       1870.09       1792.03        54.40 o                         
   0  19   4        738.49        681.77        32.66 o                         
   1  19   4        101.58        109.00        27.15 o                         
   2  19   4        669.63        687.00        33.67 o                         
   3  19   4        274.31        298.07        25.99 o                         
   4  19   4       1648.35       1498.07        53.12 o                         
   5  19   4         11.97          9.60        21.97 o                         
   6  19   4        431.00        417.66        35.16 o                         
   7  19   4        612.82        585.30        40.92 o                         
   8  19   4        800.31        880.54        87.37 o                         
  -8  20   4         10.83        -42.57        42.57 o                         
  -7  20   4        956.88        902.21        73.45 o                         
  -6  20   4         36.57        100.06        54.00 o                         
  -5  20   4       3917.19       3724.75        83.85 o                         
  -4  20   4       1481.16       1355.20        51.08 o                         
  -3  20   4        651.39        662.24        38.80 o                         
  -2  20   4         16.03         33.61        21.78 o                         
  -1  20   4       1509.43       1459.71        63.98 o                         
   0  20   4         28.53         27.41        21.07 o                         
   1  20   4        241.44        234.09        23.50 o                         
   2  20   4       1881.14       1755.10        52.21 o                         
   3  20   4       1781.65       1622.86        54.78 o                         
   4  20   4       1394.71       1350.68        65.71 o                         
   5  20   4        408.66        403.30        34.73 o                         
   6  20   4        879.36        908.60        48.54 o                         
   7  20   4        338.37        300.35        35.18 o                         
   8  20   4        138.59         88.91        64.87 o                         
  -8  21   4        596.96        858.52        83.50 o                         
  -7  21   4       1005.25        982.80        79.78 o                         
  -6  21   4        573.23        648.99        64.11 o                         
  -5  21   4        512.62        493.65        56.83 o                         
  -4  21   4        225.48        252.20        31.96 o                         
  -3  21   4       1113.98       1294.89        53.57 o                         
  -2  21   4        380.35        466.29        35.15 o                         
  -1  21   4       3748.28       3642.50        96.45 o                         
   0  21   4       4134.32       4011.35        87.80 o                         
   1  21   4       3657.64       3508.49        72.39 o                         
   2  21   4       1175.65       1137.08        44.54 o                         
   3  21   4       1721.34       1486.82        55.88 o                         
   4  21   4         14.36          9.54        21.71 o                         
   5  21   4        143.22        123.02        28.14 o                         
   6  21   4        317.00        399.88        37.46 o                         
   7  21   4        445.86        488.58        41.32 o                         
   8  21   4        699.59        694.47       107.25 o                         
  -8  22   4        180.82        240.74        87.00 o                         
  -7  22   4         87.89         84.75        51.41 o                         
  -6  22   4         70.20         83.10        52.50 o                         
  -5  22   4        232.72        201.13        30.22 o                         
  -4  22   4          3.10         45.89        26.32 o                         
  -3  22   4        104.08        101.32        27.37 o                         
  -2  22   4        125.85        180.23        36.55 o                         
  -1  22   4        654.57        667.59        40.82 o                         
   0  22   4        408.00        347.77        33.54 o                         
   1  22   4         23.23         26.56        30.96 o                         
   2  22   4          8.23         14.67        20.64 o                         
   3  22   4         20.08         15.87        23.64 o                         
   4  22   4         11.87        -19.54        22.37 o                         
   5  22   4         96.11        124.57        30.18 o                         
   6  22   4          2.03        -34.86        34.86 o                         
   7  22   4        187.26        172.52        34.77 o                         
  -7  23   4       1341.70       1174.69        91.06 o                         
  -6  23   4        975.21       1153.57        85.95 o                         
  -5  23   4         83.49         35.08        31.06 o                         
  -4  23   4        801.26        868.41        49.48 o                         
  -3  23   4       1294.37       1363.42        58.55 o                         
  -2  23   4       2215.51       2291.14        69.81 o                         
  -1  23   4       5041.75       4983.86       104.83 o                         
   0  23   4       4253.94       4257.22        95.21 o                         
   1  23   4       3458.68       3228.79        81.94 o                         
   2  23   4       1283.58       1204.91        64.93 o                         
   3  23   4       1422.45       1339.47        51.16 o                         
   4  23   4        294.46        296.04        31.95 o                         
   5  23   4        113.83        118.67        25.87 o                         
   6  23   4         78.18        104.20        36.28 o                         
   7  23   4         63.44         93.57        33.26 o                         
  -7  24   4        186.29        198.74        78.00 o                         
  -6  24   4         68.04        269.99        87.00 o                         
  -5  24   4        590.16        610.95        48.66 o                         
  -4  24   4        333.10        291.40        35.85 o                         
  -3  24   4        172.84        128.67        31.30 o                         
  -2  24   4        104.87        115.32        32.80 o                         
  -1  24   4        169.24        181.43        31.21 o                         
   0  24   4         90.14        102.20        29.02 o                         
   1  24   4          4.47         -4.34        29.01 o                         
   2  24   4          5.36        -24.86        24.86 o                         
   3  24   4        460.53        419.64        38.86 o                         
   4  24   4       1037.32       1077.85        83.46 o                         
   5  24   4        790.28        892.53        47.38 o                         
   6  24   4         12.99         28.65        39.94 o                         
   7  24   4         23.42        -40.55        40.55 o                         
  -5  25   4         45.04        -25.85        52.85 o                         
  -4  25   4         49.64         46.54        31.97 o                         
  -3  25   4        691.50        878.16        50.69 o                         
  -2  25   4       2387.06       2507.99       114.53 o                         
  -1  25   4       1740.09       1752.07       104.35 o                         
   0  25   4       2586.94       2524.68        77.62 o                         
   1  25   4        761.93        815.52        73.26 o                         
   2  25   4       1287.87       1326.82        81.08 o                         
   3  25   4       1808.75       1758.02        75.77 o                         
   4  25   4       1051.07       1063.26        58.11 o                         
   5  25   4         34.39         54.12        29.00 o                         
   6  25   4         24.64        103.31        39.31 o                         
  -5  26   4       1086.78       1286.45       128.13 o                         
  -4  26   4        710.56        706.29        57.59 o                         
  -3  26   4        175.23        216.43        36.03 o                         
  -2  26   4        108.78        111.79        46.87 o                         
  -1  26   4         12.03         32.71        31.42 o                         
   0  26   4         16.31         30.89        38.86 o                         
   1  26   4        627.07        625.89        45.26 o                         
   2  26   4         78.23         51.68        30.67 o                         
   3  26   4        456.01        457.62        42.98 o                         
   4  26   4       1659.91       1606.75        70.00 o                         
   5  26   4       2560.36       2654.17        98.87 o                         
   6  26   4         72.59        -77.25       103.50 o                         
  -4  27   4          3.55         29.24        35.28 o                         
  -3  27   4        859.91        915.73        55.15 o                         
  -2  27   4        214.41        236.79        36.97 o                         
  -1  27   4        921.18        846.62        52.71 o                         
   0  27   4        441.75        435.32        47.62 o                         
   1  27   4         50.50         21.49        30.58 o                         
   2  27   4        600.82        651.55        48.34 o                         
   3  27   4       1070.99       1046.48        57.55 o                         
   4  27   4         99.99         58.43       104.25 o                         
  -4  28   4        474.14        448.86        72.61 o                         
  -3  28   4        567.96        572.03        64.16 o                         
  -2  28   4        924.15        942.43        56.49 o                         
  -1  28   4        204.85        206.15        44.19 o                         
   0  28   4         27.01        -22.52        31.11 o                         
   1  28   4        162.42        155.19        36.51 o                         
   2  28   4        914.90        918.19        82.71 o                         
 -12   1   5        679.35        801.79        80.06 o                         
 -11   1   5       1379.33       1205.80       106.81 o                         
 -10   1   5        698.65        712.15        52.62 o                         
  -9   1   5       1569.64       1658.16        57.57 o                         
  -8   1   5       3126.97       2948.58        69.78 o                         
  -7   1   5       6806.31       6802.99       115.45 o                         
  -6   1   5       1483.38       1464.85        41.76 o                         
  -5   1   5         25.64         32.42        12.02 o                         
  -4   1   5        405.00        448.77        22.90 o                         
  -3   1   5       1925.57       2213.82        39.53 o                         
  -2   1   5      10669.16      11546.99       335.67 o                         
  -1   1   5       1813.98       1887.17        29.65 o                         
   0   1   5      23927.44      23657.25       312.73 o                         
   1   1   5       8795.76       8214.34       116.70 o                         
   2   1   5       2565.00       2279.44        36.61 o                         
   3   1   5       4582.55       4483.09        57.60 o                         
   4   1   5      11832.94      12355.61       141.58 o                         
   5   1   5         58.25         59.08        12.24 o                         
   6   1   5        223.95        231.44        15.66 o                         
   7   1   5         78.54         60.88        13.93 o                         
   8   1   5        347.89        414.64        26.25 o                         
   9   1   5       1634.97       1570.29        79.25 o                         
  10   1   5       4546.59       4419.57       197.24 o                         
  11   1   5       3029.64       3208.37       180.74 o                         
 -11   2   5        145.27        220.15        41.43 o                         
 -10   2   5         19.45         17.40        30.42 o                         
  -9   2   5          6.49         11.94        40.49 o                         
  -8   2   5        836.71        792.82        40.99 o                         
  -7   2   5         52.60         26.92        20.13 o                         
  -6   2   5       1193.12       1245.62        48.74 o                         
  -5   2   5         28.89         54.66        12.94 o                         
  -4   2   5       1023.75        952.95        18.74 o                         
  -3   2   5        738.62        983.27        22.22 o                         
  -2   2   5       2170.90       2147.54        41.13 o                         
  -1   2   5         36.60         69.38         6.86 o                         
   0   2   5         43.53         25.17         5.26 o                         
   1   2   5        620.47        623.50        17.45 o                         
   2   2   5        465.03        480.65        15.37 o                         
   3   2   5       1314.25       1597.30        30.34 o                         
   4   2   5        421.63        412.07        17.90 o                         
   5   2   5       2018.40       2078.28        44.76 o                         
   6   2   5       2065.99       2197.03        43.95 o                         
   7   2   5       1151.24       1095.65        33.37 o                         
   8   2   5        485.31        525.99        31.71 o                         
   9   2   5        579.73        603.37        54.08 o                         
  10   2   5         12.68         32.07        76.50 o                         
  11   2   5        186.31        102.00        68.25 o                         
 -11   3   5       1122.51       1174.60       113.28 o                         
 -10   3   5       2675.54       2488.31        86.34 o                         
  -9   3   5       5838.63       5489.25       125.69 o                         
  -8   3   5       3533.34       3609.16        90.90 o                         
  -7   3   5       4028.19       4003.77        92.43 o                         
  -6   3   5       3102.31       3019.97        72.53 o                         
  -5   3   5        294.70        285.56        37.79 o                         
  -4   3   5        732.96        730.49        19.20 o                         
  -3   3   5        542.58        543.80        26.03 o                         
  -2   3   5       1185.97       1202.26        23.10 o                         
  -1   3   5      10196.92      10461.34       128.57 o                         
   0   3   5      12346.07      12517.27       137.88 o                         
   1   3   5       3740.36       3421.58        53.89 o                         
   2   3   5       2755.61       2588.34        40.14 o                         
   3   3   5       3891.44       3958.81        57.78 o                         
   4   3   5         89.92         70.93        10.26 o                         
   5   3   5        424.62        389.34        19.14 o                         
   6   3   5         38.03         33.83        12.29 o                         
   7   3   5         36.02         33.65        14.06 o                         
   8   3   5       1335.79       1245.28        52.82 o                         
   9   3   5       5113.65       5193.30       147.63 o                         
  10   3   5       2017.32       2069.51        98.10 o                         
  11   3   5        846.20       1137.14        93.64 o                         
 -11   4   5        320.75        476.09       104.25 o                         
 -10   4   5        203.25        176.09        37.16 o                         
  -9   4   5        296.94        340.39        37.64 o                         
  -8   4   5        649.16        549.18        39.57 o                         
  -7   4   5       1344.47       1247.32        55.71 o                         
  -6   4   5        860.99        756.70        37.85 o                         
  -5   4   5       4289.48       4116.80        84.94 o                         
  -4   4   5       2544.83       2495.90        39.69 o                         
  -3   4   5      12485.74      12727.61       156.49 o                         
  -2   4   5       6244.02       5911.44        85.07 o                         
  -1   4   5        778.83        733.56        17.43 o                         
   0   4   5       1899.51       1921.56        34.19 o                         
   1   4   5       2756.16       2903.86        47.97 o                         
   2   4   5       1272.30       1261.92        29.82 o                         
   3   4   5        876.14        856.89        21.95 o                         
   4   4   5       5053.42       5241.97        74.86 o                         
   5   4   5       6963.11       6827.35        95.08 o                         
   6   4   5       5102.02       5138.11        78.18 o                         
   7   4   5       2550.96       2485.18        56.53 o                         
   8   4   5        938.33        925.60        53.06 o                         
   9   4   5        262.64        311.37        45.99 o                         
  10   4   5        165.97        228.23        47.97 o                         
  11   4   5        183.95        216.21        52.49 o                         
 -11   5   5         29.92          0.03        63.00 o                         
 -10   5   5        403.74        458.51        79.96 o                         
  -9   5   5       1271.60       1217.18        60.73 o                         
  -8   5   5        418.67        353.42        57.32 o                         
  -7   5   5         33.10         53.22        21.64 o                         
  -6   5   5        197.49        131.77        20.91 o                         
  -5   5   5        647.81        675.83        32.15 o                         
  -4   5   5        186.93        240.57        15.96 o                         
  -3   5   5       1501.05       1634.22        29.90 o                         
  -2   5   5        118.68        127.82         9.33 o                         
  -1   5   5       7962.00       8269.17       104.78 o                         
   0   5   5      10410.35      10634.63       119.96 o                         
   1   5   5      17429.10      18158.35       218.07 o                         
   2   5   5      10257.16      10610.91       148.42 o                         
   3   5   5        297.52        271.23        18.92 o                         
   4   5   5         22.76         48.60         9.56 o                         
   5   5   5         12.23         18.81        10.24 o                         
   6   5   5       2786.97       2829.28        51.57 o                         
   7   5   5        545.83        522.26        35.40 o                         
   8   5   5       1208.00       1247.87        56.38 o                         
   9   5   5       2055.43       1964.54        90.81 o                         
  10   5   5        192.42        185.07        45.76 o                         
  11   5   5         44.97         43.42        46.93 o                         
 -11   6   5        423.76        428.14        72.75 o                         
 -10   6   5        284.22        354.62        55.12 o                         
  -9   6   5         58.48        108.53        30.98 o                         
  -8   6   5        445.88        381.27        35.75 o                         
  -7   6   5       4430.38       4445.76       197.08 o                         
  -6   6   5       6390.58       6210.85       121.75 o                         
  -5   6   5       4951.96       4809.25        96.48 o                         
  -4   6   5       8666.29       8250.86       107.75 o                         
  -3   6   5       7895.83       7608.37        99.35 o                         
  -2   6   5       3516.42       3217.58        48.43 o                         
  -1   6   5       1676.19       1506.42        27.88 o                         
   0   6   5       2226.59       2181.57        32.52 o                         
   1   6   5        939.35       1044.18        22.73 o                         
   2   6   5        187.44        159.44        11.37 o                         
   3   6   5      14851.25      15545.96       209.33 o                         
   4   6   5       6115.15       6310.40        87.53 o                         
   5   6   5       5564.02       5531.51        80.88 o                         
   6   6   5       8138.59       7875.91       124.66 o                         
   7   6   5       6838.71       6741.96       112.86 o                         
   8   6   5        834.93        925.40        52.35 o                         
   9   6   5        586.93        655.66        59.39 o                         
  10   6   5        672.62        773.34       118.87 o                         
  11   6   5         47.01         45.08        48.04 o                         
 -11   7   5        127.10        189.83        53.55 o                         
 -10   7   5        273.44        200.96        56.62 o                         
  -9   7   5        338.34        342.21        39.50 o                         
  -8   7   5         51.56         66.10        26.49 o                         
  -7   7   5        308.20        358.47        45.78 o                         
  -6   7   5       1892.21       1927.30        57.68 o                         
  -5   7   5        424.41        464.60        47.11 o                         
  -4   7   5        308.16        291.57        15.18 o                         
  -3   7   5          8.42         12.84         7.85 o                         
  -2   7   5       1196.90       1345.46        27.46 o                         
  -1   7   5        133.73        155.23        10.88 o                         
   0   7   5        683.02        767.40        18.08 o                         
   1   7   5       1124.18       1275.11        23.78 o                         
   2   7   5       3004.50       3245.74        57.66 o                         
   3   7   5          2.12          5.05         7.22 o                         
   4   7   5        324.77        336.25        16.93 o                         
   5   7   5        292.59        299.38        20.93 o                         
   6   7   5       1322.52       1360.34        40.92 o                         
   7   7   5        783.90        847.61        36.73 o                         
   8   7   5          7.00         27.86        34.97 o                         
   9   7   5          3.17          6.54        37.08 o                         
  10   7   5        186.93        154.06        47.59 o                         
  11   7   5        104.42         13.53        46.59 o                         
 -11   8   5        192.17        243.26        57.01 o                         
 -10   8   5       1015.70        989.16        78.29 o                         
  -9   8   5        139.24        106.34        41.08 o                         
  -8   8   5        476.54        431.40        37.82 o                         
  -7   8   5        899.49        881.50        45.99 o                         
  -6   8   5       6635.38       6620.48       155.38 o                         
  -5   8   5        963.43        956.04        39.02 o                         
  -4   8   5       1217.79       1253.92        28.69 o                         
  -3   8   5      15310.35      15286.86       188.51 o                         
  -2   8   5      12968.51      12970.46       161.63 o                         
  -1   8   5       3586.25       3545.07        66.67 o                         
   0   8   5       3439.01       3474.44        47.85 o                         
   1   8   5        118.94        145.74        10.14 o                         
   2   8   5        177.18        267.22        13.45 o                         
   3   8   5       3390.76       3401.24        49.13 o                         
   4   8   5      10312.51      10082.73       131.72 o                         
   5   8   5       2345.20       2232.53        50.67 o                         
   6   8   5       1774.76       1664.53        45.93 o                         
   7   8   5       6427.91       6308.75       109.01 o                         
   8   8   5       2293.82       2358.11        81.64 o                         
   9   8   5        878.73        942.86        70.68 o                         
  10   8   5        898.47        971.93        76.93 o                         
  11   8   5         36.81         83.69        50.84 o                         
 -11   9   5         26.84         45.75        68.25 o                         
 -10   9   5        470.69        462.22        78.00 o                         
  -9   9   5       3972.85       3859.36       129.56 o                         
  -8   9   5         25.16         73.50        37.12 o                         
  -7   9   5         14.32        -21.70        21.70 o                         
  -6   9   5         15.90         45.13        20.01 o                         
  -5   9   5        138.35        144.28        20.45 o                         
  -4   9   5        128.13        130.94        17.29 o                         
  -3   9   5        279.44        361.91        20.82 o                         
  -2   9   5       1736.47       1733.82        33.68 o                         
  -1   9   5       1318.86       1344.15        28.55 o                         
   0   9   5       2282.78       2426.28        37.65 o                         
   1   9   5       2028.48       2176.40        41.95 o                         
   2   9   5         25.87         28.29         7.76 o                         
   3   9   5        524.38        644.63        29.21 o                         
   4   9   5        736.44        768.71        29.72 o                         
   5   9   5       1034.65        982.34        43.30 o                         
   6   9   5       3655.35       3711.80        73.87 o                         
   7   9   5        256.38        209.28        23.53 o                         
   8   9   5         10.35          4.76        32.53 o                         
   9   9   5        155.83        149.19        43.56 o                         
  10   9   5        232.17        289.04        54.89 o                         
  11   9   5        756.31        777.08        78.64 o                         
 -10  10   5         11.71        -34.40        40.29 o                         
  -9  10   5        354.48        414.50        53.78 o                         
  -8  10   5        784.70        673.66        58.02 o                         
  -7  10   5       3679.82       3628.26       113.33 o                         
  -6  10   5       2276.30       2323.88        65.58 o                         
  -5  10   5       1861.11       1768.52        53.25 o                         
  -4  10   5        603.69        612.36        22.78 o                         
  -3  10   5       7371.47       7353.06       100.15 o                         
  -2  10   5       6714.23       6646.66        91.27 o                         
  -1  10   5       2970.29       2755.07        42.37 o                         
   0  10   5        266.78        386.47        15.45 o                         
   1  10   5        271.91        331.28        16.83 o                         
   2  10   5        269.94        289.44        14.03 o                         
   3  10   5        496.19        525.50        25.50 o                         
   4  10   5       4301.37       4356.19        78.04 o                         
   5  10   5       1183.23       1170.58        38.01 o                         
   6  10   5       2017.22       2073.54        53.47 o                         
   7  10   5       2461.42       2443.09        60.83 o                         
   8  10   5       2540.70       2451.99        99.88 o                         
   9  10   5        909.07        864.70        69.70 o                         
  10  10   5        566.07        636.69        68.42 o                         
  11  10   5         35.64         -9.00        66.75 o                         
 -10  11   5        183.85        156.37        50.91 o                         
  -9  11   5       6909.32       6713.96       184.44 o                         
  -8  11   5        874.24        858.72        64.14 o                         
  -7  11   5        120.43        109.31        33.67 o                         
  -6  11   5         38.07         11.63        19.91 o                         
  -5  11   5       3476.50       3423.49        67.90 o                         
  -4  11   5        843.61        813.40        25.96 o                         
  -3  11   5        301.19        355.60        21.21 o                         
  -2  11   5       1736.44       1781.39        36.18 o                         
  -1  11   5        685.68        618.28        21.86 o                         
   0  11   5       4323.23       4351.92        59.84 o                         
   1  11   5       1758.23       1761.45        32.03 o                         
   2  11   5       4238.38       4138.26        73.85 o                         
   3  11   5        518.09        459.11        28.25 o                         
   4  11   5        330.79        338.55        23.19 o                         
   5  11   5       2539.83       2407.25        56.15 o                         
   6  11   5       1445.30       1353.75        44.98 o                         
   7  11   5          2.95         19.59        22.41 o                         
   8  11   5        210.88        241.15        45.07 o                         
   9  11   5        441.42        411.26        67.12 o                         
  10  11   5        865.55        776.20       105.00 o                         
 -10  12   5          5.41         17.28        44.95 o                         
  -9  12   5          1.74         39.17        40.29 o                         
  -8  12   5         50.87         46.03        35.34 o                         
  -7  12   5       1378.01       1361.88        73.41 o                         
  -6  12   5       1453.86       1398.42       100.12 o                         
  -5  12   5        845.91        787.59        35.29 o                         
  -4  12   5       5289.97       5248.02       106.90 o                         
  -3  12   5       2290.88       2174.98        42.55 o                         
  -2  12   5       3311.11       3179.85        69.30 o                         
  -1  12   5         52.88         50.26        10.26 o                         
   0  12   5         10.77         14.45         8.87 o                         
   1  12   5        221.94        240.34        14.03 o                         
   2  12   5       2041.21       2027.83        47.57 o                         
   3  12   5       1223.58       1202.02        44.49 o                         
   4  12   5         70.60         80.01        16.97 o                         
   5  12   5       3245.57       3187.12        67.60 o                         
   6  12   5       3577.65       3462.22        73.68 o                         
   7  12   5       2251.93       2336.26        63.33 o                         
   8  12   5       1628.50       1663.71       102.37 o                         
   9  12   5        360.46        391.03        57.77 o                         
  10  12   5         10.67         44.90        46.91 o                         
 -10  13   5       2062.06       1992.89       128.62 o                         
  -9  13   5       1991.69       2059.05       103.14 o                         
  -8  13   5       2246.32       2412.10       102.08 o                         
  -7  13   5        296.84        335.49        44.16 o                         
  -6  13   5       1021.36       1033.14        62.62 o                         
  -5  13   5        831.92        802.04        34.72 o                         
  -4  13   5         52.38         66.70        13.65 o                         
  -3  13   5        526.53        503.93        23.36 o                         
  -2  13   5       3500.19       3510.74        58.65 o                         
  -1  13   5       6323.84       6508.49        85.15 o                         
   0  13   5       3860.63       3821.22        56.22 o                         
   1  13   5       5550.33       5397.52        93.30 o                         
   2  13   5       4259.50       4186.28        69.36 o                         
   3  13   5       2141.78       2024.75        49.86 o                         
   4  13   5       2803.76       2709.05        60.73 o                         
   5  13   5        410.07        397.29        28.02 o                         
   6  13   5        805.14        863.80        40.38 o                         
   7  13   5        295.93        284.06        32.32 o                         
   8  13   5        993.76       1072.42        78.49 o                         
   9  13   5        806.36        736.38       125.25 o                         
  10  13   5       1048.48       1110.27        87.76 o                         
 -10  14   5         59.77         46.10        53.06 o                         
  -9  14   5          3.49         14.32        42.49 o                         
  -8  14   5         22.23        108.87        41.10 o                         
  -7  14   5        162.53        163.37        38.76 o                         
  -6  14   5         73.98         85.11        45.00 o                         
  -5  14   5         45.69         19.35        34.08 o                         
  -4  14   5       1195.65       1193.21        42.90 o                         
  -3  14   5        700.85        773.18        28.45 o                         
  -2  14   5        389.57        404.80        24.36 o                         
  -1  14   5         22.53          5.63        10.30 o                         
   0  14   5        103.97        133.21        13.25 o                         
   1  14   5         36.34         43.21        15.93 o                         
   2  14   5        306.75        341.32        21.54 o                         
   3  14   5        838.07        820.64        35.23 o                         
   4  14   5         13.28         16.01        16.35 o                         
   5  14   5         46.06         53.17        19.44 o                         
   6  14   5         11.86         35.76        20.57 o                         
   7  14   5         22.12          2.49        33.34 o                         
   8  14   5         18.74         34.01        38.91 o                         
   9  14   5         71.94         92.84        46.63 o                         
  10  14   5        144.69        117.00        74.25 o                         
  -9  15   5        948.95        970.86        78.49 o                         
  -8  15   5       1997.74       1883.05        94.12 o                         
  -7  15   5       2974.72       2948.79       109.46 o                         
  -6  15   5       2634.35       2881.79       101.27 o                         
  -5  15   5         51.37         19.01        21.00 o                         
  -4  15   5         56.94         76.36        17.82 o                         
  -3  15   5        678.94        702.21        28.82 o                         
  -2  15   5       4244.21       4091.23        62.35 o                         
  -1  15   5       5255.79       5333.28       141.98 o                         
   0  15   5       4416.11       4236.85        70.95 o                         
   1  15   5       2877.69       2812.34        56.85 o                         
   2  15   5       4002.25       3858.23        76.93 o                         
   3  15   5      12105.69      11691.61       208.49 o                         
   4  15   5      12288.38      11790.47       180.88 o                         
   5  15   5        161.33        160.20        32.34 o                         
   6  15   5          5.32         34.29        20.76 o                         
   7  15   5        139.03        172.93        27.26 o                         
   8  15   5         33.83         64.92        40.50 o                         
   9  15   5       1173.21       1229.18       157.49 o                         
  10  15   5       1669.59       1866.68       157.49 o                         
  -9  16   5          5.67         12.96        43.78 o                         
  -8  16   5         11.60        -21.22        52.12 o                         
  -7  16   5         75.85         32.96        66.00 o                         
  -6  16   5        212.55        242.36        40.82 o                         
  -5  16   5        178.23        179.62        30.85 o                         
  -4  16   5        224.36        247.56        23.45 o                         
  -3  16   5        188.22        145.42        17.84 o                         
  -2  16   5        817.54        827.00        28.57 o                         
  -1  16   5         22.61         14.00        14.24 o                         
   0  16   5        324.54        294.18        21.87 o                         
   1  16   5          0.61          0.07        14.01 o                         
   2  16   5         12.21         16.10        15.35 o                         
   3  16   5          1.63        -11.01        16.77 o                         
   4  16   5         55.18         65.42        20.53 o                         
   5  16   5        750.73        724.10        38.49 o                         
   6  16   5          5.37        -20.40        20.40 o                         
   7  16   5         14.83          3.29        24.36 o                         
   8  16   5        472.31        437.77        59.52 o                         
   9  16   5          3.03         62.56        46.97 o                         
  -9  17   5       1410.58       1448.48       123.37 o                         
  -8  17   5        550.60        634.87        76.12 o                         
  -7  17   5       2533.90       2587.60       105.77 o                         
  -6  17   5        381.35        450.99        51.17 o                         
  -5  17   5         62.78         63.11        24.63 o                         
  -4  17   5          6.39         29.27        18.07 o                         
  -3  17   5        460.40        417.02        28.08 o                         
  -2  17   5       1054.86       1020.09        31.84 o                         
  -1  17   5       1887.96       1854.71        46.11 o                         
   0  17   5      12197.41      11742.46       160.24 o                         
   1  17   5       3187.50       3164.26        72.76 o                         
   2  17   5       2533.51       2526.20        55.18 o                         
   3  17   5       6238.04       6035.21        97.60 o                         
   4  17   5       1334.62       1256.55        54.23 o                         
   5  17   5        485.19        427.19        32.46 o                         
   6  17   5        600.28        617.56        44.82 o                         
   7  17   5        524.11        418.11        35.70 o                         
   8  17   5         25.66        -36.07        41.03 o                         
   9  17   5        202.79        244.97        69.95 o                         
  -9  18   5         94.76        152.94        69.75 o                         
  -8  18   5         41.14         51.58        44.53 o                         
  -7  18   5         53.66         62.40        41.80 o                         
  -6  18   5        384.77        280.15        45.61 o                         
  -5  18   5       1345.66       1227.53        60.70 o                         
  -4  18   5        871.68        925.12        41.21 o                         
  -3  18   5       1335.99       1280.46        49.47 o                         
  -2  18   5        695.66        692.18        37.04 o                         
  -1  18   5        911.79        808.99        34.82 o                         
   0  18   5       1741.50       1710.18        66.70 o                         
   1  18   5          0.71        -11.17        15.49 o                         
   2  18   5         88.72         40.10        17.91 o                         
   3  18   5        145.12        129.03        20.87 o                         
   4  18   5         32.65         15.82        25.87 o                         
   5  18   5        597.12        599.33        43.05 o                         
   6  18   5       1826.70       1617.25        58.23 o                         
   7  18   5       1413.82       1539.84        59.27 o                         
   8  18   5         89.82          2.72        45.16 o                         
   9  18   5        541.68        596.23       101.25 o                         
  -8  19   5       1652.93       1771.22       102.86 o                         
  -7  19   5        169.53        120.82        60.37 o                         
  -6  19   5        177.84        212.13        43.33 o                         
  -5  19   5        304.58        335.53        46.23 o                         
  -4  19   5        101.77         81.56        22.24 o                         
  -3  19   5        108.96        113.42        25.56 o                         
  -2  19   5         30.77         57.29        28.47 o                         
  -1  19   5       2630.97       2474.76        59.13 o                         
   0  19   5       1115.15       1126.35        44.99 o                         
   1  19   5       2459.63       2451.52        56.80 o                         
   2  19   5        909.12        854.98        37.51 o                         
   3  19   5       1266.98       1266.46        49.18 o                         
   4  19   5        981.37       1020.57        50.44 o                         
   5  19   5        368.56        380.18        33.72 o                         
   6  19   5        206.75        210.25        30.28 o                         
   7  19   5        249.14        172.63        31.38 o                         
   8  19   5       1109.39       1080.84        89.62 o                         
  -8  20   5       1064.77       1111.89        88.09 o                         
  -7  20   5        432.41        394.55        57.77 o                         
  -6  20   5       1024.37       1011.43        75.00 o                         
  -5  20   5       2106.38       2092.10        92.81 o                         
  -4  20   5       2013.20       2073.51        60.56 o                         
  -3  20   5       1991.84       1973.03        60.58 o                         
  -2  20   5       1926.60       1864.36        58.13 o                         
  -1  20   5       2238.95       2265.79        63.15 o                         
   0  20   5        421.27        413.19        42.67 o                         
   1  20   5        228.73        230.48        24.75 o                         
   2  20   5       1609.15       1575.74        49.15 o                         
   3  20   5       1263.67       1204.13        50.74 o                         
   4  20   5       1267.46       1352.40        51.69 o                         
   5  20   5       1680.28       1646.11        77.92 o                         
   6  20   5       1688.90       1578.64        78.16 o                         
   7  20   5        670.42        596.78        43.82 o                         
   8  20   5        974.70       1062.71       120.00 o                         
  -8  21   5        362.67        242.99        81.00 o                         
  -7  21   5        402.48        362.20        56.96 o                         
  -6  21   5         15.66         19.98        40.04 o                         
  -5  21   5        651.14        541.83        57.13 o                         
  -4  21   5          1.50        -16.13        27.49 o                         
  -3  21   5        127.51        139.57        27.36 o                         
  -2  21   5        231.44        250.01        29.37 o                         
  -1  21   5       1219.29       1217.25        51.02 o                         
   0  21   5         12.07         15.90        22.31 o                         
   1  21   5        341.00        353.85        28.86 o                         
   2  21   5        719.39        639.85        35.55 o                         
   3  21   5        110.25        119.45        24.24 o                         
   4  21   5         15.38          0.90        22.65 o                         
   5  21   5         14.63         -9.03        25.74 o                         
   6  21   5         73.90          8.26        27.25 o                         
   7  21   5          1.33          6.83        33.25 o                         
   8  21   5          3.76         89.25        78.75 o                         
  -7  22   5        824.28        750.18        72.90 o                         
  -6  22   5        331.18        438.20        59.33 o                         
  -5  22   5       1202.33       1216.45       124.50 o                         
  -4  22   5       4724.69       4612.09       100.72 o                         
  -3  22   5       3036.95       3099.40        89.96 o                         
  -2  22   5       3501.12       3428.27        82.97 o                         
  -1  22   5       2308.98       2563.29        82.81 o                         
   0  22   5        114.70        134.91        26.99 o                         
   1  22   5        146.19        107.86        26.90 o                         
   2  22   5          5.57         20.96        21.01 o                         
   3  22   5       1155.87       1072.46        46.82 o                         
   4  22   5        777.68        856.80        47.97 o                         
   5  22   5       1461.83       1434.04        55.84 o                         
   6  22   5       2415.55       2374.62        76.66 o                         
   7  22   5       1721.31       1671.77        91.25 o                         
  -7  23   5        120.31        132.74        73.50 o                         
  -6  23   5         88.15         90.00        72.00 o                         
  -5  23   5          0.22         74.25        69.00 o                         
  -4  23   5         10.12         25.54        27.43 o                         
  -3  23   5         72.56        118.80        29.34 o                         
  -2  23   5         10.88         37.74        25.92 o                         
  -1  23   5        209.95        169.41        29.60 o                         
   0  23   5        230.02        200.22        32.47 o                         
   1  23   5          1.36         24.78        25.97 o                         
   2  23   5         98.37        105.23        25.42 o                         
   3  23   5         11.22         17.16        23.47 o                         
   4  23   5         64.75        112.85        34.61 o                         
   5  23   5         12.70         19.71        26.49 o                         
   6  23   5        113.58         77.43        39.08 o                         
   7  23   5        147.06        159.25        42.03 o                         
  -6  24   5        694.69        810.72       111.00 o                         
  -5  24   5       1853.18       2008.09       113.39 o                         
  -4  24   5        573.45        600.95        50.29 o                         
  -3  24   5       2635.70       2798.74        80.18 o                         
  -2  24   5       1059.71       1106.99        56.31 o                         
  -1  24   5        359.18        266.12        33.45 o                         
   0  24   5        544.21        530.69        54.45 o                         
   1  24   5         17.00         57.08        27.63 o                         
   2  24   5        742.87        762.29        46.89 o                         
   3  24   5        566.15        552.46        37.82 o                         
   4  24   5        545.16        623.53        40.03 o                         
   5  24   5        860.08        966.31        49.22 o                         
   6  24   5       1084.56       1201.18        57.05 o                         
  -5  25   5        138.08        122.32        61.50 o                         
  -4  25   5         23.45          4.70        29.56 o                         
  -3  25   5          5.32         14.90        28.80 o                         
  -2  25   5         23.63         33.64        32.66 o                         
  -1  25   5        204.82        218.17        34.29 o                         
   0  25   5       1504.47       1588.41        64.60 o                         
   1  25   5       1287.64       1239.92        60.51 o                         
   2  25   5        289.34        313.17        37.56 o                         
   3  25   5        267.54        321.79        48.82 o                         
   4  25   5        876.27        935.38        49.56 o                         
   5  25   5        791.38        643.95        47.80 o                         
   6  25   5        334.92        296.24       102.00 o                         
  -4  26   5       1651.93       1713.75        73.52 o                         
  -3  26   5       1575.05       1659.98        86.73 o                         
  -2  26   5       1468.96       1713.45       104.14 o                         
  -1  26   5        703.96        704.24        48.60 o                         
   0  26   5         12.35         -1.98        54.02 o                         
   1  26   5         10.31        -23.46        29.06 o                         
   2  26   5         35.67         81.03        42.22 o                         
   3  26   5        662.33        682.41        48.31 o                         
   4  26   5        558.88        625.93        49.49 o                         
   5  26   5        990.75       1203.42        95.17 o                         
  -4  27   5         65.88         51.24        43.86 o                         
  -3  27   5         88.82         67.78        34.52 o                         
  -2  27   5         17.85         16.05        32.02 o                         
  -1  27   5        184.67        155.98        34.69 o                         
   0  27   5        519.94        432.19        43.12 o                         
   1  27   5       1763.07       1759.16        72.14 o                         
   2  27   5       1512.81       1674.44        71.02 o                         
   3  27   5        161.35        136.35        63.00 o                         
   4  27   5        191.38        167.07        94.17 o                         
  -3  28   5        108.04        120.75       105.75 o                         
  -2  28   5        175.46        197.61        41.66 o                         
  -1  28   5        176.35        105.11        38.10 o                         
   0  28   5         97.79        160.24        69.37 o                         
   1  28   5          1.29          2.06        54.37 o                         
   2  28   5        116.79        137.91        56.27 o                         
 -11   0   6        840.85        802.47       105.75 o                         
 -10   0   6       2159.99       2193.47       101.00 o                         
  -9   0   6        333.22        226.00        42.87 o                         
  -8   0   6       1581.46       1433.78        71.01 o                         
  -7   0   6         32.54         25.91        25.19 o                         
  -6   0   6       2039.87       2088.13        71.74 o                         
  -5   0   6       2739.98       2703.60        78.11 o                         
  -4   0   6       7448.05       7341.02       124.27 o                         
  -3   0   6      16569.69      16834.36       262.51 o                         
  -2   0   6       1035.25       1461.44        33.92 o                         
  -1   0   6       4508.10       4162.18        93.41 o                         
   0   0   6       4010.85       3642.28        99.00 o                         
   1   0   6       2366.61       2198.36        59.37 o                         
   2   0   6        154.07        198.96        20.15 o                         
   3   0   6        901.38       1010.85        36.22 o                         
   4   0   6       3968.30       4190.91        81.51 o                         
   5   0   6       1162.32       1039.33        37.37 o                         
   6   0   6       2903.06       2734.03       105.27 o                         
   7   0   6       5218.18       5153.42       105.90 o                         
   8   0   6       1377.18       1441.92        54.97 o                         
   9   0   6       2255.87       2320.74       224.24 o                         
 -11   1   6          2.43          1.28        38.94 o                         
 -10   1   6         11.96         -7.35        30.88 o                         
  -9   1   6        141.48        117.60        26.32 o                         
  -8   1   6        335.40        336.15        29.65 o                         
  -7   1   6       1108.47       1062.46        41.00 o                         
  -6   1   6         42.42         27.82        15.06 o                         
  -5   1   6        712.44        834.59        34.11 o                         
  -4   1   6         20.44          7.27         6.69 o                         
  -3   1   6       1064.24       1178.97        26.72 o                         
  -2   1   6         64.77        102.58        11.53 o                         
  -1   1   6        130.06        137.25         9.03 o                         
   0   1   6       2232.10       2467.38        44.48 o                         
   1   1   6        601.77        579.49        27.93 o                         
   2   1   6       3877.23       3999.70        57.38 o                         
   3   1   6       3001.48       3057.44        48.37 o                         
   4   1   6       1434.74       1501.25        29.03 o                         
   5   1   6        223.61        254.53        14.30 o                         
   6   1   6         36.65         30.64        16.99 o                         
   7   1   6         31.91         64.76        14.62 o                         
   8   1   6         10.93         14.06        16.26 o                         
   9   1   6        374.77        341.55        47.20 o                         
  10   1   6        153.76        143.24        63.00 o                         
 -12   2   6       1603.33       1976.17       209.24 o                         
 -11   2   6        950.04       1074.36        67.43 o                         
 -10   2   6        820.80        728.63        52.97 o                         
  -9   2   6        947.12        816.45        51.15 o                         
  -8   2   6        806.28        783.50        46.76 o                         
  -7   2   6        149.91        120.08        26.67 o                         
  -6   2   6        724.49        776.48        32.92 o                         
  -5   2   6       2886.43       2960.66        92.33 o                         
  -4   2   6       5042.82       5472.87        81.83 o                         
  -3   2   6      10514.61      10888.27       136.11 o                         
  -2   2   6      16724.14      17183.41       207.04 o                         
  -1   2   6       9745.65       9619.93       119.97 o                         
   0   2   6       4642.74       4507.14        70.99 o                         
   1   2   6       1718.04       1666.99        34.82 o                         
   2   2   6       1792.13       1960.92        33.91 o                         
   3   2   6       1158.25       1383.50        32.23 o                         
   4   2   6         26.36         12.93         9.83 o                         
   5   2   6       2407.09       2350.52        44.61 o                         
   6   2   6       4604.04       4610.56        73.07 o                         
   7   2   6       2729.15       2770.75        96.03 o                         
   8   2   6       2441.62       2458.77        59.97 o                         
   9   2   6       1143.17       1115.47       117.00 o                         
  10   2   6        407.07        541.04        74.25 o                         
  11   2   6         80.63        163.49        72.75 o                         
 -11   3   6        330.42        344.89        47.59 o                         
 -10   3   6        342.37        387.62        43.37 o                         
  -9   3   6        273.76        277.63        36.31 o                         
  -8   3   6       1865.87       1909.95       119.44 o                         
  -7   3   6       1961.86       1970.33        79.69 o                         
  -6   3   6       1118.58       1059.53        43.46 o                         
  -5   3   6        222.54        213.46        21.76 o                         
  -4   3   6       1371.87       1454.23        30.33 o                         
  -3   3   6        674.04        700.52        18.87 o                         
  -2   3   6        309.00        388.94        14.65 o                         
  -1   3   6        180.43        178.35        12.54 o                         
   0   3   6       4861.63       5111.17        61.58 o                         
   1   3   6       2344.98       2293.89        32.54 o                         
   2   3   6       2778.98       2723.85        42.75 o                         
   3   3   6       2180.49       2165.59        42.54 o                         
   4   3   6       4789.97       4876.28        65.58 o                         
   5   3   6       1027.03        974.13        28.36 o                         
   6   3   6         53.02         25.86        13.19 o                         
   7   3   6          4.89         -7.82        13.56 o                         
   8   3   6       1321.55       1215.58        47.59 o                         
   9   3   6        276.79        279.75        45.04 o                         
  10   3   6         24.82        -11.53        37.55 o                         
  11   3   6        162.64        140.99        71.25 o                         
 -11   4   6       1821.40       1829.58        89.13 o                         
 -10   4   6        550.17        585.13        49.47 o                         
  -9   4   6         20.14         68.14        29.86 o                         
  -8   4   6        529.68        528.94        53.08 o                         
  -7   4   6        373.77        399.43        33.21 o                         
  -6   4   6        505.57        514.56        33.34 o                         
  -5   4   6        775.64        766.82        34.84 o                         
  -4   4   6        603.86        635.44        18.73 o                         
  -3   4   6       2783.60       2509.77        40.69 o                         
  -2   4   6       5476.85       5391.09        73.26 o                         
  -1   4   6       4509.61       4441.77        61.80 o                         
   0   4   6       1585.89       1513.08        24.39 o                         
   1   4   6         19.20         35.98         6.32 o                         
   2   4   6        132.01        147.77        10.64 o                         
   3   4   6          4.60          0.76         7.89 o                         
   4   4   6        138.71        149.63        17.44 o                         
   5   4   6         32.88         35.46        15.70 o                         
   6   4   6       1335.41       1347.61        35.61 o                         
   7   4   6       1070.90       1033.46        38.78 o                         
   8   4   6        697.52        686.98        36.31 o                         
   9   4   6        616.53        814.56        64.92 o                         
  10   4   6        833.63        787.27        68.35 o                         
  11   4   6        522.40        462.42       111.75 o                         
 -11   5   6        196.90        220.31        68.25 o                         
 -10   5   6       1208.65       1221.03        68.43 o                         
  -9   5   6       2362.74       2395.13        81.25 o                         
  -8   5   6       2536.29       2608.76        78.55 o                         
  -7   5   6       1245.87       1361.02        66.95 o                         
  -6   5   6       1507.25       1457.22        50.31 o                         
  -5   5   6       2566.91       2444.63        61.31 o                         
  -4   5   6       3169.15       3271.86        55.30 o                         
  -3   5   6       4365.41       4580.17        65.25 o                         
  -2   5   6        498.13        615.03        23.84 o                         
  -1   5   6       3333.92       3538.12        51.96 o                         
   0   5   6      13068.35      13442.90       150.06 o                         
   1   5   6       4437.71       4288.43        60.97 o                         
   2   5   6        160.71        142.94        10.77 o                         
   3   5   6       4845.93       4777.27        69.32 o                         
   4   5   6       8747.40       8996.20       119.79 o                         
   5   5   6       5974.98       6050.94        87.84 o                         
   6   5   6       1337.29       1340.45        50.90 o                         
   7   5   6        186.28        207.67        21.97 o                         
   8   5   6        296.62        295.10        50.12 o                         
   9   5   6        474.49        512.41        54.59 o                         
  10   5   6        775.67        832.38        70.72 o                         
  11   5   6        463.35        373.23        87.37 o                         
 -11   6   6         14.49         37.54        46.44 o                         
 -10   6   6        378.17        424.26        56.48 o                         
  -9   6   6         30.73         -5.10        28.12 o                         
  -8   6   6         81.20        127.57        28.85 o                         
  -7   6   6        284.00        351.52        40.35 o                         
  -6   6   6        917.91        888.47        41.58 o                         
  -5   6   6        262.01        283.57        24.61 o                         
  -4   6   6         58.47         48.12         9.28 o                         
  -3   6   6        449.77        370.44        16.34 o                         
  -2   6   6         29.55         52.37         8.75 o                         
  -1   6   6        439.17        426.81        15.88 o                         
   0   6   6        576.27        548.17        17.49 o                         
   1   6   6        657.12        755.34        20.91 o                         
   2   6   6       1211.88       1303.97        31.02 o                         
   3   6   6        101.87        131.97        11.80 o                         
   4   6   6        109.57         94.87        11.81 o                         
   5   6   6          7.10         19.89        11.09 o                         
   6   6   6       1066.52       1071.97        42.43 o                         
   7   6   6       1088.14       1025.52        39.82 o                         
   8   6   6        768.99        855.18        40.64 o                         
   9   6   6       1632.80       1633.54       191.62 o                         
  10   6   6       1334.94       1305.71        88.52 o                         
  11   6   6          6.13        -24.29        45.85 o                         
 -11   7   6        234.24        353.63        62.68 o                         
 -10   7   6       1637.52       1711.68        95.06 o                         
  -9   7   6       7655.70       7544.52       159.11 o                         
  -8   7   6        145.34        165.27        31.25 o                         
  -7   7   6       1852.04       1793.72        61.24 o                         
  -6   7   6        264.64        306.25        28.42 o                         
  -5   7   6        787.57        766.02        37.58 o                         
  -4   7   6       4282.68       4354.25        65.05 o                         
  -3   7   6       1520.64       1661.92        36.15 o                         
  -2   7   6          6.38         -1.93         7.53 o                         
  -1   7   6       1313.04       1298.36        27.35 o                         
   0   7   6      12508.17      13140.79       148.83 o                         
   1   7   6       4138.14       4002.34        64.87 o                         
   2   7   6       4010.54       3833.46        57.87 o                         
   3   7   6       5453.81       5400.30        77.32 o                         
   4   7   6       5596.33       5542.32        80.57 o                         
   5   7   6       2599.32       2693.41        57.29 o                         
   6   7   6       3270.42       3131.59        65.75 o                         
   7   7   6        160.50        207.62        23.37 o                         
   8   7   6        722.74        706.33        37.84 o                         
   9   7   6         22.16         27.68        37.89 o                         
  10   7   6        514.12        523.60        61.24 o                         
  11   7   6        125.09        141.17        87.37 o                         
 -11   8   6         10.04         -6.00        62.25 o                         
 -10   8   6        466.04        477.64        60.11 o                         
  -9   8   6         79.30         54.21        38.95 o                         
  -8   8   6         98.74        121.67        29.48 o                         
  -7   8   6         14.24         10.78        21.19 o                         
  -6   8   6        183.78        217.52        25.67 o                         
  -5   8   6         51.98         43.27        17.74 o                         
  -4   8   6        205.33        202.96        14.41 o                         
  -3   8   6       2830.50       2864.91        55.95 o                         
  -2   8   6        201.35        216.99        13.67 o                         
  -1   8   6        136.20        101.91        10.77 o                         
   0   8   6        756.27        829.16        20.39 o                         
   1   8   6         58.37         85.23         9.12 o                         
   2   8   6         85.00        106.99        12.03 o                         
   3   8   6       1696.77       1788.65        35.44 o                         
   4   8   6        247.15        203.61        17.97 o                         
   5   8   6        727.61        763.99        31.97 o                         
   6   8   6         71.78         72.35        18.18 o                         
   7   8   6       1553.19       1570.25        48.46 o                         
   8   8   6         70.74         59.36        22.33 o                         
   9   8   6          1.35        -34.89        34.89 o                         
  10   8   6          2.32         24.40        42.80 o                         
  11   8   6         27.32         68.64        50.63 o                         
 -10   9   6       1188.82       1317.59        89.60 o                         
  -9   9   6       2109.30       2248.55       100.79 o                         
  -8   9   6       1201.78       1176.79        57.66 o                         
  -7   9   6       4702.04       4482.41       103.43 o                         
  -6   9   6      10396.17       9856.39       179.03 o                         
  -5   9   6       2183.70       2156.44        60.41 o                         
  -4   9   6       2193.78       2141.30        40.99 o                         
  -3   9   6       2002.58       2168.89        47.02 o                         
  -2   9   6         44.16         75.25        10.87 o                         
  -1   9   6        303.95        296.44        14.34 o                         
   0   9   6       6162.89       6095.89        77.10 o                         
   1   9   6       1834.64       1577.84        29.42 o                         
   2   9   6       2110.00       1984.19        53.05 o                         
   3   9   6       4257.14       4092.27        73.66 o                         
   4   9   6       6611.95       6624.29       108.07 o                         
   5   9   6       1006.84       1001.66        36.85 o                         
   6   9   6       5281.41       5262.96        95.05 o                         
   7   9   6        281.65        232.10        25.12 o                         
   8   9   6         53.43         32.53        21.66 o                         
   9   9   6        667.58        553.99        59.11 o                         
  10   9   6        588.38        643.03        68.40 o                         
  11   9   6        727.43        830.97       108.00 o                         
 -10  10   6       1880.69       2060.15       105.96 o                         
  -9  10   6        473.74        444.34        56.78 o                         
  -8  10   6        102.52         49.18        61.87 o                         
  -7  10   6        185.36        230.12        42.98 o                         
  -6  10   6          9.52         45.22        20.56 o                         
  -5  10   6        188.57        187.76        23.92 o                         
  -4  10   6        358.49        429.04        20.47 o                         
  -3  10   6       1421.25       1497.63        40.34 o                         
  -2  10   6       1330.05       1261.38        29.98 o                         
  -1  10   6       2277.21       2166.34        36.89 o                         
   0  10   6       3115.72       3193.47        47.57 o                         
   1  10   6        218.10        266.59        14.06 o                         
   2  10   6         37.71         48.96         9.72 o                         
   3  10   6          0.60          9.52        12.33 o                         
   4  10   6         10.93         23.13        14.30 o                         
   5  10   6        193.46        225.08        30.31 o                         
   6  10   6       1955.69       1880.33        51.93 o                         
   7  10   6        360.78        369.93        30.09 o                         
   8  10   6        159.98        201.71        26.90 o                         
   9  10   6        256.65        232.86        48.75 o                         
  10  10   6       1473.75       1446.98       103.12 o                         
  11  10   6        185.12        158.99        78.00 o                         
 -10  11   6       2290.72       2445.37       115.14 o                         
  -9  11   6        538.83        600.00        60.19 o                         
  -8  11   6       3634.30       3649.17       122.45 o                         
  -7  11   6       1491.47       1487.38        74.68 o                         
  -6  11   6       3407.41       3244.14        81.88 o                         
  -5  11   6       2523.87       2553.35        68.19 o                         
  -4  11   6        116.94        121.09        17.58 o                         
  -3  11   6          7.42          1.24        10.43 o                         
  -2  11   6        502.13        482.87        21.26 o                         
  -1  11   6        121.37        124.59        12.05 o                         
   0  11   6       1211.81       1186.66        38.91 o                         
   1  11   6       4983.38       5027.13        97.20 o                         
   2  11   6       2237.51       2162.27        48.87 o                         
   3  11   6       1950.10       1865.65        53.93 o                         
   4  11   6       1508.48       1405.42        42.02 o                         
   5  11   6        456.94        465.96        28.32 o                         
   6  11   6        555.07        532.72        31.66 o                         
   7  11   6        100.15         78.14        22.20 o                         
   8  11   6        173.89        178.19        33.80 o                         
   9  11   6        907.38        895.37        72.03 o                         
  10  11   6        263.06        200.00        54.08 o                         
 -10  12   6       1326.89       1348.93        94.66 o                         
  -9  12   6       1013.31       1039.70        77.95 o                         
  -8  12   6        173.47        181.77        46.12 o                         
  -7  12   6        835.89        885.63       121.12 o                         
  -6  12   6        291.15        350.90        32.23 o                         
  -5  12   6       1283.45       1200.73        98.47 o                         
  -4  12   6       7067.53       7024.79       100.59 o                         
  -3  12   6       6062.27       6160.52        89.64 o                         
  -2  12   6       5855.35       5690.39        83.62 o                         
  -1  12   6       2411.44       2350.01        51.71 o                         
   0  12   6       2253.53       2265.97        39.45 o                         
   1  12   6         29.86         39.75        13.65 o                         
   2  12   6         45.38         45.79        13.01 o                         
   3  12   6        552.91        508.59        27.85 o                         
   4  12   6        478.12        468.51        28.24 o                         
   5  12   6        405.68        410.71        28.06 o                         
   6  12   6       4918.40       4939.11        94.29 o                         
   7  12   6       2904.72       2862.97        69.89 o                         
   8  12   6       2369.79       2439.54        69.74 o                         
   9  12   6        541.50        536.63        85.12 o                         
  10  12   6        698.67        738.85        91.12 o                         
 -10  13   6         13.23         23.37        57.15 o                         
  -9  13   6        158.23         69.02        43.98 o                         
  -8  13   6       1021.98        950.02        72.32 o                         
  -7  13   6       2119.82       1924.26        87.76 o                         
  -6  13   6        656.41        644.75        52.90 o                         
  -5  13   6       1684.76       1788.62        58.13 o                         
  -4  13   6        128.53        146.69        16.69 o                         
  -3  13   6          2.70          3.58        11.86 o                         
  -2  13   6        176.30        182.86        15.78 o                         
  -1  13   6        646.91        704.01        23.79 o                         
   0  13   6        216.20        217.50        14.72 o                         
   1  13   6        203.18        202.97        17.62 o                         
   2  13   6         39.56         63.57        14.37 o                         
   3  13   6         53.25         71.26        17.40 o                         
   4  13   6       1874.41       1828.94        50.50 o                         
   5  13   6       4560.58       4341.93        85.71 o                         
   6  13   6       1165.04       1104.32        44.77 o                         
   7  13   6        256.55        190.09        31.83 o                         
   8  13   6        106.35        110.15        28.42 o                         
   9  13   6          4.15         26.97        43.40 o                         
  10  13   6        413.69        676.47       101.25 o                         
 -10  14   6        695.99        777.72       117.00 o                         
  -9  14   6        709.76        608.92        90.37 o                         
  -8  14   6         95.16         73.75        40.82 o                         
  -7  14   6        541.47        605.85        68.62 o                         
  -6  14   6        607.26        637.70        53.25 o                         
  -5  14   6        600.73        616.18        84.37 o                         
  -4  14   6       1396.96       1429.66        49.63 o                         
  -3  14   6       6137.47       6104.64        91.54 o                         
  -2  14   6       9474.03       9662.56       159.46 o                         
  -1  14   6       6458.51       6440.06        86.18 o                         
   0  14   6        130.03        143.46        16.23 o                         
   1  14   6        663.75        699.46        28.59 o                         
   2  14   6        287.48        303.34        21.11 o                         
   3  14   6        371.01        401.12        27.93 o                         
   4  14   6        303.54        329.44        27.02 o                         
   5  14   6       4603.51       4450.43        88.61 o                         
   6  14   6       5256.77       5187.17       100.41 o                         
   7  14   6       4409.83       4456.83        93.58 o                         
   8  14   6        850.17        939.52        57.72 o                         
   9  14   6        317.46        374.13        71.25 o                         
  10  14   6        131.44        182.24        79.50 o                         
  -9  15   6        452.62        480.60        61.80 o                         
  -8  15   6         77.29        130.06        56.25 o                         
  -7  15   6          0.56        -30.68        32.61 o                         
  -6  15   6        134.44        118.12        36.59 o                         
  -5  15   6        150.24        243.34        37.85 o                         
  -4  15   6        100.07         88.20        16.83 o                         
  -3  15   6        139.32        181.72        18.20 o                         
  -2  15   6        258.83        253.80        18.29 o                         
  -1  15   6        436.64        464.17        24.64 o                         
   0  15   6         51.74         73.88        14.99 o                         
   1  15   6        193.86        178.99        17.96 o                         
   2  15   6        449.57        439.58        27.93 o                         
   3  15   6        472.66        496.32        55.75 o                         
   4  15   6        250.98        246.82        25.70 o                         
   5  15   6         68.90        113.98        20.99 o                         
   6  15   6         78.24        100.50        23.52 o                         
   7  15   6         53.93         46.27        24.27 o                         
   8  15   6        992.75        910.11        99.07 o                         
   9  15   6        365.10        398.08        61.74 o                         
  10  15   6          0.07        -60.00        76.50 o                         
  -9  16   6        529.06        491.43        73.12 o                         
  -8  16   6        578.92        560.36        61.74 o                         
  -7  16   6         49.18         58.39        67.87 o                         
  -6  16   6        740.65        743.80        59.92 o                         
  -5  16   6         79.80         91.39        31.07 o                         
  -4  16   6        428.40        458.33        29.23 o                         
  -3  16   6       6363.73       6504.08        98.96 o                         
  -2  16   6       2999.92       2910.59        52.43 o                         
  -1  16   6       4664.38       4562.96        76.99 o                         
   0  16   6        820.44        819.44        32.27 o                         
   1  16   6         65.44         63.50        16.44 o                         
   2  16   6        973.06        950.52        56.20 o                         
   3  16   6       1857.00       1674.71        45.74 o                         
   4  16   6        274.99        285.93        27.51 o                         
   5  16   6        742.66        765.03        40.68 o                         
   6  16   6       3747.20       3817.36        85.52 o                         
   7  16   6       4981.10       4953.22       102.69 o                         
   8  16   6       1399.89       1377.67        94.03 o                         
   9  16   6       1132.41       1247.24       106.05 o                         
  -9  17   6       1149.33       1107.63        85.36 o                         
  -8  17   6        880.00        869.40        85.87 o                         
  -7  17   6       1292.91       1119.17        79.28 o                         
  -6  17   6        126.25        129.74        38.71 o                         
  -5  17   6        398.15        396.15        45.57 o                         
  -4  17   6        439.32        452.41        29.92 o                         
  -3  17   6        446.85        421.19        28.26 o                         
  -2  17   6         61.47         52.75        21.70 o                         
  -1  17   6        641.40        634.79        30.65 o                         
   0  17   6       1147.74       1194.51        38.98 o                         
   1  17   6        642.28        633.67        31.94 o                         
   2  17   6        145.88        148.19        20.12 o                         
   3  17   6        631.86        640.24        32.11 o                         
   4  17   6       1208.82       1236.77        54.02 o                         
   5  17   6       1012.62        983.26        46.91 o                         
   6  17   6        106.04        139.79        27.85 o                         
   7  17   6        379.48        407.19        36.53 o                         
   8  17   6         21.69         12.85        58.12 o                         
   9  17   6        277.03        296.99        85.50 o                         
  -8  18   6         17.16         22.90        43.14 o                         
  -7  18   6        242.40        174.65        46.05 o                         
  -6  18   6        301.14        426.85        50.88 o                         
  -5  18   6        344.26        364.75        61.87 o                         
  -4  18   6        834.70        766.91        39.53 o                         
  -3  18   6       1655.71       1603.41        45.87 o                         
  -2  18   6       2703.30       2731.58        62.00 o                         
  -1  18   6        802.39        922.78        37.37 o                         
   0  18   6       3599.51       3542.90        68.60 o                         
   1  18   6        686.68        665.60        32.30 o                         
   2  18   6        130.50        112.44        20.02 o                         
   3  18   6        761.18        753.96        35.65 o                         
   4  18   6        127.62        181.26        26.31 o                         
   5  18   6        316.31        326.58        32.78 o                         
   6  18   6        901.31        949.14        44.99 o                         
   7  18   6       1670.66       1761.87        64.37 o                         
   8  18   6       1303.82       1315.91        94.32 o                         
   9  18   6        486.46        482.98        97.50 o                         
  -8  19   6       1177.83       1352.06       125.25 o                         
  -7  19   6        802.11        769.53        69.73 o                         
  -6  19   6       1273.39       1079.81        77.93 o                         
  -5  19   6        578.19        610.39        57.75 o                         
  -4  19   6        195.31        211.96        26.32 o                         
  -3  19   6        699.33        665.76        38.99 o                         
  -2  19   6        178.62        230.83        27.10 o                         
  -1  19   6         33.94         47.78        18.47 o                         
   0  19   6        443.82        445.45        28.97 o                         
   1  19   6        860.37        790.98        37.07 o                         
   2  19   6       1040.13       1071.05        41.42 o                         
   3  19   6       2428.29       2357.78        65.22 o                         
   4  19   6       1703.07       1634.77        51.53 o                         
   5  19   6        717.92        801.18        44.58 o                         
   6  19   6        741.85        732.85        44.63 o                         
   7  19   6         67.19        101.48        30.21 o                         
   8  19   6         19.85         26.52        58.47 o                         
  -8  20   6          3.44        -44.39        44.39 o                         
  -7  20   6        377.02        335.65        63.00 o                         
  -6  20   6         13.98         48.04        40.26 o                         
  -5  20   6        267.88        348.93        76.12 o                         
  -4  20   6        602.27        542.10        55.36 o                         
  -3  20   6        336.44        284.42        30.97 o                         
  -2  20   6       3716.00       3571.83        81.75 o                         
  -1  20   6       1197.68       1217.52        71.44 o                         
   0  20   6        888.70        866.64        39.59 o                         
   1  20   6        474.73        456.84        32.51 o                         
   2  20   6         36.61         25.86        20.36 o                         
   3  20   6        373.47        345.59        28.92 o                         
   4  20   6         34.70         24.90        21.92 o                         
   5  20   6        198.87        232.92        31.98 o                         
   6  20   6        109.17        137.55        31.71 o                         
   7  20   6        562.41        632.71        41.62 o                         
   8  20   6         96.63        114.00        78.00 o                         
  -8  21   6       2630.19       3178.37       236.99 o                         
  -7  21   6       2956.72       2961.63       380.61 o                         
  -6  21   6       1957.65       1988.29       101.48 o                         
  -5  21   6        671.80        634.47        90.75 o                         
  -4  21   6        907.26        886.94        51.53 o                         
  -3  21   6        180.93        152.66        29.02 o                         
  -2  21   6        215.03        268.97        30.12 o                         
  -1  21   6       3389.48       3296.33        79.31 o                         
   0  21   6       1132.96       1182.06        58.59 o                         
   1  21   6        641.23        610.45        35.01 o                         
   2  21   6       2096.16       1982.32        56.10 o                         
   3  21   6       1733.31       1681.08        53.37 o                         
   4  21   6       1405.95       1387.63        53.08 o                         
   5  21   6        847.63        811.25        66.62 o                         
   6  21   6        140.95        170.06        33.35 o                         
   7  21   6        229.80        247.30        36.84 o                         
  -7  22   6         50.90         52.77        51.00 o                         
  -6  22   6         46.63        136.11        54.06 o                         
  -5  22   6         78.14        112.50        69.75 o                         
  -4  22   6         21.23         13.36        26.05 o                         
  -3  22   6         68.19         85.43        27.88 o                         
  -2  22   6        186.11        236.96        31.17 o                         
  -1  22   6        190.57        195.86        29.53 o                         
   0  22   6          7.64          7.76        24.28 o                         
   1  22   6         62.46         42.70        22.05 o                         
   2  22   6          3.91         29.54        22.73 o                         
   3  22   6         69.65         75.46        32.71 o                         
   4  22   6        237.74        224.61        30.32 o                         
   5  22   6          1.02        -20.43        39.84 o                         
   6  22   6        108.38         88.66        32.86 o                         
   7  22   6         86.21        104.96        39.70 o                         
  -6  23   6       1174.28       1164.70       124.50 o                         
  -5  23   6       1315.64       1610.78       102.81 o                         
  -4  23   6       1878.06       1764.62        74.89 o                         
  -3  23   6        243.92        241.09        33.21 o                         
  -2  23   6        176.54        186.94        31.97 o                         
  -1  23   6       2500.12       2461.12        72.00 o                         
   0  23   6       1909.36       2013.04        81.62 o                         
   1  23   6       1549.80       1510.17        60.50 o                         
   2  23   6       2261.30       2238.14        62.68 o                         
   3  23   6       1647.20       1671.34        58.09 o                         
   4  23   6       1910.96       1897.54        68.71 o                         
   5  23   6       1410.17       1443.25        58.16 o                         
   6  23   6       1710.01       1598.55        63.44 o                         
  -6  24   6         47.02         19.50        73.50 o                         
  -5  24   6         58.07        137.62        55.94 o                         
  -4  24   6        132.83        175.41        34.68 o                         
  -3  24   6        736.67        759.97        47.60 o                         
  -2  24   6        603.93        646.44        44.15 o                         
  -1  24   6        208.51        211.09        32.92 o                         
   0  24   6        137.32        137.51        34.39 o                         
   1  24   6         15.47         40.59        28.02 o                         
   2  24   6          5.44         52.32        28.20 o                         
   3  24   6        398.33        373.97        34.28 o                         
   4  24   6        317.65        399.77        36.22 o                         
   5  24   6         41.31         -4.94        39.85 o                         
   6  24   6         34.17         42.75        34.54 o                         
  -5  25   6        711.50        692.07        79.22 o                         
  -4  25   6        198.81        211.93        36.08 o                         
  -3  25   6         98.56        125.18        39.84 o                         
  -2  25   6        321.91        333.96        38.42 o                         
  -1  25   6        333.49        446.50        40.45 o                         
   0  25   6        726.62        753.83        48.31 o                         
   1  25   6       1430.94       1428.16        77.89 o                         
   2  25   6       1311.64       1384.07        67.66 o                         
   3  25   6       1686.78       1647.09        67.79 o                         
   4  25   6       1385.56       1387.17        59.49 o                         
   5  25   6       1335.62       1361.54        79.37 o                         
  -4  26   6        359.49        374.15        45.14 o                         
  -3  26   6       1103.17       1267.76       107.80 o                         
  -2  26   6       1730.86       1739.67        83.46 o                         
  -1  26   6        615.54        649.23        46.22 o                         
   0  26   6         62.69         56.93        32.18 o                         
   1  26   6         72.94        103.48        32.92 o                         
   2  26   6          2.40         -7.08        30.28 o                         
   3  26   6        392.17        373.03        41.34 o                         
   4  26   6        104.59         61.24        87.37 o                         
   5  26   6         78.39         11.25        72.75 o                         
  -4  27   6         21.25         52.30        93.00 o                         
  -3  27   6        182.40        207.79        38.99 o                         
  -2  27   6        178.25        187.15        37.32 o                         
  -1  27   6         25.32        -17.08        30.40 o                         
   0  27   6         28.52         46.08        45.36 o                         
   1  27   6        306.84        312.44        40.99 o                         
   2  27   6        138.59        157.55        72.00 o                         
   3  27   6        593.61        643.73        73.86 o                         
  -1  28   6       2162.27       2149.62       117.71 o                         
   0  28   6       1119.64       1304.26       244.12 o                         
   1  28   6       1200.69       1140.09        88.77 o                         
   2  28   6         71.75         51.26        63.82 o                         
 -11   1   7        207.62        118.37        50.11 o                         
 -10   1   7         34.46         40.58        33.48 o                         
  -9   1   7       2057.90       2098.36        86.25 o                         
  -8   1   7       2455.90       2438.61       125.27 o                         
  -7   1   7       7580.60       7263.84       123.74 o                         
  -6   1   7       4391.54       4245.03        92.08 o                         
  -5   1   7       7494.57       7686.81       121.30 o                         
  -4   1   7       7921.09       8199.75       174.67 o                         
  -3   1   7        576.36        559.37        18.14 o                         
  -2   1   7         29.22         13.92         7.50 o                         
  -1   1   7        800.90        812.37        24.57 o                         
   0   1   7        491.54        475.84        20.21 o                         
   1   1   7       1995.35       1910.60        40.00 o                         
   2   1   7       1457.20       1317.36        31.77 o                         
   3   1   7      12973.87      13281.86       166.90 o                         
   4   1   7      10062.98      10000.56       131.45 o                         
   5   1   7       8526.49       8612.96       118.29 o                         
   6   1   7       3449.31       3406.34        60.67 o                         
   7   1   7        743.42        777.30        33.03 o                         
   8   1   7        578.00        568.47        33.60 o                         
   9   1   7          0.07         36.42        46.87 o                         
 -11   2   7        416.99        403.41        50.01 o                         
 -10   2   7        720.46        662.04        53.27 o                         
  -9   2   7        134.99        108.08        36.57 o                         
  -8   2   7        242.40        285.60        34.30 o                         
  -7   2   7         10.38         37.95        22.34 o                         
  -6   2   7        284.23        308.71        51.20 o                         
  -5   2   7        274.87        245.35        26.84 o                         
  -4   2   7       1133.10       1175.23        26.16 o                         
  -3   2   7       1790.72       1605.73        30.95 o                         
  -2   2   7       5147.03       5885.50        79.76 o                         
  -1   2   7       4186.55       4247.51        70.93 o                         
   0   2   7         39.90         35.57         9.56 o                         
   1   2   7       3369.03       3443.30        59.94 o                         
   2   2   7        315.82        341.74        15.06 o                         
   3   2   7        349.59        381.95        17.26 o                         
   4   2   7         56.88         83.06        12.15 o                         
   5   2   7        487.55        528.22        24.12 o                         
   6   2   7       3293.73       3198.51        58.60 o                         
   7   2   7        500.79        524.36        27.14 o                         
   8   2   7        321.63        333.59        27.90 o                         
   9   2   7        184.95        230.98        43.50 o                         
 -11   3   7         32.78         91.99        40.10 o                         
 -10   3   7        490.67        590.34        64.49 o                         
  -9   3   7        499.12        418.51        42.20 o                         
  -8   3   7       2179.64       2045.01        70.58 o                         
  -7   3   7       4505.15       4097.20        96.00 o                         
  -6   3   7       7582.18       7446.09       142.17 o                         
  -5   3   7       6037.14       5748.92       112.42 o                         
  -4   3   7        733.41        724.68        27.55 o                         
  -3   3   7        613.10        562.59        18.49 o                         
  -2   3   7         31.90         38.13         8.20 o                         
  -1   3   7       1036.94       1187.32        24.48 o                         
   0   3   7        430.27        403.13        18.91 o                         
   1   3   7       2689.07       2576.93        49.31 o                         
   2   3   7       6571.63       6481.66        93.94 o                         
   3   3   7       3912.80       3786.68        58.37 o                         
   4   3   7       2566.33       2524.19        46.01 o                         
   5   3   7       1942.61       1867.68        40.87 o                         
   6   3   7       2343.04       2358.16        66.32 o                         
   7   3   7       1408.67       1416.14        40.12 o                         
   8   3   7         76.24         88.45        21.80 o                         
   9   3   7          7.86         50.55        36.32 o                         
  10   3   7         35.20        -30.00        50.25 o                         
 -11   4   7       1358.66       1292.79        78.77 o                         
 -10   4   7       1285.11       1328.41        70.19 o                         
  -9   4   7       1090.67       1055.31        61.49 o                         
  -8   4   7         95.82        100.02        29.03 o                         
  -7   4   7         80.38         49.66        23.81 o                         
  -6   4   7        441.38        460.40        33.22 o                         
  -5   4   7       1232.63       1164.44        42.51 o                         
  -4   4   7       3334.38       3433.96        53.59 o                         
  -3   4   7       1430.46       1357.37        28.30 o                         
  -2   4   7         90.64        148.57        14.05 o                         
  -1   4   7       8178.05       8343.79       108.03 o                         
   0   4   7      20133.78      21273.61       231.83 o                         
   1   4   7      11190.54      11618.63       157.64 o                         
   2   4   7         32.70         62.09        12.84 o                         
   3   4   7        118.53        114.56        11.91 o                         
   4   4   7         18.35         12.90        10.33 o                         
   5   4   7         61.60         40.12        12.79 o                         
   6   4   7       3865.89       3759.15        76.96 o                         
   7   4   7       1867.40       1925.42        59.39 o                         
   8   4   7        296.40        427.54        30.62 o                         
   9   4   7       1372.11       1399.50        81.62 o                         
  10   4   7       1211.92        984.71       108.75 o                         
 -11   5   7         94.78        159.93        56.27 o                         
 -10   5   7        514.54        566.75        72.07 o                         
  -9   5   7        423.39        478.49        43.96 o                         
  -8   5   7        209.09        219.33        32.81 o                         
  -7   5   7         79.47         88.31        24.63 o                         
  -6   5   7       2904.71       2751.22        72.29 o                         
  -5   5   7        122.17        132.02        20.75 o                         
  -4   5   7       2751.59       2807.16        50.84 o                         
  -3   5   7        929.86       1001.54        29.51 o                         
  -2   5   7        211.31        229.88        13.25 o                         
  -1   5   7        428.18        544.75        22.53 o                         
   0   5   7       1703.55       1660.38        32.42 o                         
   1   5   7        413.95        408.93        14.18 o                         
   2   5   7       5148.06       5207.46        74.13 o                         
   3   5   7       4517.64       4546.56        68.07 o                         
   4   5   7       3775.57       3839.63        61.69 o                         
   5   5   7        426.99        421.12        21.54 o                         
   6   5   7       1422.92       1431.94        43.40 o                         
   7   5   7        360.31        325.90        26.94 o                         
   8   5   7         24.91          9.87        20.01 o                         
   9   5   7         63.65         83.60        56.25 o                         
  10   5   7        334.30        419.98        81.75 o                         
  11   5   7        566.21        811.47       108.00 o                         
 -11   6   7        484.69        674.22        96.75 o                         
 -10   6   7       3799.89       3658.20       155.87 o                         
  -9   6   7       1642.87       1570.48        69.59 o                         
  -8   6   7        687.03        648.76        45.45 o                         
  -7   6   7         69.92         85.25        24.61 o                         
  -6   6   7       1365.99       1374.69        50.73 o                         
  -5   6   7        746.90        705.10        36.60 o                         
  -4   6   7       1128.91       1041.23        33.12 o                         
  -3   6   7       5868.78       6022.44       161.11 o                         
  -2   6   7       8252.17       7708.73       102.34 o                         
  -1   6   7       6158.72       5801.79        80.22 o                         
   0   6   7      15828.17      16634.55       185.36 o                         
   1   6   7       3151.50       2910.55        42.14 o                         
   2   6   7         67.86        109.39        17.84 o                         
   3   6   7        877.89        967.52        33.61 o                         
   4   6   7       1823.32       1831.65        38.45 o                         
   5   6   7        188.49        180.65        26.95 o                         
   6   6   7        467.47        522.43        27.05 o                         
   7   6   7       1910.81       1896.52        57.42 o                         
   8   6   7       4048.68       3913.38        82.73 o                         
   9   6   7       2864.87       2953.34       112.12 o                         
  10   6   7       3344.34       3451.36       187.49 o                         
  11   6   7        216.30        314.24        84.75 o                         
 -11   7   7          0.03         48.00        64.50 o                         
 -10   7   7        168.74        149.57        47.94 o                         
  -9   7   7        248.55        195.05        36.13 o                         
  -8   7   7          1.75        -11.63        25.65 o                         
  -7   7   7        182.75        203.35        29.29 o                         
  -6   7   7        152.51        120.41        23.79 o                         
  -5   7   7        905.14        875.52        40.22 o                         
  -4   7   7        246.67        263.42        15.65 o                         
  -3   7   7          1.14          3.63         9.08 o                         
  -2   7   7        496.77        461.78        18.69 o                         
  -1   7   7          8.04         -0.80         7.36 o                         
   0   7   7        513.19        517.51        16.73 o                         
   1   7   7         16.18         19.51         8.16 o                         
   2   7   7         17.24         13.16         8.59 o                         
   3   7   7         15.62         12.42         9.36 o                         
   4   7   7          5.82         16.63        10.72 o                         
   5   7   7       1592.39       1643.06        68.59 o                         
   6   7   7          2.69         18.50        15.37 o                         
   7   7   7         13.74         -2.99        17.95 o                         
   8   7   7        364.73        381.61        31.01 o                         
   9   7   7        926.31        729.71        64.07 o                         
  10   7   7        158.07        139.49        69.00 o                         
  11   7   7          1.31        -64.50        64.50 o                         
 -10   8   7       2355.17       2374.56       140.99 o                         
  -9   8   7        946.34       1042.65       119.54 o                         
  -8   8   7       3354.68       3261.19       177.55 o                         
  -7   8   7        241.72        208.24        45.13 o                         
  -6   8   7        383.58        408.64        32.69 o                         
  -5   8   7        103.71        118.23        21.31 o                         
  -4   8   7         71.60         68.33        12.14 o                         
  -3   8   7       6505.90       6461.83        90.37 o                         
  -2   8   7       9958.36       9900.19       129.14 o                         
  -1   8   7      16376.79      16873.30       189.77 o                         
   0   8   7       4738.24       4665.03        62.03 o                         
   1   8   7       7547.72       7643.24        93.70 o                         
   2   8   7       4434.51       4679.33        69.73 o                         
   3   8   7        348.70        319.53        17.39 o                         
   4   8   7       1316.42       1307.82        40.34 o                         
   5   8   7         19.68         22.62        15.92 o                         
   6   8   7       2953.70       2884.21        72.84 o                         
   7   8   7       3608.76       3744.37        79.05 o                         
   8   8   7       5976.98       5862.64       109.66 o                         
   9   8   7       3819.36       3963.99       134.59 o                         
  10   8   7       3041.79       2949.63       180.74 o                         
 -10   9   7          2.38        -11.14        43.22 o                         
  -9   9   7         71.10         58.58        40.97 o                         
  -8   9   7         34.57         28.47        42.07 o                         
  -7   9   7       1145.68       1092.50        69.24 o                         
  -6   9   7       5654.44       5407.90       114.34 o                         
  -5   9   7        195.64        151.72        23.62 o                         
  -4   9   7        725.10        691.20        29.50 o                         
  -3   9   7          5.73         -1.10        11.58 o                         
  -2   9   7          6.28         13.60         9.61 o                         
  -1   9   7          0.66         18.81         8.60 o                         
   0   9   7        840.71        810.08        21.93 o                         
   1   9   7        504.12        553.95        19.22 o                         
   2   9   7        539.79        598.99        21.78 o                         
   3   9   7        262.59        245.77        29.34 o                         
   4   9   7        133.96        143.92        28.25 o                         
   5   9   7        123.44        133.40        19.94 o                         
   6   9   7       1405.58       1434.10        50.34 o                         
   7   9   7          9.64        -14.29        18.92 o                         
   8   9   7          7.97         -5.61        20.97 o                         
   9   9   7          6.56         39.11        41.08 o                         
  10   9   7        285.29        430.48        91.50 o                         
 -10  10   7        602.22        670.40        69.37 o                         
  -9  10   7       1066.50       1134.71       109.50 o                         
  -8  10   7        971.46       1101.46        73.04 o                         
  -7  10   7          7.34         32.68        24.96 o                         
  -6  10   7        423.29        420.66        76.17 o                         
  -5  10   7       1501.43       1462.75        52.18 o                         
  -4  10   7        766.65        751.69        50.04 o                         
  -3  10   7       7438.69       7271.58       101.50 o                         
  -2  10   7       5136.70       5320.21        78.43 o                         
  -1  10   7       4206.62       4247.54        65.79 o                         
   0  10   7       4418.27       4355.58        60.76 o                         
   1  10   7       4834.97       4687.96        87.37 o                         
   2  10   7       2783.69       2791.51        50.77 o                         
   3  10   7       3448.04       3430.61        79.84 o                         
   4  10   7         14.22         15.56        15.22 o                         
   5  10   7         15.46         18.34        16.78 o                         
   6  10   7        566.67        577.01        30.26 o                         
   7  10   7       1427.90       1548.07        52.17 o                         
   8  10   7        532.75        588.58        37.79 o                         
   9  10   7       1409.61       1315.02        88.29 o                         
  10  10   7        798.44        824.22       111.00 o                         
 -10  11   7        148.39        112.64        83.62 o                         
  -9  11   7         23.01          7.96        55.50 o                         
  -8  11   7         39.02         21.72        36.85 o                         
  -7  11   7       3714.22       3705.35        95.28 o                         
  -6  11   7       3854.53       3775.37        92.00 o                         
  -5  11   7       4861.60       4613.68       100.52 o                         
  -4  11   7       1367.49       1330.09        39.56 o                         
  -3  11   7        703.55        722.87        26.16 o                         
  -2  11   7        865.51        840.66        27.11 o                         
  -1  11   7          8.28         20.14         9.83 o                         
   0  11   7       1117.09       1201.43        28.06 o                         
   1  11   7        491.13        507.54        34.41 o                         
   2  11   7        657.15        726.90        27.36 o                         
   3  11   7       1815.80       1810.20        81.01 o                         
   4  11   7       1557.42       1547.56        45.49 o                         
   5  11   7       7547.36       7402.93       124.47 o                         
   6  11   7       1737.79       1730.97        53.25 o                         
   7  11   7        942.35        982.25        45.44 o                         
   8  11   7         40.16         16.36        23.56 o                         
   9  11   7          4.23         19.23        45.23 o                         
  10  11   7        291.64        237.74        81.75 o                         
 -10  12   7        100.57        163.49        74.25 o                         
  -9  12   7       1905.58       1738.83        97.31 o                         
  -8  12   7         13.50        -29.60        35.79 o                         
  -7  12   7          2.78          8.49        31.77 o                         
  -6  12   7          3.46         -2.22        22.21 o                         
  -5  12   7        608.36        569.71        37.72 o                         
  -4  12   7      11360.79      11196.73       149.48 o                         
  -3  12   7       2115.24       2033.60        42.91 o                         
  -2  12   7        530.40        558.83        24.23 o                         
  -1  12   7        847.06        797.63        24.86 o                         
   0  12   7       3989.01       4000.02        59.00 o                         
   1  12   7       2854.93       2725.57        62.60 o                         
   2  12   7        790.39        729.17        32.55 o                         
   3  12   7        134.02        147.99        19.53 o                         
   4  12   7       2096.85       1898.41        51.46 o                         
   5  12   7       1589.29       1598.47        49.66 o                         
   6  12   7        933.37        908.06        53.11 o                         
   7  12   7        901.88        923.38        45.89 o                         
   8  12   7        386.05        444.44        35.48 o                         
   9  12   7        275.62        315.94        64.30 o                         
 -10  13   7        110.97         21.75        69.00 o                         
  -9  13   7        187.91        287.57        53.25 o                         
  -8  13   7       1485.32       1530.73       146.62 o                         
  -7  13   7       2935.28       3307.30       189.37 o                         
  -6  13   7       1633.71       1680.84       156.37 o                         
  -5  13   7        738.88        679.94        41.52 o                         
  -4  13   7         99.80        143.87        16.87 o                         
  -3  13   7         60.52         45.32        16.32 o                         
  -2  13   7        921.65        895.92        27.26 o                         
  -1  13   7          9.08          5.70        11.12 o                         
   0  13   7       1364.04       1334.43        31.63 o                         
   1  13   7       2565.47       2558.83        72.65 o                         
   2  13   7       3635.17       3646.07        86.49 o                         
   3  13   7       3694.41       3846.43        96.40 o                         
   4  13   7       1843.95       1761.26        55.96 o                         
   5  13   7       2507.79       2369.43        61.96 o                         
   6  13   7       1502.37       1398.80        53.07 o                         
   7  13   7       1034.48       1059.01        52.18 o                         
   8  13   7        501.60        555.55        39.42 o                         
   9  13   7        315.30        288.74        80.25 o                         
  -9  14   7        403.65        553.18        66.02 o                         
  -8  14   7          8.19         34.36        39.48 o                         
  -7  14   7        261.71        266.97       104.25 o                         
  -6  14   7        713.85        807.82       113.25 o                         
  -5  14   7        123.93        171.46        27.52 o                         
  -4  14   7       3646.57       3569.04        64.33 o                         
  -3  14   7        157.29        116.96        16.71 o                         
  -2  14   7        859.33        870.91        28.27 o                         
  -1  14   7         49.01         31.04        12.50 o                         
   0  14   7       2031.07       1962.41        44.74 o                         
   1  14   7       1212.86       1267.92        42.14 o                         
   2  14   7         23.52         45.16        15.18 o                         
   3  14   7         62.58         43.97        18.73 o                         
   4  14   7       1233.23       1248.34        45.63 o                         
   5  14   7         54.77         49.59        21.13 o                         
   6  14   7       1214.63       1168.76        48.70 o                         
   7  14   7        672.67        736.58        42.30 o                         
   8  14   7          4.71        -23.72        31.64 o                         
   9  14   7         69.99        -15.00        60.00 o                         
  -9  15   7        299.72        326.02        57.74 o                         
  -8  15   7       2058.29       1965.08        98.35 o                         
  -7  15   7       5557.67       5555.34       159.30 o                         
  -6  15   7       7496.60       7466.81       187.65 o                         
  -5  15   7       2000.06       1982.05        81.13 o                         
  -4  15   7       1248.76       1213.99        38.08 o                         
  -3  15   7        636.26        606.40        28.78 o                         
  -2  15   7       1730.48       1781.64        41.58 o                         
  -1  15   7        650.76        700.82        30.81 o                         
   0  15   7       1861.74       1761.17        45.72 o                         
   1  15   7       5621.76       5417.44        87.11 o                         
   2  15   7       6468.51       6579.05       101.51 o                         
   3  15   7       4463.65       4275.98        76.10 o                         
   4  15   7       3329.01       3233.53        73.65 o                         
   5  15   7       1174.16       1137.99        47.92 o                         
   6  15   7       4560.31       4354.19        92.84 o                         
   7  15   7       1906.34       1816.19        56.22 o                         
   8  15   7        884.63        734.75        45.52 o                         
  -9  16   7         29.88         10.12        47.41 o                         
  -8  16   7         47.17         58.11        42.57 o                         
  -7  16   7          3.44        -33.21        33.21 o                         
  -6  16   7        512.99        651.76        56.99 o                         
  -5  16   7          4.79        -11.97        28.58 o                         
  -4  16   7         17.87         13.79        18.22 o                         
  -3  16   7        583.30        580.94        29.16 o                         
  -2  16   7        864.24        900.26        31.13 o                         
  -1  16   7       1338.15       1316.80        48.96 o                         
   0  16   7        509.79        475.48        27.01 o                         
   1  16   7         97.56         99.79        17.99 o                         
   2  16   7        233.58        256.55        23.04 o                         
   3  16   7         51.26         37.86        18.60 o                         
   4  16   7         60.48          8.99        21.22 o                         
   5  16   7        298.06        341.33        31.40 o                         
   6  16   7          1.96        -12.29        22.82 o                         
   7  16   7        557.20        560.69        41.27 o                         
   8  16   7         13.38         -1.82        27.25 o                         
  -9  17   7       1120.46       1126.46       122.25 o                         
  -8  17   7       1256.77       1189.58       111.00 o                         
  -7  17   7       2544.29       2554.13       107.38 o                         
  -6  17   7       1497.05       1577.95        82.93 o                         
  -5  17   7       1221.65       1284.10        71.59 o                         
  -4  17   7       1113.66       1234.63        45.51 o                         
  -3  17   7       1743.98       1719.91        42.40 o                         
  -2  17   7        393.93        375.70        30.29 o                         
  -1  17   7        130.23        126.31        19.80 o                         
   0  17   7        175.85        192.93        21.46 o                         
   1  17   7       3770.65       3570.51        86.33 o                         
   2  17   7       3144.11       2994.13        62.61 o                         
   3  17   7       6600.34       6525.62       117.62 o                         
   4  17   7       4361.96       4021.33        87.68 o                         
   5  17   7       1158.19       1186.79        50.89 o                         
   6  17   7        889.67        882.52        47.79 o                         
   7  17   7       1358.93       1229.49        57.71 o                         
   8  17   7         83.30         43.74        36.37 o                         
  -8  18   7       1311.01       1429.37        93.29 o                         
  -7  18   7        729.93        805.13        69.73 o                         
  -6  18   7        333.42        362.73        54.75 o                         
  -5  18   7       1060.23        973.59       224.99 o                         
  -4  18   7       1271.35       1119.87        46.16 o                         
  -3  18   7       2678.84       2680.87        67.51 o                         
  -2  18   7         68.54         81.94        19.50 o                         
  -1  18   7       2131.84       2056.22        51.51 o                         
   0  18   7       3762.17       3530.86        69.21 o                         
   1  18   7       1721.02       1614.80        50.56 o                         
   2  18   7        206.93        211.92        23.79 o                         
   3  18   7        628.01        618.48        52.02 o                         
   4  18   7        196.10        205.15        25.88 o                         
   5  18   7         10.39         25.87        24.82 o                         
   6  18   7       1421.82       1406.57        58.02 o                         
   7  18   7        296.21        282.13        36.03 o                         
   8  18   7        293.11        280.04        47.45 o                         
  -8  19   7        853.14        749.01        99.37 o                         
  -7  19   7        398.21        300.15        54.06 o                         
  -6  19   7       1638.19       1753.48        91.17 o                         
  -5  19   7       1059.83       1148.04        76.12 o                         
  -4  19   7        503.65        561.32        40.05 o                         
  -3  19   7       1262.38       1252.41        62.34 o                         
  -2  19   7        103.51        110.51        24.09 o                         
  -1  19   7        641.15        657.14        43.71 o                         
   0  19   7        709.40        730.19        35.36 o                         
   1  19   7       1477.89       1509.28        83.66 o                         
   2  19   7       1686.71       1649.66        49.66 o                         
   3  19   7       1119.99       1120.37        76.10 o                         
   4  19   7       1815.53       1839.67        55.34 o                         
   5  19   7       1127.79       1036.54        52.43 o                         
   6  19   7        438.85        503.89        41.16 o                         
   7  19   7        478.56        535.58        42.91 o                         
   8  19   7          5.41         47.14        85.12 o                         
  -8  20   7        179.45        216.71        67.26 o                         
  -7  20   7          8.15          1.50        42.14 o                         
  -6  20   7         23.59         42.30        40.97 o                         
  -5  20   7       1512.94       1500.66        83.25 o                         
  -4  20   7       2254.76       2065.10        64.48 o                         
  -3  20   7       1153.01       1126.87        71.44 o                         
  -2  20   7       2036.13       2126.98       116.28 o                         
  -1  20   7       2370.07       2297.94        58.28 o                         
   0  20   7       2044.94       2066.04        55.30 o                         
   1  20   7       2870.83       2812.34        78.22 o                         
   2  20   7        779.17        768.93        38.11 o                         
   3  20   7         87.88        107.35        25.36 o                         
   4  20   7         76.09        118.48        25.90 o                         
   5  20   7         96.47         60.21        25.43 o                         
   6  20   7       1171.86       1214.81        60.12 o                         
   7  20   7       1048.40       1150.60        60.58 o                         
   8  20   7        351.72        407.23       102.75 o                         
  -7  21   7        268.09        183.51        53.49 o                         
  -6  21   7        610.24        803.38        77.25 o                         
  -5  21   7         10.55         77.25        62.25 o                         
  -4  21   7         16.17         29.10        25.46 o                         
  -3  21   7        342.11        353.07        34.54 o                         
  -2  21   7        690.65        761.70        49.58 o                         
  -1  21   7         65.16         45.72        24.76 o                         
   0  21   7         19.00        -14.06        20.10 o                         
   1  21   7         15.89         29.11        21.22 o                         
   2  21   7        625.19        691.38        40.02 o                         
   3  21   7         11.82         11.51        22.58 o                         
   4  21   7         56.11         33.95        24.16 o                         
   5  21   7         67.99        100.65        27.44 o                         
   6  21   7        227.46        248.91        36.76 o                         
   7  21   7        353.29        438.20        72.53 o                         
  -7  22   7        456.51        430.91        64.69 o                         
  -6  22   7        356.23        458.98        90.00 o                         
  -5  22   7        476.75        401.98        85.50 o                         
  -4  22   7       1117.95       1105.40        55.30 o                         
  -3  22   7       1346.20       1366.00        57.99 o                         
  -2  22   7       5171.48       5204.56       129.83 o                         
  -1  22   7       2748.56       2775.27        75.60 o                         
   0  22   7       2521.31       2508.76        72.08 o                         
   1  22   7       1517.58       1717.80        54.76 o                         
   2  22   7        654.52        705.97        38.61 o                         
   3  22   7        161.15        171.49        28.32 o                         
   4  22   7        578.36        508.42        37.08 o                         
   5  22   7         27.45         28.86        27.36 o                         
   6  22   7        196.81        226.53        37.42 o                         
   7  22   7       2143.15       1844.93       234.74 o                         
  -6  23   7          5.33         78.75        72.00 o                         
  -5  23   7        465.16        548.92        68.60 o                         
  -4  23   7         19.48        -15.93        28.69 o                         
  -3  23   7         50.30         83.19        29.45 o                         
  -2  23   7        294.96        326.90        34.97 o                         
  -1  23   7          5.15        -10.78        25.43 o                         
   0  23   7         12.34         10.58        26.90 o                         
   1  23   7         29.95         42.92        27.72 o                         
   2  23   7        149.30        148.53        27.84 o                         
   3  23   7         42.06         46.82        25.82 o                         
   4  23   7         58.23         25.99        26.38 o                         
   5  23   7        140.83         73.39        30.81 o                         
   6  23   7         22.40        -33.59        33.59 o                         
  -5  24   7        206.81        305.96        64.50 o                         
  -4  24   7        233.63        212.99        36.03 o                         
  -3  24   7       1005.97       1133.64        57.18 o                         
  -2  24   7       1990.69       2069.67        71.41 o                         
  -1  24   7       1179.23       1203.63        58.14 o                         
   0  24   7        717.88        690.10        45.66 o                         
   1  24   7        621.11        682.13        46.11 o                         
   2  24   7        772.19        840.87        49.28 o                         
   3  24   7        120.80         92.86        28.70 o                         
   4  24   7        403.04        464.93        44.92 o                         
   5  24   7         50.85          2.51        30.84 o                         
   6  24   7        515.00        550.21        75.30 o                         
  -5  25   7         46.10         55.59        58.30 o                         
  -4  25   7        500.11        521.44        47.97 o                         
  -3  25   7        697.78        872.87        51.77 o                         
  -2  25   7        494.79        474.31        42.07 o                         
  -1  25   7        112.80        108.09        40.05 o                         
   0  25   7        167.91        165.35        33.82 o                         
   1  25   7         75.22        129.85        33.77 o                         
   2  25   7        684.13        676.66        47.95 o                         
   3  25   7        894.69       1033.46        50.73 o                         
   4  25   7         94.87         84.46        40.81 o                         
   5  25   7        318.27        231.61        58.19 o                         
  -4  26   7       1054.58       1148.47        90.64 o                         
  -3  26   7       1092.71       1046.07        72.27 o                         
  -2  26   7       1818.19       1913.92        73.35 o                         
  -1  26   7        717.26        683.04        69.39 o                         
   0  26   7       1475.56       1629.42       114.09 o                         
   1  26   7        730.47        762.00        50.47 o                         
   2  26   7        894.70        898.37        56.94 o                         
   3  26   7        329.35        425.77        94.12 o                         
   4  26   7          2.51         24.65        41.79 o                         
  -3  27   7        226.59        238.57        58.54 o                         
  -2  27   7        634.64        706.99        53.30 o                         
  -1  27   7         16.11         13.47        35.03 o                         
   0  27   7        212.03        251.29        57.27 o                         
   1  27   7        426.37        532.24       101.25 o                         
   2  27   7       1192.61       1225.06        90.15 o                         
   3  27   7        945.60        992.65        83.08 o                         
  -1  28   7         89.40        132.35       100.87 o                         
   0  28   7        320.74        295.68        65.32 o                         
   1  28   7        173.15        150.86        70.48 o                         
 -11   0   8        116.66         63.00        72.00 o                         
 -10   0   8       2172.54       2171.91       151.49 o                         
  -9   0   8       2553.93       2381.16       147.74 o                         
  -8   0   8       3457.14       3500.25       115.08 o                         
  -7   0   8       1565.57       1403.55        68.19 o                         
  -6   0   8        199.72        243.88        31.82 o                         
  -5   0   8        758.27        739.56        44.08 o                         
  -4   0   8        255.00        213.45        25.36 o                         
  -3   0   8       5942.94       5939.05       131.76 o                         
  -2   0   8        112.11        119.99        19.09 o                         
  -1   0   8      14586.34      14821.76       292.61 o                         
   0   0   8      10986.41      11238.09       228.52 o                         
   1   0   8       3847.24       3561.31        90.39 o                         
   2   0   8       4538.26       4398.77       106.83 o                         
   3   0   8       1739.79       1781.97        60.68 o                         
   4   0   8         39.31         51.79        25.87 o                         
   5   0   8          9.94         23.19        21.43 o                         
   6   0   8       1659.38       1655.00        67.54 o                         
   7   0   8         76.32         89.15        45.00 o                         
   8   0   8       3449.96       3444.57       109.00 o                         
 -11   1   8        128.61          5.71        50.06 o                         
 -10   1   8         33.58         36.16        34.84 o                         
  -9   1   8          3.63        -27.90        27.90 o                         
  -8   1   8        214.95        208.03        32.81 o                         
  -7   1   8        247.78        211.28        29.57 o                         
  -6   1   8        140.75        136.03        23.63 o                         
  -5   1   8        115.98         78.31        18.94 o                         
  -4   1   8       1138.80       1227.81        36.29 o                         
  -3   1   8         46.16         41.48         9.59 o                         
  -2   1   8       2525.48       2656.69        47.35 o                         
  -1   1   8         11.03         12.54        10.36 o                         
   0   1   8        129.72        141.66        14.20 o                         
   1   1   8         29.61         20.72        10.99 o                         
   2   1   8        546.56        513.76        24.34 o                         
   3   1   8        859.34        931.69        31.54 o                         
   4   1   8         85.24         75.97        18.29 o                         
   5   1   8       1324.35       1330.23        41.24 o                         
   6   1   8          8.47         12.96        16.22 o                         
   7   1   8        216.72        205.77        24.32 o                         
   8   1   8          3.24        -13.17        23.96 o                         
   9   1   8        216.77        197.99        62.25 o                         
 -11   2   8        641.40        739.23        99.76 o                         
 -10   2   8       1370.78       1323.48        71.70 o                         
  -9   2   8       1900.68       1972.26        76.28 o                         
  -8   2   8       3485.95       3227.71        90.05 o                         
  -7   2   8        766.21        729.93        45.41 o                         
  -6   2   8        194.10        233.56        26.16 o                         
  -5   2   8         47.09         44.59        33.49 o                         
  -4   2   8       1418.55       1379.16        35.00 o                         
  -3   2   8       2236.42       2263.99        40.24 o                         
  -2   2   8       3257.93       3355.35        52.09 o                         
  -1   2   8       7000.14       7286.44       189.11 o                         
   0   2   8       7390.50       7401.06       112.53 o                         
   1   2   8       4688.01       4544.41        76.66 o                         
   2   2   8       4408.69       4405.55        75.91 o                         
   3   2   8       2247.35       2192.07        48.69 o                         
   4   2   8       1758.86       1804.46        51.10 o                         
   5   2   8       1056.59       1124.27        37.99 o                         
   6   2   8         10.55        -15.36        15.36 o                         
   7   2   8       1427.16       1407.61        47.46 o                         
   8   2   8       2687.27       2698.72        77.17 o                         
   9   2   8       1881.71       1962.67       131.24 o                         
 -11   3   8       1298.30       1205.35        89.62 o                         
 -10   3   8         51.31         34.54        34.45 o                         
  -9   3   8        113.97         90.72        32.21 o                         
  -8   3   8        940.73        832.76        50.35 o                         
  -7   3   8       1358.32       1448.46        56.76 o                         
  -6   3   8        230.25        293.75        28.33 o                         
  -5   3   8       1056.76        990.43        41.38 o                         
  -4   3   8       2699.43       2738.90        53.51 o                         
  -3   3   8        136.00        217.70        24.47 o                         
  -2   3   8       5381.51       5547.97        77.58 o                         
  -1   3   8       2106.90       1988.47        42.75 o                         
   0   3   8         10.28          4.97         9.85 o                         
   1   3   8        129.77        120.48        14.23 o                         
   2   3   8       2890.50       2935.73        56.80 o                         
   3   3   8       6168.56       6334.74       102.48 o                         
   4   3   8        405.92        377.70        23.67 o                         
   5   3   8        186.17        195.44        20.57 o                         
   6   3   8        557.48        612.30        32.69 o                         
   7   3   8         86.07        117.30        25.66 o                         
   8   3   8        964.59        946.84        74.33 o                         
   9   3   8         69.49        103.50        60.00 o                         
  10   3   8          8.28        -12.00        56.25 o                         
 -11   4   8        149.38         91.96        55.50 o                         
 -10   4   8        188.90        165.62        39.34 o                         
  -9   4   8       1147.12       1140.56        63.14 o                         
  -8   4   8        932.31       1001.39        74.82 o                         
  -7   4   8         27.12         45.89        23.93 o                         
  -6   4   8         56.43         23.33        19.52 o                         
  -5   4   8          6.31         17.93        16.51 o                         
  -4   4   8        288.60        315.20        21.93 o                         
  -3   4   8         38.33         71.85        10.68 o                         
  -2   4   8       4048.72       4006.64        60.22 o                         
  -1   4   8       1108.85       1077.01        24.65 o                         
   0   4   8        249.89        189.75        15.81 o                         
   1   4   8       2745.46       2615.23        55.40 o                         
   2   4   8         99.48         54.77        12.35 o                         
   3   4   8        580.20        511.55        25.70 o                         
   4   4   8       1413.24       1539.43        42.00 o                         
   5   4   8        329.59        356.96        24.39 o                         
   6   4   8         46.39         51.09        19.54 o                         
   7   4   8        684.01        724.51        58.52 o                         
   8   4   8        177.13        200.34        30.96 o                         
   9   4   8        477.93        475.48        79.50 o                         
  10   4   8        259.33        426.73        83.25 o                         
 -11   5   8        182.11        232.49        77.25 o                         
 -10   5   8        137.25        152.36        41.51 o                         
  -9   5   8         65.21         82.98        33.47 o                         
  -8   5   8        307.45        329.49        46.55 o                         
  -7   5   8       1610.53       1675.55        61.73 o                         
  -6   5   8       2195.02       2315.29        67.22 o                         
  -5   5   8       1265.45       1288.69        47.37 o                         
  -4   5   8        367.81        417.70        22.25 o                         
  -3   5   8       2113.96       2198.65        40.51 o                         
  -2   5   8       3252.56       3080.82        49.94 o                         
  -1   5   8        938.10        910.01        20.85 o                         
   0   5   8          9.62         16.90         6.88 o                         
   1   5   8       2633.50       2820.40       119.93 o                         
   2   5   8       2325.80       2370.76        66.82 o                         
   3   5   8       4182.09       4053.60        73.64 o                         
   4   5   8       3348.19       3133.01        63.31 o                         
   5   5   8        991.04        942.75        35.51 o                         
   6   5   8       1615.64       1589.95        56.69 o                         
   7   5   8       2239.29       2176.22       117.15 o                         
   8   5   8       2539.02       2587.90       112.19 o                         
   9   5   8        290.54        309.74        74.25 o                         
  10   5   8         10.88         -3.00        57.75 o                         
  11   5   8         31.84         36.75        71.25 o                         
 -11   6   8         70.51         90.75        78.00 o                         
 -10   6   8        255.39        293.99        44.90 o                         
  -9   6   8        499.45        458.46        45.38 o                         
  -8   6   8        413.22        423.91        39.83 o                         
  -7   6   8          4.72         43.69        24.02 o                         
  -6   6   8        223.01        272.90        29.96 o                         
  -5   6   8        979.36        922.72        41.47 o                         
  -4   6   8        772.85        759.50        26.66 o                         
  -3   6   8        591.48        555.20        21.58 o                         
  -2   6   8        631.95        572.61        20.97 o                         
  -1   6   8       3252.71       3203.58        46.11 o                         
   0   6   8         23.00         40.01         7.94 o                         
   1   6   8         23.63         38.49         8.26 o                         
   2   6   8         21.60         28.69        10.44 o                         
   3   6   8         17.63         -3.77        11.54 o                         
   4   6   8          2.08        -12.51        12.51 o                         
   5   6   8        166.40        170.89        24.09 o                         
   6   6   8       1649.88       1759.77        71.49 o                         
   7   6   8        497.55        495.04        37.60 o                         
   8   6   8        662.80        714.36        46.95 o                         
   9   6   8       1407.33       1548.69       129.74 o                         
  10   6   8        302.79        457.48        90.00 o                         
 -10   7   8        119.18        171.58        50.48 o                         
  -9   7   8         44.91         25.98        31.50 o                         
  -8   7   8        656.08        645.03        46.89 o                         
  -7   7   8       3266.52       3124.40       126.22 o                         
  -6   7   8       3742.47       3883.09        91.70 o                         
  -5   7   8        284.73        331.09        28.80 o                         
  -4   7   8       1121.89       1128.06        30.57 o                         
  -3   7   8       4056.53       3997.91        62.77 o                         
  -2   7   8       5650.22       5588.14        80.36 o                         
  -1   7   8       1114.72       1160.78        29.16 o                         
   0   7   8        289.15        308.11        14.29 o                         
   1   7   8         86.06         54.27         9.01 o                         
   2   7   8       1509.19       1465.92        29.22 o                         
   3   7   8       5581.87       5587.69        83.88 o                         
   4   7   8        988.68        880.20        48.55 o                         
   5   7   8       4073.61       3960.18        91.76 o                         
   6   7   8        444.55        492.99        36.76 o                         
   7   7   8       5474.84       5357.80       150.43 o                         
   8   7   8        447.82        475.43        40.07 o                         
   9   7   8        291.84        449.98        83.25 o                         
  10   7   8          2.12         26.25        62.25 o                         
 -10   8   8        321.89        367.27        57.98 o                         
  -9   8   8        241.91        215.62        40.39 o                         
  -8   8   8         49.96         20.56        28.95 o                         
  -7   8   8        335.42        406.14        37.05 o                         
  -6   8   8        121.81        121.77        25.09 o                         
  -5   8   8        780.75        834.90        42.19 o                         
  -4   8   8         32.43         22.19        15.48 o                         
  -3   8   8       1432.44       1403.54        33.05 o                         
  -2   8   8        109.75        103.44        12.58 o                         
  -1   8   8       1098.14       1144.47        44.28 o                         
   0   8   8        113.94        130.40        11.55 o                         
   1   8   8          4.67          5.65         8.36 o                         
   2   8   8        247.89        310.93        15.65 o                         
   3   8   8        215.46        232.49        18.75 o                         
   4   8   8        479.96        460.23        32.66 o                         
   5   8   8        847.82        971.06        75.98 o                         
   6   8   8          0.10         35.91        22.06 o                         
   7   8   8         84.62        118.61        50.71 o                         
   8   8   8         91.26         86.56        38.28 o                         
   9   8   8        215.83        118.50        65.25 o                         
  10   8   8         22.03          9.00        67.50 o                         
 -10   9   8        425.99        321.19        58.38 o                         
  -9   9   8        190.74        137.45        44.16 o                         
  -8   9   8        396.43        427.61        41.84 o                         
  -7   9   8       2670.27       2615.79        78.73 o                         
  -6   9   8       6794.05       6532.68       133.37 o                         
  -5   9   8       3175.76       3113.85        77.48 o                         
  -4   9   8      10677.53      10717.47       142.62 o                         
  -3   9   8       7960.58       7856.88       136.21 o                         
  -2   9   8       2880.93       2950.49        56.78 o                         
  -1   9   8        355.02        354.24        16.64 o                         
   0   9   8          5.35          6.84         8.79 o                         
   1   9   8        116.37        111.74        11.50 o                         
   2   9   8       3000.21       3067.86        53.11 o                         
   3   9   8       4675.03       4703.94       104.53 o                         
   4   9   8        854.58        847.65        45.30 o                         
   5   9   8       1092.19       1150.27        51.26 o                         
   6   9   8       5458.61       5466.51       121.79 o                         
   7   9   8       4403.22       4177.36       103.09 o                         
   8   9   8        784.31        888.36        52.94 o                         
   9   9   8         30.57        -52.50        52.50 o                         
  10   9   8        143.60        -23.25        64.50 o                         
 -10  10   8       1333.03       1428.69       129.74 o                         
  -9  10   8         31.71          6.03        40.79 o                         
  -8  10   8        496.14        652.06        48.65 o                         
  -7  10   8         57.61         52.29        27.20 o                         
  -6  10   8        816.70        823.31        46.31 o                         
  -5  10   8        602.86        611.57        50.81 o                         
  -4  10   8       1008.78        979.74        30.98 o                         
  -3  10   8        645.01        645.37        25.71 o                         
  -2  10   8        223.59        178.03        15.51 o                         
  -1  10   8       2155.72       2147.39        54.89 o                         
   0  10   8        410.52        391.00        18.15 o                         
   1  10   8       2577.50       2630.81        43.49 o                         
   2  10   8       1029.78       1041.05        35.66 o                         
   3  10   8        596.90        533.06        35.01 o                         
   4  10   8       1606.02       1659.81        69.68 o                         
   5  10   8       2525.68       2545.65        76.42 o                         
   6  10   8        486.14        493.98        39.53 o                         
   7  10   8        257.35        228.75        32.69 o                         
   8  10   8       1355.81       1271.18        76.90 o                         
   9  10   8       1868.28       1608.69       143.99 o                         
 -10  11   8         17.48         65.25        66.75 o                         
  -9  11   8        272.19        296.23        53.50 o                         
  -8  11   8        271.30        300.09        60.75 o                         
  -7  11   8       1350.92       1370.88        61.25 o                         
  -6  11   8       1162.27       1148.83        61.72 o                         
  -5  11   8        590.99        615.45        40.33 o                         
  -4  11   8        241.37        238.19        18.80 o                         
  -3  11   8       1148.01       1183.84        33.18 o                         
  -2  11   8        284.57        301.94        18.99 o                         
  -1  11   8         75.28        104.41        15.76 o                         
   0  11   8         54.41         70.79        11.56 o                         
   1  11   8        237.61        267.33        20.96 o                         
   2  11   8        651.19        606.76        26.58 o                         
   3  11   8       1511.35       1478.27        52.20 o                         
   4  11   8       3968.30       4050.43        96.83 o                         
   5  11   8        414.11        393.52        35.21 o                         
   6  11   8       2568.61       2612.93        85.19 o                         
   7  11   8        804.32        724.59        47.94 o                         
   8  11   8        637.59        586.37        46.00 o                         
   9  11   8        112.61         -9.75        58.50 o                         
 -10  12   8       1215.02       1170.70       121.50 o                         
  -9  12   8        917.49        924.66        75.70 o                         
  -8  12   8       1619.52       1604.53        88.86 o                         
  -7  12   8       1387.47       1438.39        79.36 o                         
  -6  12   8        706.93        689.13        44.95 o                         
  -5  12   8        300.05        331.36        31.72 o                         
  -4  12   8       3099.26       3000.94        56.58 o                         
  -3  12   8       1351.81       1362.83        37.51 o                         
  -2  12   8       3755.03       3833.36        73.14 o                         
  -1  12   8       2908.37       2835.52        62.20 o                         
   0  12   8       3393.33       3360.29        93.86 o                         
   1  12   8       3245.27       3330.38        59.56 o                         
   2  12   8        796.40        866.92        31.09 o                         
   3  12   8         74.56         41.35        20.68 o                         
   4  12   8        207.17        200.97        24.64 o                         
   5  12   8         89.37         62.13        27.37 o                         
   6  12   8        185.40        202.98        31.20 o                         
   7  12   8        134.94        135.52        34.17 o                         
   8  12   8       1615.89       1551.56        70.89 o                         
   9  12   8       2752.92       2725.39       181.49 o                         
  -9  13   8        103.52         20.49        43.45 o                         
  -8  13   8         55.62          0.84        40.50 o                         
  -7  13   8        433.59        378.85        49.03 o                         
  -6  13   8         62.15         69.12        36.80 o                         
  -5  13   8       3254.84       3239.09        84.85 o                         
  -4  13   8        863.84        820.80        36.71 o                         
  -3  13   8         89.52         89.05        15.89 o                         
  -2  13   8        491.77        457.93        21.67 o                         
  -1  13   8          3.46         -8.05        11.21 o                         
   0  13   8        159.56        151.23        17.43 o                         
   1  13   8          6.48          1.71        13.95 o                         
   2  13   8         72.30        109.24        17.14 o                         
   3  13   8         90.84         78.02        20.03 o                         
   4  13   8        184.17        234.86        26.65 o                         
   5  13   8        647.51        578.65        41.79 o                         
   6  13   8        119.84        128.54        31.18 o                         
   7  13   8        819.27        757.45        50.73 o                         
   8  13   8        133.07        212.17        37.57 o                         
   9  13   8         12.72        -28.50        66.75 o                         
  -9  14   8       2679.83       3010.02       123.23 o                         
  -8  14   8       1809.25       1856.98        96.36 o                         
  -7  14   8        431.99        511.62        69.75 o                         
  -6  14   8         29.82         27.00        31.82 o                         
  -5  14   8        314.01        371.63        34.88 o                         
  -4  14   8        136.27        137.35        18.82 o                         
  -3  14   8       1831.68       1885.13        45.14 o                         
  -2  14   8        574.64        606.11        25.97 o                         
  -1  14   8       1648.03       1661.94        37.79 o                         
   0  14   8       5350.09       5241.47        94.28 o                         
   1  14   8       5142.80       5028.02        82.15 o                         
   2  14   8       4467.54       4439.52        76.41 o                         
   3  14   8         65.82         48.42        17.50 o                         
   4  14   8        552.88        540.64        45.00 o                         
   5  14   8         13.99         43.66        26.12 o                         
   6  14   8        141.51        177.79        32.78 o                         
   7  14   8        396.23        386.06        41.53 o                         
   8  14   8        896.67        859.86        56.26 o                         
  -9  15   8          3.35        -11.25        69.00 o                         
  -8  15   8         45.67         71.71        61.12 o                         
  -7  15   8         39.98         35.89        37.85 o                         
  -6  15   8          9.24        -16.50        32.35 o                         
  -5  15   8          1.57        -27.28        27.28 o                         
  -4  15   8          0.35         -9.31        15.83 o                         
  -3  15   8        438.14        442.15        28.17 o                         
  -2  15   8         25.63          8.01        14.03 o                         
  -1  15   8        224.31        227.43        21.05 o                         
   0  15   8        408.41        475.45        30.75 o                         
   1  15   8        667.80        662.14        30.82 o                         
   2  15   8        528.94        480.65        36.22 o                         
   3  15   8        204.47        215.42        23.19 o                         
   4  15   8        171.39        138.71        25.83 o                         
   5  15   8         11.35        -18.73        24.22 o                         
   6  15   8         42.49         72.09        30.50 o                         
   7  15   8          2.01          9.30        30.20 o                         
   8  15   8         24.99        -31.20        31.20 o                         
  -9  16   8       2229.45       2395.40       167.24 o                         
  -8  16   8       2202.25       2312.15       117.37 o                         
  -7  16   8       1051.65       1069.53       158.62 o                         
  -6  16   8        779.24        844.46        64.69 o                         
  -5  16   8         35.23         25.20        50.62 o                         
  -4  16   8         13.47         29.44        25.74 o                         
  -3  16   8        307.10        358.35        23.02 o                         
  -2  16   8        288.25        303.29        23.68 o                         
  -1  16   8       1796.53       1855.54        47.32 o                         
   0  16   8       5553.83       5480.88        89.51 o                         
   1  16   8       7030.61       6666.53       103.96 o                         
   2  16   8       1750.19       1675.24        46.46 o                         
   3  16   8        363.46        273.45        28.92 o                         
   4  16   8        125.86        132.22        38.00 o                         
   5  16   8         67.88         66.15        28.94 o                         
   6  16   8         20.55         32.37        29.75 o                         
   7  16   8        325.08        340.10        51.35 o                         
   8  16   8       1834.78       2021.49        83.07 o                         
  -8  17   8        619.02        520.09        63.61 o                         
  -7  17   8        360.33        367.54        53.03 o                         
  -6  17   8        375.49        368.99        50.35 o                         
  -5  17   8       1340.01       1472.77        78.19 o                         
  -4  17   8       1161.74       1252.71        47.43 o                         
  -3  17   8         20.05          5.27        16.41 o                         
  -2  17   8       2618.80       2570.64        57.66 o                         
  -1  17   8       1985.89       1870.73        49.23 o                         
   0  17   8        608.63        567.11        30.51 o                         
   1  17   8        538.09        527.39        33.69 o                         
   2  17   8        164.37        199.25        23.97 o                         
   3  17   8        387.26        363.90        27.88 o                         
   4  17   8         19.95         63.50        24.56 o                         
   5  17   8       1131.22       1137.25        83.50 o                         
   6  17   8         99.12         15.44        30.22 o                         
   7  17   8        203.75        246.34        40.26 o                         
   8  17   8        192.00        188.47        58.50 o                         
  -8  18   8        150.79        138.28        49.87 o                         
  -7  18   8        346.90        332.33        54.34 o                         
  -6  18   8         70.21          2.93        51.00 o                         
  -5  18   8         11.08         61.28        35.72 o                         
  -4  18   8        186.40        260.16        28.82 o                         
  -3  18   8        111.00        120.20        24.80 o                         
  -2  18   8       1436.28       1465.65        45.78 o                         
  -1  18   8       1096.48       1107.88        42.36 o                         
   0  18   8       4652.67       4621.21        83.17 o                         
   1  18   8       1918.31       1924.07        66.18 o                         
   2  18   8        253.61        308.23        26.63 o                         
   3  18   8        708.82        673.97        35.51 o                         
   4  18   8         85.41         55.78        25.96 o                         
   5  18   8        367.20        304.61        39.66 o                         
   6  18   8         39.16         71.06        33.48 o                         
   7  18   8        271.83        404.28        45.83 o                         
   8  18   8        222.72        183.92        49.31 o                         
  -8  19   8        469.22        519.21        79.81 o                         
  -7  19   8        389.74        362.36        85.50 o                         
  -6  19   8        588.95        689.37        64.59 o                         
  -5  19   8       1429.55       1507.97       109.50 o                         
  -4  19   8       1367.53       1428.62        65.38 o                         
  -3  19   8        334.69        376.62        42.87 o                         
  -2  19   8       2174.13       2243.87        79.72 o                         
  -1  19   8        215.36        264.44        25.38 o                         
   0  19   8          0.68         -9.29        19.03 o                         
   1  19   8        340.01        406.20        29.27 o                         
   2  19   8        212.63        259.74        27.95 o                         
   3  19   8        508.02        495.80        33.63 o                         
   4  19   8        847.64        859.08        54.58 o                         
   5  19   8       2012.93       2047.69       134.10 o                         
   6  19   8       2989.93       3062.02        98.67 o                         
   7  19   8        716.74        708.45        74.84 o                         
   8  19   8        831.88        804.14        73.21 o                         
  -7  20   8        353.51        346.19        58.33 o                         
  -6  20   8         86.79         35.31        61.50 o                         
  -5  20   8          2.07        124.50        62.25 o                         
  -4  20   8         68.17         50.42        33.91 o                         
  -3  20   8        547.25        616.93        39.58 o                         
  -2  20   8        810.14        820.28        43.40 o                         
  -1  20   8         88.17        104.55        29.50 o                         
   0  20   8       1426.56       1402.79        71.66 o                         
   1  20   8        958.10        959.04        42.91 o                         
   2  20   8        180.03        199.85        35.96 o                         
   3  20   8        103.22         69.95        25.76 o                         
   4  20   8         80.86        101.66        33.61 o                         
   5  20   8        133.09        128.36        36.31 o                         
   6  20   8          5.85         55.52        34.91 o                         
   7  20   8         18.29         50.21        43.75 o                         
  -7  21   8        509.93        479.21        64.30 o                         
  -6  21   8       2299.25       2404.40       157.49 o                         
  -5  21   8       2640.89       2823.64       162.74 o                         
  -4  21   8       1069.97       1205.42        85.73 o                         
  -3  21   8       1552.54       1527.16        59.46 o                         
  -2  21   8        185.17        179.35        30.13 o                         
  -1  21   8         94.01         68.23        26.55 o                         
   0  21   8          9.02         -8.57        27.92 o                         
   1  21   8        131.87        131.45        25.41 o                         
   2  21   8       2542.42       2434.81        68.21 o                         
   3  21   8        768.54        823.93        47.58 o                         
   4  21   8       1153.18       1199.96        68.67 o                         
   5  21   8       1291.27       1290.39        72.05 o                         
   6  21   8       1320.60       1385.33       107.98 o                         
  -6  22   8          1.78        105.75        66.75 o                         
  -5  22   8        169.24        206.29        55.08 o                         
  -4  22   8         74.21         64.91        80.25 o                         
  -3  22   8         87.26         62.11        28.50 o                         
  -2  22   8        276.41        315.97        34.70 o                         
  -1  22   8        140.08         95.39        28.74 o                         
   0  22   8          5.98         50.34        26.67 o                         
   1  22   8        218.81        212.04        28.53 o                         
   2  22   8        178.97        257.15        48.14 o                         
   3  22   8         64.76        134.26        33.14 o                         
   4  22   8          7.54         92.76        34.73 o                         
   5  22   8         34.21          2.40        33.89 o                         
   6  22   8         13.59        -25.50        96.00 o                         
  -6  23   8       3557.04       3620.11       195.74 o                         
  -5  23   8       1995.38       2180.73       116.31 o                         
  -4  23   8       1506.22       1583.97       226.12 o                         
  -3  23   8       1866.12       1752.65       102.94 o                         
  -2  23   8        487.57        519.55        50.50 o                         
  -1  23   8        323.53        294.18        37.51 o                         
   0  23   8         20.84         30.07        26.50 o                         
   1  23   8         32.02         22.28        25.60 o                         
   2  23   8        262.07        224.36        33.92 o                         
   3  23   8        694.26        725.30        59.24 o                         
   4  23   8       1225.43       1197.50        70.00 o                         
   5  23   8       1418.21       1485.49       124.85 o                         
  -5  24   8         57.42         88.35        56.34 o                         
  -4  24   8          0.78         49.58       123.37 o                         
  -3  24   8          3.09         43.45        30.37 o                         
  -2  24   8        204.96        216.26        35.26 o                         
  -1  24   8        541.29        582.54        43.20 o                         
   0  24   8        590.09        561.04        51.96 o                         
   1  24   8        263.28        257.18        38.97 o                         
   2  24   8         21.81          5.89        35.40 o                         
   3  24   8          5.78        -15.75        33.14 o                         
   4  24   8          2.43          4.50        63.00 o                         
  -4  25   8        986.16        971.22        84.85 o                         
  -3  25   8        876.31        947.57        55.75 o                         
  -2  25   8        579.32        641.56        46.50 o                         
  -1  25   8        105.57         20.94        30.87 o                         
   0  25   8        101.73         83.18        32.16 o                         
   1  25   8        482.35        561.80        53.68 o                         
   2  25   8        129.72        124.77        47.99 o                         
   3  25   8        950.72       1098.71       117.75 o                         
   4  25   8       1154.81       1288.45       140.99 o                         
  -4  26   8        101.26        198.18        88.77 o                         
  -3  26   8         13.94        -31.52        33.99 o                         
  -2  26   8        300.58        310.28        40.57 o                         
  -1  26   8       2390.27       2573.31        82.94 o                         
   0  26   8        898.91       1010.82       100.67 o                         
  -2  27   8         13.31        -27.69        76.87 o                         
  -1  27   8         19.00         13.35        59.61 o                         
 -10   1   9        174.12        148.08       112.12 o                         
  -9   1   9         47.55         88.49        33.52 o                         
  -8   1   9        301.19        350.50        38.85 o                         
  -7   1   9       1148.00       1142.63        54.06 o                         
  -6   1   9       4582.61       4203.10        97.15 o                         
  -5   1   9       2564.86       2462.14        66.15 o                         
  -4   1   9       8013.73       8081.68       147.17 o                         
  -3   1   9       3686.42       3811.70        68.39 o                         
  -2   1   9      10301.79      10066.31       148.58 o                         
  -1   1   9       1552.90       1480.26        50.12 o                         
   0   1   9       1964.11       2109.82        51.20 o                         
   1   1   9       1136.13       1153.34        51.31 o                         
   2   1   9        167.31        195.03        18.22 o                         
   3   1   9       3898.77       3942.24        74.04 o                         
   4   1   9       1716.21       1737.27        46.75 o                         
   5   1   9       2678.97       2643.24        60.79 o                         
   6   1   9       4053.88       4016.87        80.89 o                         
   7   1   9       8081.58       7920.41       133.74 o                         
   8   1   9       3326.20       3250.12        88.29 o                         
   9   1   9        288.59        268.07        46.66 o                         
 -10   2   9         32.51         31.25        37.02 o                         
  -9   2   9        599.46        521.03        46.32 o                         
  -8   2   9       1900.05       1827.81        71.04 o                         
  -7   2   9         23.68         14.26        27.93 o                         
  -6   2   9        231.67        301.23        42.13 o                         
  -5   2   9         17.55          8.22        17.67 o                         
  -4   2   9         25.49         41.66        16.62 o                         
  -3   2   9        886.30        897.56        29.96 o                         
  -2   2   9        129.13        145.89        15.78 o                         
  -1   2   9       1210.77       1269.67        54.67 o                         
   0   2   9       3959.18       3738.25        68.06 o                         
   1   2   9       1081.68        969.13        44.21 o                         
   2   2   9       3511.74       3413.57        78.37 o                         
   3   2   9        378.40        394.91        24.20 o                         
   4   2   9        335.44        373.83        25.26 o                         
   5   2   9        265.73        250.97        23.83 o                         
   6   2   9         36.35         34.58        29.23 o                         
   7   2   9         98.45        113.67        26.89 o                         
   8   2   9        101.04         79.79        30.47 o                         
   9   2   9        146.78        175.16        47.69 o                         
 -11   3   9        213.71        188.24        75.75 o                         
 -10   3   9         15.76         20.82        35.79 o                         
  -9   3   9        150.32        154.24        36.33 o                         
  -8   3   9        197.24        156.63        45.05 o                         
  -7   3   9        637.21        592.85        42.56 o                         
  -6   3   9       1494.54       1511.13        56.15 o                         
  -5   3   9       4985.82       4804.95       102.28 o                         
  -4   3   9       4854.48       4900.30       100.04 o                         
  -3   3   9       4793.95       4831.30        82.10 o                         
  -2   3   9       2301.21       2253.03        57.26 o                         
  -1   3   9        948.44        869.97        49.85 o                         
   0   3   9       1694.71       1700.68        41.55 o                         
   1   3   9        377.57        373.37        22.25 o                         
   2   3   9        412.65        481.90        28.90 o                         
   3   3   9        421.64        395.35        24.55 o                         
   4   3   9       2942.37       2999.78        63.83 o                         
   5   3   9       2168.44       2184.95        54.91 o                         
   6   3   9       2164.10       2251.22        67.44 o                         
   7   3   9       3605.63       3388.05       142.55 o                         
   8   3   9       1218.44       1255.49        58.98 o                         
   9   3   9       2209.57       2325.48       229.12 o                         
 -11   4   9        851.89        914.96       122.25 o                         
 -10   4   9       2433.30       2711.13        96.67 o                         
  -9   4   9       1489.28       1467.65       115.24 o                         
  -8   4   9       2350.48       2194.82        76.57 o                         
  -7   4   9       2024.78       1944.77        68.23 o                         
  -6   4   9       1588.99       1626.87        57.63 o                         
  -5   4   9       1702.38       1718.06        55.70 o                         
  -4   4   9         46.98         57.04        29.51 o                         
  -3   4   9        218.69        242.59        18.57 o                         
  -2   4   9        183.24        172.01        16.60 o                         
  -1   4   9       1095.61       1127.24        33.55 o                         
   0   4   9       1713.45       1627.62        40.34 o                         
   1   4   9       2928.88       2789.91        57.59 o                         
   2   4   9       5353.03       5336.52        91.13 o                         
   3   4   9       3987.13       3823.87        72.86 o                         
   4   4   9        410.03        411.79        27.37 o                         
   5   4   9        289.71        303.70        27.71 o                         
   6   4   9          1.55         -1.69        21.47 o                         
   7   4   9         19.88         46.86        25.08 o                         
   8   4   9         14.58          0.89        25.16 o                         
   9   4   9        753.25        851.22       102.75 o                         
  10   4   9       1040.35       1002.71       114.75 o                         
 -10   5   9        693.95        688.14        56.19 o                         
  -9   5   9        401.95        388.51        46.50 o                         
  -8   5   9         26.28         60.82        29.26 o                         
  -7   5   9          8.74         58.24        36.88 o                         
  -6   5   9       2948.08       2995.76        79.68 o                         
  -5   5   9       4664.92       4344.06        95.91 o                         
  -4   5   9        220.58        234.20        23.86 o                         
  -3   5   9        235.55        261.13        19.39 o                         
  -2   5   9       1555.57       1583.83        40.30 o                         
  -1   5   9       2835.95       2926.93        58.38 o                         
   0   5   9          8.60          0.20        11.34 o                         
   1   5   9        248.43        253.26        19.37 o                         
   2   5   9        457.49        483.73        30.96 o                         
   3   5   9        104.90        128.61        17.46 o                         
   4   5   9         19.94         20.55        15.00 o                         
   5   5   9       5238.10       5027.83       109.42 o                         
   6   5   9       1757.13       1795.21        63.03 o                         
   7   5   9         32.19         39.15        25.52 o                         
   8   5   9        975.04        822.38        50.94 o                         
   9   5   9        160.02        218.24        69.75 o                         
  10   5   9         16.66          3.00        66.00 o                         
 -10   6   9        945.97       1063.65        68.91 o                         
  -9   6   9        685.82        809.91       117.92 o                         
  -8   6   9        639.65        676.80        48.79 o                         
  -7   6   9       4274.28       4234.07       103.17 o                         
  -6   6   9       7229.11       6993.39       140.42 o                         
  -5   6   9       2363.57       2444.28        67.73 o                         
  -4   6   9        999.72       1004.33       108.03 o                         
  -3   6   9        133.45        181.28        17.43 o                         
  -2   6   9       1594.63       1697.48        42.38 o                         
  -1   6   9       1852.71       1746.12        42.97 o                         
   0   6   9       2561.56       2382.45        62.03 o                         
   1   6   9       5951.25       5751.48        96.32 o                         
   2   6   9       4263.64       4166.99        76.71 o                         
   3   6   9       4072.07       4126.23        77.21 o                         
   4   6   9       3124.62       3114.86        65.47 o                         
   5   6   9         99.07        105.64        24.08 o                         
   6   6   9       1011.06       1012.90        51.86 o                         
   7   6   9         27.01         -6.52        36.36 o                         
   8   6   9         85.77         89.42        62.89 o                         
   9   6   9        450.04        572.23        91.50 o                         
  10   6   9       1294.82       1407.69       137.24 o                         
 -10   7   9          5.61         -5.94        40.48 o                         
  -9   7   9         21.84        -28.25        32.56 o                         
  -8   7   9        147.93        166.81        34.20 o                         
  -7   7   9        122.00        114.31        28.29 o                         
  -6   7   9        506.40        515.45        45.55 o                         
  -5   7   9        143.37        139.74        24.35 o                         
  -4   7   9          2.14         -2.47        17.15 o                         
  -3   7   9          3.11          3.09        12.91 o                         
  -2   7   9       2798.87       2643.23        86.06 o                         
  -1   7   9       3264.01       3392.47        66.13 o                         
   0   7   9          0.34         -7.63        11.66 o                         
   1   7   9       1022.98       1113.29        42.97 o                         
   2   7   9        450.93        479.03        41.40 o                         
   3   7   9         81.22         82.66        16.77 o                         
   4   7   9         92.33        119.76        22.65 o                         
   5   7   9        444.73        498.38        36.35 o                         
   6   7   9         13.47        -18.18        22.61 o                         
   7   7   9         56.83         82.13        29.08 o                         
   8   7   9          3.36        -13.98        27.10 o                         
   9   7   9          6.00        -53.25        53.25 o                         
  10   7   9          3.08         18.75        66.75 o                         
 -10   8   9       1805.21       1640.93       137.24 o                         
  -9   8   9       1677.43       1796.92        78.66 o                         
  -8   8   9       2017.32       2018.77        75.52 o                         
  -7   8   9       2808.84       2780.95        82.98 o                         
  -6   8   9       2659.83       2627.54        96.78 o                         
  -5   8   9       2232.97       2212.60        65.48 o                         
  -4   8   9        113.19         65.11        20.06 o                         
  -3   8   9       1586.41       1546.25        38.83 o                         
  -2   8   9       4115.28       4126.78        75.71 o                         
  -1   8   9       4264.07       4279.61        77.33 o                         
   0   8   9       6011.22       6056.42       100.70 o                         
   1   8   9       8483.75       8399.35       131.35 o                         
   2   8   9       5892.25       5777.28        98.43 o                         
   3   8   9       5807.85       5761.35       118.52 o                         
   4   8   9       7537.67       7589.48       147.94 o                         
   5   8   9        400.08        405.70        42.77 o                         
   6   8   9          9.95        -13.09        28.03 o                         
   7   8   9        116.43        135.01        30.28 o                         
   8   8   9        552.13        585.69        46.25 o                         
   9   8   9       1606.36       1731.68       146.24 o                         
  10   8   9       1729.50       1860.68       201.74 o                         
 -10   9   9        599.82        544.48        89.25 o                         
  -9   9   9        372.31        378.47        52.26 o                         
  -8   9   9        338.39        266.82        38.25 o                         
  -7   9   9          3.30         -7.41        47.53 o                         
  -6   9   9        355.91        317.66        33.34 o                         
  -5   9   9        773.57        762.06        45.06 o                         
  -4   9   9       2627.68       2469.79        66.73 o                         
  -3   9   9        493.40        541.36        26.69 o                         
  -2   9   9        303.17        257.12        20.90 o                         
  -1   9   9         39.19         48.85        14.27 o                         
   0   9   9         27.82         41.24        25.44 o                         
   1   9   9         47.78         45.34        17.43 o                         
   2   9   9          0.75         -8.59        13.26 o                         
   3   9   9        290.62        297.33        29.27 o                         
   4   9   9         58.08        102.69        33.22 o                         
   5   9   9       1938.29       1932.54        85.70 o                         
   6   9   9         24.15         98.72        27.63 o                         
   7   9   9         40.64         90.83        32.68 o                         
   8   9   9        574.45        545.91        45.57 o                         
   9   9   9         13.92         21.00        60.00 o                         
 -10  10   9       1817.95       1656.68       140.99 o                         
  -9  10   9       1399.70       1457.17        91.68 o                         
  -8  10   9       1073.74       1147.83        62.70 o                         
  -7  10   9       1311.88       1222.52        60.45 o                         
  -6  10   9       1314.19       1373.40        58.21 o                         
  -5  10   9        320.02        332.05        43.27 o                         
  -4  10   9        373.33        365.24        30.43 o                         
  -3  10   9        433.38        441.87        23.49 o                         
  -2  10   9        116.06        122.35        18.11 o                         
  -1  10   9       2631.42       2676.82        58.03 o                         
   0  10   9       3796.99       3656.24        72.74 o                         
   1  10   9       5055.39       4992.43        88.61 o                         
   2  10   9       3461.24       3471.67        84.16 o                         
   3  10   9       4248.07       4194.73        97.36 o                         
   4  10   9       3735.91       3787.49       108.33 o                         
   5  10   9       2074.55       1989.17        76.42 o                         
   6  10   9        492.13        452.45        39.78 o                         
   7  10   9          5.83         19.90        28.25 o                         
   8  10   9         62.15          1.60        28.56 o                         
   9  10   9        961.50       1075.46       123.00 o                         
 -10  11   9         37.72         96.75        72.00 o                         
  -9  11   9         42.00         26.90        43.86 o                         
  -8  11   9          6.77         -7.60        38.01 o                         
  -7  11   9        286.11        315.66        37.95 o                         
  -6  11   9        686.31        762.78        47.55 o                         
  -5  11   9       4777.42       4743.27       107.19 o                         
  -4  11   9       2776.37       2791.55        73.56 o                         
  -3  11   9        869.89        883.83        31.55 o                         
  -2  11   9       6286.85       6440.84       107.97 o                         
  -1  11   9        273.15        273.90        22.49 o                         
   0  11   9        333.16        335.39        23.66 o                         
   1  11   9        105.74        114.12        22.55 o                         
   2  11   9         42.61         29.64        19.73 o                         
   3  11   9         68.35         77.93        22.97 o                         
   4  11   9        183.88        217.29        29.49 o                         
   5  11   9       7532.86       7145.37       146.98 o                         
   6  11   9        767.58        734.24        48.11 o                         
   7  11   9       1544.62       1392.97        65.92 o                         
   8  11   9       1126.07       1108.26        63.39 o                         
   9  11   9       1189.29       1310.95       142.49 o                         
 -10  12   9        679.74        923.21       135.74 o                         
  -9  12   9        435.51        541.80        64.38 o                         
  -8  12   9        156.96         82.22        67.87 o                         
  -7  12   9        663.64        654.46        48.22 o                         
  -6  12   9       1110.28       1154.18        57.81 o                         
  -5  12   9          7.93        -22.14        22.14 o                         
  -4  12   9        106.39        118.76        38.65 o                         
  -3  12   9         34.65         56.74        15.38 o                         
  -2  12   9         67.29         56.07        16.99 o                         
  -1  12   9        588.01        556.49        29.20 o                         
   0  12   9       5280.36       5240.27        96.35 o                         
   1  12   9        623.67        639.29        38.80 o                         
   2  12   9       1538.50       1488.90        54.90 o                         
   3  12   9       2022.17       2116.48       128.32 o                         
   4  12   9        292.28        281.81        32.83 o                         
   5  12   9        420.58        438.45        52.57 o                         
   6  12   9        108.99         83.42        28.69 o                         
   7  12   9         82.61         72.58        40.70 o                         
   8  12   9         78.34         52.55        33.25 o                         
  -9  13   9         31.32         33.78        68.25 o                         
  -8  13   9        190.92        158.61        48.18 o                         
  -7  13   9         47.04         35.31        37.64 o                         
  -6  13   9        831.83        852.83        51.81 o                         
  -5  13   9       1166.47       1261.47        64.17 o                         
  -4  13   9       2153.42       2212.06        90.60 o                         
  -3  13   9        636.18        606.84        28.66 o                         
  -2  13   9        464.68        442.32        28.02 o                         
  -1  13   9       1051.02       1073.64        39.15 o                         
   0  13   9        389.46        345.13        30.77 o                         
   1  13   9        620.96        514.67        46.45 o                         
   2  13   9        431.82        457.93        73.47 o                         
   3  13   9        581.30        591.21        41.64 o                         
   4  13   9       1959.75       2043.56        70.05 o                         
   5  13   9       2238.53       2221.73        75.13 o                         
   6  13   9       3592.59       3635.66       100.78 o                         
   7  13   9        856.86        957.32        94.30 o                         
   8  13   9       1247.24       1218.34        67.24 o                         
  -9  14   9        740.97        749.97       102.00 o                         
  -8  14   9        272.93        279.61        52.75 o                         
  -7  14   9         21.51         47.24        38.17 o                         
  -6  14   9        101.51         47.65        78.75 o                         
  -5  14   9          4.71          9.24        24.75 o                         
  -4  14   9        577.33        550.40        50.93 o                         
  -3  14   9         45.07         38.59        17.00 o                         
  -2  14   9        132.39        133.13        24.68 o                         
  -1  14   9        431.06        447.67        34.77 o                         
   0  14   9        587.84        571.48        38.22 o                         
   1  14   9        296.16        272.45        30.80 o                         
   2  14   9        906.34        858.18        48.06 o                         
   3  14   9        645.69        561.48        41.09 o                         
   4  14   9        503.44        533.63        41.76 o                         
   5  14   9        278.21        329.71        43.02 o                         
   6  14   9          0.94         14.53        28.01 o                         
   7  14   9        396.95        400.93        43.26 o                         
   8  14   9         26.41         65.36        35.65 o                         
  -9  15   9         76.85         54.00        69.75 o                         
  -8  15   9        232.67        124.73        47.19 o                         
  -7  15   9        198.41        177.80        87.00 o                         
  -6  15   9       1605.67       1587.28       194.62 o                         
  -5  15   9       2953.24       3257.32        89.20 o                         
  -4  15   9      11751.29      12125.00       686.81 o                         
  -3  15   9       8686.80       8486.87       125.96 o                         
  -2  15   9       1697.39       1756.22        54.27 o                         
  -1  15   9        418.65        428.51        42.31 o                         
   0  15   9       1518.85       1505.37        57.92 o                         
   1  15   9       3738.69       3652.33        92.08 o                         
   2  15   9         67.58         78.28        25.94 o                         
   3  15   9       4845.04       4707.37       154.19 o                         
   4  15   9       4253.31       3997.26       135.07 o                         
   5  15   9        635.72        782.76        51.66 o                         
   6  15   9       1258.23       1248.71        66.56 o                         
   7  15   9       1614.27       1579.88        74.87 o                         
   8  15   9       1034.44       1223.91        86.63 o                         
  -9  16   9         27.47         27.00        81.00 o                         
  -8  16   9         69.56        137.03        96.37 o                         
  -7  16   9        101.77        146.51        44.01 o                         
  -6  16   9          7.52        -36.37        36.37 o                         
  -5  16   9         18.49         -7.72        31.55 o                         
  -4  16   9         40.95         43.69        25.88 o                         
  -3  16   9          0.92          8.95        18.43 o                         
  -2  16   9          5.82        -21.43        21.43 o                         
  -1  16   9        609.08        623.48        54.86 o                         
   0  16   9          4.53         22.54        22.89 o                         
   1  16   9         11.29         -1.06        23.65 o                         
   2  16   9       1919.37       1858.70        71.48 o                         
   3  16   9        465.49        410.77        39.34 o                         
   4  16   9         65.33         74.29        29.72 o                         
   5  16   9         11.11        -28.35        28.35 o                         
   6  16   9        273.32        261.04        40.04 o                         
   7  16   9        869.50        730.81        95.90 o                         
   8  16   9          2.57        -30.80        40.79 o                         
  -8  17   9        391.20        436.78        62.71 o                         
  -7  17   9       1007.15       1062.98        77.82 o                         
  -6  17   9        886.06        905.09        71.74 o                         
  -5  17   9       2536.47       2513.39       267.36 o                         
  -4  17   9       2562.06       2520.46        95.59 o                         
  -3  17   9       4059.59       4074.85        98.65 o                         
  -2  17   9       3078.41       3083.47       164.65 o                         
  -1  17   9         88.60        109.30        26.66 o                         
   0  17   9       2410.83       2226.78        87.00 o                         
   1  17   9       1298.71       1116.67        56.52 o                         
   2  17   9        245.54        261.51        35.94 o                         
   3  17   9       1336.85       1283.75        62.27 o                         
   4  17   9       3006.09       2796.72        88.03 o                         
   5  17   9       1161.66       1122.24        63.56 o                         
   6  17   9        476.77        473.36        47.75 o                         
   7  17   9       3936.30       3919.49       123.70 o                         
   8  17   9        469.47        464.28        59.75 o                         
  -8  18   9        758.22        727.47       158.24 o                         
  -7  18   9        153.11        196.38       100.12 o                         
  -6  18   9        694.38        746.39        68.25 o                         
  -5  18   9        581.82        498.35        56.43 o                         
  -4  18   9        412.13        531.73       108.00 o                         
  -3  18   9        135.33        155.18        30.36 o                         
  -2  18   9        960.00       1001.96        53.95 o                         
  -1  18   9       3199.75       3137.65        87.73 o                         
   0  18   9       1842.38       1850.88       105.17 o                         
   1  18   9       3808.98       3658.49        97.12 o                         
   2  18   9       3739.41       3671.50       119.24 o                         
   3  18   9        161.29        184.28        34.17 o                         
   4  18   9         46.48         61.91        30.64 o                         
   5  18   9         73.28         74.53        32.76 o                         
   6  18   9         18.79        -21.45        31.38 o                         
   7  18   9        167.85        105.89        44.22 o                         
  -7  19   9        135.08        114.00        64.50 o                         
  -6  19   9        501.58        549.34        71.21 o                         
  -3  19   9       4028.53       3942.03       357.36 o                         
  -2  19   9        344.96        383.21        38.52 o                         
  -1  19   9       1081.79       1002.65        56.24 o                         
   0  19   9         10.79          0.25        26.04 o                         
   1  19   9        188.85        159.74        32.37 o                         
   2  19   9         11.37         31.45        27.54 o                         
   3  19   9        508.84        491.93        59.21 o                         
   4  19   9       1516.59       1622.56        72.74 o                         
   5  19   9        474.83        504.09        48.50 o                         
   6  19   9       1462.30       1401.01        75.47 o                         
   7  19   9        587.08        511.60        62.27 o                         
  -7  20   9        252.93        329.24        83.25 o                         
  -3  20   9        209.71        268.52        51.37 o                         
  -2  20   9        378.90        438.88        76.12 o                         
  -1  20   9        765.41        718.80        49.14 o                         
   0  20   9       1036.35       1061.95       110.66 o                         
   1  20   9       2411.05       2531.06       107.32 o
[truncated: 157,548 more chars]
