# Supplementary material for: Synthesis and crystallographic characterization of di­phenyl­amide rare-earth metal complexes Ln(NPh2)3(THF)2 and [(Ph2N)2 Ln(μ-NPh2)]2
Source: Acta Crystallogr E Crystallogr Commun. 2020 Aug 14;76(Pt 9):1447–53. doi: 10.1107/S2056989020009998 (PMC7472762; doi:10.1107/S2056989020009998)
Supplement: Supplementary file 5 [file e-76-01447-2-Dysup10.hkl]

data_2-Dy                                                                       
_shelx_title ' ctp36 in P2(1)/c'                                                
_shelx_refln_list_code          4                                               
_shelx_F_calc_maximum      368.81                                               
_exptl_crystal_F_000      1332.00                                               
_reflns_d_resolution_high  0.7282                                               
                                                                                
loop_                                                                           
 _space_group_symop_operation_xyz                                               
 'x, y, z'                                                                      
 '-x, y+1/2, -z+1/2'                                                            
 '-x, -y, -z'                                                                   
 'x, -y-1/2, z-1/2'                                                             
                                                                                
_cell_length_a     9.3068                                                       
_cell_length_b    22.4747                                                       
_cell_length_c    13.5131                                                       
_cell_angle_alpha  90.000                                                       
_cell_angle_beta   91.266                                                       
_cell_angle_gamma  90.000                                                       
                                                                                
_shelx_F_squared_multiplier     1.000                                           
                                                                                
loop_                                                                           
 _refln_index_h                                                                 
 _refln_index_k                                                                 
 _refln_index_l                                                                 
 _refln_F_squared_calc                                                          
 _refln_F_squared_meas                                                          
 _refln_F_squared_sigma                                                         
 _refln_observed_status                                                         
   1   0   0     102166.27     112075.88      3372.12 o                         
   2   0   0      13744.11      13330.66       242.54 o                         
   3   0   0       3102.99       2672.87       101.71 o                         
   4   0   0       7250.44       6650.05       187.06 o                         
   5   0   0       1596.67       1601.98        67.72 o                         
   6   0   0        874.83        598.05        52.80 o                         
   7   0   0      15843.34      15443.08       334.13 o                         
   8   0   0       6102.03       5777.96       190.91 o                         
   9   0   0      17772.84      16825.80       381.37 o                         
  10   0   0      19395.07      19713.31       445.97 o                         
  11   0   0       6126.49       6444.05       224.49 o                         
  12   0   0       2064.19       2459.96       195.52 o                         
   1   1   0       3949.34       4115.43        56.69 o                         
   2   1   0         13.91         12.83         7.84 o                         
   3   1   0         74.57         60.14        10.36 o                         
   4   1   0       4061.10       4056.73        72.30 o                         
   5   1   0        980.48        909.27        33.51 o                         
   6   1   0       7962.40       8238.91       139.96 o                         
   7   1   0       1765.72       1642.12        58.17 o                         
   8   1   0        595.47        594.28        44.18 o                         
   9   1   0         90.73         42.99        29.16 o                         
  10   1   0         16.59        -28.20        28.20 o                         
  11   1   0        304.34        217.66        44.87 o                         
  12   1   0         97.60         18.05        52.68 o                         
   0   2   0     105311.41     119830.99      3021.45 o                         
   1   2   0      57375.81      61253.21       649.42 o                         
   2   2   0       3137.46       2746.71        49.43 o                         
   3   2   0       4748.35       4089.00        63.71 o                         
   4   2   0       9103.35       8721.45       121.02 o                         
   5   2   0        654.76        729.65        31.46 o                         
   6   2   0       1171.36       1088.24        45.35 o                         
   7   2   0       5148.49       4727.38       101.80 o                         
   8   2   0       8608.07       8244.62       154.65 o                         
   9   2   0      12845.00      12447.62       216.13 o                         
  10   2   0      11364.07      11556.54       213.09 o                         
  11   2   0       5573.83       5955.41       150.05 o                         
  12   2   0       2122.60       2445.39       134.59 o                         
   1   3   0       6984.16       7753.05       120.35 o                         
   2   3   0      22714.11      24130.38       263.92 o                         
   3   3   0      17983.88      18332.46       207.82 o                         
   4   3   0      20925.73      20696.75       255.75 o                         
   5   3   0      10726.13      10484.96       146.89 o                         
   6   3   0      12679.39      12498.57       193.46 o                         
   7   3   0       4935.34       4641.29       105.15 o                         
   8   3   0       2477.32       2396.73        76.40 o                         
   9   3   0         24.03         11.20        26.79 o                         
  10   3   0       1163.40       1245.32        82.87 o                         
  11   3   0        362.38        336.67        48.74 o                         
  12   3   0       1268.22       1073.66        98.99 o                         
   0   4   0        199.84        270.57        36.67 o                         
   1   4   0      46385.71      52646.08       626.02 o                         
   2   4   0      14920.57      15008.23       170.58 o                         
   3   4   0       5861.72       5504.03        79.01 o                         
   4   4   0        233.77        144.49        12.71 o                         
   5   4   0        268.85        323.72        23.05 o                         
   6   4   0       1212.01       1235.75        49.97 o                         
   7   4   0       3531.11       3241.52        93.93 o                         
   8   4   0       5994.88       5642.61       121.81 o                         
   9   4   0       4618.61       4575.10       130.69 o                         
  10   4   0       3291.37       3325.48       124.10 o                         
  11   4   0       4843.83       4869.49       167.56 o                         
  12   4   0       2774.62       2999.54       175.86 o                         
   1   5   0        415.88        407.24        20.00 o                         
   2   5   0       1221.63       1169.20        28.27 o                         
   3   5   0       8903.47       8750.97       158.79 o                         
   4   5   0      17811.22      16667.41       197.17 o                         
   5   5   0      30049.26      29472.81       335.37 o                         
   6   5   0      18679.18      17793.48       236.99 o                         
   7   5   0      13452.14      13093.42       209.64 o                         
   8   5   0       2918.59       2864.01        83.96 o                         
   9   5   0       1007.01       1093.34        63.23 o                         
  10   5   0        331.75        279.73        54.08 o                         
  11   5   0        437.11        484.69        69.33 o                         
  12   5   0       1385.26       1320.60       123.33 o                         
   0   6   0       2727.03       3058.66        67.47 o                         
   1   6   0        364.21        362.84        16.89 o                         
   2   6   0      16917.63      18341.27       209.03 o                         
   3   6   0       1739.17       1683.71        37.99 o                         
   4   6   0       2881.42       2968.09        52.92 o                         
   5   6   0        334.41        400.39        26.20 o                         
   6   6   0         32.34         51.84        17.12 o                         
   7   6   0       2183.69       2128.57        67.82 o                         
   8   6   0       1774.34       1628.51        65.58 o                         
   9   6   0       2458.01       2423.56        83.93 o                         
  10   6   0         21.90         19.08        33.36 o                         
  11   6   0         54.55         39.25        43.81 o                         
  12   6   0        626.88        587.21        99.86 o                         
   1   7   0      10836.47      12500.10       193.61 o                         
   2   7   0      21012.19      22334.52       252.62 o                         
   3   7   0      33630.25      34931.47       387.24 o                         
   4   7   0      24841.96      24379.83       299.47 o                         
   5   7   0      35837.70      35535.21       401.72 o                         
   6   7   0      37324.82      37217.66       493.56 o                         
   7   7   0      17879.03      17823.37       311.87 o                         
   8   7   0       5471.90       5421.03       121.11 o                         
   9   7   0        303.72        342.85        46.16 o                         
  10   7   0         59.37         49.78        35.63 o                         
  11   7   0       2237.18       2411.85       139.24 o                         
  12   7   0       2011.85       1812.28       252.68 o                         
   0   8   0        636.79        665.25        54.14 o                         
   1   8   0         35.87         30.76        10.21 o                         
   2   8   0       5659.18       6732.71       100.26 o                         
   3   8   0       1454.39       1560.41        36.13 o                         
   4   8   0         11.93          5.12        10.93 o                         
   5   8   0          1.72         -9.41        11.34 o                         
   6   8   0         64.87        100.43        19.22 o                         
   7   8   0         71.39         41.16        22.22 o                         
   8   8   0        423.49        383.44        44.73 o                         
   9   8   0         19.08          5.42        29.77 o                         
  10   8   0         22.21         10.35        35.21 o                         
  11   8   0        706.58        568.81        73.85 o                         
  12   8   0        103.25         19.65       109.50 o                         
   1   9   0       8312.77       9272.38       148.00 o                         
   2   9   0      16828.99      18170.29       231.44 o                         
   3   9   0      33392.22      34680.84       388.58 o                         
   4   9   0      19568.77      18535.95       223.17 o                         
   5   9   0      14121.00      13250.64       171.37 o                         
   6   9   0      32263.80      32291.00       405.33 o                         
   7   9   0      15603.02      15484.18       269.07 o                         
   8   9   0       2340.05       2280.48        88.79 o                         
   9   9   0         93.60         69.84        35.42 o                         
  10   9   0        397.95        389.54        64.03 o                         
  11   9   0       1077.46       1111.99       127.19 o                         
  12   9   0       1271.63       1420.63       357.96 o                         
   0  10   0      10603.58      11200.16       232.61 o                         
   1  10   0      16700.79      18247.98       215.90 o                         
   2  10   0      29765.60      34629.27       417.82 o                         
   3  10   0       1672.15       1562.91        37.80 o                         
   4  10   0         39.66         16.92        11.54 o                         
   5  10   0        520.52        594.15        29.07 o                         
   6  10   0        250.75        265.17        30.06 o                         
   7  10   0       1802.65       1907.95        77.09 o                         
   8  10   0       1990.91       2021.04        95.78 o                         
   9  10   0       7567.40       7481.40       177.33 o                         
  10  10   0       1895.62       2000.53       115.70 o                         
  11  10   0       1320.98       1337.08       109.21 o                         
   1  11   0       9467.04      11369.02       166.69 o                         
   2  11   0      15693.41      17557.27       261.40 o                         
   3  11   0      10828.92      10859.32       156.49 o                         
   4  11   0      15346.15      15362.12       193.61 o                         
   5  11   0      10274.74       9872.99       151.40 o                         
   6  11   0      11602.68      11175.28       187.92 o                         
   7  11   0       8405.11       8585.02       229.33 o                         
   8  11   0       2411.79       2422.90        93.97 o                         
   9  11   0       1768.77       1887.22        92.71 o                         
  10  11   0         63.84         23.49        55.61 o                         
  11  11   0        171.61         53.60        51.74 o                         
   0  12   0      29270.63      30123.69       487.84 o                         
   1  12   0      28837.04      30748.40       351.53 o                         
   2  12   0      15193.07      15919.71       214.55 o                         
   3  12   0       3709.04       3528.80        73.00 o                         
   4  12   0        317.72        285.17        25.87 o                         
   5  12   0        471.58        523.73        33.69 o                         
   6  12   0        679.22        612.50        43.88 o                         
   7  12   0       5758.19       5778.08       140.84 o                         
   8  12   0      10967.36      10635.50       217.20 o                         
   9  12   0       9855.64       9902.46       291.30 o                         
  10  12   0       6295.78       6434.52       199.29 o                         
  11  12   0       2446.94       2810.43       147.01 o                         
   1  13   0        316.65        347.08        22.63 o                         
   2  13   0       3666.45       4266.14        82.74 o                         
   3  13   0       1531.36       1529.55        48.99 o                         
   4  13   0       3209.20       3242.04        73.71 o                         
   5  13   0       4221.03       4229.24        88.69 o                         
   6  13   0         64.44        110.07        27.04 o                         
   7  13   0        190.84        201.39        41.34 o                         
   8  13   0       2136.18       2221.37        95.80 o                         
   9  13   0        468.83        452.92        64.70 o                         
  10  13   0        144.24         78.40        49.39 o                         
  11  13   0         17.94          5.58        62.62 o                         
   0  14   0      48191.24      50790.12       800.43 o                         
   1  14   0      21291.67      22562.58       270.88 o                         
   2  14   0      17096.37      17632.64       239.43 o                         
   3  14   0       6744.62       6655.61       115.58 o                         
   4  14   0        681.44        597.07        37.12 o                         
   5  14   0          0.95         -6.25        18.32 o                         
   6  14   0       2839.83       2917.78        86.89 o                         
   7  14   0       4411.57       4400.05       177.76 o                         
   8  14   0       8116.19       7915.52       203.60 o                         
   9  14   0      14333.71      14008.96       366.13 o                         
  10  14   0      10382.53      11026.61       513.16 o                         
  11  14   0       6961.36       7476.55       445.00 o                         
   1  15   0          4.79         14.48        15.14 o                         
   2  15   0         57.42         53.83        18.36 o                         
   3  15   0          2.27         20.49        18.02 o                         
   4  15   0        393.26        379.31        32.57 o                         
   5  15   0        392.88        385.06        36.05 o                         
   6  15   0       1047.43       1004.54        60.46 o                         
   7  15   0         40.82          1.54        35.67 o                         
   8  15   0          0.93         -2.47        35.13 o                         
   9  15   0        226.02        235.20        55.95 o                         
  10  15   0         21.82         97.23        52.86 o                         
  11  15   0          5.48       -101.07       101.07 o                         
   0  16   0      35331.73      38236.43       728.93 o                         
   1  16   0      17561.73      18393.82       251.87 o                         
   2  16   0       7328.00       7375.89       127.28 o                         
   3  16   0       9269.63       9442.37       153.70 o                         
   4  16   0       3374.30       3333.39       128.99 o                         
   5  16   0          0.36         -8.59        20.07 o                         
   6  16   0       1875.68       1812.83        75.39 o                         
   7  16   0       5832.38       5822.38       144.36 o                         
   8  16   0       5697.97       5651.48       176.49 o                         
   9  16   0       8558.33       8795.98       237.14 o                         
  10  16   0       9133.72       9556.90       295.42 o                         
   1  17   0       1931.57       2074.88        61.05 o                         
   2  17   0        685.65        651.35        40.35 o                         
   3  17   0       4523.91       4677.99        98.98 o                         
   4  17   0       6218.64       6275.29       121.58 o                         
   5  17   0       2318.96       2338.93        80.34 o                         
   6  17   0       1829.22       1885.19        78.80 o                         
   7  17   0       1828.10       1793.10        85.26 o                         
   8  17   0        720.93        638.77        75.00 o                         
   9  17   0        482.69        618.72        79.38 o                         
  10  17   0        359.41        320.90       121.47 o                         
   0  18   0      13580.25      13796.83       318.21 o                         
   1  18   0      16127.90      16720.31       261.03 o                         
   2  18   0       3780.15       3888.40       103.48 o                         
   3  18   0       2977.34       2988.15        99.69 o                         
   4  18   0       4082.48       3703.05        91.89 o                         
   5  18   0          4.31        -23.62        23.62 o                         
   6  18   0       2990.64       2920.26       109.40 o                         
   7  18   0       3054.00       3176.41       107.35 o                         
   8  18   0       4312.93       3965.49       208.17 o                         
   9  18   0       3704.76       4229.51       195.04 o                         
  10  18   0       5510.28       7098.93       503.96 o                         
   1  19   0       1901.52       1975.42        72.30 o                         
   2  19   0       8109.50       8065.33       156.90 o                         
   3  19   0       8378.33       8759.81       154.46 o                         
   4  19   0       7428.42       7374.54       140.11 o                         
   5  19   0       8409.66       8707.87       178.92 o                         
   6  19   0       9125.19       8798.27       197.68 o                         
   7  19   0       8979.59       8478.10       224.46 o                         
   8  19   0       3559.02       3709.59       178.80 o                         
   9  19   0        472.77        565.56        91.26 o                         
   0  20   0         31.77         46.07        35.29 o                         
   1  20   0       1119.13       1209.82        64.14 o                         
   2  20   0       3844.91       3959.36       122.31 o                         
   3  20   0       3011.40       2813.15       102.11 o                         
   4  20   0        600.05        567.51        49.10 o                         
   5  20   0         22.87         -2.28        40.76 o                         
   6  20   0        737.39        571.84        61.75 o                         
   7  20   0        507.97        473.61        68.77 o                         
   8  20   0       1730.22       1773.77       186.80 o                         
   9  20   0        813.07        799.61       173.37 o                         
   1  21   0       1238.48       1305.29        90.24 o                         
   2  21   0      13934.57      14408.25       306.99 o                         
   3  21   0      13902.72      14355.22       272.65 o                         
   4  21   0       8139.56       8647.13       194.43 o                         
   5  21   0       7009.67       7271.22       178.01 o                         
   6  21   0       7849.87       7772.06       190.45 o                         
   7  21   0       8107.15       8344.18       402.98 o                         
   8  21   0       5046.18       5120.31       215.60 o                         
   9  21   0         14.23          1.40       112.30 o                         
   0  22   0        874.26        854.44       237.94 o                         
   1  22   0        426.17        505.72        63.54 o                         
   2  22   0        988.93       1088.30        83.38 o                         
   3  22   0        718.96        726.68       116.71 o                         
   4  22   0         50.32          6.98        36.24 o                         
   5  22   0         93.43        102.35        47.02 o                         
   6  22   0         16.45        108.99        49.12 o                         
   7  22   0        232.61        248.57        63.22 o                         
   8  22   0        115.64        114.14        73.68 o                         
   1  23   0       1770.47       1657.23       100.86 o                         
   2  23   0       4103.16       4120.57       156.69 o                         
   3  23   0      11251.07      11448.74       271.94 o                         
   4  23   0       8729.64       8854.09       232.77 o                         
   5  23   0       9334.04       9099.31       281.13 o                         
   6  23   0       9583.58       9655.71       452.02 o                         
   7  23   0       6239.49       6145.00       234.16 o                         
   8  23   0       1436.35       1806.67       245.66 o                         
   0  24   0       2818.60       2749.33       180.06 o                         
   1  24   0       1192.68       1118.55        97.59 o                         
   2  24   0       1228.78       1383.60       100.08 o                         
   3  24   0        380.08        242.93        68.91 o                         
   4  24   0         62.54         33.32        49.04 o                         
   5  24   0          5.40        -32.27        54.11 o                         
   6  24   0        255.53        237.86        93.92 o                         
   7  24   0       2509.54       2191.30       254.08 o                         
   8  24   0       1034.61       1218.48       254.08 o                         
   1  25   0       1386.77       1519.36       108.21 o                         
   2  25   0       3570.09       3378.87       145.10 o                         
   3  25   0       7121.80       6988.79       366.75 o                         
   4  25   0       7037.77       7020.86       212.00 o                         
   5  25   0       5669.67       5679.09       344.63 o                         
   6  25   0       4221.71       3691.50       264.61 o                         
   7  25   0       3293.67       3088.32       307.43 o                         
   0  26   0       3944.67       3645.83       249.87 o                         
   1  26   0       9017.55       8813.33       241.56 o                         
   2  26   0       7986.98       8028.18       228.71 o                         
   3  26   0       3614.94       3691.72       154.36 o                         
   4  26   0        644.95        515.28        78.65 o                         
   5  26   0         25.93         24.30        76.55 o                         
   6  26   0        167.75         84.23       116.51 o                         
   1  27   0          4.86         22.41        51.06 o                         
   2  27   0        968.09        911.65        91.09 o                         
   3  27   0        742.10        696.69        83.91 o                         
   4  27   0       1495.65       1174.48       118.99 o                         
   5  27   0        828.15       1099.16       211.97 o                         
   0  28   0       8049.43       8058.26       334.69 o                         
   1  28   0       7052.56       6822.65       225.92 o                         
   2  28   0       4988.69       4850.25       182.30 o                         
   3  28   0       1840.29       1681.45       119.71 o                         
   1  29   0        170.57        173.03        65.89 o                         
   2  29   0         32.96        -28.45        62.18 o                         
   3  29   0         48.76          7.43        78.25 o                         
   0  30   0      10215.30       9789.98       572.74 o                         
   1  30   0       9695.97       9003.86       533.44 o                         
   2  30   0       2725.28       2858.10       325.68 o                         
 -12   1   1       4835.10       4721.07       174.14 o                         
 -11   1   1       2701.89       2707.10       133.00 o                         
 -10   1   1       3587.25       3237.62       102.85 o                         
  -9   1   1        210.56        189.15        34.62 o                         
  -8   1   1        126.18        141.00        28.55 o                         
  -7   1   1       4232.16       4027.57        92.36 o                         
  -6   1   1      11092.30      10215.20       163.82 o                         
  -5   1   1      21883.19      20628.50       240.46 o                         
  -4   1   1      39388.75      38026.28       416.94 o                         
  -3   1   1      44064.28      43777.32       483.82 o                         
  -2   1   1       1082.44        926.49        29.31 o                         
  -1   1   1      44365.15      47501.68       501.02 o                         
   0   1   1      11599.12      12621.71       145.90 o                         
   1   1   1         29.39         -4.42         4.42 o                         
   2   1   1       9881.85      10762.72       133.49 o                         
   3   1   1      53746.21      55420.01       686.00 o                         
   4   1   1      39333.83      39701.96       507.08 o                         
   5   1   1       9391.45       8524.24       149.31 o                         
   6   1   1      22722.59      21576.11       304.02 o                         
   7   1   1      21732.09      21467.09       311.08 o                         
   8   1   1      13589.78      13235.83       217.82 o                         
   9   1   1       7743.19       7649.90       172.23 o                         
  10   1   1       1403.94       1467.87        75.97 o                         
  11   1   1         29.30        -23.69        33.05 o                         
  12   1   1        433.32        267.31        52.10 o                         
 -12   2   1        480.20        395.52        71.52 o                         
 -11   2   1       1895.18       1967.00       111.43 o                         
 -10   2   1       1767.35       1683.08        80.07 o                         
  -9   2   1       3236.11       3142.53        93.28 o                         
  -8   2   1       3246.69       3025.29        84.98 o                         
  -7   2   1       1177.55       1107.41        50.18 o                         
  -6   2   1       1713.74       1740.40        61.02 o                         
  -5   2   1       2316.03       2425.16        46.22 o                         
  -4   2   1        357.85        389.21        18.70 o                         
  -3   2   1        486.47        487.57        24.87 o                         
  -2   2   1      11661.66      12312.75       140.46 o                         
  -1   2   1       5922.37       6300.62        73.71 o                         
   0   2   1      12783.80      14281.13       190.71 o                         
   1   2   1      13281.20      14016.90       154.92 o                         
   2   2   1       4814.14       4655.62        76.01 o                         
   3   2   1      10660.46      10542.49       136.45 o                         
   4   2   1         70.29         17.59        10.51 o                         
   5   2   1       2203.26       2283.17        49.30 o                         
   6   2   1        627.27        681.54        39.03 o                         
   7   2   1        766.22        713.33        44.30 o                         
   8   2   1       1561.66       1472.04        70.81 o                         
   9   2   1       4000.52       3656.55       101.91 o                         
  10   2   1        580.24        545.92        53.15 o                         
  11   2   1       2324.50       2508.57       129.74 o                         
  12   2   1        481.03        634.21        71.81 o                         
 -12   3   1       2944.31       2965.05       179.73 o                         
 -11   3   1       1397.26       1525.36       157.59 o                         
 -10   3   1         85.10        108.03        34.40 o                         
  -9   3   1       1453.29       1291.26        97.73 o                         
  -8   3   1        373.76        337.30        47.71 o                         
  -7   3   1       2968.58       2792.75        75.38 o                         
  -6   3   1       6930.51       6291.77       104.01 o                         
  -5   3   1       8444.76       7586.60       103.90 o                         
  -4   3   1      26735.58      25919.01       292.14 o                         
  -3   3   1      26957.38      26857.43       297.33 o                         
  -2   3   1      43367.64      46921.70       501.38 o                         
  -1   3   1       8446.16       9171.39       141.51 o                         
   0   3   1      10668.25      12284.23       207.51 o                         
   1   3   1      14637.19      15749.68       186.94 o                         
   2   3   1      16624.11      17958.09       200.22 o                         
   3   3   1       8451.03       8466.83       122.92 o                         
   4   3   1       8934.28       8537.93       119.96 o                         
   5   3   1      10524.06       9818.21       188.95 o                         
   6   3   1      17511.89      16740.58       245.87 o                         
   7   3   1      12860.63      12277.57       198.90 o                         
   8   3   1       5222.19       5167.54       115.78 o                         
   9   3   1        738.55        837.37        57.41 o                         
  10   3   1        822.18        776.55        59.16 o                         
  11   3   1         24.67        -34.33        39.65 o                         
  12   3   1        213.22        232.92        75.34 o                         
 -12   4   1       1648.97       1578.12       146.82 o                         
 -11   4   1       2159.39       2219.38       119.88 o                         
 -10   4   1       4457.49       4616.90       135.25 o                         
  -9   4   1       8542.58       8468.31       165.09 o                         
  -8   4   1       9809.47       9554.12       171.52 o                         
  -7   4   1      11460.98      10828.35       180.04 o                         
  -6   4   1       6764.67       6328.45       105.40 o                         
  -5   4   1       6227.22       6434.51        99.79 o                         
  -4   4   1        155.93        228.30        15.76 o                         
  -3   4   1         14.76         11.68         9.38 o                         
  -2   4   1       3076.64       2926.92        44.68 o                         
  -1   4   1      15240.37      16769.73       251.36 o                         
   0   4   1      18225.68      19827.38       217.31 o                         
   1   4   1       1151.88       1746.14        38.37 o                         
   2   4   1       7685.85       7180.80        89.22 o                         
   3   4   1       4274.62       3612.61        57.83 o                         
   4   4   1      10043.93       9485.89       131.76 o                         
   5   4   1       5588.95       5738.18        93.49 o                         
   6   4   1         45.17         26.04        16.76 o                         
   7   4   1       1083.70       1086.17        52.04 o                         
   8   4   1       4640.16       4537.44       113.42 o                         
   9   4   1       9286.48       9319.84       177.24 o                         
  10   4   1       5301.77       5186.24       131.55 o                         
  11   4   1       3148.16       3368.63       125.88 o                         
  12   4   1       3894.92       3752.72       186.96 o                         
 -12   5   1       1429.00       1333.14       262.51 o                         
 -11   5   1        737.50        588.50        73.93 o                         
 -10   5   1        133.70        119.26        40.24 o                         
  -9   5   1        358.72        269.94        53.36 o                         
  -8   5   1         98.56         68.89        35.99 o                         
  -7   5   1       2328.20       2333.89        70.29 o                         
  -6   5   1       4200.43       4037.46        78.79 o                         
  -5   5   1       9579.11       9537.08       126.91 o                         
  -4   5   1      12165.79      12573.19       175.05 o                         
  -3   5   1      17990.56      19030.75       316.20 o                         
  -2   5   1       1550.31       1577.37        39.27 o                         
  -1   5   1         35.88         48.78         9.50 o                         
   0   5   1       2835.72       3184.54        65.79 o                         
   1   5   1        962.81        975.79        26.92 o                         
   2   5   1       3739.82       4163.46        58.94 o                         
   3   5   1       7353.93       7580.53       104.36 o                         
   4   5   1        397.03        308.68        17.38 o                         
   5   5   1       4356.68       4292.89        82.33 o                         
   6   5   1      14034.95      13950.38       211.45 o                         
   7   5   1       5880.72       6019.63       120.73 o                         
   8   5   1       3601.78       3592.26        95.21 o                         
   9   5   1         83.27         43.54        37.25 o                         
  10   5   1         39.51         27.21        34.13 o                         
  11   5   1        291.53        242.23        80.94 o                         
  12   5   1        348.57        213.72        75.36 o                         
 -12   6   1        949.82        803.84       154.70 o                         
 -11   6   1       3953.29       4059.44       201.61 o                         
 -10   6   1       9051.59       9263.63       232.73 o                         
  -9   6   1      10040.64       9972.10       185.67 o                         
  -8   6   1      11784.86      11212.17       194.02 o                         
  -7   6   1      21575.55      20536.28       300.82 o                         
  -6   6   1      16804.20      16527.28       223.93 o                         
  -5   6   1       8649.32       8764.88       126.82 o                         
  -4   6   1        140.77        152.73        17.32 o                         
  -3   6   1       2699.72       2451.61        44.95 o                         
  -2   6   1       8316.62       8440.62       123.29 o                         
  -1   6   1      15705.59      16935.60       192.90 o                         
   0   6   1      52047.85      58574.98       625.60 o                         
   1   6   1      54561.62      59781.28       685.11 o                         
   2   6   1      49565.22      51082.86       590.21 o                         
   3   6   1      27964.31      27405.79       307.20 o                         
   4   6   1      19933.30      19703.77       230.63 o                         
   5   6   1       2810.35       2477.24        48.91 o                         
   6   6   1         90.69         96.05        17.85 o                         
   7   6   1       3324.23       3017.24       110.28 o                         
   8   6   1      10103.91       9966.59       195.96 o                         
   9   6   1      11305.51      10797.58       220.08 o                         
  10   6   1       8354.94       8426.92       195.60 o                         
  11   6   1       4247.95       4330.58       164.09 o                         
  12   6   1       4865.50       5091.80       225.30 o                         
 -12   7   1        113.94        273.74       131.96 o                         
 -11   7   1         15.18        -16.46        43.81 o                         
 -10   7   1         26.03         11.27        39.29 o                         
  -9   7   1         66.11         22.93        30.40 o                         
  -8   7   1        242.17        215.26        32.39 o                         
  -7   7   1         49.26         57.46        22.76 o                         
  -6   7   1        261.08        288.71        25.92 o                         
  -5   7   1        599.69        701.37        29.26 o                         
  -4   7   1          7.16         -0.71        10.64 o                         
  -3   7   1         98.32         97.05        13.21 o                         
  -2   7   1         52.88         58.86        13.72 o                         
  -1   7   1        436.73        532.33        20.88 o                         
   0   7   1        393.16        424.53        19.20 o                         
   1   7   1        214.44        207.04        24.03 o                         
   2   7   1        264.76        303.75        19.83 o                         
   3   7   1       1986.98       2136.70        41.60 o                         
   4   7   1        201.30        188.84        16.23 o                         
   5   7   1        824.60        824.24        36.12 o                         
   6   7   1         99.47         84.95        18.38 o                         
   7   7   1        106.67         74.75        26.58 o                         
   8   7   1          4.02        -19.23        24.82 o                         
   9   7   1          0.31          4.44        31.13 o                         
  10   7   1        298.09        238.66        77.77 o                         
  11   7   1        213.05        270.20        54.16 o                         
  12   7   1         76.85          2.02        77.35 o                         
 -12   8   1        289.38          0.00       108.09 o                         
 -11   8   1       3527.11       3685.65       186.21 o                         
 -10   8   1       6330.78       6593.27       191.95 o                         
  -9   8   1       9358.88       9470.33       201.97 o                         
  -8   8   1      13660.94      13228.67       244.27 o                         
  -7   8   1      23227.10      22518.54       326.36 o                         
  -6   8   1      10220.71      10093.45       153.80 o                         
  -5   8   1       4488.24       4281.94        73.36 o                         
  -4   8   1        711.04        824.39        33.42 o                         
  -3   8   1      15016.28      16524.28       197.44 o                         
  -2   8   1      10133.28      10278.60       145.46 o                         
  -1   8   1      17300.36      18877.74       307.77 o                         
   0   8   1      31346.81      33270.65       367.67 o                         
   1   8   1      29916.62      31507.95       376.12 o                         
   2   8   1      55530.19      59785.11       692.91 o                         
   3   8   1      29575.48      29738.87       360.81 o                         
   4   8   1      12074.11      11476.15       147.19 o                         
   5   8   1       3772.08       3467.20        63.36 o                         
   6   8   1          0.46          6.18        15.00 o                         
   7   8   1       3304.45       3249.48       116.91 o                         
   8   8   1       1730.18       1694.47        77.10 o                         
   9   8   1       8889.23       8696.01       193.11 o                         
  10   8   1       9726.27      10244.06       225.02 o                         
  11   8   1       5605.96       5670.07       170.03 o                         
  12   8   1       3597.08       4430.34       590.99 o                         
 -12   9   1       1162.13       1433.26       231.62 o                         
 -11   9   1        942.26       1025.07        95.63 o                         
 -10   9   1        291.11        196.47        51.61 o                         
  -9   9   1         71.03        132.79        43.73 o                         
  -8   9   1        524.29        544.98        50.93 o                         
  -7   9   1       3314.42       3429.44        90.49 o                         
  -6   9   1        910.61        918.33        49.43 o                         
  -5   9   1       2596.81       2487.50        57.30 o                         
  -4   9   1       1918.33       1677.19        41.43 o                         
  -3   9   1      11906.82      13092.13       174.01 o                         
  -2   9   1       7765.59       8746.56       115.33 o                         
  -1   9   1      11985.60      13985.20       171.38 o                         
   0   9   1        244.97        334.15        18.97 o                         
   1   9   1         84.58        106.31        15.33 o                         
   2   9   1       1088.87       1188.33        36.49 o                         
   3   9   1      12560.69      14316.89       190.91 o                         
   4   9   1       5358.81       5424.49        83.40 o                         
   5   9   1       6120.47       6422.25       100.01 o                         
   6   9   1      11270.04      10972.09       181.25 o                         
   7   9   1         91.52         62.62        27.69 o                         
   8   9   1       2320.37       2318.76       114.44 o                         
   9   9   1        615.46        609.01        59.95 o                         
  10   9   1         32.92         61.60        39.31 o                         
  11   9   1        244.16        211.87        59.07 o                         
 -11  10   1       1158.66       1180.68       101.75 o                         
 -10  10   1       5584.67       6045.96       186.93 o                         
  -9  10   1       8684.39       8593.79       219.27 o                         
  -8  10   1       3801.27       3686.03       110.66 o                         
  -7  10   1       8070.76       8003.87       168.20 o                         
  -6  10   1       4756.38       4577.48       116.43 o                         
  -5  10   1       1947.75       1853.00        47.03 o                         
  -4  10   1        966.64       1046.66        37.45 o                         
  -3  10   1       5607.84       6166.95        91.59 o                         
  -2  10   1       4884.65       4675.50        78.71 o                         
  -1  10   1       5936.56       5749.72        84.29 o                         
   0  10   1      25123.33      26298.35       299.80 o                         
   1  10   1      31813.02      33884.95       408.61 o                         
   2  10   1      23485.02      24158.55       301.37 o                         
   3  10   1      16908.55      16529.62       218.41 o                         
   4  10   1       6693.53       6407.47        95.43 o                         
   5  10   1        286.77        238.12        22.88 o                         
   6  10   1        151.30        146.70        30.45 o                         
   7  10   1       1213.15       1080.67        80.69 o                         
   8  10   1       2297.16       2307.17        92.16 o                         
   9  10   1       3613.95       3682.00       121.24 o                         
  10  10   1       5767.60       5791.62       201.34 o                         
  11  10   1       5234.29       5364.14       187.94 o                         
 -11  11   1       1462.20       1537.74       125.62 o                         
 -10  11   1        825.45        807.55        79.63 o                         
  -9  11   1         78.22         71.29        42.55 o                         
  -8  11   1         96.53         75.18        46.82 o                         
  -7  11   1       3037.84       3048.84        96.36 o                         
  -6  11   1       5647.24       5495.27       115.55 o                         
  -5  11   1       9342.11       9193.93       132.27 o                         
  -4  11   1       8658.64       8369.76       132.55 o                         
  -3  11   1      14245.06      14676.93       186.37 o                         
  -2  11   1      13261.15      14045.97       175.49 o                         
  -1  11   1       6286.41       6582.36       108.57 o                         
   0  11   1       1180.48       1099.92        32.08 o                         
   1  11   1        473.68        481.29        27.30 o                         
   2  11   1        930.84        955.19        35.82 o                         
   3  11   1       2249.94       2205.17        54.81 o                         
   4  11   1       9752.61       9739.85       146.63 o                         
   5  11   1      13578.20      13370.53       191.53 o                         
   6  11   1       8857.99       8898.14       159.51 o                         
   7  11   1       3143.88       3147.47       100.17 o                         
   8  11   1       4958.61       5152.51       145.09 o                         
   9  11   1       1644.78       1589.84       110.13 o                         
  10  11   1       1448.82       1366.34        89.66 o                         
  11  11   1         31.93         42.91        53.74 o                         
 -11  12   1        548.41        579.47        82.62 o                         
 -10  12   1       1870.29       2138.61       144.87 o                         
  -9  12   1       2695.41       2563.17       152.17 o                         
  -8  12   1       2152.19       2159.26        98.02 o                         
  -7  12   1        171.07        138.81        42.10 o                         
  -6  12   1       2619.52       2480.19        76.10 o                         
  -5  12   1       1111.71       1266.39        47.71 o                         
  -4  12   1         34.42         36.86        14.60 o                         
  -3  12   1         95.47        118.13        16.09 o                         
  -2  12   1       1788.40       1917.93        45.02 o                         
  -1  12   1       6575.13       6977.61       101.70 o                         
   0  12   1      12735.66      13200.31       167.31 o                         
   1  12   1      15442.29      16787.07       223.32 o                         
   2  12   1       1720.44       1578.78        46.33 o                         
   3  12   1       5935.97       6122.67       104.73 o                         
   4  12   1       1978.80       2039.13        67.41 o                         
   5  12   1       2000.69       1951.00        57.63 o                         
   6  12   1        530.50        543.20        42.16 o                         
   7  12   1         19.24         10.80        26.51 o                         
   8  12   1       2642.86       2608.58       100.14 o                         
   9  12   1       1250.74       1101.49        77.23 o                         
  10  12   1        785.75        743.99        76.63 o                         
  11  12   1       1488.90       1505.39       196.74 o                         
 -11  13   1       1586.59       1559.61       132.83 o                         
 -10  13   1       1062.77        951.14        88.88 o                         
  -9  13   1          4.44        -26.66        38.62 o                         
  -8  13   1       1429.40       1500.05        94.89 o                         
  -7  13   1       3014.35       2977.43        94.62 o                         
  -6  13   1       8550.94       8421.36       157.50 o                         
  -5  13   1      16818.76      16671.40       233.83 o                         
  -4  13   1      25326.43      25332.57       327.98 o                         
  -3  13   1      28358.75      29937.08       349.08 o                         
  -2  13   1      22423.54      24358.49       382.29 o                         
  -1  13   1      13763.77      14247.00       181.42 o                         
   0  13   1       5909.56       6436.23        96.80 o                         
   1  13   1         74.96         39.62        15.12 o                         
   2  13   1       1349.05       1455.03        67.50 o                         
   3  13   1       5616.30       5647.25       101.29 o                         
   4  13   1       8174.65       8123.68       147.04 o                         
   5  13   1      13496.52      13280.40       195.76 o                         
   6  13   1      15330.33      15015.58       240.44 o                         
   7  13   1      14359.63      13911.25       257.46 o                         
   8  13   1       5632.66       5717.36       150.08 o                         
   9  13   1       4085.30       4488.86       139.49 o                         
  10  13   1       1265.96       1259.71        99.77 o                         
  11  13   1        111.00         41.32        85.96 o                         
 -11  14   1          2.15         27.33       104.58 o                         
 -10  14   1         35.13        -34.03        47.97 o                         
  -9  14   1        130.43        113.61        49.92 o                         
  -8  14   1        998.62        824.79        75.52 o                         
  -7  14   1         23.39        -23.25        23.25 o                         
  -6  14   1          1.71          1.14        22.50 o                         
  -5  14   1         98.29         64.72        22.32 o                         
  -4  14   1         47.82         69.84        20.26 o                         
  -3  14   1        737.97        826.08        40.18 o                         
  -2  14   1        481.59        514.23        32.58 o                         
  -1  14   1       2784.58       3292.34        64.11 o                         
   0  14   1       3540.58       3956.68        70.80 o                         
   1  14   1        720.96        816.89        38.06 o                         
   2  14   1        408.20        497.84        33.18 o                         
   3  14   1          3.03         11.86        15.82 o                         
   4  14   1         83.42         73.86        20.04 o                         
   5  14   1          0.55         27.04        19.52 o                         
   6  14   1        172.06        134.88        29.76 o                         
   7  14   1        176.67        148.53        38.92 o                         
   8  14   1        133.16        157.59        41.85 o                         
   9  14   1        164.93        135.94        43.51 o                         
  10  14   1          7.08        -18.30        47.83 o                         
  11  14   1         93.58        106.69       147.40 o                         
 -10  15   1       1681.68       1518.68       112.95 o                         
  -9  15   1        305.15        240.04        57.90 o                         
  -8  15   1         83.05        115.28        45.16 o                         
  -7  15   1       2013.49       2015.98        85.69 o                         
  -6  15   1       6205.45       6416.51       136.83 o                         
  -5  15   1       9752.19       9634.42       159.28 o                         
  -4  15   1      18717.57      18678.56       258.90 o                         
  -3  15   1      24288.46      25040.66       328.20 o                         
  -2  15   1      15029.83      15768.98       237.85 o                         
  -1  15   1      15160.95      15761.85       201.73 o                         
   0  15   1       1729.78       1735.71        45.78 o                         
   1  15   1          5.51         11.23        15.82 o                         
   2  15   1       1377.80       1421.29        49.45 o                         
   3  15   1       5022.29       5413.05       103.07 o                         
   4  15   1       9598.36       9576.85       155.44 o                         
   5  15   1      10966.38      11266.46       178.83 o                         
   6  15   1      21262.08      20482.87       313.19 o                         
   7  15   1      12910.60      12857.30       248.51 o                         
   8  15   1       5494.76       5803.65       155.27 o                         
   9  15   1       2110.70       2001.25       104.41 o                         
  10  15   1        181.79        267.50        76.58 o                         
 -10  16   1       1450.76       1331.14       117.01 o                         
  -9  16   1       1190.69       1223.37        98.02 o                         
  -8  16   1       1032.32       1040.38        88.31 o                         
  -7  16   1        584.45        568.64        56.82 o                         
  -6  16   1        856.65        759.36        53.40 o                         
  -5  16   1        203.01        183.87        29.40 o                         
  -4  16   1         30.07         11.33        19.88 o                         
  -3  16   1          2.47         23.43        18.48 o                         
  -2  16   1        968.31        964.38        44.80 o                         
  -1  16   1       2007.98       2112.25        59.46 o                         
   0  16   1       6500.78       6792.95       117.45 o                         
   1  16   1       1086.48       1173.19        46.97 o                         
   2  16   1        162.88        196.51        26.85 o                         
   3  16   1       3200.18       3168.44        77.76 o                         
   4  16   1       1497.31       1452.59        56.82 o                         
   5  16   1       1250.54       1151.33        83.91 o                         
   6  16   1        173.68        184.41        34.30 o                         
   7  16   1         50.15         34.86        34.96 o                         
   8  16   1        292.96        266.77        48.99 o                         
   9  16   1       1038.02       1415.79       123.90 o                         
  10  16   1        663.40        787.55       105.43 o                         
 -10  17   1       1462.25       1439.41       249.27 o                         
  -9  17   1        190.87         89.19        56.26 o                         
  -8  17   1        210.66        159.77        49.56 o                         
  -7  17   1       1879.76       1773.27        88.81 o                         
  -6  17   1       7241.51       7022.67       150.43 o                         
  -5  17   1      11351.91      11483.67       185.90 o                         
  -4  17   1      21300.67      21704.07       299.65 o                         
  -3  17   1      15778.93      16450.47       237.13 o                         
  -2  17   1      12040.74      12824.52       192.98 o                         
  -1  17   1       6362.71       6939.39       135.11 o                         
   0  17   1       1166.19       1262.75        55.65 o                         
   1  17   1         41.59         57.22        19.21 o                         
   2  17   1       3583.62       3750.86        85.52 o                         
   3  17   1       3866.77       3981.83       104.75 o                         
   4  17   1      10069.06      10376.17       169.75 o                         
   5  17   1      10008.03      10193.32       187.21 o                         
   6  17   1      12201.51      11846.09       223.64 o                         
   7  17   1      11307.24      11480.07       314.87 o                         
   8  17   1       4996.82       4957.42       167.80 o                         
   9  17   1        763.98        833.03       101.75 o                         
  10  17   1        265.81        270.93       141.78 o                         
 -10  18   1       2706.09       2832.98       258.79 o                         
  -9  18   1       3249.92       3601.97       155.24 o                         
  -8  18   1       2792.64       2844.09       132.81 o                         
  -7  18   1       6209.60       6015.15       160.51 o                         
  -6  18   1       1543.35       1562.87        77.41 o                         
  -5  18   1       1949.30       1715.33       100.55 o                         
  -4  18   1         75.06         30.71        24.37 o                         
  -3  18   1        247.67        225.63        29.82 o                         
  -2  18   1       2524.19       2622.40        97.76 o                         
  -1  18   1       5511.15       5840.98       129.09 o                         
   0  18   1      23095.01      23499.36       344.55 o                         
   1  18   1       8766.76       9166.54       181.44 o                         
   2  18   1      14649.69      14568.37       232.59 o                         
   3  18   1       5593.15       5465.66       120.14 o                         
   4  18   1       3882.16       4108.01       112.27 o                         
   5  18   1       2011.59       1839.83        86.05 o                         
   6  18   1        101.27         59.58        35.74 o                         
   7  18   1        495.59        446.73        68.28 o                         
   8  18   1       1954.41       2151.37       123.16 o                         
   9  18   1       4183.59       4465.34       249.22 o                         
  -9  19   1         98.00         79.91        60.22 o                         
  -8  19   1        148.30        187.98        57.84 o                         
  -7  19   1       1305.91       1276.90       107.19 o                         
  -6  19   1       1473.59       1459.51        86.19 o                         
  -5  19   1       3739.16       3613.71        96.10 o                         
  -4  19   1       3871.69       3734.95       103.70 o                         
  -3  19   1       5982.88       6082.90       121.52 o                         
  -2  19   1       5607.13       5983.35       130.21 o                         
  -1  19   1        102.67        120.03        28.68 o                         
   0  19   1       1171.55       1198.18        65.59 o                         
   1  19   1        261.08        239.66        37.79 o                         
   2  19   1        834.81        802.42        66.13 o                         
   3  19   1       1160.61       1183.08        64.24 o                         
   4  19   1       1158.07       1151.50        64.13 o                         
   5  19   1       7542.33       7417.74       175.33 o                         
   6  19   1       3476.61       3422.62       119.34 o                         
   7  19   1       3982.83       4092.14       231.80 o                         
   8  19   1        970.25       1040.86       140.12 o                         
   9  19   1        559.87        577.80        96.17 o                         
  -9  20   1       4992.86       5603.99       275.44 o                         
  -8  20   1      10595.17      11457.63       478.79 o                         
  -7  20   1       8114.00       8088.58       222.71 o                         
  -6  20   1       5441.83       5310.78       149.06 o                         
  -5  20   1       1518.15       1536.05        83.29 o                         
  -4  20   1         25.35        -20.54        25.35 o                         
  -3  20   1        705.37        548.49        53.05 o                         
  -2  20   1       3010.53       3125.99       104.63 o                         
  -1  20   1      15327.10      15728.68       283.66 o                         
   0  20   1      12839.48      13694.02       256.26 o                         
   1  20   1      22730.43      23377.31       387.61 o                         
   2  20   1      24272.21      24320.82       402.13 o                         
   3  20   1       9800.47       9850.32       185.82 o                         
   4  20   1       4298.71       4073.47       112.19 o                         
   5  20   1        895.27        864.15        69.45 o                         
   6  20   1        122.04         46.91        39.13 o                         
   7  20   1        374.89        387.04        65.07 o                         
   8  20   1       1419.19       1636.97       136.92 o                         
   9  20   1       4852.76       4652.40       258.34 o                         
  -8  21   1         37.41         -0.96        65.11 o                         
  -7  21   1        281.16        202.22        59.49 o                         
  -6  21   1        103.52         94.42        50.46 o                         
  -5  21   1         82.01         67.71        40.31 o                         
  -4  21   1        169.88        136.29        40.06 o                         
  -3  21   1       1112.16       1079.33        72.15 o                         
  -2  21   1        220.84        254.52        58.44 o                         
  -1  21   1       1380.35       1337.42        79.68 o                         
   0  21   1         58.89         54.05        33.78 o                         
   1  21   1         44.53         51.89        33.63 o                         
   2  21   1        103.44         64.74        34.29 o                         
   3  21   1          3.03         20.15        32.79 o                         
   4  21   1         58.42         53.82        31.82 o                         
   5  21   1        728.90        638.32        62.31 o                         
   6  21   1        400.85        353.60        56.18 o                         
   7  21   1        335.39        267.03        60.44 o                         
   8  21   1         28.25         88.16        60.91 o                         
   9  21   1         14.40         15.44       115.11 o                         
  -8  22   1       6115.85       7080.23       897.72 o                         
  -7  22   1       6900.83       7331.80       254.03 o                         
  -6  22   1       6556.23       6540.00       324.64 o                         
  -5  22   1        183.17         78.58        69.34 o                         
  -4  22   1        197.26        259.16        68.08 o                         
  -3  22   1        207.00        157.34        47.40 o                         
  -2  22   1       2287.78       2362.13       112.10 o                         
  -1  22   1       7152.48       7120.11       171.31 o                         
   0  22   1       5607.56       5920.95       156.54 o                         
   1  22   1      13951.52      13851.35       266.28 o                         
   2  22   1       8354.60       8746.06       242.88 o                         
   3  22   1      12965.94      13055.72       259.03 o                         
   4  22   1       7134.47       6725.32       171.44 o                         
   5  22   1        369.36        355.55        55.64 o                         
   6  22   1         43.07         36.84        43.54 o                         
   7  22   1        117.91         38.67        82.21 o                         
   8  22   1        765.05        839.27       128.48 o                         
  -8  23   1        142.36        391.66       141.78 o                         
  -7  23   1         34.02         59.57        78.87 o                         
  -6  23   1        171.85        135.03        84.83 o                         
  -5  23   1        764.57        860.04       131.96 o                         
  -4  23   1        512.55        551.21        75.17 o                         
  -3  23   1       2478.43       2330.82       133.48 o                         
  -2  23   1       1021.45        927.34        82.06 o                         
  -1  23   1        981.29        795.78        77.00 o                         
   0  23   1        635.03        609.64        69.65 o                         
   1  23   1         90.80         29.35        42.66 o                         
   2  23   1        408.84        444.50        58.20 o                         
   3  23   1        321.92        312.64        50.81 o                         
   4  23   1        379.49        302.91        52.22 o                         
   5  23   1        669.51        520.22        69.40 o                         
   6  23   1         65.25         86.85        46.85 o                         
   7  23   1        279.48        225.37        73.34 o                         
   8  23   1        582.09        568.99       201.44 o                         
  -7  24   1       6109.33       6206.12       411.31 o                         
  -6  24   1       3975.36       3600.52       280.05 o                         
  -5  24   1       1389.01       1363.02       244.96 o                         
  -4  24   1          1.93        -36.75        44.19 o                         
  -3  24   1        478.33        479.03        66.44 o                         
  -2  24   1       1526.64       1673.08       108.86 o                         
  -1  24   1       5906.12       6085.35       187.99 o                         
   0  24   1      17782.77      18197.29       378.70 o                         
   1  24   1       9800.30      10125.97       262.39 o                         
   2  24   1       9939.07       9843.65       248.44 o                         
   3  24   1       6175.17       6006.55       187.59 o                         
   4  24   1       3401.63       3286.60       140.61 o                         
   5  24   1        313.05        202.18        59.58 o                         
   6  24   1          8.47        -44.75        44.75 o                         
   7  24   1        654.05        710.31       199.34 o                         
  -7  25   1        752.79        513.78       167.05 o                         
  -6  25   1       1995.24       1840.63       185.42 o                         
  -5  25   1       3279.81       2996.83       323.57 o                         
  -4  25   1       4527.08       5228.21       358.46 o                         
  -3  25   1       4638.90       5023.74       176.41 o                         
  -2  25   1       1912.82       1920.51       123.19 o                         
  -1  25   1        524.51        430.63        67.27 o                         
   0  25   1        230.26        236.30        63.49 o                         
   1  25   1        327.19        332.68        65.44 o                         
   2  25   1         66.10         18.97        54.10 o                         
   3  25   1        708.14        597.57        74.04 o                         
   4  25   1       1579.39       1443.25       109.54 o                         
   5  25   1       1969.12       1622.64       137.50 o                         
   6  25   1       6201.91       6233.06       303.35 o                         
  -6  26   1       2921.87       3318.54       317.25 o                         
  -5  26   1        703.02        755.31       130.67 o                         
  -4  26   1         37.67         18.18        60.05 o                         
  -3  26   1         26.02        -35.13        46.25 o                         
  -2  26   1        860.46        928.18        90.93 o                         
  -1  26   1       2152.48       2298.81       127.15 o                         
   0  26   1       4025.75       4239.21       165.40 o                         
   1  26   1       3763.40       3749.55       156.03 o                         
   2  26   1        495.62        438.98        73.07 o                         
   3  26   1       1795.06       2000.05       177.29 o                         
   4  26   1       1143.48       1007.40        96.62 o                         
   5  26   1        121.23         89.18        70.41 o                         
   6  26   1          2.53        115.11       120.73 o                         
  -5  27   1       6828.17       6631.47       446.40 o                         
  -4  27   1       7324.90       7397.60       261.74 o                         
  -3  27   1       8254.76       8596.78       283.37 o                         
  -2  27   1       6944.69       7232.99       294.40 o                         
  -1  27   1       4639.22       4835.40       180.30 o                         
   0  27   1       1653.97       1789.20       122.41 o                         
   1  27   1        146.37         48.74        54.21 o                         
   2  27   1       1187.61       1177.35       151.64 o                         
   3  27   1       3143.02       2783.32       171.53 o                         
   4  27   1       6562.20       6596.97       305.22 o                         
   5  27   1       6268.45       6232.80       425.35 o                         
  -4  28   1        272.18         70.19       116.51 o                         
  -3  28   1        135.08         60.27        65.23 o                         
  -2  28   1          4.79        -39.25        50.88 o                         
  -1  28   1        515.07        480.50        74.62 o                         
   0  28   1         69.89          7.17        62.20 o                         
   1  28   1       1098.69        878.45       116.91 o                         
   2  28   1         10.70        -37.40        50.44 o                         
   3  28   1         61.20         76.36        55.95 o                         
   4  28   1          3.70        123.53       140.38 o                         
  -3  29   1       3873.32       4023.24       329.89 o                         
  -2  29   1       5306.65       5047.20       271.84 o                         
  -1  29   1       3145.20       3213.23       353.97 o                         
   0  29   1       2290.66       2051.03       133.49 o                         
   1  29   1         67.96         88.47        59.81 o                         
   2  29   1        175.67         54.12        70.92 o                         
   3  29   1       1767.90       1906.61       184.60 o                         
   4  29   1       2958.82       2956.37       335.50 o                         
  -1  30   1         21.01        -58.96       101.07 o                         
   0  30   1        551.66        115.11       138.97 o                         
   1  30   1       1724.33       1567.72       204.73 o                         
 -12   0   2       1059.18       1103.01       140.86 o                         
 -11   0   2       1690.42       1274.83       138.26 o                         
 -10   0   2      11821.10      12303.76       389.60 o                         
  -9   0   2       9468.79       9704.55       254.91 o                         
  -8   0   2       9429.15       8700.92       225.39 o                         
  -7   0   2      27767.35      25922.18       513.46 o                         
  -6   0   2      32338.87      31336.09       507.61 o                         
  -5   0   2      40572.08      40419.77       633.90 o                         
  -4   0   2       2250.03       2062.98        56.68 o                         
  -3   0   2       3097.98       3099.76        68.84 o                         
  -2   0   2      10811.40      11153.32       182.72 o                         
  -1   0   2      26749.36      27652.79       542.38 o                         
   0   0   2      64207.96      67112.40      1120.08 o                         
   1   0   2      59792.99      60902.41       910.52 o                         
   2   0   2      98463.23     101203.73      1621.35 o                         
   3   0   2     136022.41     136510.97      2033.29 o                         
   4   0   2      33493.13      31918.91       587.04 o                         
   5   0   2       7401.63       6583.09       162.02 o                         
   6   0   2        811.01        615.87        53.68 o                         
   7   0   2       1286.43       1342.58        78.61 o                         
   8   0   2        332.93        283.66        51.12 o                         
   9   0   2       5339.05       5323.12       178.24 o                         
  10   0   2       6697.66       7129.80       222.52 o                         
  11   0   2       7479.21       7595.49       246.07 o                         
  12   0   2       8676.74       9336.32       433.17 o                         
 -12   1   2        108.37        101.77        54.27 o                         
 -11   1   2        298.98        292.35        57.83 o                         
 -10   1   2        506.45        528.78        57.00 o                         
  -9   1   2       1639.07       1638.10        71.17 o                         
  -8   1   2         91.65        133.83        28.56 o                         
  -7   1   2         64.73         70.37        29.30 o                         
  -6   1   2        212.64        296.32        37.82 o                         
  -5   1   2       3746.29       3930.52        64.69 o                         
  -4   1   2       4687.96       4652.99        68.76 o                         
  -3   1   2      10336.74      10805.07       129.76 o                         
  -2   1   2        534.81        418.14        19.00 o                         
  -1   1   2       1336.80       1513.02        27.84 o                         
   0   1   2         72.91         75.35        10.46 o                         
   1   1   2      14380.16      14702.72       162.87 o                         
   2   1   2      10114.20      10871.23       126.61 o                         
   3   1   2        747.83        768.52        24.81 o                         
   4   1   2       2036.50       2031.07        42.95 o                         
   5   1   2        430.93        585.29        41.63 o                         
   6   1   2       2015.75       1984.45        59.61 o                         
   7   1   2       2433.26       2478.18        72.95 o                         
   8   1   2       3397.99       3152.10        88.69 o                         
   9   1   2        224.07        242.46        37.31 o                         
  10   1   2        407.24        350.04        46.34 o                         
  11   1   2         83.75        150.25        41.54 o                         
  12   1   2          3.79        -40.68        40.68 o                         
 -12   2   2          1.12        -31.67        46.47 o                         
 -11   2   2       1002.60       1124.09        93.82 o                         
 -10   2   2       2927.53       2971.95       114.98 o                         
  -9   2   2       3959.84       4128.46       107.24 o                         
  -8   2   2       8840.92       8335.25       168.67 o                         
  -7   2   2      20771.56      19881.56       290.54 o                         
  -6   2   2      28244.20      27956.78       348.72 o                         
  -5   2   2      18637.28      18833.87       223.50 o                         
  -4   2   2       8056.15       8175.91       106.75 o                         
  -3   2   2          9.16         27.79         9.47 o                         
  -2   2   2         15.34         -0.74         8.11 o                         
  -1   2   2      10032.17      10759.02       150.42 o                         
   0   2   2      16671.75      17999.38       210.90 o                         
   1   2   2      17983.87      18321.48       201.32 o                         
   2   2   2      24532.57      24415.11       285.68 o                         
   3   2   2      63585.44      63475.62       861.25 o                         
   4   2   2      25208.08      23782.85       290.95 o                         
   5   2   2      10123.70       9663.15       138.19 o                         
   6   2   2       5453.95       5398.53       105.92 o                         
   7   2   2       2299.72       2519.93        73.80 o                         
   8   2   2         56.62        117.63        28.00 o                         
   9   2   2       1289.85       1164.46        63.08 o                         
  10   2   2       6069.91       6074.53       143.76 o                         
  11   2   2       6947.58       7351.41       257.92 o                         
  12   2   2       4497.86       4888.55       212.33 o                         
 -12   3   2       3538.71       3855.58       213.26 o                         
 -11   3   2       3190.94       3256.84       138.85 o                         
 -10   3   2       3698.33       3689.30       121.31 o                         
  -9   3   2       2537.89       2490.16        94.69 o                         
  -8   3   2          4.74          7.27        20.84 o                         
  -7   3   2        943.94        843.29        46.62 o                         
  -6   3   2        396.77        382.88        26.29 o                         
  -5   3   2       5937.87       5980.94       155.35 o                         
  -4   3   2      19389.81      19583.99       227.27 o                         
  -3   3   2      23083.28      22788.30       296.11 o                         
  -2   3   2       5969.11       5739.22        95.03 o                         
  -1   3   2      49788.84      54227.50       616.74 o                         
   0   3   2      21086.32      23247.57       274.48 o                         
   1   3   2      46279.96      50176.88       534.06 o                         
   2   3   2       3833.55       4436.48        60.39 o                         
   3   3   2      18138.78      19451.45       220.80 o                         
   4   3   2       3237.46       3200.51        73.51 o                         
   5   3   2        414.81        286.31        24.65 o                         
   6   3   2       8418.36       8343.04       143.40 o                         
   7   3   2      10936.70      10928.98       183.50 o                         
   8   3   2       7320.56       6868.73       139.39 o                         
   9   3   2       1539.59       1640.00        72.91 o                         
  10   3   2       1170.15       1286.03        74.86 o                         
  11   3   2        263.77        260.68        52.92 o                         
  12   3   2        189.61        122.16        57.37 o                         
 -12   4   2         50.00        -84.23        91.25 o                         
 -11   4   2       1245.76       1305.93       134.66 o                         
 -10   4   2       1687.29       1779.53        89.45 o                         
  -9   4   2       4272.05       4283.54       121.79 o                         
  -8   4   2       9077.91       8899.58       162.99 o                         
  -7   4   2       7708.64       7436.18       137.33 o                         
  -6   4   2       8584.33       8121.81       126.69 o                         
  -5   4   2       3850.92       3646.77        63.12 o                         
  -4   4   2       7521.75       8167.52       204.90 o                         
  -3   4   2        312.09        337.21        17.54 o                         
  -2   4   2        702.79        940.45        23.81 o                         
  -1   4   2       3877.26       4127.94        59.74 o                         
   0   4   2       2136.97       2179.32        41.47 o                         
   1   4   2      21041.29      22537.27       264.38 o                         
   2   4   2      61248.64      64381.41       733.06 o                         
   3   4   2      26863.25      27036.83       320.93 o                         
   4   4   2      14127.97      13902.82       182.19 o                         
   5   4   2       1678.09       1613.20        43.04 o                         
   6   4   2        589.87        530.56        35.98 o                         
   7   4   2       1836.33       1866.10        64.79 o                         
   8   4   2        525.84        526.04        43.89 o                         
   9   4   2       1507.07       1406.45        71.70 o                         
  10   4   2       3393.59       3467.68       120.20 o                         
  11   4   2       3232.65       3331.80       125.36 o                         
  12   4   2       2533.55       2424.32       136.29 o                         
 -12   5   2       4484.27       5575.83       423.94 o                         
 -11   5   2       3898.12       3983.95       163.86 o                         
 -10   5   2       6324.36       6259.47       162.19 o                         
  -9   5   2       2159.93       2148.35        89.36 o                         
  -8   5   2       1214.46       1142.25        58.81 o                         
  -7   5   2        400.81        375.62        33.63 o                         
  -6   5   2       3383.72       3155.75        86.22 o                         
  -5   5   2      11813.13      11908.01       180.77 o                         
  -4   5   2      24392.14      24299.03       278.59 o                         
  -3   5   2      32652.55      32454.25       358.88 o                         
  -2   5   2      33118.50      34655.48       648.73 o                         
  -1   5   2      32098.14      35659.84       412.94 o                         
   0   5   2      27323.11      30741.95       387.89 o                         
   1   5   2      37701.32      40175.16       464.48 o                         
   2   5   2      19972.05      21022.74       236.19 o                         
   3   5   2        200.63        233.19        15.11 o                         
   4   5   2         93.12         64.17        11.08 o                         
   5   5   2       8496.80       7894.91       119.94 o                         
   6   5   2       8003.96       7599.32       160.82 o                         
   7   5   2      14135.05      13674.40       217.86 o                         
   8   5   2      15123.17      14922.07       241.72 o                         
   9   5   2       8528.52       8823.34       180.01 o                         
  10   5   2       2870.18       2990.52       113.25 o                         
  11   5   2        950.92       1094.06        81.88 o                         
  12   5   2          3.48          9.07        50.87 o                         
 -11   6   2        596.31        539.98        72.25 o                         
 -10   6   2       1156.57       1166.73       110.08 o                         
  -9   6   2        334.78        280.17        42.76 o                         
  -8   6   2       2598.94       2548.45        79.86 o                         
  -7   6   2       4630.27       4575.87       161.76 o                         
  -6   6   2       1510.60       1438.15        46.52 o                         
  -5   6   2       3501.60       3435.55        62.22 o                         
  -4   6   2         16.97         14.82        10.67 o                         
  -3   6   2         76.57         83.90        12.57 o                         
  -2   6   2         82.97         97.39        12.13 o                         
  -1   6   2        364.79        343.86        16.98 o                         
   0   6   2        121.09        115.27        11.02 o                         
   1   6   2       2906.27       3472.66        61.11 o                         
   2   6   2      14287.64      14711.22       186.36 o                         
   3   6   2       7297.42       7363.11        98.08 o                         
   4   6   2       1300.98       1318.05        33.74 o                         
   5   6   2        434.65        359.28        34.94 o                         
   6   6   2         29.48         25.85        21.14 o                         
   7   6   2        727.91        796.37        48.10 o                         
   8   6   2        289.58        291.19        36.23 o                         
   9   6   2       1651.02       1717.77        86.75 o                         
  10   6   2        966.38        879.64        72.00 o                         
  11   6   2         22.97         63.39        46.44 o                         
  12   6   2        771.13        611.22       117.55 o                         
 -11   7   2       9236.36       9478.16       248.73 o                         
 -10   7   2       4304.88       4194.82       150.45 o                         
  -9   7   2       2556.30       2626.28        99.01 o                         
  -8   7   2       4439.09       4331.34       105.57 o                         
  -7   7   2       1999.19       2092.75        77.95 o                         
  -6   7   2       6731.01       6567.69       111.63 o                         
  -5   7   2      21562.72      21588.97       257.03 o                         
  -4   7   2      30689.98      30307.08       343.69 o                         
  -3   7   2      34225.71      33952.06       377.91 o                         
  -2   7   2      43081.27      44429.48       484.33 o                         
  -1   7   2      35816.94      39023.73       455.58 o                         
   0   7   2      24259.34      26225.32       318.63 o                         
   1   7   2      15457.78      16909.90       211.10 o                         
   2   7   2       3304.15       3465.41        74.39 o                         
   3   7   2        930.64        862.39        26.47 o                         
   4   7   2      25948.72      27194.91       311.18 o                         
   5   7   2      19759.46      19592.12       235.12 o                         
   6   7   2      26610.00      26141.02       333.96 o                         
   7   7   2       6806.44       6368.30       127.37 o                         
   8   7   2      17398.21      17061.03       298.43 o                         
   9   7   2      14749.67      15026.06       304.62 o                         
  10   7   2       7108.40       7237.87       181.84 o                         
  11   7   2        919.25        928.53        79.17 o                         
  12   7   2        256.25        272.33       141.78 o                         
 -11   8   2        103.19         18.76        48.79 o                         
 -10   8   2          1.73         59.57        40.37 o                         
  -9   8   2         12.52        -13.40        32.95 o                         
  -8   8   2        396.11        478.92        42.20 o                         
  -7   8   2        173.12        168.85        27.76 o                         
  -6   8   2        225.34        240.24        24.86 o                         
  -5   8   2        121.66        129.60        16.40 o                         
  -4   8   2        252.41        275.42        19.90 o                         
  -3   8   2       1283.20       1572.95        37.45 o                         
  -2   8   2          0.25        -10.22        10.22 o                         
  -1   8   2         59.29         74.59        12.30 o                         
   0   8   2        532.19        620.96        22.74 o                         
   1   8   2        649.65        688.50        30.01 o                         
   2   8   2       5991.66       6558.58        98.87 o                         
   3   8   2        405.52        376.89        23.91 o                         
   4   8   2        903.38        868.19        36.41 o                         
   5   8   2       3154.32       3205.57        60.54 o                         
   6   8   2        597.52        654.97        36.19 o                         
   7   8   2          3.24         27.27        24.13 o                         
   8   8   2        297.93        208.49        37.85 o                         
   9   8   2        170.17        215.77        43.83 o                         
  10   8   2         44.33          2.56        46.35 o                         
  11   8   2        198.27        169.34        50.29 o                         
  12   8   2        335.57        384.64       230.22 o                         
 -11   9   2       4230.92       4191.48       164.00 o                         
 -10   9   2       2856.66       2903.06       130.87 o                         
  -9   9   2       2929.31       2841.65       118.70 o                         
  -8   9   2       7874.25       7694.00       192.87 o                         
  -7   9   2          3.20        -12.73        19.14 o                         
  -6   9   2       6540.50       6386.60       111.83 o                         
  -5   9   2      13947.68      13558.28       175.45 o                         
  -4   9   2      19319.50      19041.45       331.58 o                         
  -3   9   2      22412.03      22151.76       259.37 o                         
  -2   9   2      10599.53      10139.00       215.29 o                         
  -1   9   2      35267.26      37975.37       420.37 o                         
   0   9   2      14109.27      15046.88       277.00 o                         
   1   9   2      17315.01      18764.24       237.14 o                         
   2   9   2       1893.28       2060.62        47.62 o                         
   3   9   2          8.78         25.00        12.73 o                         
   4   9   2      10466.54      10829.64       142.16 o                         
   5   9   2      17595.43      17468.33       215.65 o                         
   6   9   2      23994.68      23089.61       330.22 o                         
   7   9   2       8884.78       8103.49       169.57 o                         
   8   9   2      11139.56      11290.12       222.79 o                         
   9   9   2      10169.62      10293.13       218.39 o                         
  10   9   2       5028.43       5040.59       180.63 o                         
  11   9   2        497.19        574.62        67.26 o                         
 -11  10   2        932.04        913.49       102.32 o                         
 -10  10   2       1417.88       1395.14       102.21 o                         
  -9  10   2        539.17        607.07        67.83 o                         
  -8  10   2       5935.59       5896.63       166.24 o                         
  -7  10   2      12434.08      12103.90       224.18 o                         
  -6  10   2       7518.73       7546.03       127.21 o                         
  -5  10   2       4255.33       4393.17        82.45 o                         
  -4  10   2        207.02        177.36        18.32 o                         
  -3  10   2        961.03       1252.71        36.04 o                         
  -2  10   2       1388.96       1745.33        40.93 o                         
  -1  10   2       2952.44       3227.01        62.16 o                         
   0  10   2      10552.27      11596.64       146.38 o                         
   1  10   2      10611.62      11187.30       190.48 o                         
   2  10   2      24214.84      25948.76       322.03 o                         
   3  10   2       5668.72       5532.50        93.60 o                         
   4  10   2       1674.25       1699.38        48.45 o                         
   5  10   2       2249.39       2146.93        56.32 o                         
   6  10   2        101.15         94.28        28.46 o                         
   7  10   2        314.03        314.88        40.45 o                         
   8  10   2         53.12         77.31        33.02 o                         
   9  10   2        682.29        644.80        61.02 o                         
  10  10   2       1430.13       1402.49        91.86 o                         
  11  10   2        839.45        852.83        80.11 o                         
 -11  11   2       1735.98       1647.67       117.33 o                         
 -10  11   2       3288.26       3085.87       136.35 o                         
  -9  11   2       3931.26       3995.82       143.14 o                         
  -8  11   2          5.32         -3.16        31.59 o                         
  -7  11   2         95.83        102.64        27.93 o                         
  -6  11   2       3795.87       3674.35        90.60 o                         
  -5  11   2       6313.56       6203.10        99.96 o                         
  -4  11   2      10504.57      10287.41       141.01 o                         
  -3  11   2      28400.83      30078.46       346.40 o                         
  -2  11   2      26216.51      28821.16       355.08 o                         
  -1  11   2      15283.14      16567.45       201.47 o                         
   0  11   2      18823.55      20864.33       245.84 o                         
   1  11   2       7752.92       8612.82       146.09 o                         
   2  11   2        194.89        170.12        23.43 o                         
   3  11   2       2750.37       3006.82        64.93 o                         
   4  11   2       4682.84       4562.83        86.55 o                         
   5  11   2       5659.73       5631.45       103.30 o                         
   6  11   2       2025.65       2033.48        67.15 o                         
   7  11   2      13564.98      13407.96       246.45 o                         
   8  11   2       7170.84       7185.83       186.26 o                         
   9  11   2       5845.28       5853.65       157.36 o                         
  10  11   2       3064.63       3102.79       123.03 o                         
  11  11   2        771.71        780.93        78.33 o                         
 -11  12   2       1226.03       1411.63       117.73 o                         
 -10  12   2       1272.34       1416.85       105.78 o                         
  -9  12   2       4310.90       4511.39       156.05 o                         
  -8  12   2       7383.68       7227.73       193.24 o                         
  -7  12   2      13531.70      13418.43       247.50 o                         
  -6  12   2      21251.34      21097.44       312.70 o                         
  -5  12   2       8813.17       8591.57       139.14 o                         
  -4  12   2       2502.87       2514.99        56.22 o                         
  -3  12   2       1053.26       1249.37        40.66 o                         
  -2  12   2         13.43          4.18        12.06 o                         
  -1  12   2       3043.05       2895.71        63.54 o                         
   0  12   2       6829.73       6740.59        98.36 o                         
   1  12   2      24319.27      26110.34       328.02 o                         
   2  12   2      36538.30      39038.64       473.78 o                         
   3  12   2      25352.82      24922.24       318.45 o                         
   4  12   2      16705.28      16330.75       224.84 o                         
   5  12   2       6368.10       6446.20       117.90 o                         
   6  12   2       2218.79       2181.89        72.00 o                         
   7  12   2       2467.71       2545.65       113.62 o                         
   8  12   2       1149.59       1052.61        79.99 o                         
   9  12   2       3295.99       2934.43       112.73 o                         
  10  12   2       4504.69       4611.58       147.49 o                         
  11  12   2       2953.39       2856.41       206.46 o                         
 -11  13   2        528.58        516.20        89.14 o                         
 -10  13   2        334.29        250.73        61.33 o                         
  -9  13   2       1209.88       1111.71        90.97 o                         
  -8  13   2        135.95         78.88        39.55 o                         
  -7  13   2          3.30        -27.13        27.27 o                         
  -6  13   2         82.77         33.50        23.27 o                         
  -5  13   2        169.22        168.74        24.36 o                         
  -4  13   2       1619.49       1663.85        71.29 o                         
  -3  13   2       2117.27       2178.63        84.76 o                         
  -2  13   2       6379.16       6973.34       105.21 o                         
  -1  13   2        626.36        536.46        30.66 o                         
   0  13   2       3003.54       3379.31        62.67 o                         
   1  13   2        744.42        742.86        34.98 o                         
   2  13   2        421.80        391.36        28.65 o                         
   3  13   2        509.87        502.23        31.97 o                         
   4  13   2        430.69        461.38        37.06 o                         
   5  13   2         44.61         33.51        21.10 o                         
   6  13   2       1227.26       1151.61        64.42 o                         
   7  13   2       6517.84       6147.52       150.04 o                         
   8  13   2       2321.41       2225.14        96.39 o                         
   9  13   2        804.43        649.25        65.66 o                         
  10  13   2        613.89        665.69        69.20 o                         
 -11  14   2        687.15        585.38       176.88 o                         
 -10  14   2       5378.79       5616.40       190.82 o                         
  -9  14   2       8089.14       8333.31       225.67 o                         
  -8  14   2      12370.83      12123.98       275.85 o                         
  -7  14   2      15442.49      15207.96       278.21 o                         
  -6  14   2      16092.13      16739.07       263.61 o                         
  -5  14   2      17650.05      18035.09       252.52 o                         
  -4  14   2       6234.27       6829.17       153.41 o                         
  -3  14   2       2742.45       3005.40        82.60 o                         
  -2  14   2         39.92         10.30        13.85 o                         
  -1  14   2       4418.79       4290.31        84.10 o                         
   0  14   2      23473.42      25178.09       298.42 o                         
   1  14   2      30128.37      31985.28       399.65 o                         
   2  14   2      27402.69      28234.76       392.76 o                         
   3  14   2      25162.79      25044.75       325.83 o                         
   4  14   2      12812.34      13236.55       194.60 o                         
   5  14   2       8464.60       8387.66       155.98 o                         
   6  14   2       6368.83       6213.45       132.51 o                         
   7  14   2        156.97        227.42        40.22 o                         
   8  14   2         69.74         21.21        36.37 o                         
   9  14   2       2889.21       3033.98       137.60 o                         
  10  14   2       4187.15       4604.11       172.68 o                         
 -10  15   2          1.24         -6.79        48.69 o                         
  -9  15   2         92.86         59.61        49.93 o                         
  -8  15   2         38.06          7.62        40.14 o                         
  -7  15   2         81.15         66.62        35.16 o                         
  -6  15   2        517.48        473.78        49.86 o                         
  -5  15   2        811.58        827.05        47.44 o                         
  -4  15   2         49.11         63.20        21.48 o                         
  -3  15   2          3.56         15.75        17.13 o                         
  -2  15   2        350.31        397.81        27.46 o                         
  -1  15   2       1122.73       1130.42        38.44 o                         
   0  15   2       1352.96       1538.58        49.92 o                         
   1  15   2          2.24         -5.46        18.84 o                         
   2  15   2        376.68        307.47        29.96 o                         
   3  15   2       1261.98       1286.34        50.05 o                         
   4  15   2        971.27        967.43        47.51 o                         
   5  15   2         42.36          6.42        24.90 o                         
   6  15   2        323.18        365.82        40.77 o                         
   7  15   2        669.03        605.12        58.78 o                         
   8  15   2        192.32        265.32        56.23 o                         
   9  15   2        294.26        278.50        59.90 o                         
  10  15   2         58.64        148.76        58.39 o                         
 -10  16   2       4701.32       4512.07       191.27 o                         
  -9  16   2       7289.98       7341.70       214.56 o                         
  -8  16   2       9754.88      10338.60       253.11 o                         
  -7  16   2      12771.96      12609.81       249.34 o                         
  -6  16   2      15268.60      15135.59       365.26 o                         
  -5  16   2       9595.90       9468.04       159.95 o                         
  -4  16   2       4702.50       5042.79       133.55 o                         
  -3  16   2        640.75        695.39        41.66 o                         
  -2  16   2         21.66         19.72        17.41 o                         
  -1  16   2       3885.05       3913.62        83.73 o                         
   0  16   2       8355.85       8770.94       141.08 o                         
   1  16   2      16067.96      16691.46       233.74 o                         
   2  16   2      12370.37      12556.69       187.73 o                         
   3  16   2      15369.62      15345.02       221.58 o                         
   4  16   2      13097.24      13554.63       207.46 o                         
   5  16   2       8799.71       8632.66       184.17 o                         
   6  16   2       2713.76       2600.78        98.64 o                         
   7  16   2        137.06        180.15        87.94 o                         
   8  16   2        151.19         64.70        48.26 o                         
   9  16   2       2267.37       2082.56       194.72 o                         
  10  16   2       2941.32       3083.46       255.59 o                         
 -10  17   2       2883.45       3079.15       176.87 o                         
  -9  17   2        260.28        289.81        65.45 o                         
  -8  17   2        211.08        107.07        49.79 o                         
  -7  17   2         91.54         28.99        34.40 o                         
  -6  17   2         13.71         -1.76        30.28 o                         
  -5  17   2       2267.59       2239.97        72.54 o                         
  -4  17   2       1927.20       1887.09        65.69 o                         
  -3  17   2       2630.30       2763.66        74.53 o                         
  -2  17   2       2595.86       2717.68        71.80 o                         
  -1  17   2       5902.57       6077.36       185.20 o                         
   0  17   2       1370.94       1460.96        57.60 o                         
   1  17   2       1672.84       1687.77        63.43 o                         
   2  17   2         85.39        122.18        27.33 o                         
   3  17   2       1695.21       1662.53       100.83 o                         
   4  17   2       1575.57       1487.83        71.25 o                         
   5  17   2       1957.20       1997.38        87.64 o                         
   6  17   2       3035.36       3105.77       108.66 o                         
   7  17   2       3051.72       3127.11       130.54 o                         
   8  17   2       4749.18       4977.22       171.72 o                         
   9  17   2       1016.33        919.46       108.00 o                         
 -10  18   2       1981.52       2253.66       191.06 o                         
  -9  18   2       3966.20       4035.87       164.72 o                         
  -8  18   2       5582.40       5454.57       180.84 o                         
  -7  18   2       8899.27       9438.64       210.52 o                         
  -6  18   2       6543.19       6782.77       165.19 o                         
  -5  18   2       2240.77       2426.21       129.68 o                         
  -4  18   2       1256.90       1315.39        61.48 o                         
  -3  18   2        198.51        197.07        30.83 o                         
  -2  18   2         24.04         12.07        26.65 o                         
  -1  18   2       1025.67       1148.00        66.77 o                         
   0  18   2       8023.28       8558.72       179.30 o                         
   1  18   2      10084.17      10486.51       184.07 o                         
   2  18   2      13329.36      13841.03       265.62 o                         
   3  18   2      15197.59      15289.53       248.45 o                         
   4  18   2       8742.16       8328.90       164.03 o                         
   5  18   2       2783.98       2834.36       102.46 o                         
   6  18   2       1384.21       1360.64        83.51 o                         
   7  18   2        583.57        512.70        67.34 o                         
   8  18   2        103.40         76.56        51.62 o                         
   9  18   2        575.29        422.70        96.04 o                         
 -10  19   2       3190.98       3187.99       495.54 o                         
  -9  19   2       1190.62       1230.75       107.64 o                         
  -8  19   2        294.18        229.95        60.68 o                         
  -7  19   2        627.57        713.32        67.29 o                         
  -6  19   2        370.60        411.24        57.41 o                         
  -5  19   2       5016.55       5031.34       139.61 o                         
  -4  19   2      20053.02      19776.48       286.54 o                         
  -3  19   2      15478.84      15701.54       283.07 o                         
  -2  19   2       3781.80       4032.11       119.70 o                         
  -1  19   2       7645.95       8109.11       176.31 o                         
   0  19   2       3540.81       3889.81       114.81 o                         
   1  19   2       8655.17       8829.44       186.80 o                         
   2  19   2        138.16        115.15        29.92 o                         
   3  19   2       4986.07       4992.27       121.23 o                         
   4  19   2       1292.64       1311.57        68.96 o                         
   5  19   2       3727.20       3668.74       120.19 o                         
   6  19   2       7929.75       7889.53       187.00 o                         
   7  19   2       8067.61       8259.87       225.98 o                         
   8  19   2       7638.09       7492.28       222.59 o                         
   9  19   2       3403.53       3774.69       240.20 o                         
  -9  20   2        428.34        392.01       110.67 o                         
  -8  20   2       1738.71       1627.94       135.80 o                         
  -7  20   2       4803.86       4674.52       165.61 o                         
  -6  20   2       3043.78       3162.46       133.10 o                         
  -5  20   2        197.55        220.85        44.35 o                         
  -4  20   2         16.74         34.87        34.23 o                         
  -3  20   2        785.28        833.20        63.93 o                         
  -2  20   2         12.16         15.90        30.45 o                         
  -1  20   2         73.18        136.95        36.30 o                         
   0  20   2       2387.79       2298.53        92.43 o                         
   1  20   2       2732.28       2912.62       102.44 o                         
   2  20   2       2360.49       2455.38        95.73 o                         
   3  20   2       1618.66       1799.34        90.97 o                         
   4  20   2       4130.25       3739.06       108.28 o                         
   5  20   2       1329.75       1190.09        80.08 o                         
   6  20   2        991.34        987.48        76.93 o                         
   7  20   2        152.20         72.08        49.24 o                         
   8  20   2         25.02        -46.77        46.77 o                         
   9  20   2        311.51         56.15       122.13 o                         
  -8  21   2        200.49        301.77       100.24 o                         
  -7  21   2         51.28         -4.07        48.10 o                         
  -6  21   2       1131.17       1200.57        95.01 o                         
  -5  21   2       6148.22       6597.96       190.24 o                         
  -4  21   2      14582.16      14600.53       285.91 o                         
  -3  21   2      12331.07      12080.15       241.54 o                         
  -2  21   2      12170.74      13023.58       258.09 o                         
  -1  21   2       8368.26       8979.98       230.08 o                         
   0  21   2      21561.47      21590.99       368.59 o                         
   1  21   2       8842.43       8570.94       190.36 o                         
   2  21   2         75.73         72.51        34.26 o                         
   3  21   2        269.89        324.70        48.49 o                         
   4  21   2       3037.75       3091.35       101.45 o                         
   5  21   2       5250.26       5342.14       152.90 o                         
   6  21   2      11527.89      11503.70       246.77 o                         
   7  21   2       7900.68       8088.27       315.68 o                         
   8  21   2       4836.67       4837.71       186.19 o                         
  -8  22   2        181.13         37.14       101.62 o                         
  -7  22   2        203.04        170.06        67.37 o                         
  -6  22   2         55.28        -45.60        61.05 o                         
  -5  22   2        324.71        226.17        93.01 o                         
  -4  22   2         10.93         41.56        41.10 o                         
  -3  22   2        118.16         81.95        37.25 o                         
  -2  22   2         24.09         26.54        35.03 o                         
  -1  22   2         33.30          3.49        32.53 o                         
   0  22   2        269.96        311.71        48.18 o                         
   1  22   2         84.04         90.11        36.83 o                         
   2  22   2          5.37         39.30        35.46 o                         
   3  22   2         16.06        -31.33        31.33 o                         
   4  22   2        117.73         57.17        36.29 o                         
   5  22   2          0.59          9.65        37.92 o                         
   6  22   2         24.04        -20.13        40.48 o                         
   7  22   2          1.75        -46.77        53.56 o                         
   8  22   2        139.89        241.81       183.19 o                         
  -8  23   2       1490.85       1420.63       244.26 o                         
  -7  23   2         59.33          1.16        78.25 o                         
  -6  23   2       1674.82       1412.24       158.32 o                         
  -5  23   2       6733.55       6432.55       435.17 o                         
  -4  23   2       9853.32       9046.75       329.46 o                         
  -3  23   2      12534.90      12928.03       261.09 o                         
  -2  23   2      12428.65      12597.58       293.39 o                         
  -1  23   2       8966.82       9497.95       210.97 o                         
   0  23   2       9619.85       9492.86       211.05 o                         
   1  23   2       1911.99       1932.07        94.68 o                         
   2  23   2        140.70         88.96        40.25 o                         
   3  23   2        202.51        147.64        44.09 o                         
   4  23   2       3163.67       3198.98       122.24 o                         
   5  23   2       6827.74       6541.35       223.29 o                         
   6  23   2       6969.85       7005.81       206.31 o                         
   7  23   2       5921.68       5463.97       195.98 o                         
   8  23   2       5612.87       5403.28       459.74 o                         
  -7  24   2       1988.76       1676.12       248.47 o                         
  -6  24   2       1351.81       1241.98       153.08 o                         
  -5  24   2        993.62       1313.38       155.34 o                         
  -4  24   2        669.84        830.67        95.46 o                         
  -3  24   2        324.39        171.17        59.47 o                         
  -2  24   2        126.22        100.83        47.76 o                         
  -1  24   2        198.61        149.86        92.60 o                         
   0  24   2        711.64        719.67        67.52 o                         
   1  24   2       3594.54       3619.27       128.31 o                         
   2  24   2       4139.74       4250.15       137.39 o                         
   3  24   2       1717.53       1759.12       100.46 o                         
   4  24   2       1193.32       1178.01        85.61 o                         
   5  24   2        442.15        460.28        76.37 o                         
   6  24   2         48.95         36.33        52.16 o                         
   7  24   2         63.46        116.86        67.44 o                         
  -7  25   2         68.88         25.27       122.13 o                         
  -6  25   2       1593.95       1424.05       170.28 o                         
  -5  25   2       2580.38       2320.48       430.96 o                         
  -4  25   2       4385.59       4027.00       299.00 o                         
  -3  25   2       7482.80       7701.18       532.74 o                         
  -2  25   2       8303.80       8164.47       227.16 o                         
  -1  25   2       9288.96      10003.30       258.19 o                         
   0  25   2       4914.36       5145.80       215.59 o                         
   1  25   2        691.50        650.68        75.90 o                         
   2  25   2        526.88        438.27        66.63 o                         
   3  25   2        319.51        243.67        59.76 o                         
   4  25   2       1861.84       1672.54       123.10 o                         
   5  25   2       4229.33       4361.43       249.02 o                         
   6  25   2       2281.51       2057.86       136.85 o                         
   7  25   2       3463.29       4125.72       369.19 o                         
  -6  26   2       5239.42       4917.45       387.44 o                         
  -5  26   2       2839.38       2775.64       235.13 o                         
  -4  26   2       1773.83       1826.78       142.16 o                         
  -3  26   2        355.94        346.97        76.37 o                         
  -2  26   2        398.41        379.37        66.92 o                         
  -1  26   2       1834.60       1838.92       119.62 o                         
   0  26   2       2327.66       2229.79       126.60 o                         
   1  26   2       7734.47       7369.05       219.61 o                         
   2  26   2      10612.25      10927.42       277.13 o                         
   3  26   2       7398.60       7448.86       397.34 o                         
   4  26   2       3919.41       3621.18       188.83 o                         
   5  26   2       1596.83       1301.01       185.69 o                         
   6  26   2        304.19        199.97        97.78 o                         
  -4  27   2       1048.27       1233.17       135.18 o                         
  -3  27   2       2134.91       1916.99       164.31 o                         
  -2  27   2       3657.00       3199.29       178.15 o                         
  -1  27   2        941.62        907.35        92.08 o                         
   0  27   2       3390.18       3287.17       212.14 o                         
   1  27   2        269.88        202.83        62.03 o                         
   2  27   2          5.45         40.58        53.80 o                         
   3  27   2        125.41        139.24        55.54 o                         
   4  27   2          6.26         71.08        68.38 o                         
   5  27   2         20.91         49.36        85.51 o                         
  -4  28   2        605.55        405.69       145.99 o                         
  -3  28   2        114.82         12.11        66.98 o                         
  -2  28   2        582.50        455.86       116.05 o                         
  -1  28   2       1105.79       1017.70       142.85 o                         
   0  28   2       2163.06       2247.56       178.33 o                         
   1  28   2       5431.24       5257.90       242.33 o                         
   2  28   2       9591.71       9376.76       260.78 o                         
   3  28   2       8861.45       9005.75       257.69 o                         
   4  28   2       6949.29       6651.12       453.42 o                         
   5  28   2       2140.09       2032.68       324.27 o                         
  -4  29   2         31.94        124.94       129.15 o                         
  -3  29   2         62.67        -51.94       103.88 o                         
  -2  29   2          2.46        129.15       120.73 o                         
  -1  29   2         41.45         30.71        70.69 o                         
   0  29   2         18.48         77.64        57.58 o                         
   1  29   2        121.90        134.65       108.50 o                         
   2  29   2          0.43        -49.61        63.54 o                         
   3  29   2        189.09        235.94        96.90 o                         
   0  30   2       2566.02       1781.40       254.08 o                         
   1  30   2       4436.46       5028.35       400.08 o                         
 -12   1   3       6465.68       6642.01       296.79 o                         
 -11   1   3      11050.42      11395.19       274.40 o                         
 -10   1   3       9684.01       9822.52       239.44 o                         
  -9   1   3       2672.56       2923.77       149.11 o                         
  -8   1   3       2758.76       2702.89        81.10 o                         
  -7   1   3        743.61        653.24        40.97 o                         
  -6   1   3       2246.91       2443.17        65.22 o                         
  -5   1   3       2285.97       2083.47        44.70 o                         
  -4   1   3       9240.70       8219.62       115.80 o                         
  -3   1   3      37464.63      37581.38       410.69 o                         
  -2   1   3      91040.40      93922.05      1172.91 o                         
  -1   1   3      58065.24      60188.25       684.36 o                         
   0   1   3       5457.75       5005.84        68.41 o                         
   1   1   3       1123.78        871.17        22.10 o                         
   2   1   3       1296.69       1043.73        24.55 o                         
   3   1   3       2057.85       1819.27        35.03 o                         
   4   1   3       1032.17       1080.03        34.11 o                         
   5   1   3       8819.70       8868.48       144.76 o                         
   6   1   3      13633.54      13401.29       207.72 o                         
   7   1   3      18603.82      18132.87       253.29 o                         
   8   1   3      17969.06      17431.38       272.10 o                         
   9   1   3      11081.18      11541.21       207.91 o                         
  10   1   3      11978.74      12190.76       224.80 o                         
  11   1   3       4115.44       4716.66       134.06 o                         
  12   1   3        832.72        864.42        84.80 o                         
 -12   2   3         11.95         88.19        69.85 o                         
 -11   2   3        232.26        289.04        60.78 o                         
 -10   2   3       1207.15       1099.51       147.51 o                         
  -9   2   3       1533.62       1471.17        78.37 o                         
  -8   2   3       8614.96       8234.74       154.26 o                         
  -7   2   3       1263.48       1248.38        51.23 o                         
  -6   2   3       3625.48       3445.18        64.16 o                         
  -5   2   3       4674.83       4269.99        74.36 o                         
  -4   2   3       4074.21       4220.77        65.78 o                         
  -3   2   3       3764.64       3680.17        56.38 o                         
  -2   2   3       5775.67       5927.95        92.85 o                         
  -1   2   3      39634.78      42696.47       490.54 o                         
   0   2   3      10934.04      12249.88       140.01 o                         
   1   2   3        253.18        239.81        13.14 o                         
   2   2   3         42.17         77.52        12.37 o                         
   3   2   3       9828.23       9276.13       115.91 o                         
   4   2   3       9684.46       9146.80       128.62 o                         
   5   2   3       4530.43       4388.74        77.01 o                         
   6   2   3        315.90        262.30        27.92 o                         
   7   2   3         59.50         17.81        21.94 o                         
   8   2   3        125.87        121.17        31.28 o                         
   9   2   3         72.75         45.24        34.80 o                         
  10   2   3        307.07        371.46        47.91 o                         
  11   2   3        655.65        620.22        67.41 o                         
  12   2   3       1470.69       1428.65       109.79 o                         
 -12   3   3       2775.40       3155.28       212.08 o                         
 -11   3   3       6057.35       6447.78       195.21 o                         
 -10   3   3       6182.24       6333.50       181.30 o                         
  -9   3   3       7531.89       7327.38       167.47 o                         
  -8   3   3       1519.86       1458.82        69.43 o                         
  -7   3   3       3054.61       3003.73        78.52 o                         
  -6   3   3         45.10         61.51        14.30 o                         
  -5   3   3        889.34        711.91        27.75 o                         
  -4   3   3      11118.89      10871.36       137.37 o                         
  -3   3   3      27513.63      27702.87       329.74 o                         
  -2   3   3       5759.84       5368.08        78.79 o                         
  -1   3   3      35549.84      37237.09       430.86 o                         
   0   3   3      66710.73      71110.86       806.31 o                         
   1   3   3      21476.57      21552.75       254.72 o                         
   2   3   3       1704.70       1499.88        30.75 o                         
   3   3   3       2479.66       2288.68        41.23 o                         
   4   3   3        217.81        234.50        17.04 o                         
   5   3   3       1839.64       1663.96        46.76 o                         
   6   3   3      14658.48      14318.53       218.95 o                         
   7   3   3       9794.51       9698.70       169.37 o                         
   8   3   3       8128.46       7900.85       154.07 o                         
   9   3   3       9621.43       9519.66       200.38 o                         
  10   3   3       7914.65       7985.98       175.84 o                         
  11   3   3       1644.98       1809.25       159.07 o                         
  12   3   3        224.32        228.57        69.90 o                         
 -12   4   3       1110.66       1009.32       200.74 o                         
 -11   4   3        154.62         95.75        49.49 o                         
 -10   4   3        631.00        621.00        92.19 o                         
  -9   4   3       2049.34       2259.98        90.77 o                         
  -8   4   3       5198.24       5072.55       127.41 o                         
  -7   4   3      13111.02      12556.31       201.67 o                         
  -6   4   3      13594.68      13326.41       172.67 o                         
  -5   4   3      18229.90      17701.98       214.11 o                         
  -4   4   3       9920.82       9291.57       122.23 o                         
  -3   4   3       6878.83       6539.05        88.16 o                         
  -2   4   3       3809.01       3865.59        71.91 o                         
  -1   4   3         15.29          9.49         8.66 o                         
   0   4   3       4995.97       5348.34        85.08 o                         
   1   4   3       1440.64       1277.78        27.79 o                         
   2   4   3      33472.36      33637.53       368.49 o                         
   3   4   3      27134.25      26370.46       295.95 o                         
   4   4   3      19747.43      18321.53       215.71 o                         
   5   4   3      11478.56      10984.32       155.55 o                         
   6   4   3       5363.36       5155.11       110.53 o                         
   7   4   3       4795.42       4669.37       104.37 o                         
   8   4   3        588.92        591.12        59.89 o                         
   9   4   3        229.09        150.00        35.24 o                         
  10   4   3        541.38        514.12        58.92 o                         
  11   4   3       1946.63       1952.99       132.20 o                         
  12   4   3       2911.01       2650.77       144.20 o                         
 -11   5   3        479.39        525.51        81.21 o                         
 -10   5   3       2580.78       2510.40       104.44 o                         
  -9   5   3       3447.82       3452.14       112.47 o                         
  -8   5   3       2437.59       2259.80       105.82 o                         
  -7   5   3        404.25        418.24        42.47 o                         
  -6   5   3          3.34          1.48        14.82 o                         
  -5   5   3        600.07        543.13        26.79 o                         
  -4   5   3      12254.13      13198.34       173.62 o                         
  -3   5   3       5453.65       5359.01        87.68 o                         
  -2   5   3      12138.70      12449.43       162.56 o                         
  -1   5   3      18596.37      19612.66       221.46 o                         
   0   5   3       8170.78       8597.86       124.27 o                         
   1   5   3      23113.61      24423.75       292.17 o                         
   2   5   3        335.70        273.91        20.89 o                         
   3   5   3        188.11        256.96        16.44 o                         
   4   5   3         57.56         83.83        12.44 o                         
   5   5   3       4975.91       4943.08        86.66 o                         
   6   5   3       7364.36       7349.76       133.18 o                         
   7   5   3        747.97        766.19        49.49 o                         
   8   5   3       1050.57       1062.29        98.19 o                         
   9   5   3       5687.17       5446.21       161.62 o                         
  10   5   3       1753.39       1808.50       151.43 o                         
  11   5   3       2802.25       2887.17       122.46 o                         
  12   5   3         39.86         16.27        61.08 o                         
 -11   6   3          0.74        -13.36        48.35 o                         
 -10   6   3       1866.23       1783.23        93.95 o                         
  -9   6   3       5137.76       5089.79       164.21 o                         
  -8   6   3      12892.80      12320.92       230.77 o                         
  -7   6   3      21764.31      21139.52       359.61 o                         
  -6   6   3      24461.88      24082.20       287.99 o                         
  -5   6   3      17277.54      16854.86       219.92 o                         
  -4   6   3       8640.74       7798.52       107.48 o                         
  -3   6   3       8308.83       8260.77       109.00 o                         
  -2   6   3      10815.12      11872.50       171.48 o                         
  -1   6   3         78.47         68.18        11.15 o                         
   0   6   3       9083.96       9398.74       126.14 o                         
   1   6   3      28033.99      29265.88       348.05 o                         
   2   6   3      43887.84      45151.07       491.09 o                         
   3   6   3      71200.35      70102.11       753.17 o                         
   4   6   3      36028.09      33965.55       535.79 o                         
   5   6   3      29420.61      27862.36       347.36 o                         
   6   6   3       6845.70       6451.83       121.73 o                         
   7   6   3       5770.23       5766.91       130.93 o                         
   8   6   3        437.52        381.19        58.04 o                         
   9   6   3        829.41        765.32        64.44 o                         
  10   6   3       4650.03       4779.77       145.37 o                         
  11   6   3       3441.52       3353.91       130.73 o                         
  12   6   3       5062.84       5852.09       279.42 o                         
 -11   7   3        165.17        110.71        59.17 o                         
 -10   7   3        528.06        573.93        70.31 o                         
  -9   7   3         10.86        -12.66        29.72 o                         
  -8   7   3        209.00        293.09        38.92 o                         
  -7   7   3       1784.96       1707.53        62.64 o                         
  -6   7   3        218.50        229.43        21.54 o                         
  -5   7   3         17.70         31.32        12.90 o                         
  -4   7   3         26.36         26.78        15.25 o                         
  -3   7   3          4.85         14.83        10.28 o                         
  -2   7   3        153.66        161.86        16.05 o                         
  -1   7   3        776.96        870.13        26.15 o                         
   0   7   3        150.84        173.66        16.10 o                         
   1   7   3         43.31         66.81         9.75 o                         
   2   7   3       1184.63       1235.50        33.98 o                         
   3   7   3        161.10        170.20        15.32 o                         
   4   7   3         52.06         97.25        13.68 o                         
   5   7   3        426.15        481.83        28.80 o                         
   6   7   3        210.94        239.69        27.25 o                         
   7   7   3          0.61          3.38        23.00 o                         
   8   7   3        351.70        344.59        44.82 o                         
   9   7   3        477.72        421.43        75.55 o                         
  10   7   3          1.58        -29.29        35.27 o                         
  11   7   3        139.68         89.68        46.30 o                         
  12   7   3          0.72        -37.16        77.12 o                         
 -11   8   3        187.02        180.27        71.28 o                         
 -10   8   3       4370.21       4414.48       156.09 o                         
  -9   8   3       4593.91       4733.05       151.48 o                         
  -8   8   3      12132.12      12115.76       230.34 o                         
  -7   8   3      12542.85      12328.88       207.93 o                         
  -6   8   3      26876.06      26674.82       317.43 o                         
  -5   8   3      22608.29      23243.19       382.09 o                         
  -4   8   3      23102.31      23379.51       274.37 o                         
  -3   8   3       1818.90       1549.19        57.84 o                         
  -2   8   3       6517.45       7038.16       103.11 o                         
  -1   8   3         80.53        140.28        14.27 o                         
   0   8   3       5318.59       5564.22        92.42 o                         
   1   8   3      32818.36      34997.28       416.15 o                         
   2   8   3      12988.68      12325.08       165.13 o                         
   3   8   3      24912.03      23807.12       296.73 o                         
   4   8   3      24796.42      24303.68       283.57 o                         
   5   8   3      22178.32      20879.71       271.32 o                         
   6   8   3       5620.50       5326.12       122.52 o                         
   7   8   3       3184.78       3017.64        98.50 o                         
   8   8   3          7.40         -3.70        27.57 o                         
   9   8   3         45.81         12.29        32.50 o                         
  10   8   3       2165.13       2063.93       113.67 o                         
  11   8   3       3173.62       3167.96       132.91 o                         
  12   8   3       4669.44       5551.59       349.95 o                         
 -11   9   3        978.41        933.97       141.18 o                         
 -10   9   3       1092.74       1098.46        90.50 o                         
  -9   9   3        210.76        139.73        43.03 o                         
  -8   9   3       3606.61       3503.77       121.26 o                         
  -7   9   3         27.37         25.73        21.81 o                         
  -6   9   3        350.14        339.43        26.79 o                         
  -5   9   3         20.30         17.36        13.26 o                         
  -4   9   3       7436.41       8019.29       113.69 o                         
  -3   9   3       4174.36       4300.78        70.82 o                         
  -2   9   3       1745.89       1701.47        50.68 o                         
  -1   9   3       5424.74       5551.30        86.28 o                         
   0   9   3       2296.84       2185.59        42.86 o                         
   1   9   3       8799.13       9440.34       132.90 o                         
   2   9   3         11.51         41.20        12.47 o                         
   3   9   3        316.71        389.02        24.73 o                         
   4   9   3       1295.11       1485.28        44.26 o                         
   5   9   3       1821.97       1843.72        58.24 o                         
   6   9   3       2168.43       2152.08        66.63 o                         
   7   9   3       1469.96       1506.31        72.16 o                         
   8   9   3       3057.31       3019.03       103.89 o                         
   9   9   3       3116.91       2919.72       109.82 o                         
  10   9   3        410.92        450.46        60.84 o                         
  11   9   3       1372.00       1440.23        97.91 o                         
 -11  10   3          4.54        -14.99        49.01 o                         
 -10  10   3       1279.86       1322.08       124.21 o                         
  -9  10   3       4210.91       4060.34       187.13 o                         
  -8  10   3       4244.10       4257.31       139.71 o                         
  -7  10   3       4511.34       4533.94       106.39 o                         
  -6  10   3      12093.43      11991.38       179.95 o                         
  -5  10   3      13127.62      13291.42       175.92 o                         
  -4  10   3       9551.89       9591.63       132.49 o                         
  -3  10   3       4099.74       4213.08        71.40 o                         
  -2  10   3        154.40        106.40        19.70 o                         
  -1  10   3        832.03        877.13        29.41 o                         
   0  10   3       9938.12      10898.81       139.54 o                         
   1  10   3       6323.75       6421.88       100.55 o                         
   2  10   3      18727.55      19345.61       248.74 o                         
   3  10   3      11095.49      10767.68       155.00 o                         
   4  10   3      26222.81      25881.56       327.90 o                         
   5  10   3      15962.33      15559.64       235.90 o                         
   6  10   3       6095.36       5969.69       121.04 o                         
   7  10   3       1899.98       1860.30        78.66 o                         
   8  10   3        318.61        292.48        43.15 o                         
   9  10   3        139.35         54.53        36.95 o                         
  10  10   3        478.27        509.87        63.38 o                         
  11  10   3       3340.28       3556.53       140.11 o                         
 -11  11   3       2685.49       2515.23       141.85 o                         
 -10  11   3       2940.74       2644.80       129.25 o                         
  -9  11   3       4541.96       4490.79       154.08 o                         
  -8  11   3       1570.92       1493.70       110.81 o                         
  -7  11   3        189.60        185.82        36.12 o                         
  -6  11   3        888.99        840.15        48.65 o                         
  -5  11   3        114.63         91.14        18.06 o                         
  -4  11   3       7421.09       7774.07       114.98 o                         
  -3  11   3      13137.87      13984.30       178.71 o                         
  -2  11   3      20970.40      21967.83       260.89 o                         
  -1  11   3       7877.13       7441.35       105.73 o                         
   0  11   3       6988.66       6893.02       112.24 o                         
   1  11   3      15848.83      16704.02       220.07 o                         
   2  11   3       4612.17       4223.37        78.80 o                         
   3  11   3        374.22        354.54        26.37 o                         
   4  11   3          2.01          6.39        13.66 o                         
   5  11   3        942.22        915.02        47.01 o                         
   6  11   3       4110.61       3991.95        96.71 o                         
   7  11   3       2487.93       2507.51        91.84 o                         
   8  11   3       8422.05       7983.29       181.62 o                         
   9  11   3       3959.85       4020.66       130.71 o                         
  10  11   3       3606.03       3774.07       134.72 o                         
  11  11   3       2672.95       2797.14       184.21 o                         
 -11  12   3        132.98        140.23        67.96 o                         
 -10  12   3         16.48        -42.74        42.74 o                         
  -9  12   3        395.74        468.38        82.47 o                         
  -8  12   3         49.85         25.28        36.78 o                         
  -7  12   3       3272.72       3324.99       104.79 o                         
  -6  12   3       4783.41       4762.62       121.37 o                         
  -5  12   3       4526.89       4613.00        85.03 o                         
  -4  12   3       1773.42       1797.37        48.23 o                         
  -3  12   3       5113.02       5601.58        90.66 o                         
  -2  12   3         67.52         87.03        15.58 o                         
  -1  12   3       3491.88       3945.53        73.17 o                         
   0  12   3       1996.48       2093.69        49.28 o                         
   1  12   3       3880.53       3598.87        85.25 o                         
   2  12   3       3502.40       3550.08        72.12 o                         
   3  12   3      14484.22      14645.47       203.48 o                         
   4  12   3       9746.72       9554.90       148.12 o                         
   5  12   3       2540.11       2516.91        72.89 o                         
   6  12   3       9278.12       8899.23       163.24 o                         
   7  12   3       2373.24       2331.58        89.78 o                         
   8  12   3        464.37        468.77        52.92 o                         
   9  12   3        144.33        114.18        41.85 o                         
  10  12   3       1015.59        993.74        95.85 o                         
  11  12   3       1638.23       1587.68       240.05 o                         
 -11  13   3       4651.18       4942.30       469.57 o                         
 -10  13   3       5700.45       5977.49       194.17 o                         
  -9  13   3       6460.17       6670.16       247.83 o                         
  -8  13   3       2165.61       2133.82       107.99 o                         
  -7  13   3        113.47        133.54        43.92 o                         
  -6  13   3         22.47         28.18        31.88 o                         
  -5  13   3       1682.75       1705.31        56.88 o                         
  -4  13   3       8731.99       8759.61       132.31 o                         
  -3  13   3      24922.09      26338.32       313.29 o                         
  -2  13   3      38133.62      40931.39       492.98 o                         
  -1  13   3      29580.62      31007.74       415.55 o                         
   0  13   3      26486.36      27132.57       317.26 o                         
   1  13   3      20765.52      21567.98       280.21 o                         
   2  13   3       7907.17       8081.27       128.61 o                         
   3  13   3        201.71        192.23        22.84 o                         
   4  13   3        232.62        266.14        26.92 o                         
   5  13   3       3079.45       2954.87        81.63 o                         
   6  13   3       4085.27       4011.64       101.25 o                         
   7  13   3       9179.59       8714.90       188.27 o                         
   8  13   3      11702.91      11299.16       264.61 o                         
   9  13   3       9430.33      10128.45       257.48 o                         
  10  13   3       7473.90       7647.14       226.89 o                         
  11  13   3       2288.39       2940.93       296.20 o                         
 -11  14   3        131.16         46.55        90.50 o                         
 -10  14   3        130.77        105.08        54.67 o                         
  -9  14   3          2.19        -34.11        42.04 o                         
  -8  14   3         24.69         19.79        38.49 o                         
  -7  14   3        449.36        480.96        52.76 o                         
  -6  14   3        508.26        541.95        49.90 o                         
  -5  14   3       1597.26       1768.00        68.23 o                         
  -4  14   3        185.36        163.17        24.37 o                         
  -3  14   3        606.78        675.06        34.68 o                         
  -2  14   3        121.00        103.18        18.44 o                         
  -1  14   3       1581.77       1685.11        45.53 o                         
   0  14   3        710.56        729.22        37.37 o                         
   1  14   3        354.13        404.98        28.65 o                         
   2  14   3        159.65        193.39        22.08 o                         
   3  14   3        159.89        143.63        21.32 o                         
   4  14   3        744.63        718.05        41.67 o                         
   5  14   3        161.81        129.79        37.84 o                         
   6  14   3          2.12        -26.28        26.28 o                         
   7  14   3          0.66         55.95        40.32 o                         
   8  14   3         29.39          5.94        38.51 o                         
   9  14   3        451.79        426.82        66.79 o                         
  10  14   3        275.01        278.84        63.82 o                         
  11  14   3          0.64        101.07       122.13 o                         
 -10  15   3       6009.95       6413.46       207.21 o                         
  -9  15   3       4049.66       4129.24       181.79 o                         
  -8  15   3       3026.22       2891.22       125.98 o                         
  -7  15   3        856.74        818.45        64.75 o                         
  -6  15   3         36.85          0.58        30.24 o                         
  -5  15   3       2895.80       2857.54        91.57 o                         
  -4  15   3       7900.06       7838.41       135.23 o                         
  -3  15   3      14579.77      15381.98       219.41 o                         
  -2  15   3      15027.21      15612.27       235.19 o                         
  -1  15   3      27870.68      29087.38       343.54 o                         
   0  15   3      25257.10      26399.68       370.62 o                         
   1  15   3      21998.03      22294.27       338.99 o                         
   2  15   3       4684.62       4666.36       104.18 o                         
   3  15   3        667.84        565.01        41.10 o                         
   4  15   3         12.54          6.40        21.90 o                         
   5  15   3        692.98        715.28        56.76 o                         
   6  15   3       4882.73       5024.33       134.03 o                         
   7  15   3      13072.96      12522.46       281.25 o                         
   8  15   3      13345.04      13018.64       298.41 o                         
   9  15   3       9664.98       9524.08       253.00 o                         
  10  15   3       4637.02       4659.17       182.04 o                         
 -10  16   3         45.04        -15.87        53.49 o                         
  -9  16   3        106.86         40.37        54.91 o                         
  -8  16   3        793.09        800.40        80.24 o                         
  -7  16   3       1523.06       1613.46       107.30 o                         
  -6  16   3       2577.68       2518.40        98.14 o                         
  -5  16   3       2043.53       2098.99        75.18 o                         
  -4  16   3        943.74        999.46        50.42 o                         
  -3  16   3        747.91        786.63        44.06 o                         
  -2  16   3        165.80        138.29        26.07 o                         
  -1  16   3        322.85        335.46        32.58 o                         
   0  16   3        928.94        942.76        69.49 o                         
   1  16   3       2667.10       2850.86        91.24 o                         
   2  16   3       2342.02       2333.28        73.29 o                         
   3  16   3       5231.19       5172.31       115.83 o                         
   4  16   3        752.77        838.08        53.13 o                         
   5  16   3        185.11        130.50        34.57 o                         
   6  16   3       1250.84       1194.16        76.60 o                         
   7  16   3        857.95        908.29        98.69 o                         
   8  16   3         84.08        108.99        47.19 o                         
   9  16   3          0.33        -43.82        43.82 o                         
  10  16   3         34.93        -26.82        72.73 o                         
 -10  17   3       4415.06       4559.63       206.35 o                         
  -9  17   3       3758.37       3940.39       188.61 o                         
  -8  17   3       1285.14       1280.00        97.96 o                         
  -7  17   3       1045.57       1130.43        78.52 o                         
  -6  17   3        597.53        564.06        75.64 o                         
  -5  17   3       3233.36       3066.34       102.02 o                         
  -4  17   3       6474.62       6515.22       125.67 o                         
  -3  17   3      13838.91      13966.60       228.57 o                         
  -2  17   3      14946.58      15653.56       274.98 o                         
  -1  17   3      20347.38      21135.17       347.84 o                         
   0  17   3      16248.22      16365.42       255.21 o                         
   1  17   3       7333.73       7411.46       144.12 o                         
   2  17   3       2974.62       2853.65        83.47 o                         
   3  17   3        116.51         77.39        26.42 o                         
   4  17   3       1663.67       1725.88        71.32 o                         
   5  17   3       2760.40       2627.98        98.90 o                         
   6  17   3       6007.34       5759.03       151.41 o                         
   7  17   3       4870.09       4958.08       166.24 o                         
   8  17   3       5806.90       5683.80       186.38 o                         
   9  17   3       4465.95       4611.48       177.16 o                         
  10  17   3       3549.83       3648.43       331.29 o                         
  -9  18   3        417.69        414.33       132.30 o                         
  -8  18   3       3658.31       3555.53       175.12 o                         
  -7  18   3       4896.58       5132.75       303.73 o                         
  -6  18   3       4076.51       4426.56       152.66 o                         
  -5  18   3       8234.44       8432.21       186.67 o                         
  -4  18   3       5915.88       6154.21       149.59 o                         
  -3  18   3       2976.63       3025.22       102.23 o                         
  -2  18   3        853.07        946.45        63.80 o                         
  -1  18   3       2954.87       3050.87        99.05 o                         
   0  18   3         60.54          3.16        26.66 o                         
   1  18   3        151.84        118.33        32.85 o                         
   2  18   3       8134.51       8350.55       161.05 o                         
   3  18   3       9909.74       9393.75       176.47 o                         
   4  18   3       5019.63       5062.96       122.29 o                         
   5  18   3       8844.29       8531.25       191.48 o                         
   6  18   3       2071.14       1897.86       104.58 o                         
   7  18   3       3286.16       3207.21       137.44 o                         
   8  18   3          4.92        -44.77        44.77 o                         
   9  18   3       1129.08        992.61        99.44 o                         
  -9  19   3        593.28        525.99        94.71 o                         
  -8  19   3        945.63        623.00       187.21 o                         
  -7  19   3        360.01        352.47        62.68 o                         
  -6  19   3        523.05        482.81       119.75 o                         
  -5  19   3        420.89        348.63        47.82 o                         
  -4  19   3       3202.97       3285.32       109.73 o                         
  -3  19   3       3348.76       3497.26       111.08 o                         
  -2  19   3       2037.25       2094.55        87.52 o                         
  -1  19   3       2460.85       2685.21       109.19 o                         
   0  19   3      11109.65      11685.28       313.06 o                         
   1  19   3       3094.35       3179.93        92.51 o                         
   2  19   3       4623.99       4597.76       114.04 o                         
   3  19   3       1048.28        862.22        56.52 o                         
   4  19   3        136.99        154.19        37.67 o                         
   5  19   3       1451.48       1501.50        96.53 o                         
   6  19   3       2277.84       2118.70       112.45 o                         
   7  19   3       3827.65       3906.29       156.11 o                         
   8  19   3       1472.95       1449.68       114.29 o                         
   9  19   3       3426.15       3668.38       193.15 o                         
  -9  20   3       2264.45       2373.50       295.50 o                         
  -8  20   3       5536.91       5558.90       224.08 o                         
  -7  20   3       6408.31       6277.54       200.19 o                         
  -6  20   3       6218.78       6418.23       192.41 o                         
  -5  20   3       9053.34       9746.98       211.04 o                         
  -4  20   3      14445.18      15243.34       321.36 o                         
  -3  20   3       4584.42       4878.30       135.45 o                         
  -2  20   3         36.71          1.15        44.10 o                         
  -1  20   3       2060.64       2154.46        90.78 o                         
   0  20   3       7009.33       7313.06       214.29 o                         
   1  20   3       6997.38       7230.06       169.40 o                         
   2  20   3      12097.96      12076.69       258.66 o                         
   3  20   3      17680.75      17602.56       293.81 o                         
   4  20   3      15662.21      15141.75       258.57 o                         
   5  20   3       9782.04       9131.30       206.91 o                         
   6  20   3       5608.99       5541.30       157.37 o                         
   7  20   3       1494.87       1514.32       130.49 o                         
   8  20   3        476.47        433.09        98.48 o                         
   9  20   3        251.43        192.32       124.94 o                         
  -9  21   3        706.47        626.09       182.49 o                         
  -8  21   3         44.73         79.43        82.58 o                         
  -7  21   3         14.39         66.63        51.49 o                         
  -6  21   3          0.24          7.13        44.21 o                         
  -5  21   3        116.19        124.38        67.07 o                         
  -4  21   3        592.43        548.40        66.40 o                         
  -3  21   3        122.36         90.12        43.56 o                         
  -2  21   3         74.59        -31.61        31.61 o                         
  -1  21   3        154.57        170.85        38.64 o                         
   0  21   3       1360.37       1382.07       107.60 o                         
   1  21   3       1363.78       1396.14        79.72 o                         
   2  21   3        195.46        140.41        38.73 o                         
   3  21   3        335.50        269.44        62.88 o                         
   4  21   3        126.09         86.43        35.12 o                         
   5  21   3        245.30        188.19        46.90 o                         
   6  21   3        271.42        256.54        52.56 o                         
   7  21   3         54.86         32.47        50.02 o                         
   8  21   3         31.54         24.75        54.91 o                         
   9  21   3        486.91        482.90       216.18 o                         
  -8  22   3       3880.94       3505.25       318.66 o                         
  -7  22   3       4768.50       4744.43       209.78 o                         
  -6  22   3       9569.64       9900.50       301.96 o                         
  -5  22   3       9547.66      10160.46       391.46 o                         
  -4  22   3       8849.38       9002.04       232.22 o                         
  -3  22   3       6106.48       6038.40       179.83 o                         
  -2  22   3       1006.22        961.57        71.38 o                         
  -1  22   3          9.25         68.09        36.28 o                         
   0  22   3       1816.65       1892.11        92.66 o                         
   1  22   3       5110.05       5255.68       145.63 o                         
   2  22   3       7081.96       7582.80       182.45 o                         
   3  22   3       9725.71       9841.92       217.33 o                         
   4  22   3      13608.71      12937.54       238.04 o                         
   5  22   3       8301.82       8296.02       201.58 o                         
   6  22   3       6982.39       6948.68       187.16 o                         
   7  22   3       2734.15       2784.80       233.62 o                         
   8  22   3       1237.30       1473.82       136.28 o                         
  -7  23   3         50.07        -20.80        79.93 o                         
  -6  23   3         20.40        -16.23        99.12 o                         
  -5  23   3          6.12        -22.87        49.59 o                         
  -4  23   3        444.16        451.48        67.14 o                         
  -3  23   3        272.84        252.22        56.91 o                         
  -2  23   3       1776.31       1665.10        92.59 o                         
  -1  23   3       1681.18       1534.80        91.63 o                         
   0  23   3       1836.93       1941.49        97.27 o                         
   1  23   3       1143.78       1135.29        80.36 o                         
   2  23   3       1485.24       1561.05       105.84 o                         
   3  23   3        314.04        241.23        49.96 o                         
   4  23   3          1.00        -40.68        40.68 o                         
   5  23   3        363.95        320.34        70.64 o                         
   6  23   3        112.31         65.86        48.89 o                         
   7  23   3         48.31         31.42        54.56 o                         
   8  23   3         25.85         19.65       117.92 o                         
  -7  24   3       7378.00       8554.65       495.54 o                         
  -6  24   3       7464.57       8420.46       353.86 o                         
  -5  24   3       4990.15       5535.15       333.40 o                         
  -4  24   3       3693.31       3808.48       153.77 o                         
  -3  24   3       3480.90       3626.92       146.48 o                         
  -2  24   3        581.89        594.66        71.26 o                         
  -1  24   3          1.00         17.17        38.23 o                         
   0  24   3       3144.31       3303.16       147.81 o                         
   1  24   3       4078.72       4099.85       136.66 o                         
   2  24   3       7426.20       7542.94       224.22 o                         
   3  24   3       8191.75       8248.70       201.44 o                         
   4  24   3       7146.81       6510.35       204.55 o                         
   5  24   3       3145.17       2889.09       143.49 o                         
   6  24   3       1585.09       1293.27        98.51 o                         
   7  24   3       2573.99       2495.07       171.18 o                         
  -7  25   3         64.70         58.96       154.42 o                         
  -6  25   3         36.00        -33.01        89.33 o                         
  -5  25   3        311.27        490.07       207.76 o                         
  -4  25   3       1799.38       1733.55       134.73 o                         
  -3  25   3       2503.71       2500.80       152.38 o                         
  -2  25   3       2727.65       2711.83       136.28 o                         
  -1  25   3       3167.80       3298.25       127.57 o                         
   0  25   3       5215.77       5309.39       159.58 o                         
   1  25   3       4465.36       4652.45       149.15 o                         
   2  25   3       1183.41       1157.77        86.07 o                         
   3  25   3       1251.24       1271.88        89.93 o                         
   4  25   3        148.79         54.55        51.99 o                         
   5  25   3        841.16        823.50        91.96 o                         
   6  25   3       1348.89       1212.93       115.43 o                         
   7  25   3        528.69        644.34       217.59 o                         
  -5  26   3       3760.92       3538.79       481.50 o                         
  -4  26   3       2096.73       1991.91       148.02 o                         
  -3  26   3       1363.34       1412.08       127.66 o                         
  -2  26   3         36.83        -63.49        63.49 o                         
  -1  26   3        110.33        199.00        62.04 o                         
   0  26   3        828.05        861.78        86.91 o                         
   1  26   3       2457.44       2796.06       169.79 o                         
   2  26   3       2528.13       2512.36       149.82 o                         
   3  26   3       3680.48       3483.21       140.04 o                         
   4  26   3       2290.55       2191.07       137.83 o                         
   5  26   3       1397.90       1142.92       158.78 o                         
   6  26   3       3214.34       3328.19       308.42 o                         
  -4  27   3       2561.36       2576.30       186.20 o                         
  -3  27   3       5096.99       5175.84       239.91 o                         
  -2  27   3       6191.49       6574.13       280.20 o                         
  -1  27   3       6875.08       7057.13       394.81 o                         
   0  27   3       6188.52       5602.77       195.67 o                         
   1  27   3       7810.15       7531.48       227.63 o                         
   2  27   3       1624.89       1485.82       113.67 o                         
   3  27   3         61.30        -33.14        52.44 o                         
   4  27   3        116.75         -3.83        69.00 o                         
   5  27   3       1507.46       1372.31       194.13 o                         
  -4  28   3        826.41        735.58       171.26 o                         
  -3  28   3        539.45        533.44       151.61 o                         
  -2  28   3         10.44         81.93        69.16 o                         
  -1  28   3          4.51        -12.48        60.81 o                         
   0  28   3         93.28        117.23        60.39 o                         
   1  28   3        108.94        168.01        60.97 o                         
   2  28   3        433.14        304.67        70.28 o                         
   3  28   3       1322.13       1166.96       126.52 o                         
   4  28   3        535.35        242.85       171.26 o                         
  -2  29   3      11745.73      12111.84       744.01 o                         
  -1  29   3       7065.11       7237.90       568.53 o                         
   0  29   3       4253.77       4203.83       275.15 o                         
   1  29   3       3405.20       3217.60       191.94 o                         
   2  29   3       4477.58       3943.97       360.81 o                         
   3  29   3        458.19        680.83       167.05 o                         
   1  30   3        836.65        581.17       190.91 o                         
 -12   0   4       3138.29       3350.83       314.45 o                         
 -11   0   4        249.88        224.12        82.52 o                         
 -10   0   4        117.13         73.70        61.54 o                         
  -9   0   4        156.99        182.84        62.03 o                         
  -8   0   4       6405.75       6391.99       232.17 o                         
  -7   0   4      18719.32      18316.18       383.85 o                         
  -6   0   4      20726.77      19949.16       342.96 o                         
  -5   0   4      26163.06      25650.23       421.23 o                         
  -4   0   4      29105.23      27810.95       446.20 o                         
  -3   0   4      52926.14      54941.40       895.57 o                         
  -2   0   4      56952.41      59035.89       894.29 o                         
  -1   0   4      21989.04      24917.96       447.42 o                         
   0   0   4       1941.33       1903.55        49.85 o                         
   1   0   4       2957.27       2780.32        64.44 o                         
   2   0   4      23571.32      23734.12       376.97 o                         
   3   0   4      18635.43      17300.14       286.32 o                         
   4   0   4      23843.17      21571.66       575.11 o                         
   5   0   4      20937.26      20415.16       341.35 o                         
   6   0   4      16337.42      15923.46       362.23 o                         
   7   0   4      24320.64      24404.34       497.59 o                         
   8   0   4       1407.62       1441.64        91.85 o                         
   9   0   4        472.65        400.14        60.71 o                         
  10   0   4        284.24        130.58        79.07 o                         
  11   0   4       1055.62       1259.14       155.83 o                         
  12   0   4       3422.48       3494.02       414.12 o                         
 -12   1   4         17.43         -0.41        66.95 o                         
 -11   1   4        279.03        282.12        62.88 o                         
 -10   1   4        162.97        145.21        46.29 o                         
  -9   1   4        529.37        474.23       113.47 o                         
  -8   1   4        259.02        279.33        43.55 o                         
  -7   1   4        275.28        204.34        33.39 o                         
  -6   1   4        880.26        910.18        40.92 o                         
  -5   1   4         19.88         30.51        12.47 o                         
  -4   1   4       2261.84       2507.82        50.94 o                         
  -3   1   4        597.53        601.30        24.76 o                         
  -2   1   4       8888.73       9221.09       123.26 o                         
  -1   1   4       8899.36       9410.51       122.90 o                         
   0   1   4       1995.98       1879.34        36.50 o                         
   1   1   4       6481.24       6393.39        83.84 o                         
   2   1   4       1057.25        958.76        25.83 o                         
   3   1   4        679.64        613.84        41.39 o                         
   4   1   4       3450.47       3625.37        59.86 o                         
   5   1   4        308.02        399.30        23.92 o                         
   6   1   4        949.07        941.80        46.37 o                         
   7   1   4       1265.01       1189.33        58.15 o                         
   8   1   4        515.60        482.75        43.72 o                         
   9   1   4        239.64        165.62        35.01 o                         
  10   1   4         78.06         66.21        34.34 o                         
  11   1   4        123.99        115.65        46.96 o                         
  12   1   4        218.71        240.88        76.00 o                         
 -12   2   4       2139.09       2089.94       190.04 o                         
 -11   2   4       1333.63       1436.75       139.60 o                         
 -10   2   4        679.59        632.68        69.41 o                         
  -9   2   4         28.47         27.80        44.37 o                         
  -8   2   4       1780.32       1712.10        74.47 o                         
  -7   2   4       4643.52       4598.42       102.42 o                         
  -6   2   4      17725.71      17303.95       215.40 o                         
  -5   2   4      20350.60      19868.92       237.13 o                         
  -4   2   4      55561.03      58239.50       675.28 o                         
  -3   2   4      61245.55      63172.87       728.53 o                         
  -2   2   4      13170.41      12947.92       169.59 o                         
  -1   2   4         40.18         64.32        11.70 o                         
   0   2   4       1073.49       1142.98        25.97 o                         
   1   2   4       1130.23       1186.27        27.88 o                         
   2   2   4       1879.89       1723.78        35.07 o                         
   3   2   4      21738.41      20858.97       239.71 o                         
   4   2   4      23385.81      21851.12       253.60 o                         
   5   2   4      20231.75      18500.34       354.09 o                         
   6   2   4      20070.82      19435.58       283.52 o                         
   7   2   4      15860.40      15480.03       334.22 o                         
   8   2   4       4013.88       4234.34       106.41 o                         
   9   2   4        617.66        759.00        55.68 o                         
  10   2   4         51.71         52.84        33.47 o                         
  11   2   4        452.96        456.57        59.89 o                         
  12   2   4       2030.23       2099.69       262.47 o                         
 -12   3   4       1224.73       1094.03       200.74 o                         
 -11   3   4       4707.06       4939.65       170.41 o                         
 -10   3   4       3280.03       3354.41       141.23 o                         
  -9   3   4       6149.26       6397.39       176.94 o                         
  -8   3   4       3659.68       3352.42       102.30 o                         
  -7   3   4        718.77        592.84        45.82 o                         
  -6   3   4       2569.33       2605.38        56.18 o                         
  -5   3   4        106.99         93.53        14.98 o                         
  -4   3   4       2574.39       2550.50        49.03 o                         
  -3   3   4       9511.32       9823.34       135.02 o                         
  -2   3   4      25152.34      25796.31       309.95 o                         
  -1   3   4       4745.93       4459.59        68.57 o                         
   0   3   4       7676.23       7321.28        97.56 o                         
   1   3   4      36476.02      37155.58       404.85 o                         
   2   3   4      21009.93      20387.86       232.63 o                         
   3   3   4       5449.93       5214.51        75.93 o                         
   4   3   4       6465.52       6591.64        93.09 o                         
   5   3   4        105.06        111.44        21.73 o                         
   6   3   4       2234.40       2261.06        86.59 o                         
   7   3   4       4392.95       4184.22       100.35 o                         
   8   3   4       3872.69       3485.63        96.63 o                         
   9   3   4        766.45        896.02        60.69 o                         
  10   3   4        770.70        935.94        75.49 o                         
  11   3   4       2713.38       2913.21       122.01 o                         
  12   3   4        916.05       1064.39       124.74 o                         
 -11   4   4       1188.59       1202.31        96.53 o                         
 -10   4   4          5.05          6.56        38.99 o                         
  -9   4   4        651.02        638.95        64.76 o                         
  -8   4   4       4446.37       4457.71       119.42 o                         
  -7   4   4       2486.16       2400.63        85.37 o                         
  -6   4   4       5997.78       6099.77       109.69 o                         
  -5   4   4      12434.77      12041.88       155.95 o                         
  -4   4   4      18272.33      19331.25       228.12 o                         
  -3   4   4       6248.73       6048.29        92.94 o                         
  -2   4   4       4121.27       3853.10        64.99 o                         
  -1   4   4      11609.77      12143.71       156.02 o                         
   0   4   4       1711.21       1901.56        39.69 o                         
   1   4   4        756.42        807.53        23.71 o                         
   2   4   4       3555.65       3496.96        55.42 o                         
   3   4   4       9198.63       8952.44       116.26 o                         
   4   4   4      12305.28      11927.62       150.52 o                         
   5   4   4      18100.23      17498.93       231.26 o                         
   6   4   4      11692.53      11747.94       189.63 o                         
   7   4   4       1371.16       1396.75        59.96 o                         
   8   4   4       2039.80       2146.37        77.11 o                         
   9   4   4        896.86        994.21        72.60 o                         
  10   4   4        774.48        805.42        70.62 o                         
  11   4   4         16.27         19.46        50.24 o                         
  12   4   4       1994.37       2116.33       174.88 o                         
 -11   5   4       4484.61       4369.68       162.55 o                         
 -10   5   4       7996.31       7970.17       252.25 o                         
  -9   5   4      10338.34      10235.00       234.43 o                         
  -8   5   4      13034.46      12619.03       235.32 o                         
  -7   5   4       6289.30       5915.35       134.06 o                         
  -6   5   4       5430.58       5428.30       107.88 o                         
  -5   5   4       1427.40       1378.48        38.45 o                         
  -4   5   4       2237.50       2242.72        58.00 o                         
  -3   5   4      12707.60      12847.94       178.20 o                         
  -2   5   4      19628.94      19412.86       266.32 o                         
  -1   5   4      14921.24      14340.68       195.62 o                         
   0   5   4      20228.38      20575.25       302.10 o                         
   1   5   4      37247.02      37347.96       457.06 o                         
   2   5   4      68861.61      69369.30       744.50 o                         
   3   5   4      19752.89      19944.24       260.12 o                         
   4   5   4       7765.77       7283.65       128.44 o                         
   5   5   4         19.05         14.83        13.31 o                         
   6   5   4       4779.04       4356.64        95.77 o                         
   7   5   4       5746.78       5495.00       128.67 o                         
   8   5   4       5181.91       5057.77       120.69 o                         
   9   5   4       5030.01       5109.42       141.70 o                         
  10   5   4       7317.44       7810.58       192.18 o                         
  11   5   4       7901.31       8398.09       209.55 o                         
  12   5   4       3663.58       3444.88       328.49 o                         
 -11   6   4        169.25        136.68        60.10 o                         
 -10   6   4          7.54         30.14        42.00 o                         
  -9   6   4         28.30         -2.85        29.81 o                         
  -8   6   4       1268.66       1221.54        69.24 o                         
  -7   6   4       1136.85       1059.82        53.78 o                         
  -6   6   4        782.10        774.27        35.27 o                         
  -5   6   4       4976.10       4749.24        78.77 o                         
  -4   6   4       1093.10       1030.88        31.84 o                         
  -3   6   4        326.54        292.49        18.10 o                         
  -2   6   4       4101.62       4249.08        71.46 o                         
  -1   6   4       3255.71       3580.51        56.11 o                         
   0   6   4       1981.33       2230.18        46.27 o                         
   1   6   4        123.47        147.66        15.40 o                         
   2   6   4       1207.06       1219.94        30.34 o                         
   3   6   4        378.63        580.52        35.15 o                         
   4   6   4        514.69        478.72        23.57 o                         
   5   6   4       4982.45       4914.87        88.55 o                         
   6   6   4       2325.36       2247.90        66.31 o                         
   7   6   4       1312.07       1237.43        74.29 o                         
   8   6   4        128.34         87.70        31.26 o                         
   9   6   4          5.56        -20.92        29.20 o                         
  10   6   4        387.09        307.25        53.97 o                         
  11   6   4         70.76         59.38        45.77 o                         
  12   6   4        604.13        592.40       189.51 o                         
 -11   7   4       5193.88       5227.39       215.33 o                         
 -10   7   4      12237.86      12153.49       327.61 o                         
  -9   7   4      15069.74      15106.36       300.81 o                         
  -8   7   4       5549.50       5350.76       135.24 o                         
  -7   7   4       6058.88       5847.59       121.18 o                         
  -6   7   4        530.45        506.09        33.01 o                         
  -5   7   4        145.05        132.99        17.17 o                         
  -4   7   4       6332.80       6667.85        97.53 o                         
  -3   7   4       8328.52       8124.70       109.78 o                         
  -2   7   4      18880.17      18653.60       296.94 o                         
  -1   7   4      23813.51      23752.33       326.03 o                         
   0   7   4      60985.84      65277.78       813.99 o                         
   1   7   4      47154.01      48147.88       609.43 o                         
   2   7   4      23530.14      22596.66       259.84 o                         
   3   7   4      24707.25      25596.76       313.41 o                         
   4   7   4       1635.41       1461.72        38.07 o                         
   5   7   4       1891.51       1863.45        50.60 o                         
   6   7   4       3400.75       3236.89        80.93 o                         
   7   7   4       4735.21       4378.39       116.94 o                         
   8   7   4       2696.97       2828.17       142.39 o                         
   9   7   4       7321.16       7562.01       180.19 o                         
  10   7   4      11602.39      12407.70       259.68 o                         
  11   7   4       7273.52       8654.01       216.84 o                         
  12   7   4       4572.25       5456.50       445.00 o                         
 -11   8   4         49.02         23.55        51.00 o                         
 -10   8   4        436.84        342.64        80.71 o                         
  -9   8   4          0.20         39.91        31.62 o                         
  -8   8   4         11.70          3.37        26.57 o                         
  -7   8   4        203.13        177.49        28.43 o                         
  -6   8   4         27.71         17.32        16.67 o                         
  -5   8   4       1285.64       1324.31        40.15 o                         
  -4   8   4       2159.06       2331.56        61.72 o                         
  -3   8   4        317.74        278.77        19.18 o                         
  -2   8   4         30.23         10.62        10.10 o                         
  -1   8   4        846.80       1052.84        30.74 o                         
   0   8   4       1098.82       1285.75        37.50 o                         
   1   8   4          1.61         13.87        11.09 o                         
   2   8   4        189.71        294.64        17.10 o                         
   3   8   4        587.25        717.03        31.50 o                         
   4   8   4       3701.14       3619.87        66.72 o                         
   5   8   4       1466.67       1431.20        45.34 o                         
   6   8   4        439.73        440.38        41.05 o                         
   7   8   4        570.76        559.85        50.32 o                         
   8   8   4        819.08        761.37        60.85 o                         
   9   8   4        652.60        638.00        60.94 o                         
  10   8   4         60.60         46.13        40.38 o                         
  11   8   4        556.22        325.40        66.09 o                         
 -11   9   4       4894.79       5368.59       215.08 o                         
 -10   9   4      11316.64      11506.87       318.26 o                         
  -9   9   4      14151.90      13963.45       303.13 o                         
  -8   9   4       6218.87       6059.35       147.85 o                         
  -7   9   4       5302.00       5245.49       116.10 o                         
  -6   9   4       6400.82       6362.09       141.73 o                         
  -5   9   4        898.33        979.51        37.39 o                         
  -4   9   4       1865.86       1853.11        45.59 o                         
  -3   9   4       8567.69       8563.48       117.87 o                         
  -2   9   4      10327.01      10075.29       131.98 o                         
  -1   9   4      17730.79      17503.11       238.94 o                         
   0   9   4      30905.96      31846.25       386.21 o                         
   1   9   4      30981.68      32108.59       389.14 o                         
   2   9   4      11274.87      10443.93       146.82 o                         
   3   9   4      16269.46      16177.65       214.92 o                         
   4   9   4       8114.71       7905.11       113.95 o                         
   5   9   4        232.50        216.39        25.10 o                         
   6   9   4        320.37        253.28        34.47 o                         
   7   9   4       3844.57       3721.60       109.96 o                         
   8   9   4       6606.35       6186.43       153.54 o                         
   9   9   4      10867.78      11281.28       235.13 o                         
  10   9   4       7704.14       7742.36       194.33 o                         
  11   9   4       5018.12       5721.18       216.41 o                         
 -11  10   4        438.61        247.48        71.63 o                         
 -10  10   4        305.27        205.16        70.11 o                         
  -9  10   4        425.48        406.61        60.29 o                         
  -8  10   4       2987.27       2896.86       115.85 o                         
  -7  10   4        125.23        109.16        28.35 o                         
  -6  10   4       2952.96       2875.91        71.78 o                         
  -5  10   4       8963.44       8842.49       176.60 o                         
  -4  10   4      12870.39      13277.20       172.81 o                         
  -3  10   4       7567.12       7861.63       112.47 o                         
  -2  10   4       4559.48       4878.85        80.05 o                         
  -1  10   4        523.18        479.54        40.60 o                         
   0  10   4        687.26        824.51        40.74 o                         
   1  10   4       4818.61       5267.89        88.12 o                         
   2  10   4       2500.62       2437.01        65.99 o                         
   3  10   4       4804.02       4481.65        82.14 o                         
   4  10   4       1752.13       1675.39        53.01 o                         
   5  10   4       4958.14       4674.06       100.37 o                         
   6  10   4        494.48        409.50        39.21 o                         
   7  10   4       3885.36       3667.52       126.56 o                         
   8  10   4        316.00        313.49        44.80 o                         
   9  10   4        397.09        395.48        74.22 o                         
  10  10   4        158.43         53.92        56.09 o                         
  11  10   4        158.45        186.64        70.31 o                         
 -11  11   4       4807.02       4758.03       275.84 o                         
 -10  11   4       5078.80       5100.61       174.72 o                         
  -9  11   4       4935.54       5103.59       212.55 o                         
  -8  11   4       6294.83       6395.11       177.80 o                         
  -7  11   4       4236.24       4158.59       116.91 o                         
  -6  11   4       6470.22       6436.17       127.79 o                         
  -5  11   4        964.58        970.01        43.76 o                         
  -4  11   4         42.77         27.23        14.09 o                         
  -3  11   4       7747.82       8043.57       144.37 o                         
  -2  11   4      13098.43      13925.41       190.56 o                         
  -1  11   4      21637.18      23419.01       306.94 o                         
   0  11   4      15760.34      16136.82       242.64 o                         
   1  11   4      12150.55      12473.62       228.31 o                         
   2  11   4       8523.92       8902.76       133.51 o                         
   3  11   4       1311.59       1126.05        40.17 o                         
   4  11   4        972.89        945.11        51.56 o                         
   5  11   4        110.63        104.97        26.22 o                         
   6  11   4       4715.34       4645.34       107.03 o                         
   7  11   4       3885.99       3785.95       113.68 o                         
   8  11   4       4220.71       4206.41       135.43 o                         
   9  11   4       4037.53       3946.58       152.23 o                         
  10  11   4       4864.92       4899.70       226.32 o                         
  11  11   4       3414.07       2992.86       294.79 o                         
 -11  12   4        340.03        343.93       134.76 o                         
 -10  12   4         22.39         74.87        49.22 o                         
  -9  12   4         86.81         38.08        43.65 o                         
  -8  12   4       1845.72       2048.41       103.80 o                         
  -7  12   4       3413.11       3389.31       107.85 o                         
  -6  12   4      13406.71      13422.50       207.06 o                         
  -5  12   4      24216.79      23898.70       315.19 o                         
  -4  12   4      17628.63      17689.48       223.80 o                         
  -3  12   4      13056.58      13923.36       181.11 o                         
  -2  12   4       8819.00       9175.69       128.58 o                         
  -1  12   4        978.10        952.91        36.99 o                         
   0  12   4         12.21          0.25        12.26 o                         
   1  12   4       2409.42       2456.14        82.80 o                         
   2  12   4       5746.64       5773.76        99.67 o                         
   3  12   4      17828.24      18296.35       245.61 o                         
   4  12   4      12745.31      12529.81       184.25 o                         
   5  12   4      27570.09      26024.50       373.54 o                         
   6  12   4      13322.21      12431.67       233.07 o                         
   7  12   4       8803.09       9057.18       256.33 o                         
   8  12   4       3643.36       3712.09       194.72 o                         
   9  12   4        795.60        824.28        95.56 o                         
  10  12   4          7.32        -14.13        48.38 o                         
  11  12   4       1007.42        897.02       195.13 o                         
 -11  13   4        511.86        359.37       143.19 o                         
 -10  13   4        644.21        464.30        69.33 o                         
  -9  13   4        494.67        512.44        79.85 o                         
  -8  13   4        633.03        639.38        69.04 o                         
  -7  13   4       1334.56       1311.10       135.46 o                         
  -6  13   4        865.85        928.26        60.84 o                         
  -5  13   4       1873.26       1981.71        68.01 o                         
  -4  13   4         52.01         81.34        20.62 o                         
  -3  13   4       3384.57       3622.72        71.33 o                         
  -2  13   4       7686.98       8459.06       145.91 o                         
  -1  13   4        129.51        114.36        18.76 o                         
   0  13   4        169.71        160.85        19.67 o                         
   1  13   4       1054.85       1116.93        79.73 o                         
   2  13   4       2146.39       2046.81        64.24 o                         
   3  13   4       1103.69       1082.66        70.21 o                         
   4  13   4        795.89        665.42        66.76 o                         
   5  13   4       2476.62       2585.64        89.52 o                         
   6  13   4        197.93        182.79        52.17 o                         
   7  13   4       1214.48       1048.82        81.97 o                         
   8  13   4       2089.00       1850.50       109.74 o                         
   9  13   4        381.25        344.61        65.79 o                         
  10  13   4       1511.86       1411.87       122.99 o                         
  11  13   4        642.26        850.69       230.22 o                         
 -11  14   4       1138.74       1601.72       356.56 o                         
 -10  14   4         31.10        -41.83        47.81 o                         
  -9  14   4        585.02        426.08        75.37 o                         
  -8  14   4       1265.02       1337.44        95.77 o                         
  -7  14   4       8426.13       8322.85       185.63 o                         
  -6  14   4      15995.19      16314.04       337.53 o                         
  -5  14   4      26404.47      26751.81       383.08 o                         
  -4  14   4      24656.59      25345.68       332.46 o                         
  -3  14   4      20414.36      21322.53       264.30 o                         
  -2  14   4      10733.48      11247.72       155.32 o                         
  -1  14   4        280.30        298.18        25.70 o                         
   0  14   4        189.85        150.25        25.84 o                         
   1  14   4        210.44        184.07        26.04 o                         
   2  14   4      12032.00      11997.47       197.30 o                         
   3  14   4      16987.34      17037.62       260.99 o                         
   4  14   4      40789.26      40552.89       549.17 o                         
   5  14   4      18143.22      17206.55       299.47 o                         
   6  14   4       8868.15       8755.34       187.78 o                         
   7  14   4       5837.90       5761.03       173.51 o                         
   8  14   4       3293.68       3165.80       161.08 o                         
   9  14   4       1558.70       1589.97       112.30 o                         
  10  14   4         21.12         17.12        52.52 o                         
 -10  15   4        186.81         95.59        60.95 o                         
  -9  15   4        112.90         26.13        47.57 o                         
  -8  15   4        135.51        119.22        48.00 o                         
  -7  15   4       1314.88       1330.85        81.31 o                         
  -6  15   4         24.89         37.23        28.99 o                         
  -5  15   4        259.15        287.66        36.27 o                         
  -4  15   4         85.63         73.47        24.82 o                         
  -3  15   4        233.04        261.10        28.38 o                         
  -2  15   4        740.33        724.59        41.41 o                         
  -1  15   4         99.26        166.59        26.25 o                         
   0  15   4        262.27        317.77        32.69 o                         
   1  15   4        483.98        512.99        55.04 o                         
   2  15   4        353.94        366.55        39.68 o                         
   3  15   4       2603.30       2589.88        78.84 o                         
   4  15   4          3.54         34.23        23.35 o                         
   5  15   4       1279.03       1260.58        73.08 o                         
   6  15   4        700.71        632.64        57.29 o                         
   7  15   4        518.96        428.27        62.85 o                         
   8  15   4        565.56        372.82        61.49 o                         
   9  15   4        216.51        171.66        57.94 o                         
  10  15   4        548.71        585.76       129.18 o                         
 -10  16   4          0.93        -75.36        75.36 o                         
  -9  16   4        238.61        143.64        61.14 o                         
  -8  16   4       2477.15       2262.99       122.02 o                         
  -7  16   4       5789.83       5805.68       229.13 o                         
  -6  16   4      14224.58      14687.36       374.32 o                         
  -5  16   4      12066.95      12314.51       235.57 o                         
  -4  16   4      20268.10      20495.93       342.40 o                         
  -3  16   4      14685.10      15272.30       242.07 o                         
  -2  16   4       6563.89       7251.97       142.29 o                         
  -1  16   4        202.27        233.47        40.43 o                         
   0  16   4        906.06        938.67        79.62 o                         
   1  16   4        881.68        876.24        51.45 o                         
   2  16   4        381.50        380.58        36.81 o                         
   3  16   4      12407.13      12634.43       213.58 o                         
   4  16   4      18847.68      18524.09       303.75 o                         
   5  16   4      10263.90       9970.29       210.21 o                         
   6  16   4       8449.92       8378.42       188.66 o                         
   7  16   4       5055.17       5365.50       173.13 o                         
   8  16   4       3115.76       2969.10       136.06 o                         
   9  16   4       1171.95       1286.29       107.36 o                         
  10  16   4         44.05         39.31       105.28 o                         
 -10  17   4       1119.63       1050.03       220.39 o                         
  -9  17   4       1581.47       1767.93       143.29 o                         
  -8  17   4       1436.26       1246.26       115.53 o                         
  -7  17   4        678.77        673.87        91.99 o                         
  -6  17   4        978.44        979.39        82.03 o                         
  -5  17   4        231.94        342.69        46.20 o                         
  -4  17   4        171.12        167.12        36.83 o                         
  -3  17   4        671.35        666.14        52.24 o                         
  -2  17   4       9788.32      10381.96       204.75 o                         
  -1  17   4       2183.78       2294.57        74.25 o                         
   0  17   4        741.72        710.03        47.61 o                         
   1  17   4       2694.96       2842.77        83.91 o                         
   2  17   4       7250.98       7246.09       145.36 o                         
   3  17   4       2320.19       2271.57        79.59 o                         
   4  17   4       1057.69        878.41        57.26 o                         
   5  17   4        416.84        405.83        55.58 o                         
   6  17   4       1092.50        970.55        71.68 o                         
   7  17   4       1306.00       1342.31        99.48 o                         
   8  17   4       1329.77       1333.06       104.03 o                         
   9  17   4        440.49        346.92        70.28 o                         
  10  17   4       1488.39       1657.87       251.28 o                         
  -9  18   4        722.94        732.10       101.58 o                         
  -8  18   4       1011.74       1075.29       141.29 o                         
  -7  18   4       5663.39       5794.19       184.59 o                         
  -6  18   4       6561.88       6559.99       190.45 o                         
  -5  18   4       3106.31       3393.80       148.15 o                         
  -4  18   4       6633.89       6863.22       162.09 o                         
  -3  18   4       8042.54       8724.21       211.58 o                         
  -2  18   4       1146.91       1280.16        73.69 o                         
  -1  18   4       2127.73       2126.61        85.56 o                         
   0  18   4          3.21        -15.72        21.68 o                         
   1  18   4        182.40        186.69        31.91 o                         
   2  18   4       1264.10       1447.99        67.42 o                         
   3  18   4      13864.32      13576.16       231.25 o                         
   4  18   4      10594.51      10108.80       190.01 o                         
   5  18   4       6929.18       6566.65       164.42 o                         
   6  18   4       6388.83       5975.38       172.58 o                         
   7  18   4       3774.38       3746.23       151.72 o                         
   8  18   4       1470.05       1445.19       113.38 o                         
   9  18   4        315.30        156.71        60.89 o                         
  -9  19   4       3113.79       3129.33       182.57 o                         
  -8  19   4       3726.55       3730.91       183.34 o                         
  -7  19   4       2178.31       2281.01       123.73 o                         
  -6  19   4       1983.89       1921.54       151.15 o                         
  -5  19   4         69.64         50.89        38.82 o                         
  -4  19   4        360.65        402.39        57.26 o                         
  -3  19   4       3351.10       3332.22       128.36 o                         
  -2  19   4      10380.88      10970.96       220.46 o                         
  -1  19   4      10811.66      11401.00       317.31 o                         
   0  19   4       8730.20       8723.77       187.95 o                         
   1  19   4       4578.06       4652.48       123.88 o                         
   2  19   4       5569.13       5784.75       132.17 o                         
   3  19   4       2552.31       2537.94        88.91 o                         
   4  19   4       3182.42       2923.16        96.46 o                         
   5  19   4         40.07         82.25        38.30 o                         
   6  19   4       1647.83       1717.96       158.37 o                         
   7  19   4       3165.16       3285.31       186.41 o                         
   8  19   4       4202.77       4320.95       172.18 o                         
   9  19   4       4006.99       3741.08       334.10 o                         
  -9  20   4         84.27         94.22        91.25 o                         
  -8  20   4         20.25         22.81        79.16 o                         
  -7  20   4       1543.46       1416.86       106.98 o                         
  -6  20   4        271.94        242.53       102.12 o                         
  -5  20   4       5871.95       5554.09       171.94 o                         
  -4  20   4       2831.64       2780.76       121.07 o                         
  -3  20   4       1574.88       1792.92       100.48 o                         
  -2  20   4        189.23        123.37        41.21 o                         
  -1  20   4       2083.27       2024.24        89.93 o                         
   0  20   4         25.17         12.73        30.77 o                         
   1  20   4         71.25         56.57        33.02 o                         
   2  20   4       2712.03       2640.25        90.77 o                         
   3  20   4       3034.82       3076.92        98.30 o                         
   4  20   4       2532.62       2377.17       115.51 o                         
   5  20   4       1230.76       1176.41        82.06 o                         
   6  20   4       1692.89       1563.62        97.15 o                         
   7  20   4        748.06        627.89        80.48 o                         
   8  20   4        299.64        308.20        66.47 o                         
   9  20   4          1.91        -14.04       116.51 o                         
  -8  21   4       4519.80       4854.54       217.71 o                         
  -7  21   4       4293.55       4175.43       164.49 o                         
  -6  21   4       1968.25       1976.74       143.75 o                         
  -5  21   4        782.23        700.01        77.03 o                         
  -4  21   4        845.80        805.45       103.34 o                         
  -3  21   4       4448.65       4757.46       158.11 o                         
  -2  21   4       4715.47       5089.23       163.23 o                         
  -1  21   4      15674.25      16215.72       299.58 o                         
   0  21   4      17510.44      17147.24       312.67 o                         
   1  21   4      15485.79      15618.72       292.37 o                         
   2  21   4       7329.30       7433.16       179.00 o                         
   3  21   4       5747.69       5456.23       136.60 o                         
   4  21   4        215.06        202.41        41.60 o                         
   5  21   4         66.18         -4.94        36.99 o                         
   6  21   4       1455.19       1352.97        94.64 o                         
   7  21   4       2870.71       2779.50       143.26 o                         
   8  21   4       4420.12       4606.91       212.87 o                         
  -8  22   4         79.16         11.12        87.84 o                         
  -7  22   4        248.81        346.59        81.79 o                         
  -6  22   4          0.59         48.50        61.19 o                         
  -5  22   4         16.72        -42.60        42.60 o                         
  -4  22   4        119.51        110.31        51.34 o                         
  -3  22   4        455.61        360.56        61.83 o                         
  -2  22   4         17.59         22.08        40.97 o                         
  -1  22   4        472.20        464.77        71.91 o                         
   0  22   4        403.75        337.80        50.81 o                         
   1  22   4         51.90        106.47        37.75 o                         
   2  22   4         12.14        -12.90        33.35 o                         
   3  22   4        220.59        236.66        47.11 o                         
   4  22   4        211.77        150.30        41.49 o                         
   5  22   4          5.19        -37.81        37.81 o                         
   6  22   4        116.36        117.44        47.12 o                         
   7  22   4        437.39        336.53        72.30 o                         
   8  22   4          0.13        131.96       116.51 o                         
  -8  23   4       4665.92       4393.84       412.71 o                         
  -7  23   4       4346.16       4592.52       212.53 o                         
  -6  23   4       2441.36       2696.80       290.81 o                         
  -5  23   4        198.69        122.67        53.32 o                         
  -4  23   4       1612.72       1484.86       106.02 o                         
  -3  23   4       4267.17       4288.36       156.41 o                         
  -2  23   4       8454.22       8179.78       222.37 o                         
  -1  23   4      15861.12      15547.70       336.80 o                         
   0  23   4      14759.11      15532.54       297.91 o                         
   1  23   4      12561.63      12415.65       255.89 o                         
   2  23   4       6483.79       6327.60       170.35 o                         
   3  23   4       4698.19       4459.18       142.79 o                         
   4  23   4        973.40        907.96        88.57 o                         
   5  23   4        196.03        116.79        49.21 o                         
   6  23   4        735.23        684.73        73.93 o                         
   7  23   4       1243.58        978.98       104.68 o                         
  -7  24   4       1275.39       1317.56       160.77 o                         
  -6  24   4       1326.63       1653.57       146.92 o                         
  -5  24   4       3142.79       3224.91       158.20 o                         
  -4  24   4       2504.27       2516.36       130.87 o                         
  -3  24   4       1834.22       1602.23       108.45 o                         
  -2  24   4       1088.77       1199.60        95.50 o                         
  -1  24   4        620.25        513.22        70.69 o                         
   0  24   4        101.06         61.45        42.36 o                         
   1  24   4        115.79        134.27        46.47 o                         
   2  24   4        380.79        414.25        58.10 o                         
   3  24   4       2427.09       2373.39       112.93 o                         
   4  24   4       3929.96       3690.04       156.13 o                         
   5  24   4       3366.50       3451.77       222.88 o                         
   6  24   4        911.37        919.17        86.24 o                         
   7  24   4        727.37        607.40       136.09 o                         
  -6  25   4        441.02        245.66       138.97 o                         
  -5  25   4         17.03          8.84        64.54 o                         
  -4  25   4        235.39        285.61        64.11 o                         
  -3  25   4       2216.96       2386.66       131.63 o                         
  -2  25   4       6253.57       6454.85       203.45 o                         
  -1  25   4       5910.69       5669.07       215.69 o                         
   0  25   4       7602.48       7502.27       193.55 o                         
   1  25   4       3597.27       3736.20       174.14 o                         
   2  25   4       4222.83       4492.18       148.96 o                         
   3  25   4       4036.55       4027.40       142.81 o                         
   4  25   4       1788.19       1544.95       118.14 o                         
   5  25   4         50.85         11.99        55.18 o                         
   6  25   4        340.83        258.40        73.29 o                         
  -5  26   4       5896.27       5605.30       408.50 o                         
  -4  26   4       5057.81       4995.54       213.37 o                         
  -3  26   4       2803.59       2950.97       145.39 o                         
  -2  26   4       1687.86       1510.31       114.03 o                         
  -1  26   4        454.10        451.57        75.49 o                         
   0  26   4         20.26         65.25        52.76 o                         
   1  26   4       1679.48       1745.52       105.48 o                         
   2  26   4       1474.83       1367.50        93.52 o                         
   3  26   4       3631.73       3653.92       192.31 o                         
   4  26   4       6963.97       6565.14       216.09 o                         
   5  26   4       8421.31       8656.34       279.59 o                         
   6  26   4       2152.60       2352.74       335.50 o                         
  -4  27   4          9.65        131.05        87.92 o                         
  -3  27   4       1277.30       1180.27       125.27 o                         
  -2  27   4        658.46        644.99       134.49 o                         
  -1  27   4       1961.26       1993.30       154.65 o                         
   0  27   4       1250.43       1396.39       119.15 o                         
   1  27   4        324.80        308.52        59.39 o                         
   2  27   4       1182.83       1029.91        86.59 o                         
   3  27   4       1713.67       1477.15       128.06 o                         
   4  27   4        221.96        152.89        66.54 o                         
   5  27   4        770.83        832.44       192.32 o                         
  -4  28   4       4613.68       4775.67       360.77 o                         
  -3  28   4       4300.71       3668.08       318.66 o                         
  -2  28   4       3888.55       3832.99       215.46 o                         
  -1  28   4        988.08        775.02       109.74 o                         
   0  28   4         17.35        100.29        69.37 o                         
   1  28   4         23.70        -55.43        59.31 o                         
   2  28   4       3841.14       3650.55       171.32 o                         
   3  28   4       4045.16       3778.52       258.64 o                         
   1  29   4        174.66        291.99       188.11 o                         
   2  29   4         52.68        173.37        99.26 o                         
   3  29   4         36.44        -21.06       123.53 o                         
 -12   1   5       1554.42       1681.73       242.85 o                         
 -11   1   5       4270.44       4153.96       159.22 o                         
 -10   1   5       4611.92       4307.80       152.41 o                         
  -9   1   5       8901.94       8593.97       212.07 o                         
  -8   1   5      13953.26      13478.23       278.50 o                         
  -7   1   5      21155.38      20999.50       381.90 o                         
  -6   1   5       8935.78       9140.79       132.92 o                         
  -5   1   5       1470.91       1360.52        37.66 o                         
  -4   1   5         35.31         16.76        10.84 o                         
  -3   1   5        817.87       1016.96        34.18 o                         
  -2   1   5      22423.99      23059.77       280.95 o                         
  -1   1   5      13633.77      13814.58       162.62 o                         
   0   1   5      62321.60      61646.20       660.93 o                         
   1   1   5      38046.32      36761.35       404.34 o                         
   2   1   5      21217.72      19846.96       229.76 o                         
   3   1   5      21899.26      20324.60       237.24 o                         
   4   1   5      26280.34      25698.01       296.94 o                         
   5   1   5        996.29        924.11        31.60 o                         
   6   1   5        172.79        178.27        31.07 o                         
   7   1   5        940.56        751.39        48.93 o                         
   8   1   5       2825.05       2818.90        82.84 o                         
   9   1   5       7151.67       7413.74       158.53 o                         
  10   1   5      12684.10      12800.18       237.47 o                         
  11   1   5       9339.62      10183.94       234.35 o                         
 -12   2   5        633.39        624.68       169.86 o                         
 -11   2   5        725.32        748.99        80.59 o                         
 -10   2   5        222.54        171.81        51.68 o                         
  -9   2   5         11.79         54.28        37.24 o                         
  -8   2   5        965.08        919.26        90.17 o                         
  -7   2   5        369.54        334.63        36.70 o                         
  -6   2   5       3308.74       3284.65        71.34 o                         
  -5   2   5        990.85        907.32        31.96 o                         
  -4   2   5       5022.84       4830.51        75.19 o                         
  -3   2   5        296.79        196.13        23.88 o                         
  -2   2   5       7321.08       7311.91       105.68 o                         
  -1   2   5        725.34        607.03        24.43 o                         
   0   2   5        618.75        556.67        20.96 o                         
   1   2   5        816.03        772.75        25.18 o                         
   2   2   5       1059.51       1108.34        30.38 o                         
   3   2   5        173.30        273.68        18.29 o                         
   4   2   5       2901.21       2584.88        50.59 o                         
   5   2   5       6207.62       6130.02       102.44 o                         
   6   2   5       6125.32       6293.67       122.73 o                         
   7   2   5       3673.13       3508.84        85.62 o                         
   8   2   5       1932.11       1946.13        74.79 o                         
   9   2   5       1441.87       1255.71        71.51 o                         
  10   2   5         75.23         76.07        42.18 o                         
  11   2   5        104.19         34.43        45.13 o                         
  12   2   5          8.66        230.22       126.34 o                         
 -12   3   5        908.23        717.33       174.07 o                         
 -11   3   5       3068.19       3039.27       180.33 o                         
 -10   3   5       7098.63       7146.52       200.16 o                         
  -9   3   5      14135.84      13156.71       285.15 o                         
  -8   3   5      11991.79      11768.50       252.26 o                         
  -7   3   5      13055.80      12983.35       212.96 o                         
  -6   3   5       9856.48       9925.48       150.96 o                         
  -5   3   5       2311.48       2337.13        50.27 o                         
  -4   3   5       1501.75       1525.45        42.71 o                         
  -3   3   5       1255.91       1316.22        37.77 o                         
  -2   3   5       5171.90       5002.11        79.55 o                         
  -1   3   5      26115.86      27300.75       327.47 o                         
   0   3   5      34555.29      34965.73       384.38 o                         
   1   3   5      19863.60      19161.52       221.20 o                         
   2   3   5      16088.29      15149.25       181.30 o                         
   3   3   5      15222.44      14666.62       178.82 o                         
   4   3   5       2476.47       2024.61        44.34 o                         
   5   3   5       1714.37       1599.91        77.64 o                         
   6   3   5         32.07         12.92        25.95 o                         
   7   3   5        172.25        192.72        30.34 o                         
   8   3   5       4282.37       4154.12       108.21 o                         
   9   3   5      10945.15      10986.74       205.99 o                         
  10   3   5       6545.80       7189.30       182.53 o                         
  11   3   5       3986.59       4449.82       151.04 o                         
  12   3   5       3796.80       4595.99       376.21 o                         
 -12   4   5       3047.93       3328.37       299.01 o                         
 -11   4   5       2041.78       1884.34       119.14 o                         
 -10   4   5       1295.59       1094.38        89.82 o                         
  -9   4   5        769.91        718.09        69.70 o                         
  -8   4   5        826.61        724.12        65.19 o                         
  -7   4   5       3277.38       3146.00        82.78 o                         
  -6   4   5       4988.56       5024.11       100.43 o                         
  -5   4   5      15123.38      14750.64       202.45 o                         
  -4   4   5      14342.08      13669.58       185.64 o                         
  -3   4   5      34159.33      34398.95       413.32 o                         
  -2   4   5      21664.11      21905.81       270.79 o                         
  -1   4   5       6945.91       6579.41        96.52 o                         
   0   4   5       5769.48       5808.16        79.75 o                         
   1   4   5       3642.91       3633.51        63.90 o                         
   2   4   5       2913.87       2906.84        51.26 o                         
   3   4   5       4743.67       4551.51        71.56 o                         
   4   4   5      15666.43      15214.50       221.55 o                         
   5   4   5      20609.63      20001.73       281.28 o                         
   6   4   5      16245.62      15708.27       240.84 o                         
   7   4   5       9967.44       9545.69       171.58 o                         
   8   4   5       4647.28       4796.55       116.96 o                         
   9   4   5       1522.96       1450.69        86.72 o                         
  10   4   5        493.07        536.26        63.32 o                         
  11   4   5        123.41         95.62        47.55 o                         
 -11   5   5        258.74        249.41        59.46 o                         
 -10   5   5       1437.14       1535.15       104.01 o                         
  -9   5   5       3581.22       3774.34       133.46 o                         
  -8   5   5       2397.20       2185.17        92.46 o                         
  -7   5   5        988.45        911.37        50.40 o                         
  -6   5   5       1442.94       1377.61        52.46 o                         
  -5   5   5       1767.93       1790.60        50.09 o                         
  -4   5   5         63.33         84.96        16.10 o                         
  -3   5   5       2052.79       2184.69        57.01 o                         
  -2   5   5       1071.16       1090.29        33.24 o                         
  -1   5   5      14961.17      15471.27       197.79 o                         
   0   5   5      19829.07      20301.65       252.15 o                         
   1   5   5      29796.79      31315.82       376.46 o                         
   2   5   5      19921.32      20047.58       234.09 o                         
   3   5   5       2382.40       2103.20        56.35 o                         
   4   5   5        511.63        371.47        22.40 o                         
   5   5   5        124.31        106.52        18.20 o                         
   6   5   5       2739.71       2756.82        79.13 o                         
   7   5   5       1129.13       1005.18        55.29 o                         
   8   5   5       2683.14       2550.15        96.62 o                         
   9   5   5       3991.85       3854.02       124.85 o                         
  10   5   5       1201.59       1361.71        90.61 o                         
  11   5   5        605.51        823.35        78.05 o                         
 -11   6   5       3007.06       2699.94       244.08 o                         
 -10   6   5       1919.77       1860.39       149.53 o                         
  -9   6   5         52.88         38.36        37.55 o                         
  -8   6   5        754.07        687.16        55.96 o                         
  -7   6   5       8838.53       8573.79       157.17 o                         
  -6   6   5      16580.68      16187.53       232.81 o                         
  -5   6   5      19986.89      19079.02       253.39 o                         
  -4   6   5      31224.90      29544.78       412.41 o                         
  -3   6   5      31516.59      31039.64       378.72 o                         
  -2   6   5      20728.19      20341.78       275.11 o                         
  -1   6   5      11519.96      11195.19       139.17 o                         
   0   6   5       7177.96       7188.52       119.07 o                         
   1   6   5        602.50        805.76        30.25 o                         
   2   6   5       1358.11       1355.19        50.21 o                         
   3   6   5      28689.42      29800.30       339.47 o                         
   4   6   5      20589.14      20352.24       243.74 o                         
   5   6   5      21434.15      21051.22       275.41 o                         
   6   6   5      25783.66      25347.12       367.95 o                         
   7   6   5      19880.98      19672.39       329.91 o                         
   8   6   5       5450.45       5633.78       144.85 o                         
   9   6   5       2725.79       2816.75       109.30 o                         
  10   6   5       1355.80       1372.08        90.81 o                         
  11   6   5          5.93         -5.57        44.69 o                         
 -11   7   5        126.84        160.06        64.50 o                         
 -10   7   5        253.26        207.57        52.18 o                         
  -9   7   5        302.03        367.12        91.58 o                         
  -8   7   5         48.11         31.42        28.12 o                         
  -7   7   5        289.19        342.01        42.79 o                         
  -6   7   5       1786.58       1802.78        56.07 o                         
  -5   7   5        407.13        453.29        30.42 o                         
  -4   7   5        298.21        264.62        23.43 o                         
  -3   7   5          3.68         18.12        12.99 o                         
  -2   7   5       1307.56       1524.62        40.83 o                         
  -1   7   5        113.68        159.71        16.53 o                         
   0   7   5        721.19        861.85        31.67 o                         
   1   7   5       1087.26       1267.38        46.35 o                         
   2   7   5       3134.40       3419.75        65.92 o                         
   3   7   5          1.50         -0.31         9.83 o                         
   4   7   5        325.26        350.66        22.91 o                         
   5   7   5        327.57        311.46        25.63 o                         
   6   7   5       1289.67       1421.10        64.86 o                         
   7   7   5        664.54        581.77        50.70 o                         
   8   7   5         12.14          3.60        29.60 o                         
   9   7   5          1.70         31.54        33.27 o                         
  10   7   5        129.80         84.39        41.44 o                         
  11   7   5         62.69         71.33        48.64 o                         
 -11   8   5       2197.63       2004.52       142.36 o                         
 -10   8   5       3337.52       3084.53       156.53 o                         
  -9   8   5        627.46        565.61        66.31 o                         
  -8   8   5        870.62        728.85        57.98 o                         
  -7   8   5       3373.14       3234.62        88.91 o                         
  -6   8   5      16896.91      16356.40       229.74 o                         
  -5   8   5       9627.21       9311.77       144.88 o                         
  -4   8   5      13342.42      12905.75       181.91 o                         
  -3   8   5      44150.84      46561.48       793.86 o                         
  -2   8   5      38242.09      39194.89       437.17 o                         
  -1   8   5      15426.11      15343.05       279.41 o                         
   0   8   5       9123.04       9620.57       137.97 o                         
   1   8   5         19.54          6.01        11.70 o                         
   2   8   5         99.65         57.35        13.25 o                         
   3   8   5      10994.63      11352.72       147.66 o                         
   4   8   5      27537.76      26139.55       306.18 o                         
   5   8   5      14158.25      13360.96       208.32 o                         
   6   8   5      13187.45      12920.22       232.32 o                         
   7   8   5      19519.15      19482.69       329.58 o                         
   8   8   5       8844.92       9013.41       195.93 o                         
   9   8   5       3497.43       3388.90       120.62 o                         
  10   8   5       1731.05       2082.37       123.01 o                         
  11   8   5          0.38        -32.18        49.50 o                         
 -11   9   5         62.14         85.15        69.37 o                         
 -10   9   5       1485.27       1460.85       120.74 o                         
  -9   9   5       7264.53       7260.93       229.90 o                         
  -8   9   5        523.58        503.14        50.77 o                         
  -7   9   5        575.59        533.11        43.32 o                         
  -6   9   5        683.37        691.51        40.90 o                         
  -5   9   5        777.67        807.44        39.77 o                         
  -4   9   5        264.85        253.20        24.21 o                         
  -3   9   5        105.78        140.87        15.91 o                         
  -2   9   5       3608.19       3625.95        63.12 o                         
  -1   9   5       4283.58       4471.55        80.10 o                         
   0   9   5       7461.70       7861.71       173.76 o                         
   1   9   5       7228.39       7628.63       116.96 o                         
   2   9   5       1271.19       1188.61        31.70 o                         
   3   9   5        103.99         48.15        12.13 o                         
   4   9   5       2400.14       2331.70        59.03 o                         
   5   9   5        391.58        369.86        32.75 o                         
   6   9   5       3915.02       3721.66       103.91 o                         
   7   9   5        617.45        622.14        53.87 o                         
   8   9   5        207.75        175.30        49.29 o                         
   9   9   5        933.72        899.66        83.97 o                         
  10   9   5       1166.51       1342.70       106.93 o                         
  11   9   5       1860.59       2204.57       201.07 o                         
 -11  10   5       2749.27       2675.61       263.91 o                         
 -10  10   5        528.41        520.93       106.57 o                         
  -9  10   5        769.42        773.21        77.60 o                         
  -8  10   5       1110.89       1049.60        82.92 o                         
  -7  10   5       6564.87       6538.68       138.74 o                         
  -6  10   5       7314.20       6988.85       124.76 o                         
  -5  10   5       8833.57       8557.41       138.66 o                         
  -4  10   5       7516.27       7199.28       127.34 o                         
  -3  10   5      23666.13      23953.38       283.70 o                         
  -2  10   5      20872.05      21690.82       275.28 o                         
  -1  10   5      10840.98      11196.26       184.15 o                         
   0  10   5        208.36        121.03        17.27 o                         
   1  10   5        488.90        514.69        27.62 o                         
   2  10   5       1191.90       1171.54        56.82 o                         
   3  10   5       3501.48       3569.92        72.00 o                         
   4  10   5      13171.64      12963.03       198.96 o                         
   5  10   5       8222.53       7998.09       145.80 o                         
   6  10   5       9732.27       9379.89       197.40 o                         
   7  10   5       9058.44       8989.11       269.28 o                         
   8  10   5       7211.13       7520.58       203.41 o                         
   9  10   5       2799.81       3170.44       137.71 o                         
  10  10   5        958.46       1035.01        97.08 o                         
  11  10   5          7.28        116.51       115.11 o                         
 -11  11   5        602.37        505.36       147.40 o                         
 -10  11   5       1895.71       1854.33       207.14 o                         
  -9  11   5      14877.49      14732.25       418.41 o                         
  -8  11   5       5570.60       5680.03       167.29 o                         
  -7  11   5       3059.33       3009.66        89.81 o                         
  -6  11   5       1527.47       1516.87        56.61 o                         
  -5  11   5       7405.41       7472.97       140.61 o                         
  -4  11   5       1413.83       1368.24        48.30 o                         
  -3  11   5         24.61         40.56        13.84 o                         
  -2  11   5       5431.98       5655.71        89.36 o                         
  -1  11   5       5751.90       5830.20        99.75 o                         
   0  11   5      16719.67      17856.71       279.76 o                         
   1  11   5      12260.03      12317.72       173.91 o                         
   2  11   5      17160.82      16857.94       280.19 o                         
   3  11   5       5872.77       5607.78       111.73 o                         
   4  11   5       3054.02       2826.40        76.19 o                         
   5  11   5       5071.72       4741.65       119.55 o                         
   6  11   5       1539.21       1561.03        86.77 o                         
   7  11   5        279.51        280.89        50.49 o                         
   8  11   5       1720.32       1659.89       127.24 o                         
   9  11   5       2945.02       2895.52       135.30 o                         
  10  11   5       4095.41       4215.36       168.45 o                         
  11  11   5       4954.88       5540.73       572.74 o                         
 -11  12   5        483.83        202.14       124.94 o                         
 -10  12   5        206.40        107.38        59.05 o                         
  -9  12   5          8.45        -30.87        40.10 o                         
  -8  12   5         12.88        -33.40        33.40 o                         
  -7  12   5       2365.23       2295.50        90.94 o                         
  -6  12   5       3192.89       3141.01        80.31 o                         
  -5  12   5       3258.72       3132.11        76.10 o                         
  -4  12   5      11283.26      11424.29       172.06 o                         
  -3  12   5       7128.99       7275.72       188.19 o                         
  -2  12   5       8006.16       8261.20       119.92 o                         
  -1  12   5        951.09       1019.26        45.99 o                         
   0  12   5        292.03        278.82        23.83 o                         
   1  12   5        296.42        262.98        28.02 o                         
   2  12   5       2914.19       3028.33        77.36 o                         
   3  12   5       2904.27       2794.00        76.30 o                         
   4  12   5       1219.91       1167.92        53.75 o                         
   5  12   5       7591.17       7431.97       161.26 o                         
   6  12   5       7176.45       6875.51       181.33 o                         
   7  12   5       4927.04       5050.51       167.28 o                         
   8  12   5       3197.95       3202.53       150.34 o                         
   9  12   5        911.72        777.47        81.62 o                         
  10  12   5         15.26         49.26        52.01 o                         
 -11  13   5       2798.18       3161.32       291.99 o                         
 -10  13   5       6673.39       6774.22       240.74 o                         
  -9  13   5       8464.06       8584.52       229.60 o                         
  -8  13   5      10320.95      10528.16       250.91 o                         
  -7  13   5       5161.48       5004.66       135.91 o                         
  -6  13   5       6665.90       6603.79       137.30 o                         
  -5  13   5       3847.73       3829.84        87.45 o                         
  -4  13   5         18.98         -7.36        18.11 o                         
  -3  13   5       1389.83       1352.51        55.60 o                         
  -2  13   5       9702.58       9811.46       151.66 o                         
  -1  13   5      19268.19      21020.04       298.49 o                         
   0  13   5      18780.66      20013.01       291.20 o                         
   1  13   5      24298.83      25224.93       356.29 o                         
   2  13   5      19794.82      19707.15       290.92 o                         
   3  13   5      11971.01      11754.03       195.13 o                         
   4  13   5       9682.87       9014.92       163.60 o                         
   5  13   5       1843.15       1741.15        76.51 o                         
   6  13   5        948.22        829.02        62.80 o                         
   7  13   5       1360.15       1310.77        93.93 o                         
   8  13   5       3968.21       3870.19       148.29 o                         
   9  13   5       4533.44       4666.41       170.99 o                         
  10  13   5       5261.55       5516.84       225.52 o                         
 -10  14   5         51.77          6.89        58.22 o                         
  -9  14   5          1.18          8.12        43.37 o                         
  -8  14   5         18.74        -26.12        39.51 o                         
  -7  14   5        150.71        153.24        36.76 o                         
  -6  14   5         48.61         72.45        27.80 o                         
  -5  14   5         57.80         31.85        27.29 o                         
  -4  14   5       1318.92       1329.73        58.89 o                         
  -3  14   5        724.21        841.60        48.08 o                         
  -2  14   5        406.38        444.03        33.40 o                         
  -1  14   5         26.08         30.32        16.20 o                         
   0  14   5         77.32        119.81        24.40 o                         
   1  14   5         34.18         51.88        20.86 o                         
   2  14   5        276.99        307.52        33.23 o                         
   3  14   5        832.13        887.75        52.37 o                         
   4  14   5          1.67         10.76        22.47 o                         
   5  14   5          4.23         37.56        29.07 o                         
   6  14   5          2.98         23.85        29.60 o                         
   7  14   5         25.01        -25.69        35.87 o                         
   8  14   5         18.23        -40.60        40.60 o                         
   9  14   5         69.94         44.24        49.96 o                         
  10  14   5         84.83         58.96       116.51 o                         
 -10  15   5       4947.41       5091.56       243.73 o                         
  -9  15   5       5680.28       6117.43       231.38 o                         
  -8  15   5       9169.39      10184.05       691.44 o                         
  -7  15   5      11375.78      11326.52       264.78 o                         
  -6  15   5       9159.36       9194.61       204.06 o                         
  -5  15   5       1407.07       1535.62        75.49 o                         
  -4  15   5          8.29         16.71        26.85 o                         
  -3  15   5       1473.74       1390.01        59.15 o                         
  -2  15   5      10383.22      10767.75       167.75 o                         
  -1  15   5      17119.30      17906.39       350.45 o                         
   0  15   5      19300.73      19713.22       294.20 o                         
   1  15   5      17161.82      18104.79       357.00 o                         
   2  15   5      18136.68      18107.48       277.36 o                         
   3  15   5      28941.59      28839.63       410.08 o                         
   4  15   5      24142.38      22562.11       337.01 o                         
   5  15   5       1192.98       1058.42       115.96 o                         
   6  15   5          3.95        -26.26        27.96 o                         
   7  15   5        865.89        880.57        80.38 o                         
   8  15   5       1089.24       1161.15        98.11 o                         
   9  15   5       4976.28       5504.07       227.49 o                         
  10  15   5       6330.28       6377.39       430.96 o                         
 -10  16   5        409.81        468.86       157.22 o                         
  -9  16   5          5.85         69.09        59.68 o                         
  -8  16   5         27.07        119.31        58.31 o                         
  -7  16   5        333.52        377.93        57.19 o                         
  -6  16   5       1036.47       1031.61        82.16 o                         
  -5  16   5        133.70        100.62        36.54 o                         
  -4  16   5       1879.93       1768.90        78.31 o                         
  -3  16   5       2033.06       1983.41        71.98 o                         
  -2  16   5       3197.26       3392.12       101.42 o                         
  -1  16   5        353.17        366.20        36.96 o                         
   0  16   5       1177.45       1177.95        56.84 o                         
   1  16   5         15.86         36.01        22.41 o                         
   2  16   5        175.19        161.22        31.32 o                         
   3  16   5        333.84        402.51        41.27 o                         
   4  16   5        891.37        951.75        59.79 o                         
   5  16   5       2523.08       2476.50       164.41 o                         
   6  16   5        695.73        657.65        73.35 o                         
   7  16   5        508.09        499.94        67.50 o                         
   8  16   5         19.99        -12.60        45.84 o                         
   9  16   5        130.61         73.78        54.41 o                         
 -10  17   5       3881.15       4360.15       380.43 o                         
  -9  17   5       5340.67       5630.11       300.54 o                         
  -8  17   5       4015.38       3845.54       298.97 o                         
  -7  17   5       7899.97       8317.59       223.28 o                         
  -6  17   5       2819.82       2911.31       124.97 o                         
  -5  17   5        322.99        435.07        50.07 o                         
  -4  17   5         43.77         45.11        31.14 o                         
  -3  17   5        920.13        852.31        70.54 o                         
  -2  17   5       3450.40       3667.72       107.85 o                         
  -1  17   5       8114.13       8305.64       158.34 o                         
   0  17   5      27995.96      29268.56       417.62 o                         
   1  17   5      13226.28      13053.60       228.73 o                         
   2  17   5      10945.83      10916.30       195.01 o                         
   3  17   5      15691.17      15679.68       256.52 o                         
   4  17   5       4885.39       4791.82       133.30 o                         
   5  17   5       1505.77       1311.62        80.70 o                         
   6  17   5        574.25        503.75        58.46 o                         
   7  17   5       1437.42       1163.73       102.93 o                         
   8  17   5        778.22        609.77        78.62 o                         
   9  17   5       1991.78       2206.85       150.98 o                         
  -9  18   5        300.63        300.51       120.79 o                         
  -8  18   5        122.93        180.40        64.72 o                         
  -7  18   5        615.16        685.48        93.81 o                         
  -6  18   5       2603.81       2417.19       118.27 o                         
  -5  18   5       6264.55       6529.39       165.97 o                         
  -4  18   5       6308.77       6538.75       161.90 o                         
  -3  18   5       7774.05       7881.35       201.52 o                         
  -2  18   5       5434.96       5362.10       158.35 o                         
  -1  18   5       4711.32       4753.91       151.12 o                         
   0  18   5       4362.06       4490.52       111.59 o                         
   1  18   5         34.86         15.10        25.51 o                         
   2  18   5        590.34        581.94        48.30 o                         
   3  18   5        400.79        486.22        46.58 o                         
   4  18   5       1856.11       1860.90        78.76 o                         
   5  18   5       4507.33       4637.78       138.37 o                         
   6  18   5       7357.41       6828.88       191.18 o                         
   7  18   5       5926.41       5580.28       186.65 o                         
   8  18   5       1596.36       1550.24       117.59 o                         
   9  18   5       1773.75       1496.43       240.05 o                         
  -9  19   5       4120.52       4552.25       321.89 o                         
  -8  19   5       4046.93       4101.80       193.65 o                         
  -7  19   5       1110.22       1116.06        95.12 o                         
  -6  19   5        946.65        864.72        83.14 o                         
  -5  19   5        848.92        902.95        70.83 o                         
  -4  19   5        245.91        202.85        46.91 o                         
  -3  19   5        244.09        256.17        50.50 o                         
  -2  19   5        381.82        344.57        52.08 o                         
  -1  19   5       5767.39       6107.28       152.82 o                         
   0  19   5       4110.66       4162.95       111.31 o                         
   1  19   5       6566.68       6919.78       165.03 o                         
   2  19   5       3465.23       3259.63       143.25 o                         
   3  19   5       3469.59       3266.50       101.36 o                         
   4  19   5       2129.52       2021.43        84.43 o                         
   5  19   5        752.26        644.98        63.31 o                         
   6  19   5        189.11         93.58        42.85 o                         
   7  19   5        477.24        360.38        67.55 o                         
   8  19   5       2179.32       1704.42       123.48 o                         
   9  19   5       1558.22       1548.37       360.77 o                         
  -8  20   5       1228.16       1283.21       164.41 o                         
  -7  20   5       1761.53       1684.88       116.49 o                         
  -6  20   5       4673.08       4761.88       182.00 o                         
  -5  20   5       9392.48       9835.41       472.10 o                         
  -4  20   5      10609.90      11360.48       398.25 o                         
  -3  20   5      11188.54      11842.18       272.12 o                         
  -2  20   5      10130.50      10530.18       250.35 o                         
  -1  20   5       8627.00       8500.60       217.67 o                         
   0  20   5       2327.75       2083.66        92.39 o                         
   1  20   5         79.39         44.53        30.25 o                         
   2  20   5       2985.70       2964.42        97.65 o                         
   3  20   5       5089.25       5157.36       131.62 o                         
   4  20   5       6995.23       7081.89       174.81 o                         
   5  20   5       8675.39       8804.98       206.42 o                         
   6  20   5       8627.48       8393.08       205.94 o                         
   7  20   5       4966.74       4836.02       180.82 o                         
   8  20   5       4266.99       4382.45       181.85 o                         
  -8  21   5        377.19        297.99        79.32 o                         
  -7  21   5        356.22        239.10        74.92 o                         
  -6  21   5         17.05          2.33        58.19 o                         
  -5  21   5        685.38        610.71        76.59 o                         
  -4  21   5          4.29         28.41        57.54 o                         
  -3  21   5        121.76        192.07        48.41 o                         
  -2  21   5        169.71        163.34        54.76 o                         
  -1  21   5       1209.55       1311.91        93.06 o                         
   0  21   5          5.26        -29.87        29.87 o                         
   1  21   5        462.69        422.39        52.77 o                         
   2  21   5        901.65        789.63        59.23 o                         
   3  21   5        124.42         82.08        37.67 o                         
   4  21   5          7.77        -25.34        35.71 o                         
   5  21   5          9.14         38.68        40.87 o                         
   6  21   5         69.91          3.75        41.44 o                         
   7  21   5          1.37          1.51        55.07 o                         
   8  21   5         11.21        -90.06        90.06 o                         
  -8  22   5        333.01        529.23       245.66 o                         
  -7  22   5       2387.61       1881.03       240.21 o                         
  -6  22   5       2889.83       2828.36       202.38 o                         
  -5  22   5       6906.13       7330.89       213.98 o                         
  -4  22   5      15255.56      15832.15       346.16 o                         
  -3  22   5      12571.21      12542.10       292.18 o                         
  -2  22   5      12889.82      12966.50       297.52 o                         
  -1  22   5       8080.04       7903.13       214.88 o                         
   0  22   5       1149.26       1064.34        79.62 o                         
   1  22   5        281.79        188.02        44.36 o                         
   2  22   5        224.18        189.53        46.88 o                         
   3  22   5       4295.05       4135.33       124.54 o                         
   4  22   5       5018.27       5002.87       163.80 o                         
   5  22   5       7620.18       7405.83       192.76 o                         
   6  22   5       9697.72       9487.30       229.48 o                         
   7  22   5       7248.45       7407.05       243.95 o                         
  -7  23   5        841.65        578.53       125.03 o                         
  -6  23   5         50.64         31.39        66.07 o                         
  -5  23   5        108.75        103.97        55.64 o                         
  -4  23   5         44.96         13.26        48.35 o                         
  -3  23   5         32.14         47.16        46.72 o                         
  -2  23   5         73.26        104.06        51.26 o                         
  -1  23   5       1151.33       1018.04        91.70 o                         
   0  23   5       1574.54       1605.09       104.29 o                         
   1  23   5        587.52        652.62        66.57 o                         
   2  23   5        197.64        140.55        46.42 o                         
   3  23   5        606.02        619.78        67.79 o                         
   4  23   5        523.39        412.68        60.32 o                         
   5  23   5         14.05         61.37        45.20 o                         
   6  23   5        144.93        156.32        55.08 o                         
   7  23   5        258.15        242.99        87.60 o                         
  -7  24   5       1902.75       1705.40       198.64 o                         
  -6  24   5       2829.58       2986.23       180.22 o                         
  -5  24   5       6215.45       6111.79       203.27 o                         
  -4  24   5       4336.63       4462.21       191.60 o                         
  -3  24   5       9005.64       9659.39       291.58 o                         
  -2  24   5       5357.75       5746.10       201.93 o                         
  -1  24   5       2529.92       2460.89       139.20 o                         
   0  24   5       1656.77       1567.01       126.34 o                         
   1  24   5          3.68         -2.55        40.10 o                         
   2  24   5       1529.88       1584.21        98.72 o                         
   3  24   5       2190.82       2039.05       111.47 o                         
   4  24   5       2967.66       3317.42       149.68 o                         
   5  24   5       4670.76       4825.71       165.74 o                         
   6  24   5       5376.56       5602.41       202.01 o                         
  -6  25   5       1812.94       1568.27       257.59 o                         
  -5  25   5        831.38        798.52        97.71 o                         
  -4  25   5          1.86        -46.96        69.50 o                         
  -3  25   5         31.42        -12.61        45.72 o                         
  -2  25   5        661.40        655.85        80.06 o                         
  -1  25   5       2039.13       2020.34       235.44 o                         
   0  25   5       6223.79       6380.66       289.74 o                         
   1  25   5       6053.43       6120.81       240.62 o                         
   2  25   5       3314.90       3387.56       148.79 o                         
   3  25   5       2660.90       2397.77       141.93 o                         
   4  25   5       2903.80       2953.11       149.91 o                         
   5  25   5       1674.88       1384.63       116.16 o                         
   6  25   5        465.70        394.46       147.40 o                         
  -6  26   5       1995.71       2421.53       397.27 o                         
  -5  26   5       1687.82       1434.67       228.82 o                         
  -4  26   5       4260.34       4340.63       176.39 o                         
  -3  26   5       4130.01       4385.53       172.39 o                         
  -2  26   5       3513.92       3900.05       161.79 o                         
  -1  26   5       1792.00       1635.52       153.18 o                         
   0  26   5        134.44        113.02        54.21 o                         
   1  26   5          3.92        -31.13        47.22 o                         
   2  26   5        164.78        188.68        76.59 o                         
   3  26   5       1433.29       1331.42        97.28 o                         
   4  26   5       1537.94       1400.89       129.27 o                         
   5  26   5       2783.01       2762.97       174.11 o                         
  -4  27   5          2.27          8.28        98.26 o                         
  -3  27   5        330.69        299.43        73.81 o                         
  -2  27   5        580.07        567.33        85.11 o                         
  -1  27   5       2502.72       2463.31       202.82 o                         
   0  27   5       4535.67       4303.91       173.24 o                         
   1  27   5       8633.17       8664.12       252.46 o                         
   2  27   5       7799.46       7952.95       352.76 o                         
   3  27   5       2822.77       2875.17       135.77 o                         
   4  27   5       1782.89       1807.62       183.24 o                         
  -3  28   5        150.75          8.42       134.76 o                         
  -2  28   5        178.84        175.47       129.15 o                         
  -1  28   5        188.53         69.83        77.45 o                         
   0  28   5         71.26         97.44        62.95 o                         
   1  28   5          0.70         99.79        70.78 o                         
   2  28   5        167.05        130.81       155.12 o                         
   3  28   5        115.52         43.32        71.17 o                         
 -11   0   6       5239.20       5096.61       251.04 o                         
 -10   0   6       7672.88       7644.35       400.78 o                         
  -9   0   6       2495.90       2480.06       157.14 o                         
  -8   0   6       3186.68       3295.46       167.20 o                         
  -7   0   6         17.15          7.55        37.37 o                         
  -6   0   6       4957.33       4859.08       144.25 o                         
  -5   0   6      10867.69      10420.08       237.92 o                         
  -4   0   6      26058.32      25319.63       415.37 o                         
  -3   0   6      47734.37      48707.82       755.11 o                         
  -2   0   6       4780.55       3950.72       116.71 o                         
  -1   0   6      25271.51      24626.89       394.50 o                         
   0   0   6      18499.07      17960.05       297.18 o                         
   1   0   6       8894.40       8015.98       152.13 o                         
   2   0   6          7.80        -14.66        14.66 o                         
   3   0   6         87.78         53.55        18.48 o                         
   4   0   6      11464.63      11301.41       210.31 o                         
   5   0   6       8789.66       8103.51       167.12 o                         
   6   0   6      14905.28      13873.31       313.53 o                         
   7   0   6      18916.65      18955.57       411.68 o                         
   8   0   6       9003.05       9645.25       258.24 o                         
   9   0   6       8085.13       8517.34       343.31 o                         
  10   0   6       4552.81       5310.32       363.59 o                         
  11   0   6        208.48        201.11       149.50 o                         
 -11   1   6         12.00         52.12        48.62 o                         
 -10   1   6         10.31         30.10        46.78 o                         
  -9   1   6          7.39          7.16        35.43 o                         
  -8   1   6         38.25         -7.83        35.26 o                         
  -7   1   6       2310.91       2234.26        79.51 o                         
  -6   1   6        458.30        460.41        34.71 o                         
  -5   1   6       1701.58       1871.81        60.06 o                         
  -4   1   6        196.56        178.35        18.78 o                         
  -3   1   6        729.85        856.15        31.60 o                         
  -2   1   6         39.77         34.85        12.32 o                         
  -1   1   6          7.51         -7.84         7.84 o                         
   0   1   6       3899.50       4197.49        64.63 o                         
   1   1   6       1958.06       1886.13        40.53 o                         
   2   1   6       6759.92       6775.52        96.04 o                         
   3   1   6       5564.03       5615.72        85.54 o                         
   4   1   6       2673.20       2697.24        54.37 o                         
   5   1   6        726.00        839.33        43.89 o                         
   6   1   6        144.32        156.90        28.15 o                         
   7   1   6         38.15         57.96        31.85 o                         
   8   1   6          0.52         34.24        26.21 o                         
   9   1   6        664.04        590.92        53.22 o                         
  10   1   6        465.08        512.69        57.24 o                         
  11   1   6        230.84        301.25        78.95 o                         
 -11   2   6       4732.05       4846.02       171.76 o                         
 -10   2   6       4284.83       4203.46       151.72 o                         
  -9   2   6       3589.11       3357.40       127.81 o                         
  -8   2   6       1951.27       1806.37       126.64 o                         
  -7   2   6        119.58        126.58        28.34 o                         
  -6   2   6       2495.67       2316.84        66.95 o                         
  -5   2   6      10166.44      10068.98       149.77 o                         
  -4   2   6      18927.84      18849.05       245.00 o                         
  -3   2   6      33884.48      33550.03       624.41 o                         
  -2   2   6      46374.70      47123.88       553.53 o                         
  -1   2   6      32495.42      32794.77       392.21 o                         
   0   2   6      17905.28      17243.24       202.59 o                         
   1   2   6       6835.49       6274.89        89.08 o                         
   2   2   6       3024.53       3004.61        55.11 o                         
   3   2   6        368.90        437.56        23.68 o                         
   4   2   6       1395.82       1351.86        40.72 o                         
   5   2   6      10375.43       9770.35       148.02 o                         
   6   2   6      16196.41      15711.59       243.74 o                         
   7   2   6      12368.68      12261.51       208.35 o                         
   8   2   6      10370.51      10579.76       194.86 o                         
   9   2   6       5384.59       5665.45       138.70 o                         
  10   2   6       2126.13       2653.50       114.51 o                         
  11   2   6        478.90        543.74        67.55 o                         
 -11   3   6        697.06        596.15        73.47 o                         
 -10   3   6       1213.47       1316.73        97.04 o                         
  -9   3   6       1960.48       1720.60        97.32 o                         
  -8   3   6       6054.26       6299.66       212.14 o                         
  -7   3   6       7470.25       7579.39       158.07 o                         
  -6   3   6       6017.61       5849.40       142.69 o                         
  -5   3   6       2897.68       2749.34        63.66 o                         
  -4   3   6         77.71         68.49        15.66 o                         
  -3   3   6       1502.15       1514.14        41.79 o                         
  -2   3   6        130.42        197.07        17.70 o                         
  -1   3   6       1581.90       1572.32        39.95 o                         
   0   3   6      12631.71      13143.76       160.26 o                         
   1   3   6      11041.12      10741.93       136.76 o                         
   2   3   6      12608.75      12341.84       155.52 o                         
   3   3   6      10459.19      10158.92       134.48 o                         
   4   3   6      12901.13      12574.29       163.09 o                         
   5   3   6       4031.48       3692.63        90.26 o                         
   6   3   6        145.79        136.69        25.71 o                         
   7   3   6          5.82         13.27        22.48 o                         
   8   3   6        644.08        539.25        48.83 o                         
   9   3   6       1233.25       1249.92        82.16 o                         
  10   3   6        762.07        734.82        70.25 o                         
  11   3   6       1433.85       1626.68       106.37 o                         
 -12   4   6       1622.78       1799.65       289.18 o                         
 -11   4   6       4702.78       4797.35       173.24 o                         
 -10   4   6       2436.14       2345.36       119.91 o                         
  -9   4   6        645.48        717.17        70.52 o                         
  -8   4   6         97.89         75.27        40.12 o                         
  -7   4   6        397.23        343.81        38.98 o                         
  -6   4   6       1535.08       1629.76        52.17 o                         
  -5   4   6       3595.44       3377.17        72.29 o                         
  -4   4   6       4856.87       4939.94        88.27 o                         
  -3   4   6      11557.52      10831.37       152.82 o                         
  -2   4   6      17806.53      17544.14       231.38 o                         
  -1   4   6      14910.98      14514.09       189.59 o                         
   0   4   6       6891.09       6557.96        98.71 o                         
   1   4   6        720.73        578.25        24.21 o                         
   2   4   6        391.44        379.08        21.25 o                         
   3   4   6        116.73        151.49        16.31 o                         
   4   4   6       1365.89       1298.59        36.19 o                         
   5   4   6       1391.92       1442.47        46.72 o                         
   6   4   6       6086.27       5842.07       124.44 o                         
   7   4   6       5308.63       5206.82       117.76 o                         
   8   4   6       3633.50       3690.33       116.02 o                         
   9   4   6       2589.62       2739.76       117.82 o                         
  10   4   6       1980.33       2145.59       110.01 o                         
  11   4   6        879.74       1037.61        89.91 o                         
 -11   5   6        605.29        515.10        72.11 o                         
 -10   5   6       3557.77       3567.20       141.71 o                         
  -9   5   6       7620.14       7480.24       198.61 o                         
  -8   5   6      10513.77      10737.11       240.90 o                         
  -7   5   6       9159.54       8963.34       179.56 o                         
  -6   5   6      10396.74       9919.97       155.07 o                         
  -5   5   6      11288.13      11220.57       165.80 o                         
  -4   5   6       9402.48       9656.95       144.04 o                         
  -3   5   6       6930.31       7455.81       120.90 o                         
  -2   5   6        923.65       1018.04        35.27 o                         
  -1   5   6       8902.38       9208.86       130.52 o                         
   0   5   6      30597.71      32228.07       388.90 o                         
   1   5   6      20593.18      20157.41       239.81 o                         
   2   5   6       8355.42       7298.03       102.69 o                         
   3   5   6      21567.90      20345.84       242.69 o                         
   4   5   6      25037.32      24435.63       289.04 o                         
   5   5   6      15356.17      15275.18       212.17 o                         
   6   5   6       3909.57       4027.24        95.59 o                         
   7   5   6         68.36         31.26        24.74 o                         
   8   5   6        904.98        862.08        64.92 o                         
   9   5   6       2141.10       2093.49       109.26 o                         
  10   5   6       3557.45       3695.70       133.28 o                         
  11   5   6       3301.76       3798.73       145.49 o                         
 -11   6   6        162.71        163.48        71.52 o                         
 -10   6   6        802.78        881.87        83.67 o                         
  -9   6   6        154.94        144.49        45.71 o                         
  -8   6   6        160.41        139.43        39.12 o                         
  -7   6   6        276.09        255.60        32.63 o                         
  -6   6   6        575.67        562.10        36.53 o                         
  -5   6   6        717.09        696.65        37.36 o                         
  -4   6   6        526.77        485.54        32.96 o                         
  -3   6   6       1619.34       1479.03        43.66 o                         
  -2   6   6        361.12        293.00        21.92 o                         
  -1   6   6       1596.27       1559.48        39.34 o                         
   0   6   6       1427.52       1391.73        39.30 o                         
   1   6   6       1141.35       1273.98        38.60 o                         
   2   6   6       1059.27       1172.91        48.09 o                         
   3   6   6        151.32        215.81        18.61 o                         
   4   6   6        329.62        327.14        22.81 o                         
   5   6   6        168.25        179.69        21.61 o                         
   6   6   6       2427.27       2431.84        76.04 o                         
   7   6   6       2386.32       2299.37        87.82 o                         
   8   6   6       1626.60       1839.95        87.68 o                         
   9   6   6       2343.01       2330.47       120.74 o                         
  10   6   6       1629.69       1492.50       102.07 o                         
  11   6   6          3.26        -13.87        49.97 o                         
 -11   7   6        675.40        527.57        89.56 o                         
 -10   7   6       4366.31       4538.63       160.99 o                         
  -9   7   6      16799.10      16660.37       344.20 o                         
  -8   7   6       3215.42       3281.52       120.62 o                         
  -7   7   6      11904.97      11877.75       203.06 o                         
  -6   7   6       6461.49       6277.07       114.53 o                         
  -5   7   6       7725.14       7420.11       124.40 o                         
  -4   7   6      11648.61      11828.58       171.14 o                         
  -3   7   6       3518.03       3735.96        73.27 o                         
  -2   7   6        112.00        120.99        16.60 o                         
  -1   7   6       5590.42       5851.50       106.26 o                         
   0   7   6      31527.30      32659.86       397.08 o                         
   1   7   6      21720.77      20853.36       266.32 o                         
   2   7   6      23187.91      22247.87       261.89 o                         
   3   7   6      24809.29      24065.54       283.49 o                         
   4   7   6      20669.09      19420.01       364.83 o                         
   5   7   6      10763.36      10707.78       161.39 o                         
   6   7   6       6868.19       6833.77       149.70 o                         
   7   7   6        221.73        216.89        37.83 o                         
   8   7   6       1774.41       1549.69        82.37 o                         
   9   7   6       1045.96        999.48        88.05 o                         
  10   7   6       3575.89       3839.90       157.74 o                         
  11   7   6       2308.22       2713.75       211.70 o                         
 -11   8   6         40.60         57.96        79.76 o                         
 -10   8   6        874.44        819.30       142.82 o                         
  -9   8   6        244.04        217.76        48.49 o                         
  -8   8   6         24.94         60.44        35.93 o                         
  -7   8   6         24.52          6.81        22.36 o                         
  -6   8   6        409.16        422.97        34.15 o                         
  -5   8   6        301.29        276.20        26.84 o                         
  -4   8   6          5.15         -1.58        14.35 o                         
  -3   8   6       4932.55       5084.59        90.74 o                         
  -2   8   6       1179.26       1105.18        36.80 o                         
  -1   8   6        913.05        821.94        33.24 o                         
   0   8   6        154.29        187.81        19.34 o                         
   1   8   6          7.59         -2.89        11.49 o                         
   2   8   6         38.00         38.54        17.89 o                         
   3   8   6       1425.32       1475.67        39.66 o                         
   4   8   6        629.85        596.35        29.46 o                         
   5   8   6        218.86        243.28        28.06 o                         
   6   8   6        460.27        439.81        43.92 o                         
   7   8   6       2554.55       2626.22       110.24 o                         
   8   8   6        393.93        424.89        57.66 o                         
   9   8   6         96.37         94.73        49.50 o                         
  10   8   6         80.71        146.73        56.33 o                         
  11   8   6         54.13         26.67       104.30 o                         
 -11   9   6        540.64        690.66       162.84 o                         
 -10   9   6       3179.49       3197.38       261.81 o                         
  -9   9   6       7165.27       7180.04       198.71 o                         
  -8   9   6       7239.18       7281.50       189.14 o                         
  -7   9   6      15984.06      15584.51       251.66 o                         
  -6   9   6      25222.23      24712.94       328.17 o                         
  -5   9   6       9431.39       9162.81       147.03 o                         
  -4   9   6       7235.35       7112.51       129.30 o                         
  -3   9   6       3894.98       4130.87        80.51 o                         
  -2   9   6          3.88          9.90        12.80 o                         
  -1   9   6       2596.20       2687.35        67.00 o                         
   0   9   6      18278.21      19267.15       251.61 o                         
   1   9   6      13553.27      12504.66       175.71 o                         
   2   9   6      15459.04      14886.18       204.18 o                         
   3   9   6      19434.30      17814.87       237.98 o                         
   4   9   6      20378.37      19623.39       286.39 o                         
   5   9   6       5957.01       5852.78       133.47 o                         
   6   9   6       8969.07       9389.24       301.50 o                         
   7   9   6        420.07        356.26        53.89 o                         
   8   9   6         50.27         80.36        58.56 o                         
   9   9   6       2610.39       2407.14       151.15 o                         
  10   9   6       3327.62       3524.09       154.89 o                         
 -11  10   6        324.26        196.53       109.50 o                         
 -10  10   6       4403.68       4549.09       202.30 o                         
  -9  10   6       1634.26       1692.00       123.14 o                         
  -8  10   6        382.66        402.76        49.22 o                         
  -7  10   6        190.08        177.31        32.74 o                         
  -6  10   6        304.23        309.54        31.90 o                         
  -5  10   6       1752.59       1786.36        57.72 o                         
  -4  10   6        561.98        553.02        34.59 o                         
  -3  10   6       7815.48       7858.44       126.20 o                         
  -2  10   6       8166.77       8367.10       118.64 o                         
  -1  10   6       9440.15       9522.51       143.33 o                         
   0  10   6       8841.34       9306.57       140.42 o                         
   1  10   6       1682.22       1765.46        52.98 o                         
   2  10   6        207.69        225.49        25.56 o                         
   3  10   6         78.39         78.10        19.07 o                         
   4  10   6        671.68        546.96        38.54 o                         
   5  10   6        411.68        394.30        39.75 o                         
   6  10   6       7248.34       7504.08       250.84 o                         
   7  10   6       3422.78       3344.30       127.11 o                         
   8  10   6       2306.29       2365.59       116.65 o                         
   9  10   6       1841.90       2048.95       154.40 o                         
  10  10   6       2792.91       2833.86       144.20 o                         
 -11  11   6        336.73        122.13       112.30 o                         
 -10  11   6       3930.57       4088.03       184.58 o                         
  -9  11   6       2309.52       2520.52       139.58 o                         
  -8  11   6       9222.40       9338.80       258.54 o                         
  -7  11   6       6234.34       6142.79       153.05 o                         
  -6  11   6       9581.49       9148.15       154.37 o                         
  -5  11   6       6883.55       6912.24       123.60 o                         
  -4  11   6       1289.35       1242.71        47.85 o                         
  -3  11   6        211.05        264.09        28.55 o                         
  -2  11   6        280.28        311.12        29.97 o                         
  -1  11   6       1071.01       1162.03        42.27 o                         
   0  11   6       5200.77       5376.23        96.29 o                         
   1  11   6      14137.61      14385.18       216.83 o                         
   2  11   6       9595.49       9387.71       160.89 o                         
   3  11   6       8627.67       8178.92       147.10 o                         
   4  11   6       6364.72       6155.35       132.43 o                         
   5  11   6       2378.51       2252.89        82.68 o                         
   6  11   6         58.36         28.91        32.24 o                         
   7  11   6         72.59         52.77        38.07 o                         
   8  11   6        461.83        487.70        66.17 o                         
   9  11   6       2089.10       2264.58       124.66 o                         
  10  11   6       1332.95       1194.83       106.29 o                         
 -11  12   6       3356.52       3548.76       471.67 o                         
 -10  12   6       4713.02       4620.34       198.44 o                         
  -9  12   6       3420.79       3350.25       159.23 o                         
  -8  12   6        706.65        597.31        71.12 o                         
  -7  12   6        871.55        790.95        61.22 o                         
  -6  12   6       1355.75       1400.87        59.12 o                         
  -5  12   6       5768.34       5699.33       115.07 o                         
  -4  12   6      20056.41      20089.54       299.34 o                         
  -3  12   6      22306.59      22748.76       328.18 o                         
  -2  12   6      22491.98      22918.96       327.96 o                         
  -1  12   6      13383.64      13955.31       198.22 o                         
   0  12   6      10274.15      10527.93       158.41 o                         
   1  12   6       1408.75       1318.72        55.77 o                         
   2  12   6        286.46        248.02        29.02 o                         
   3  12   6       1304.43       1235.67        54.32 o                         
   4  12   6        117.91         75.61        24.03 o                         
   5  12   6       3986.45       3941.79       148.51 o                         
   6  12   6      14953.83      14176.58       387.41 o                         
   7  12   6      11284.20      10852.11       255.94 o                         
   8  12   6       8802.11       9094.21       237.48 o                         
   9  12   6       3277.95       3709.12       155.46 o                         
  10  12   6       2238.63       2381.21       143.39 o                         
 -10  13   6         28.09        -15.03        69.85 o                         
  -9  13   6        418.07        386.07        96.78 o                         
  -8  13   6       1962.82       1829.57       125.62 o                         
  -7  13   6       3598.28       3869.42       138.84 o                         
  -6  13   6       1521.58       1605.10        69.06 o                         
  -5  13   6       2772.76       2867.17        85.19 o                         
  -4  13   6          6.13          0.99        21.66 o                         
  -3  13   6         20.13         38.70        21.56 o                         
  -2  13   6        132.64        130.68        25.01 o                         
  -1  13   6       1202.33       1252.93        47.10 o                         
   0  13   6        817.58        921.99        48.44 o                         
   1  13   6        934.12        953.03        49.64 o                         
   2  13   6        209.64        202.20        37.78 o                         
   3  13   6        500.16        542.35        42.25 o                         
   4  13   6       3321.23       3174.33        87.60 o                         
   5  13   6       5724.18       5362.85       137.30 o                         
   6  13   6        768.75        817.74        73.66 o                         
   7  13   6        227.34        204.15        50.57 o                         
   8  13   6         40.04         67.89        45.64 o                         
   9  13   6         20.79         73.50        51.40 o                         
  10  13   6        619.58        473.07       153.01 o                         
 -10  14   6       3932.75       3569.82       401.48 o                         
  -9  14   6       3057.16       3132.39       249.87 o                         
  -8  14   6         71.79         52.06        53.70 o                         
  -7  14   6        618.69        682.61        71.52 o                         
  -6  14   6       2063.23       2013.23       129.41 o                         
  -5  14   6       4369.47       4540.47       110.60 o                         
  -4  14   6       9829.02       9537.59       172.56 o                         
  -3  14   6      23301.82      23846.13       346.79 o                         
  -2  14   6      30125.69      31681.05       439.68 o                         
  -1  14   6      22561.39      22835.43       330.80 o                         
   0  14   6       4340.38       4457.23       102.82 o                         
   1  14   6       3877.20       3848.97       112.61 o                         
   2  14   6         38.37         46.70        23.40 o                         
   3  14   6         34.43        -21.66        21.66 o                         
   4  14   6       2483.08       2460.62        80.17 o                         
   5  14   6      13387.20      12793.76       244.90 o                         
   6  14   6      16003.55      15894.67       333.13 o                         
   7  14   6      14993.66      14630.62       321.96 o                         
   8  14   6       6283.18       6546.65       200.47 o                         
   9  14   6       2909.72       3329.26       152.62 o                         
  10  14   6       1232.89       1573.64       359.37 o                         
  -9  15   6        830.44        981.31       181.97 o                         
  -8  15   6        378.72        595.71        88.79 o                         
  -7  15   6        201.64        239.26        54.32 o                         
  -6  15   6          7.07        -29.33        29.33 o                         
  -5  15   6        502.45        591.97        53.90 o                         
  -4  15   6        270.28        276.81        35.24 o                         
  -3  15   6         83.00         74.25        25.57 o                         
  -2  15   6        343.56        360.65        35.85 o                         
  -1  15   6        682.38        686.58        47.12 o                         
   0  15   6        324.55        354.09        45.46 o                         
   1  15   6        862.30        807.06        50.01 o                         
   2  15   6       1401.67       1526.27        76.44 o                         
   3  15   6         22.08         28.32        25.03 o                         
   4  15   6         11.77         53.99        26.19 o                         
   5  15   6        208.64        181.03        44.51 o                         
   6  15   6         14.15         26.50        41.21 o                         
   7  15   6         19.42        -39.71        39.71 o                         
   8  15   6        833.65        816.24        89.95 o                         
   9  15   6        523.87        445.74        75.50 o                         
  -9  16   6       2305.60       2298.93       333.08 o                         
  -8  16   6       1455.85       1575.14       132.31 o                         
  -7  16   6         27.18        -16.04        44.97 o                         
  -6  16   6       2024.47       1883.81       149.92 o                         
  -5  16   6       1182.75       1250.15        81.94 o                         
  -4  16   6       5259.62       5466.77       156.85 o                         
  -3  16   6      20261.60      21144.93       319.22 o                         
  -2  16   6      14524.28      14894.05       267.32 o                         
  -1  16   6      17113.57      17604.72       303.48 o                         
   0  16   6       5969.14       5836.06       126.31 o                         
   1  16   6       1467.09       1268.41        61.96 o                         
   2  16   6       1588.22       1406.94        65.13 o                         
   3  16   6        812.55        739.84        53.20 o                         
   4  16   6       2188.90       2160.98        97.27 o                         
   5  16   6       4702.25       4662.50       158.85 o                         
   6  16   6      11922.28      11901.94       309.46 o                         
   7  16   6      14062.84      14171.40       321.25 o                         
   8  16   6       6744.89       7239.40       219.77 o                         
   9  16   6       4653.11       4777.56       184.71 o                         
  -9  17   6       3115.00       3275.03       181.13 o                         
  -8  17   6       3214.48       3115.93       348.96 o                         
  -7  17   6       4865.86       4634.89       227.95 o                         
  -6  17   6        607.22        592.75        91.99 o                         
  -5  17   6       2342.60       2471.67        98.47 o                         
  -4  17   6       1694.82       1820.41        84.28 o                         
  -3  17   6        904.01        875.65        71.93 o                         
  -2  17   6        103.50        144.01        34.15 o                         
  -1  17   6         69.06         87.94        30.85 o                         
   0  17   6       4105.13       4274.70       108.58 o                         
   1  17   6       4212.03       4394.28       110.31 o                         
   2  17   6       3169.37       3221.44        95.40 o                         
   3  17   6       4809.83       5017.52       122.51 o                         
   4  17   6       4949.49       4835.73       121.71 o                         
   5  17   6       2992.24       2867.67       109.49 o                         
   6  17   6        495.71        654.11        67.31 o                         
   7  17   6        196.55        188.82        63.62 o                         
   8  17   6          1.86        -35.67        46.86 o                         
   9  17   6         10.01         46.32       116.51 o                         
  -9  18   6        964.34       1197.46       161.76 o                         
  -8  18   6         25.64         58.75        62.96 o                         
  -7  18   6        279.95        237.23        60.39 o                         
  -6  18   6        969.22       1128.47        90.46 o                         
  -5  18   6       1903.73       2130.24        95.52 o                         
  -4  18   6       3792.91       4051.52       175.12 o                         
  -3  18   6       6394.26       6652.40       184.78 o                         
  -2  18   6       9220.26       9212.51       223.62 o                         
  -1  18   6       4715.31       5023.55       134.11 o                         
   0  18   6       8702.74       8678.38       175.05 o                         
   1  18   6       2148.13       2035.73        77.83 o                         
   2  18   6        307.91        203.85        36.98 o                         
   3  18   6       1274.12       1172.88        68.73 o                         
   4  18   6        986.22        962.69        69.31 o                         
   5  18   6       2002.10       1881.61        94.87 o                         
   6  18   6       3690.45       3527.30       126.92 o                         
   7  18   6       5249.44       5274.42       183.88 o                         
   8  18   6       4029.77       4223.57       174.00 o                         
  -9  19   6       3027.24       3234.32       343.93 o                         
  -8  19   6       5402.48       5619.57       363.91 o                         
  -7  19   6       5373.48       5540.86       188.33 o                         
  -6  19   6       6937.08       7271.01       257.12 o                         
  -5  19   6       4299.30       4575.64       157.88 o                         
  -4  19   6       1861.99       2049.05       108.82 o                         
  -3  19   6       1595.72       1619.76        99.99 o                         
  -2  19   6        328.02        377.30        58.57 o                         
  -1  19   6        453.42        509.41        61.77 o                         
   0  19   6       4021.86       4041.72       135.02 o                         
   1  19   6       6847.30       7108.86       152.39 o                         
   2  19   6       8102.15       8447.75       172.07 o                         
   3  19   6      11265.99      11216.50       209.79 o                         
   4  19   6       7821.82       7304.19       180.90 o                         
   5  19   6       3634.07       3547.83       218.90 o                         
   6  19   6       1904.71       1841.94       102.63 o                         
   7  19   6         15.75         46.19        68.69 o                         
   8  19   6         35.41        -43.06        52.65 o                         
  -8  20   6         37.14        113.10        69.14 o                         
  -7  20   6        398.76        348.77        66.78 o                         
  -6  20   6         86.87        101.39        62.09 o                         
  -5  20   6        639.12        615.86        77.28 o                         
  -4  20   6       1237.25       1182.64        89.77 o                         
  -3  20   6       1049.33       1125.11        88.31 o                         
  -2  20   6       6079.79       6151.27       296.84 o                         
  -1  20   6       2387.88       2646.57       118.61 o                         
   0  20   6       1688.04       1747.35       104.26 o                         
   1  20   6        736.32        706.39        60.64 o                         
   2  20   6         11.13          9.74        30.75 o                         
   3  20   6        451.07        310.64        45.51 o                         
   4  20   6         11.81         79.96        47.31 o                         
   5  20   6        612.88        419.64        59.28 o                         
   6  20   6        441.55        496.41        63.75 o                         
   7  20   6       1283.17       1213.22       129.07 o                         
   8  20   6        336.66        314.45       155.82 o                         
  -8  21   6       8871.96       9410.96       576.95 o                         
  -7  21   6      10293.76      10365.56       901.93 o                         
  -6  21   6       8933.71       8786.37       469.82 o                         
  -5  21   6       4807.05       4876.58       171.18 o                         
  -4  21   6       3646.73       3946.48       151.86 o                         
  -3  21   6        736.31        842.44        81.35 o                         
  -2  21   6         75.66         44.35        42.58 o                         
  -1  21   6       7132.79       7439.49       207.01 o                         
   0  21   6       6009.98       6279.43       187.29 o                         
   1  21   6       6437.25       6966.04       174.82 o                         
   2  21   6      11275.50      10833.02       209.04 o                         
   3  21   6       9914.97       9507.55       194.69 o                         
   4  21   6       7531.37       7500.59       189.51 o                         
   5  21   6       4208.77       4011.46       142.17 o                         
   6  21   6       1054.24       1082.92       129.23 o                         
   7  21   6        320.33        350.21        75.65 o                         
  -7  22   6         71.84         -5.79        69.83 o                         
  -6  22   6         90.37        -10.13        62.50 o                         
  -5  22   6        265.12        294.73        61.90 o                         
  -4  22   6         38.28         57.08        65.38 o                         
  -3  22   6        368.34        303.26        81.45 o                         
  -2  22   6          2.54         14.39        44.55 o                         
  -1  22   6          7.73        -31.62        39.30 o                         
   0  22   6        162.73        184.97        53.30 o                         
   1  22   6          3.74          7.29        42.72 o                         
   2  22   6          0.13        -11.00        38.08 o                         
   3  22   6         40.13          1.75        34.48 o                         
   4  22   6        383.59        417.22        61.85 o                         
   5  22   6         28.20        -10.40        42.13 o                         
   6  22   6          8.86          6.82        44.86 o                         
   7  22   6        305.78        312.73        88.27 o                         
  -7  23   6       5066.27       5187.00       305.00 o                         
  -6  23   6       5865.08       5722.84       236.84 o                         
  -5  23   6       5450.15       5509.32       190.33 o                         
  -4  23   6       4882.37       4853.66       176.18 o                         
  -3  23   6        689.14        639.31        78.51 o                         
  -2  23   6        358.96        214.25        59.59 o                         
  -1  23   6       5281.51       5278.32       177.72 o                         
   0  23   6       6460.48       6686.34       201.35 o                         
   1  23   6       7526.29       7696.86       225.11 o                         
   2  23   6      10003.22       9516.56       220.29 o                         
   3  23   6       7881.06       7797.82       198.49 o                         
   4  23   6       7267.71       7549.33       195.65 o                         
   5  23   6       4734.85       4343.01       155.28 o                         
   6  23   6       3488.24       3377.83       145.12 o                         
  -6  24   6        317.09        282.08        95.96 o                         
  -5  24   6        809.14        880.49        93.12 o                         
  -4  24   6       1438.48       1470.86       128.66 o                         
  -3  24   6       3539.01       3361.16       152.18 o                         
  -2  24   6       3382.21       3302.20       149.08 o                         
  -1  24   6       2096.59       1815.94       121.30 o                         
   0  24   6       1342.82       1333.33       105.27 o                         
   1  24   6        124.60         27.04        49.51 o                         
   2  24   6         10.44        -19.95        41.97 o                         
   3  24   6        610.43        475.63        65.74 o                         
   4  24   6       1055.38        968.34        97.63 o                         
   5  24   6        227.39        231.79        58.18 o                         
   6  24   6        990.43       1023.97       237.38 o                         
  -5  25   6       2668.17       2786.27       154.07 o                         
  -4  25   6        990.86        950.67        97.00 o                         
  -3  25   6        303.06        276.50        68.48 o                         
  -2  25   6        533.67        527.32        77.45 o                         
  -1  25   6       1121.88       1294.09       109.84 o                         
   0  25   6       2573.75       2937.78       144.06 o                         
   1  25   6       4825.45       4959.95       180.74 o                         
   2  25   6       4931.05       4607.69       174.21 o                         
   3  25   6       5378.44       5587.04       173.30 o                         
   4  25   6       4082.29       4134.26       218.25 o                         
   5  25   6       3212.78       3180.97       170.18 o                         
   6  25   6       1209.23        899.94       138.87 o                         
  -5  26   6       1031.79        985.46       206.36 o                         
  -4  26   6       2967.57       2899.99       195.19 o                         
  -3  26   6       6227.04       6527.83       213.03 o                         
  -2  26   6       8003.28       8390.85       244.28 o                         
  -1  26   6       4623.32       4535.34       177.26 o                         
   0  26   6       1644.25       1485.78       115.53 o                         
   1  26   6        884.85        998.63        97.75 o                         
   2  26   6         45.68         93.68       110.83 o                         
   3  26   6        661.86        619.74        79.26 o                         
   4  26   6        930.46       1038.56       121.22 o                         
   5  26   6       1566.67       1391.15       349.54 o                         
  -4  27   6        137.51          0.33        83.94 o                         
  -3  27   6        121.73        155.94        83.52 o                         
  -2  27   6        106.82        108.46        65.06 o                         
  -1  27   6        137.34        123.58        61.38 o                         
   0  27   6        166.60         58.73        60.43 o                         
   1  27   6        826.39        735.64        86.18 o                         
   2  27   6        569.81        367.61        97.11 o                         
   3  27   6       1388.58       1390.59       376.92 o                         
   4  27   6        853.02        899.82       204.95 o                         
  -3  28   6       7300.28       7055.41       459.04 o                         
  -2  28   6       8189.96       7201.41       464.65 o                         
  -1  28   6       8311.07       8052.10       484.31 o                         
   0  28   6       4839.06       5245.94       383.23 o                         
   1  28   6       3449.57       3265.22       368.49 o                         
   2  28   6        254.10        272.40       147.40 o                         
  -1  29   6          0.08        -56.15       136.17 o                         
   0  29   6         74.92        145.99       140.38 o                         
 -11   1   7        304.60        272.39        62.29 o                         
 -10   1   7        222.43        120.57        46.90 o                         
  -9   1   7       5096.02       5101.07       185.60 o                         
  -8   1   7       8718.62       8197.91       202.88 o                         
  -7   1   7      21606.84      20775.18       308.98 o                         
  -6   1   7      18734.09      18568.72       276.53 o                         
  -5   1   7      25533.31      26569.45       574.34 o                         
  -4   1   7      24208.53      24145.98       309.37 o                         
  -3   1   7       5481.14       5352.16        90.05 o                         
  -2   1   7       1018.55        880.07        31.46 o                         
  -1   1   7        574.67        554.70        23.55 o                         
   0   1   7       2928.97       2949.48        53.58 o                         
   1   1   7      10671.37      10323.64       135.34 o                         
   2   1   7      12990.77      11894.76       194.72 o                         
   3   1   7      38645.20      38161.70       461.86 o                         
   4   1   7      31403.76      30091.29       349.89 o                         
   5   1   7      24606.22      23918.04       340.46 o                         
   6   1   7      10995.70      10809.75       186.69 o                         
   7   1   7       3012.44       3217.87        95.32 o                         
   8   1   7        923.76        933.89        60.99 o                         
   9   1   7        110.00         70.19        32.93 o                         
  10   1   7       1488.21       1623.64       100.31 o                         
  11   1   7       2757.58       2857.73       153.60 o                         
 -11   2   7       1387.51       1429.39       109.57 o                         
 -10   2   7       2234.84       2167.96       128.61 o                         
  -9   2   7        995.26        980.10        79.46 o                         
  -8   2   7       1121.87       1191.28        91.79 o                         
  -7   2   7        219.95        298.44        35.45 o                         
  -6   2   7        341.73        434.87        35.45 o                         
  -5   2   7         47.02         38.63        29.51 o                         
  -4   2   7       3011.94       2878.93        64.61 o                         
  -3   2   7       5301.07       4907.31        86.00 o                         
  -2   2   7       1075.60       1450.20        55.35 o                         
  -1   2   7      11092.13      11180.88       141.81 o                         
   0   2   7       1857.29       1689.29        39.28 o                         
   1   2   7       8097.51       8140.61       112.33 o                         
   2   2   7       1547.67       1452.70        38.95 o                         
   3   2   7        170.00        172.63        19.08 o                         
   4   2   7          2.25         15.02        12.52 o                         
   5   2   7       1337.51       1308.14        54.30 o                         
   6   2   7       5876.46       5653.67       136.38 o                         
   7   2   7       2032.38       2058.44        76.70 o                         
   8   2   7       1828.42       1911.68        78.86 o                         
   9   2   7       1165.41       1236.38        83.75 o                         
  10   2   7       3446.62       3511.47       134.82 o                         
  11   2   7       4059.79       4109.14       272.93 o                         
 -11   3   7          4.33         -3.99        46.29 o                         
 -10   3   7        869.53       1050.73        90.34 o                         
  -9   3   7       1974.05       1959.46       119.68 o                         
  -8   3   7       6810.38       6364.32       172.31 o                         
  -7   3   7      13038.27      12092.33       225.67 o                         
  -6   3   7      20522.18      20814.79       305.08 o                         
  -5   3   7      18377.54      18369.92       269.91 o                         
  -4   3   7       6392.02       6128.21       104.04 o                         
  -3   3   7       4200.37       4139.94        77.71 o                         
  -2   3   7        614.72        653.37        36.96 o                         
  -1   3   7       1150.54       1347.37        38.41 o                         
   0   3   7       2252.01       2245.05        45.59 o                         
   1   3   7       9801.58       9626.93       128.27 o                         
   2   3   7      19909.35      19442.40       233.71 o                         
   3   3   7      16263.09      15605.74       195.73 o                         
   4   3   7      12961.72      12362.38       164.09 o                         
   5   3   7       9683.07       9280.93       147.71 o                         
   6   3   7       7650.99       7538.97       145.05 o                         
   7   3   7       3574.08       3628.32        99.00 o                         
   8   3   7        237.54        266.47        39.24 o                         
   9   3   7        113.90         50.84        38.86 o                         
  10   3   7        525.66        585.22        66.57 o                         
  11   3   7       1468.85       1686.36       166.87 o                         
 -11   4   7       4809.85       5017.38       178.56 o                         
 -10   4   7       5049.36       5157.23       198.36 o                         
  -9   4   7       4622.90       4516.76       150.85 o                         
  -8   4   7       1582.86       1622.18       101.54 o                         
  -7   4   7        148.09        180.62        34.08 o                         
  -6   4   7        552.17        622.82        41.38 o                         
  -5   4   7       2782.11       2727.26        75.55 o                         
  -4   4   7       9000.88       8709.62       195.78 o                         
  -3   4   7       8606.87       8098.44       124.97 o                         
  -2   4   7       4674.88       4181.13        76.40 o                         
  -1   4   7      26381.72      26877.70       331.99 o                         
   0   4   7      43945.29      44597.52       491.89 o                         
   1   4   7      25897.40      25776.28       298.15 o                         
   2   4   7       1503.29       1201.00        35.77 o                         
   3   4   7         20.26         15.98        11.67 o                         
   4   4   7          5.64         -0.94        11.62 o                         
   5   4   7        317.80        276.15        27.11 o                         
   6   4   7       9237.84       9195.24       165.88 o                         
   7   4   7       7380.23       7414.19       149.97 o                         
   8   4   7       3752.43       4003.53       123.29 o                         
   9   4   7       5768.30       5957.94       162.34 o                         
  10   4   7       4356.15       4629.35       241.62 o                         
  11   4   7       3478.32       3325.66       220.30 o                         
 -11   5   7         40.07         11.65        51.01 o                         
 -10   5   7        740.98        858.91        84.55 o                         
  -9   5   7       1085.20       1034.98        83.99 o                         
  -8   5   7       1125.36       1178.18        83.37 o                         
  -7   5   7       1242.72       1257.62        66.95 o                         
  -6   5   7       6987.20       6795.68       131.80 o                         
  -5   5   7       1764.11       1681.76        56.09 o                         
  -4   5   7       6637.62       6839.24       114.16 o                         
  -3   5   7       2662.61       2699.84        61.04 o                         
  -2   5   7         13.90          4.52        11.77 o                         
  -1   5   7        470.62        560.80        27.60 o                         
   0   5   7       2948.80       3005.47        54.32 o                         
   1   5   7       2105.79       2012.61        44.16 o                         
   2   5   7      10571.98      10554.57       140.79 o                         
   3   5   7      10040.52      10071.71       137.82 o                         
   4   5   7       8711.69       8659.95       124.91 o                         
   5   5   7       2542.92       2391.26        62.79 o                         
   6   5   7       3477.17       3374.84        89.81 o                         
   7   5   7        906.40        953.44        64.89 o                         
   8   5   7         10.91         -3.80        30.51 o                         
   9   5   7        160.67         30.40        45.59 o                         
  10   5   7        758.41        960.15        93.52 o                         
  11   5   7       1262.44       1223.04       163.18 o                         
 -11   6   7       4048.90       4381.44       229.52 o                         
 -10   6   7      11296.03      11210.80       337.51 o                         
  -9   6   7       6869.90       6822.61       192.15 o                         
  -8   6   7       4074.60       4033.99       232.87 o                         
  -7   6   7        285.97        217.66        38.40 o                         
  -6   6   7       1120.93       1213.74        79.10 o                         
  -5   6   7       2384.97       2211.27        60.93 o                         
  -4   6   7       6321.83       5860.84       103.68 o                         
  -3   6   7      20522.41      20717.02       269.22 o                         
  -2   6   7      29540.61      28787.31       357.40 o                         
  -1   6   7      27761.69      26514.55       401.67 o                         
   0   6   7      43063.33      43883.41       524.25 o                         
   1   6   7      15154.74      14614.40       198.27 o                         
   2   6   7       1593.74       1307.00        51.61 o                         
   3   6   7        169.15        229.44        20.23 o                         
   4   6   7       2578.63       2521.11        56.71 o                         
   5   6   7       1821.19       1735.77        54.21 o                         
   6   6   7       4526.55       4515.99       117.76 o                         
   7   6   7       9337.45       9177.53       220.98 o                         
   8   6   7      13408.51      12996.93       289.67 o                         
   9   6   7       9898.79       9954.94       253.40 o                         
  10   6   7       8380.61       9007.45       264.42 o                         
  11   6   7       1499.51       1848.78       279.35 o                         
 -11   7   7          1.48          2.81        94.05 o                         
 -10   7   7        113.09         54.86        46.49 o                         
  -9   7   7        223.56        171.54        49.36 o                         
  -8   7   7          4.06        -30.03        30.03 o                         
  -7   7   7        156.39        112.50        33.11 o                         
  -6   7   7        144.25        169.18        29.11 o                         
  -5   7   7        849.04        889.24        43.34 o                         
  -4   7   7        250.10        318.23        34.17 o                         
  -3   7   7          6.33          9.04        13.33 o                         
  -2   7   7        503.71        464.75        27.86 o                         
  -1   7   7         13.74          5.35        15.91 o                         
   0   7   7        532.02        636.52        31.87 o                         
   1   7   7          5.74         -5.36        12.28 o                         
   2   7   7         36.49         28.23        14.31 o                         
   3   7   7         16.84         19.05        14.33 o                         
   4   7   7          6.20         24.15        16.42 o                         
   5   7   7       1619.98       1582.72        73.37 o                         
   6   7   7          5.75        -19.27        27.35 o                         
   7   7   7         28.17        -14.30        31.75 o                         
   8   7   7        280.79        275.83        55.58 o                         
   9   7   7        730.42        717.32        90.98 o                         
  10   7   7        107.70        107.60        54.45 o                         
 -11   8   7       4712.32       4632.48       342.52 o                         
 -10   8   7       8640.38       8335.09       228.43 o                         
  -9   8   7       5407.57       5442.74       170.90 o                         
  -8   8   7       8783.14       8679.32       213.74 o                         
  -7   8   7       1493.04       1503.13        74.34 o                         
  -6   8   7        287.68        245.95        29.31 o                         
  -5   8   7        976.17        936.11        46.98 o                         
  -4   8   7       2383.22       2246.40        95.36 o                         
  -3   8   7      21086.50      21005.49       275.30 o                         
  -2   8   7      32119.30      32444.86       401.08 o                         
  -1   8   7      45128.26      46681.12       558.35 o                         
   0   8   7      21918.35      21332.36       275.84 o                         
   1   8   7      23325.41      23321.98       299.12 o                         
   2   8   7      11950.11      12015.17       173.82 o                         
   3   8   7       1272.24       1078.42        50.90 o                         
   4   8   7       1928.65       1845.86        66.34 o                         
   5   8   7       1173.38       1131.98        60.01 o                         
   6   8   7      10067.32       9699.08       224.17 o                         
   7   8   7      12406.94      12370.30       318.61 o                         
   8   8   7      16900.36      16544.38       347.92 o                         
   9   8   7      11828.77      12567.54       298.72 o                         
  10   8   7       7912.42       8076.27       322.77 o                         
 -11   9   7        141.59        185.30       110.90 o                         
 -10   9   7         46.08         39.42        54.81 o                         
  -9   9   7         38.50         63.62        42.16 o                         
  -8   9   7        487.65        428.53        57.02 o                         
  -7   9   7       3447.78       3515.68       107.94 o                         
  -6   9   7      10722.45      10432.30       187.69 o                         
  -5   9   7       1950.57       1881.20        59.43 o                         
  -4   9   7       2876.99       2795.23        78.98 o                         
  -3   9   7        472.07        470.58        31.06 o                         
  -2   9   7        199.50        204.64        35.99 o                         
  -1   9   7          0.13          8.16        13.90 o                         
   0   9   7       1694.27       1720.61        49.60 o                         
   1   9   7         17.73         42.25        15.44 o                         
   2   9   7       2854.55       2961.17        67.56 o                         
   3   9   7       2369.69       2251.45        66.78 o                         
   4   9   7       1824.59       1934.95        68.43 o                         
   5   9   7       1591.29       1694.62        71.78 o                         
   6   9   7       2913.22       2638.74       108.90 o                         
   7   9   7        176.68        213.86        49.11 o                         
   8   9   7         18.17         -0.37        40.18 o                         
   9   9   7         45.68         -0.98        47.21 o                         
  10   9   7        679.93        690.41        84.99 o                         
 -11  10   7       3061.36       2734.57       276.55 o                         
 -10  10   7       3353.83       3395.87       171.08 o                         
  -9  10   7       4511.87       4623.39       223.97 o                         
  -8  10   7       3492.85       3340.98       127.98 o                         
  -7  10   7        319.96        355.14        40.10 o                         
  -6  10   7        339.94        257.08        31.44 o                         
  -5  10   7       3082.52       2997.24        83.26 o                         
  -4  10   7       3906.11       3800.95        93.00 o                         
  -3  10   7      18817.44      18315.44       273.47 o                         
  -2  10   7      17794.73      18198.38       387.66 o                         
  -1  10   7      16813.09      16798.66       312.72 o                         
   0  10   7      16649.79      16453.27       225.27 o                         
   1  10   7      14161.90      14176.44       199.76 o                         
   2  10   7       7467.46       7174.93       133.50 o                         
   3  10   7       5070.60       5059.03       107.07 o                         
   4  10   7        148.35        155.79        27.04 o                         
   5  10   7        617.69        592.14        49.66 o                         
   6  10   7       3399.44       3170.28       120.38 o                         
   7  10   7       6367.81       6270.40       181.90 o                         
   8  10   7       4037.30       4245.23       190.06 o                         
   9  10   7       5252.56       5386.87       205.86 o                         
  10  10   7       3107.36       3425.10       158.15 o                         
 -10  11   7        373.31        406.29       109.50 o                         
  -9  11   7        588.62        509.75       102.72 o                         
  -8  11   7       1104.22       1134.09       102.29 o                         
  -7  11   7      10667.22      10564.83       217.30 o                         
  -6  11   7      12726.23      12461.45       214.83 o                         
  -5  11   7      14431.11      14165.20       284.75 o                         
  -4  11   7       6827.36       6665.56       133.55 o                         
  -3  11   7       3941.26       3896.00        93.44 o                         
  -2  11   7       2280.10       2212.41        67.80 o                         
  -1  11   7          1.33        -15.92        15.92 o                         
   0  11   7       3129.46       3420.79        80.49 o                         
   1  11   7       3885.95       3854.02        90.51 o                         
   2  11   7       5949.92       6386.99       125.81 o                         
   3  11   7      10059.23      10121.08       175.18 o                         
   4  11   7       9126.21       8752.21       160.03 o                         
   5  11   7      18312.79      18241.83       312.63 o                         
   6  11   7       5626.09       5919.71       170.63 o                         
   7  11   7       2521.13       2517.08       117.78 o                         
   8  11   7        147.14        131.73        52.08 o                         
   9  11   7         24.29         23.07        47.24 o                         
  10  11   7       1129.28        953.31       102.63 o                         
 -10  12   7        754.79        743.79       134.51 o                         
  -9  12   7       3653.67       3644.86       218.67 o                         
  -8  12   7        320.36        323.67        87.28 o                         
  -7  12   7        122.30        172.22        45.72 o                         
  -6  12   7          4.89         -3.89        25.18 o                         
  -5  12   7       1214.68       1198.77        66.64 o                         
  -4  12   7      15451.46      15297.63       244.34 o                         
  -3  12   7       5131.24       4869.08       113.73 o                         
  -2  12   7       2925.15       3062.79        81.98 o                         
  -1  12   7       4071.12       4146.45        95.19 o                         
   0  12   7       9396.81       9964.29       184.22 o                         
   1  12   7       6312.96       6135.36       123.10 o                         
   2  12   7       2015.81       1830.25        64.90 o                         
   3  12   7         32.46         -5.33        20.01 o                         
   4  12   7       1655.90       1573.87        63.98 o                         
   5  12   7       2413.65       2267.64        89.20 o                         
   6  12   7       2231.00       2288.01       109.65 o                         
   7  12   7       2727.57       2547.34       120.10 o                         
   8  12   7       1828.83       1843.87       117.87 o                         
   9  12   7       1214.67       1287.97       117.72 o                         
  -9  13   7       1350.61       1265.38       150.84 o                         
  -8  13   7       6183.86       5965.12       266.99 o                         
  -7  13   7      11413.18      12006.93       273.43 o                         
  -6  13   7      10173.23       9867.59       185.74 o                         
  -5  13   7       7854.19       7687.72       153.66 o                         
  -4  13   7       2774.35       2947.73        85.70 o                         
  -3  13   7       2375.88       2207.03        73.58 o                         
  -2  13   7       2782.35       2664.76        77.59 o                         
  -1  13   7         46.52         32.22        20.98 o                         
   0  13   7       4124.32       4191.84       107.47 o                         
   1  13   7       9719.84      10521.67       234.89 o                         
   2  13   7      14689.24      14935.78       238.10 o                         
   3  13   7      16625.61      16116.39       254.81 o                         
   4  13   7      11909.14      11494.78       200.40 o                         
   5  13   7      10910.86      10376.27       212.16 o                         
   6  13   7       6444.58       6584.43       186.05 o                         
   7  13   7       3260.12       3114.35       133.12 o                         
   8  13   7        891.28        976.47        91.75 o                         
   9  13   7        641.60        601.90       117.63 o                         
  -9  14   7        369.31        393.95        98.73 o                         
  -8  14   7          2.19          8.95        66.95 o                         
  -7  14   7        292.57        203.65        50.24 o                         
  -6  14   7        654.62        728.17        60.10 o                         
  -5  14   7        150.27        180.27        33.71 o                         
  -4  14   7       3576.06       3589.82        97.09 o                         
  -3  14   7        120.33        105.66        27.08 o                         
  -2  14   7        791.40        778.40        49.55 o                         
  -1  14   7          7.83         22.17        25.51 o                         
   0  14   7       2242.51       2330.28        86.01 o                         
   1  14   7       1203.05       1245.53        58.94 o                         
   2  14   7         46.68         43.27        23.72 o                         
   3  14   7        112.62        174.80        30.94 o                         
   4  14   7       1125.68       1129.25        61.98 o                         
   5  14   7         46.19         51.92        31.91 o                         
   6  14   7       1166.08       1095.48        92.19 o                         
   7  14   7        724.97        585.32        72.74 o                         
   8  14   7         18.14         76.79        49.65 o                         
   9  14   7         43.04         71.90        54.07 o                         
  -9  15   7       1484.85       1462.78       164.22 o                         
  -8  15   7       6753.33       6658.69       264.50 o                         
  -7  15   7      15734.42      15790.88       342.26 o                         
  -6  15   7      20690.57      20820.12       361.51 o                         
  -5  15   7      10676.19      10686.00       217.76 o                         
  -4  15   7       7827.63       8215.84       161.23 o                         
  -3  15   7       4131.48       4292.88       107.91 o                         
  -2  15   7       4027.00       4031.32       114.65 o                         
  -1  15   7        491.18        503.60        48.72 o                         
   0  15   7       4872.23       5058.53       167.40 o                         
   1  15   7      14294.95      14895.18       308.61 o                         
   2  15   7      19640.52      19722.46       303.34 o                         
   3  15   7      17723.60      16913.05       271.11 o                         
   4  15   7      14487.25      14053.31       263.04 o                         
   5  15   7       7522.80       7103.55       170.86 o                         
   6  15   7      11151.42      10982.23       263.74 o                         
   7  15   7       4680.52       4717.09       168.51 o                         
   8  15   7       1432.96       1319.25       106.11 o                         
   9  15   7        610.81        416.89        77.16 o                         
  -9  16   7        127.63        215.90        94.92 o                         
  -8  16   7        422.93        302.84        75.37 o                         
  -7  16   7         54.68         74.42        49.02 o                         
  -6  16   7        402.27        373.19        51.58 o                         
  -5  16   7         72.88         22.41        34.53 o                         
  -4  16   7        437.46        449.45        45.41 o                         
  -3  16   7         17.81         35.24        32.44 o                         
  -2  16   7         24.49        -26.59        26.59 o                         
  -1  16   7       4244.74       4372.92       176.19 o                         
   0  16   7       2486.77       2442.16        90.60 o                         
   1  16   7       1170.85       1147.40        63.36 o                         
   2  16   7       1046.57       1152.70        63.13 o                         
   3  16   7          1.35         -2.08        26.29 o                         
   4  16   7         24.21         62.16        32.66 o                         
   5  16   7        776.98        713.66        63.45 o                         
   6  16   7        316.85        187.64        50.53 o                         
   7  16   7         26.38         34.68        46.97 o                         
   8  16   7        542.88        603.81        82.06 o                         
   9  16   7        330.57        200.74       161.44 o                         
  -9  17   7       2436.07       2303.61       286.37 o                         
  -8  17   7       3981.31       4403.03       205.18 o                         
  -7  17   7       7881.97       8477.19       233.28 o                         
  -6  17   7       7277.01       7437.50       182.34 o                         
  -5  17   7       6393.06       6601.47       165.34 o                         
  -4  17   7       5317.21       5508.99       167.07 o                         
  -3  17   7       5087.92       5291.57       140.47 o                         
  -2  17   7       1196.18       1305.32        95.48 o                         
  -1  17   7         78.41         80.37        41.31 o                         
   0  17   7       1160.40       1313.73        77.03 o                         
   1  17   7       9313.94       9652.28       181.85 o                         
   2  17   7      10535.28      10047.72       189.65 o                         
   3  17   7      17362.14      16767.26       275.77 o                         
   4  17   7      13079.33      12433.19       249.62 o                         
   5  17   7       5640.99       5584.99       154.84 o                         
   6  17   7       3468.68       3468.81       145.09 o                         
   7  17   7       2801.49       2779.39       137.67 o                         
   8  17   7        183.40        202.58        62.35 o                         
  -8  18   7       3447.93       3658.47       188.53 o                         
  -7  18   7       1682.71       1536.87       111.24 o                         
  -6  18   7        394.80        362.03        59.78 o                         
  -5  18   7       1991.30       1905.40       121.98 o                         
  -4  18   7       4083.56       4171.11       146.05 o                         
  -3  18   7       8555.30       8542.40       219.90 o                         
  -2  18   7       1957.35       2032.29       105.26 o                         
  -1  18   7       9546.94       9793.59       207.08 o                         
   0  18   7      12448.78      12367.46       243.52 o                         
   1  18   7       6788.64       6982.68       155.78 o                         
   2  18   7       1664.26       1557.00        94.06 o                         
   3  18   7       1093.38        889.15        61.71 o                         
   4  18   7        363.21        305.16        51.28 o                         
   5  18   7        473.75        570.69        61.35 o                         
   6  18   7       4262.99       4184.35       161.01 o                         
   7  18   7       2555.97       2543.02       136.66 o                         
   8  18   7       2664.30       2620.06       225.72 o                         
  -8  19   7       1972.57       2086.05       159.09 o                         
  -7  19   7       1656.80       1677.19       116.27 o                         
  -6  19   7       4486.95       4689.07       200.71 o                         
  -5  19   7       3261.16       3322.83       140.87 o                         
  -4  19   7       1769.28       2069.18       112.89 o                         
  -3  19   7       2640.03       2723.56       124.06 o                         
  -2  19   7        299.21        261.25        54.17 o                         
  -1  19   7        695.96        783.86        64.48 o                         
   0  19   7       1424.11       1412.92        83.26 o                         
   1  19   7       3528.91       3361.05       131.57 o                         
   2  19   7       4247.58       4150.56       199.11 o                         
   3  19   7       3546.82       3615.70       110.45 o                         
   4  19   7       4979.67       4846.39       145.79 o                         
   5  19   7       3183.26       3209.91       124.41 o                         
   6  19   7       1440.68       1236.70       103.51 o                         
   7  19   7        860.95        982.46        99.65 o                         
   8  19   7          3.37        110.90       183.90 o                         
  -8  20   7       1600.11       1238.71       346.03 o                         
  -7  20   7        342.67        337.77        82.90 o                         
  -6  20   7          8.13        -54.68        55.90 o                         
  -5  20   7       2936.60       2680.43       158.25 o                         
  -4  20   7       6390.36       6553.20       204.04 o                         
  -3  20   7       6582.23       6854.68       227.53 o                         
  -2  20   7      10796.37      10844.38       263.28 o                         
  -1  20   7      11949.36      11740.47       319.55 o                         
   0  20   7      10773.96      10345.50       223.93 o                         
   1  20   7      10051.28       9836.50       268.52 o                         
   2  20   7       3315.88       3113.59       103.95 o                         
   3  20   7        444.45        519.55        71.67 o                         
   4  20   7         11.64         18.40        39.20 o                         
   5  20   7        966.22        863.79        76.12 o                         
   6  20   7       4637.69       4675.76       179.06 o                         
   7  20   7       5245.79       5201.72       214.17 o                         
  -7  21   7        317.14        188.11        79.19 o                         
  -6  21   7        646.48        687.91        95.25 o                         
  -5  21   7          8.23         32.31        50.05 o                         
  -4  21   7         14.59         -7.06        42.89 o                         
  -3  21   7        350.74        255.27        58.61 o                         
  -2  21   7        705.72        728.78        91.24 o                         
  -1  21   7         82.64         43.25        46.09 o                         
   0  21   7         31.08         37.05        50.90 o                         
   1  21   7         30.01         30.33        35.39 o                         
   2  21   7        655.55        618.11        64.50 o                         
   3  21   7          7.79         53.84        36.90 o                         
   4  21   7         82.56         12.75        42.35 o                         
   5  21   7        112.96        104.86        47.37 o                         
   6  21   7        281.76         80.78        58.35 o                         
   7  21   7        300.53        430.70       112.44 o                         
  -7  22   7       1378.30       1481.01       238.64 o                         
  -6  22   7        287.32        150.82        75.88 o                         
  -5  22   7       1247.70       1206.21       101.94 o                         
  -4  22   7       4062.40       4167.10       199.03 o                         
  -3  22   7       6790.16       6812.99       205.13 o                         
  -2  22   7      16220.07      16331.99       356.88 o                         
  -1  22   7      12334.68      12447.79       434.82 o                         
   0  22   7      10633.76      10908.89       329.05 o                         
   1  22   7       6851.21       6547.35       199.33 o                         
   2  22   7       2920.90       2694.53       155.61 o                         
   3  22   7        642.82        662.34        69.54 o                         
   4  22   7        335.78        187.19        49.69 o                         
   5  22   7        626.48        446.82        67.16 o                         
   6  22   7       2187.56       1956.91       131.88 o                         
  -6  23   7        515.47        403.93        91.94 o                         
  -5  23   7         11.38         -3.79        50.13 o                         
  -4  23   7        498.72        387.83        73.86 o                         
  -3  23   7        386.01        429.65        72.49 o                         
  -2  23   7        125.20         81.27        78.21 o                         
  -1  23   7          2.44         36.50        45.32 o                         
   0  23   7        145.53         80.03        50.53 o                         
   1  23   7        373.98        400.64        83.03 o                         
   2  23   7         45.28         89.99        57.54 o                         
   3  23   7        266.35        236.08        50.00 o                         
   4  23   7        889.83        814.49        79.84 o                         
   5  23   7         79.84         95.13        50.16 o                         
   6  23   7        113.32        180.26       134.06 o                         
  -5  24   7        630.14        466.77        98.47 o                         
  -4  24   7       1407.40       1230.07       106.24 o                         
  -3  24   7       4353.03       4410.95       174.66 o                         
  -2  24   7       7565.13       7894.95       231.09 o                         
  -1  24   7       5994.63       5907.77       196.21 o                         
   0  24   7       4384.42       4378.80       168.95 o                         
   1  24   7       3344.28       3510.62       151.20 o                         
   2  24   7       2580.92       2343.00       154.60 o                         
   3  24   7        420.82        409.25        70.94 o                         
   4  24   7        569.30        608.03        82.56 o                         
   5  24   7        621.36        462.72        72.01 o                         
   6  24   7       2314.18       2278.34       342.52 o                         
  -5  25   7       1639.87       1449.65       226.71 o                         
  -4  25   7       2765.15       2814.86       151.02 o                         
  -3  25   7       2409.32       2447.51       154.19 o                         
  -2  25   7       1089.77       1063.13       103.35 o                         
  -1  25   7        122.65         93.51        55.63 o                         
   0  25   7        736.62        748.15       118.53 o                         
   1  25   7        363.77        298.46        67.34 o                         
   2  25   7       3461.63       3369.60       170.40 o                         
   3  25   7       4358.21       4308.26       176.10 o                         
   4  25   7       2012.10       1835.60       172.43 o                         
   5  25   7       2612.99       2695.95       210.93 o                         
  -5  26   7        373.84        557.30       204.95 o                         
  -4  26   7       2106.22       2095.16       195.95 o                         
  -3  26   7       2658.18       2816.62       179.35 o                         
  -2  26   7       4397.02       4470.05       303.44 o                         
  -1  26   7       2569.47       2654.49       148.76 o                         
   0  26   7       3710.67       3589.99       163.63 o                         
   1  26   7       1896.49       1771.55       126.06 o                         
   2  26   7       1775.21       1936.84       218.11 o                         
   3  26   7        526.98        491.41       116.60 o                         
  -3  27   7       1717.07       2147.79       317.25 o                         
  -2  27   7       1565.35       1430.45       227.41 o                         
  -1  27   7          8.20        -28.08       116.51 o                         
   0  27   7        950.50        952.90       140.45 o                         
   1  27   7       2811.50       2940.62       216.88 o                         
   2  27   7       5665.03       5742.88       415.52 o                         
   0  28   7        375.92        304.62       220.39 o                         
 -11   0   8       1974.20       2143.67       281.46 o                         
 -10   0   8       8829.62       9103.56       395.87 o                         
  -9   0   8      10219.41      10491.24       355.56 o                         
  -8   0   8      12293.27      11793.64       369.85 o                         
  -7   0   8       6888.96       6754.53       195.25 o                         
  -6   0   8       1861.16       2080.09       106.14 o                         
  -5   0   8        376.01        287.51        44.61 o                         
  -4   0   8       1141.98        979.75        75.09 o                         
  -3   0   8      14424.33      13801.80       295.74 o                         
  -2   0   8       5173.66       4869.57       108.07 o                         
  -1   0   8      41192.38      41858.22       659.61 o                         
   0   0   8      37602.55      37387.66       706.13 o                         
   1   0   8      21364.87      20208.00       344.45 o                         
   2   0   8      18639.79      17842.07       312.52 o                         
   3   0   8       7345.53       7140.17       154.06 o                         
   4   0   8        612.68        521.83        42.00 o                         
   5   0   8          3.78         35.84        28.50 o                         
   6   0   8       3817.89       3787.95       138.14 o                         
   7   0   8       2192.06       2124.68       131.21 o                         
   8   0   8      10994.27      10759.07       410.07 o                         
   9   0   8       8394.67       8730.96       260.02 o                         
  10   0   8       6250.13       6200.77       317.96 o                         
  11   0   8       3264.12       3357.85       314.45 o                         
 -11   1   8        209.41        270.64        63.28 o                         
 -10   1   8          8.16          2.58        45.30 o                         
  -9   1   8         14.51        -12.39        37.86 o                         
  -8   1   8        396.94        268.64        59.16 o                         
  -7   1   8        661.40        694.28        48.41 o                         
  -6   1   8        652.67        702.64        46.08 o                         
  -5   1   8        732.74        706.33        43.62 o                         
  -4   1   8       2663.46       2584.35        69.92 o                         
  -3   1   8        508.48        513.39        33.65 o                         
  -2   1   8       3935.67       4128.07        76.37 o                         
  -1   1   8          7.48          5.51        14.39 o                         
   0   1   8        112.54         92.88        15.32 o                         
   1   1   8        125.34         88.33        15.73 o                         
   2   1   8       1203.86       1109.83        49.82 o                         
   3   1   8       1864.10       1896.94        48.93 o                         
   4   1   8        567.96        569.58        31.85 o                         
   5   1   8       2433.70       2502.62        74.03 o                         
   6   1   8        208.09        190.57        46.77 o                         
   7   1   8        658.23        677.31        66.76 o                         
   8   1   8         46.81        -13.04        27.65 o                         
   9   1   8        163.91        118.42        38.50 o                         
  10   1   8        416.36        377.99        55.93 o                         
  11   1   8        176.41        141.84        89.73 o                         
 -11   2   8       3351.05       3271.84       165.85 o                         
 -10   2   8       6113.43       6115.73       202.62 o                         
  -9   2   8       7932.58       8246.57       215.15 o                         
  -8   2   8      10765.30      10629.87       245.37 o                         
  -7   2   8       4445.92       4665.86       154.86 o                         
  -6   2   8       1620.03       1776.47        64.58 o                         
  -5   2   8        187.94        176.90        26.66 o                         
  -4   2   8       2797.07       2834.59        73.64 o                         
  -3   2   8       7450.66       7401.94       124.62 o                         
  -2   2   8      13886.93      13702.16       201.23 o                         
  -1   2   8      25056.71      25235.05       382.82 o                         
   0   2   8      27620.89      26836.60       310.86 o                         
   1   2   8      20694.60      19809.50       239.11 o                         
   2   2   8      16579.29      15967.73       227.51 o                         
   3   2   8       7777.26       7374.11       111.63 o                         
   4   2   8       3624.89       3567.02        70.55 o                         
   5   2   8        828.05        828.27        48.92 o                         
   6   2   8        415.68        364.43        37.67 o                         
   7   2   8       5172.21       5388.82       125.58 o                         
   8   2   8       8891.79       9160.79       183.25 o                         
   9   2   8       7669.35       8445.24       201.19 o                         
  10   2   8       5369.27       5670.47       171.20 o                         
  11   2   8       2310.11       2533.86       242.88 o                         
 -11   3   8       2264.76       1897.25       177.18 o                         
 -10   3   8          0.58          3.17        43.95 o                         
  -9   3   8        191.88        151.68        46.85 o                         
  -8   3   8       2223.16       2089.93       135.15 o                         
  -7   3   8       4220.53       4540.58       109.37 o                         
  -6   3   8       2870.42       2889.63        81.92 o                         
  -5   3   8       6180.38       6389.98       124.08 o                         
  -4   3   8       9912.21       9565.53       161.41 o                         
  -3   3   8       1248.56       1025.06        50.29 o                         
  -2   3   8      11470.59      11558.42       176.14 o                         
  -1   3   8       4029.00       3937.56        89.46 o                         
   0   3   8          1.54         13.20        10.80 o                         
   1   3   8        728.88        713.46        29.88 o                         
   2   3   8       7442.82       7493.04       111.04 o                         
   3   3   8      14397.34      14387.14       186.89 o                         
   4   3   8       4224.30       3958.30        75.45 o                         
   5   3   8       3155.05       3154.68        84.45 o                         
   6   3   8       3754.62       3630.40        95.23 o                         
   7   3   8       1438.71       1508.01        92.02 o                         
   8   3   8       2151.91       2171.51       131.38 o                         
   9   3   8        208.59        242.20        64.84 o                         
  10   3   8         40.33         33.14        47.25 o                         
  11   3   8         70.59          6.80        77.69 o                         
 -11   4   8       1287.84       1092.58       228.82 o                         
 -10   4   8       1883.20       1766.60       116.87 o                         
  -9   4   8       4331.48       4187.28       148.45 o                         
  -8   4   8       3752.19       3847.64       133.97 o                         
  -7   4   8        978.68       1018.24        60.46 o                         
  -6   4   8        122.43        126.65        28.20 o                         
  -5   4   8          6.97          7.11        18.84 o                         
  -4   4   8         40.66         46.02        19.16 o                         
  -3   4   8        591.75        529.30        31.63 o                         
  -2   4   8      10773.07      10883.17       157.59 o                         
  -1   4   8       6854.92       6658.65       102.27 o                         
   0   4   8       4723.53       4145.82        76.60 o                         
   1   4   8      10779.76      10515.19       154.68 o                         
   2   4   8       2583.34       2283.58        51.91 o                         
   3   4   8       2972.70       2641.38        58.18 o                         
   4   4   8       2507.56       2509.17        58.38 o                         
   5   4   8        202.90        167.35        32.78 o                         
   6   4   8        103.92         92.34        26.47 o                         
   7   4   8       2549.33       2603.69       100.87 o                         
   8   4   8       1787.27       1907.15       115.90 o                         
   9   4   8       2644.08       2832.65       140.87 o                         
  10   4   8       1817.32       2094.88       163.64 o                         
  11   4   8       2081.42       2678.42       291.99 o                         
 -11   5   8       1060.83       1343.40       152.35 o                         
 -10   5   8        316.60        229.73        58.09 o                         
  -9   5   8        199.67        127.18        47.46 o                         
  -8   5   8       1597.93       1600.48        96.69 o                         
  -7   5   8       6270.73       6207.50       147.15 o                         
  -6   5   8      10311.15      10196.42       179.50 o                         
  -5   5   8      10161.21       9725.06       168.52 o                         
  -4   5   8       7451.17       7359.18       123.21 o                         
  -3   5   8      11751.37      11524.34       168.32 o                         
  -2   5   8      10838.20      10637.38       155.37 o                         
  -1   5   8       3428.67       3249.89        66.48 o                         
   0   5   8         35.87         29.45        11.43 o                         
   1   5   8       5398.80       5387.91        85.76 o                         
   2   5   8       8463.91       8255.75       130.12 o                         
   3   5   8      15304.10      14523.04       204.17 o                         
   4   5   8      15229.69      14512.41       222.41 o                         
   5   5   8       9027.47       8878.86       171.48 o                         
   6   5   8       9007.77       8967.24       186.24 o                         
   7   5   8       7746.96       7922.95       201.89 o                         
   8   5   8       5725.98       6455.41       187.85 o                         
   9   5   8        817.79        859.73        84.94 o                         
  10   5   8         49.06         33.75        49.19 o                         
 -11   6   8        297.10        224.06       115.11 o                         
 -10   6   8        705.20        601.94        76.84 o                         
  -9   6   8       1042.95        999.96        86.15 o                         
  -8   6   8       1030.57       1065.61       100.34 o                         
  -7   6   8        137.75        131.86        34.80 o                         
  -6   6   8        445.18        376.94        41.01 o                         
  -5   6   8       1019.61       1022.26        51.20 o                         
  -4   6   8        530.58        670.27        38.07 o                         
  -3   6   8       1105.87       1105.88        50.41 o                         
  -2   6   8       1507.91       1483.13        45.23 o                         
  -1   6   8       5559.44       5441.47        93.78 o                         
   0   6   8        309.61        259.65        23.99 o                         
   1   6   8        295.33        257.28        23.50 o                         
   2   6   8        350.84        308.79        25.81 o                         
   3   6   8         59.52         79.13        17.43 o                         
   4   6   8         34.92         44.36        17.44 o                         
   5   6   8        102.62        105.55        37.77 o                         
   6   6   8       2028.71       2036.59       111.04 o                         
   7   6   8        928.85        911.41        93.20 o                         
   8   6   8       1145.77       1169.92        91.67 o                         
   9   6   8       2123.86       2121.56       122.93 o                         
  10   6   8        609.48        733.90        91.71 o                         
 -11   7   8        328.17        339.13        97.32 o                         
 -10   7   8         11.31         43.93        45.01 o                         
  -9   7   8         23.12        -17.20        41.54 o                         
  -8   7   8       2396.63       2449.01       110.27 o                         
  -7   7   8       9930.48      10205.89       206.80 o                         
  -6   7   8      14611.03      14813.35       238.34 o                         
  -5   7   8       7335.19       7349.80       130.59 o                         
  -4   7   8      11688.31      11571.48       174.05 o                         
  -3   7   8      16798.63      16790.06       230.37 o                         
  -2   7   8      15976.89      15839.16       239.48 o                         
  -1   7   8       3949.89       3771.89        85.87 o                         
   0   7   8        428.24        450.24        28.92 o                         
   1   7   8       1121.93       1063.26        40.57 o                         
   2   7   8       7321.75       7234.57       120.58 o                         
   3   7   8      18875.18      18593.02       253.06 o                         
   4   7   8      10376.00      10036.99       157.26 o                         
   5   7   8      17852.22      17444.23       296.66 o                         
   6   7   8       5703.73       5824.40       163.61 o                         
   7   7   8      13054.22      13524.17       295.06 o                         
   8   7   8       2291.45       2433.63       204.44 o                         
   9   7   8        622.62        789.22        82.35 o                         
  10   7   8         50.44        128.56        55.78 o                         
 -11   8   8          3.08         70.19       110.90 o                         
 -10   8   8         36.14         52.51        54.10 o                         
  -9   8   8         24.36         35.80        42.76 o                         
  -8   8   8        276.98        177.78        48.03 o                         
  -7   8   8        697.60        666.54        56.38 o                         
  -6   8   8        268.43        336.92        36.57 o                         
  -5   8   8        538.26        564.55        38.27 o                         
  -4   8   8          6.43         26.77        20.49 o                         
  -3   8   8       2221.96       2085.83        66.35 o                         
  -2   8   8        617.50        544.04        39.46 o                         
  -1   8   8       2420.25       2415.71        68.02 o                         
   0   8   8         52.19         35.03        14.78 o                         
   1   8   8        275.01        249.43        23.95 o                         
   2   8   8          4.71         15.12        15.42 o                         
   3   8   8        638.40        690.11        39.41 o                         
   4   8   8        730.67        669.08        43.77 o                         
   5   8   8        751.81        773.07        59.62 o                         
   6   8   8         17.76         51.15        36.32 o                         
   7   8   8        296.62        371.21        56.58 o                         
   8   8   8        330.57        265.50        55.29 o                         
   9   8   8        594.91        664.75        78.63 o                         
  10   8   8        181.14         75.08        55.91 o                         
 -10   9   8        159.11         94.72        81.11 o                         
  -9   9   8         35.46         24.69        49.48 o                         
  -8   9   8       1713.00       1352.24       112.06 o                         
  -7   9   8       7757.60       7697.62       198.09 o                         
  -6   9   8      17804.05      17644.96       305.51 o                         
  -5   9   8      14148.38      13605.68       224.09 o                         
  -4   9   8      28127.25      27389.70       388.57 o                         
  -3   9   8      21727.57      20288.75       466.07 o                         
  -2   9   8       9665.57       9246.24       161.08 o                         
  -1   9   8       1946.90       1741.93        59.12 o                         
   0   9   8          0.24         18.24        14.65 o                         
   1   9   8       1178.02       1172.38        44.46 o                         
   2   9   8       9237.13       9087.35       144.90 o                         
   3   9   8      15264.97      15132.71       236.29 o                         
   4   9   8       8537.76       8082.08       150.48 o                         
   5   9   8       8804.06       8816.57       182.58 o                         
   6   9   8      15229.47      14888.94       311.06 o                         
   7   9   8      10768.23      10631.48       252.85 o                         
   8   9   8       2567.56       2898.40       132.44 o                         
   9   9   8         30.28         77.24        50.58 o                         
  10   9   8        300.72        159.88        65.42 o                         
 -10  10   8       4134.66       4094.28       249.10 o                         
  -9  10   8        813.24        758.56       132.47 o                         
  -8  10   8       2709.36       2839.97       193.59 o                         
  -7  10   8       1028.54       1002.36        77.92 o                         
  -6  10   8       2033.62       2024.06       114.01 o                         
  -5  10   8        796.38        804.89        53.50 o                         
  -4  10   8       1682.25       1634.03        70.63 o                         
  -3  10   8       2602.97       2534.69        75.38 o                         
  -2  10   8       2674.85       2470.36        73.28 o                         
  -1  10   8       8238.90       8048.85       146.81 o                         
   0  10   8       4851.88       4831.60        95.27 o                         
   1  10   8       9843.93       9778.62       153.04 o                         
   2  10   8       4996.23       4930.30       107.12 o                         
   3  10   8       2558.97       2266.99        72.48 o                         
   4  10   8       2976.12       3019.72        84.81 o                         
   5  10   8       2002.56       2005.07        82.60 o                         
   6  10   8       1315.69       1251.40        87.83 o                         
   7  10   8       1488.40       1357.93        97.21 o                         
   8  10   8       3756.89       3670.01       148.36 o                         
   9  10   8       4770.00       4864.17       178.30 o                         
  -9  11   8        436.58        331.80        98.67 o                         
  -8  11   8       1077.53       1070.34       104.56 o                         
  -7  11   8       3867.14       3847.50       135.98 o                         
  -6  11   8       4717.01       4673.09       116.89 o                         
  -5  11   8       4268.33       4322.47       108.78 o                         
  -4  11   8       3306.03       3224.29        90.12 o                         
  -3  11   8       5333.42       5394.29       117.24 o                         
  -2  11   8       2091.92       1902.89        66.73 o                         
  -1  11   8        641.81        619.11        42.88 o                         
   0  11   8         44.55         78.94        22.44 o                         
   1  11   8        873.06       1008.07        62.36 o                         
   2  11   8       2845.77       2791.50        79.58 o                         
   3  11   8       5701.57       5525.04       120.64 o                         
   4  11   8      10724.97      10145.11       181.31 o                         
   5  11   8       3253.64       3238.29       104.47 o                         
   6  11   8       7322.66       7288.76       198.97 o                         
   7  11   8       3065.37       3139.99       132.86 o                         
   8  11   8       1732.73       1869.35       149.53 o                         
   9  11   8         12.47        -43.76        43.76 o                         
  -9  12   8       5190.49       5409.48       267.02 o                         
  -8  12   8       6565.15       6973.23       291.30 o                         
  -7  12   8       5113.74       5496.19       269.89 o                         
  -6  12   8       2494.36       2492.53        87.60 o                         
  -5  12   8        495.20        546.03        46.73 o                         
  -4  12   8       4828.52       4527.48       113.57 o                         
  -3  12   8       4932.25       4785.05       121.64 o                         
  -2  12   8      12318.22      12507.53       208.30 o                         
  -1  12   8      13333.14      13583.62       220.58 o                         
   0  12   8      16299.79      16012.98       277.54 o                         
   1  12   8      14999.19      15402.85       242.74 o                         
   2  12   8       6617.00       6633.34       134.37 o                         
   3  12   8       1930.22       1759.30        67.79 o                         
   4  12   8        961.38        895.83        55.67 o                         
   5  12   8         31.88         22.34        28.99 o                         
   6  12   8       1087.58        988.91        83.10 o                         
   7  12   8       1790.46       1756.27       112.11 o                         
   8  12   8       5837.69       5510.84       187.17 o                         
   9  12   8       7854.11       8044.29       238.75 o                         
  -9  13   8        124.40        186.81        82.67 o                         
  -8  13   8        170.78        214.47        79.88 o                         
  -7  13   8        899.23        899.59        94.16 o                         
  -6  13   8        431.32        476.22        48.31 o                         
  -5  13   8       5074.55       4914.38       120.21 o                         
  -4  13   8       2076.24       2139.03        77.21 o                         
  -3  13   8        515.47        510.72        54.20 o                         
  -2  13   8       1105.28       1112.27        57.41 o                         
  -1  13   8         43.51         61.88        28.60 o                         
   0  13   8        130.99        118.78        30.61 o                         
   1  13   8         46.25         53.76        26.68 o                         
   2  13   8         30.10         35.55        24.77 o                         
   3  13   8        566.56        536.62        47.66 o                         
   4  13   8        699.70        651.75        50.59 o                         
   5  13   8       1446.69       1537.31       100.81 o                         
   6  13   8        504.65        484.98        62.52 o                         
   7  13   8       1331.62       1286.97        97.46 o                         
   8  13   8        316.07        253.55        63.98 o                         
   9  13   8          1.42         18.22        55.73 o                         
  -9  14   8       9406.07       9512.07       371.74 o                         
  -8  14   8       7537.34       7809.59       322.08 o                         
  -7  14   8       3441.11       3371.25       158.19 o                         
  -6  14   8        885.57        752.42        58.37 o                         
  -5  14   8        115.70        167.57        46.14 o                         
  -4  14   8        860.38        796.92        54.99 o                         
  -3  14   8       6023.95       6218.80       134.15 o                         
  -2  14   8       1089.74       1304.91        64.77 o                         
  -1  14   8      11425.75      11556.40       222.66 o                         
   0  14   8      21241.38      21517.89       394.25 o                         
   1  14   8      19716.68      19797.09       306.80 o                         
   2  14   8      15371.23      15212.37       248.28 o                         
   3  14   8       1850.85       1842.10        96.05 o                         
   4  14   8         42.19          9.76        27.72 o                         
   5  14   8          6.16        -28.71        28.71 o                         
   6  14   8       1031.80       1025.84        90.77 o                         
   7  14   8       2717.55       2587.34       149.36 o                         
   8  14   8       4813.90       4868.52       181.39 o                         
   9  14   8       6752.03       6957.58       641.34 o                         
  -9  15   8         10.96        -36.50        95.46 o                         
  -8  15   8          3.39        -21.10        68.79 o                         
  -7  15   8        189.25        171.98        55.61 o                         
  -6  15   8         48.02         38.97        35.34 o                         
  -5  15   8        172.36        160.97        35.96 o                         
  -4  15   8        218.93        244.23        37.43 o                         
  -3  15   8         54.20         55.48        28.07 o                         
  -2  15   8         38.97         47.74        29.84 o                         
  -1  15   8        348.61        307.68        41.62 o                         
   0  15   8        456.13        504.57        49.37 o                         
   1  15   8        830.75        795.59       108.48 o                         
   2  15   8        886.37        787.96        61.73 o                         
   3  15   8        613.66        651.14        57.68 o                         
   4  15   8          2.84        -17.80        29.35 o                         
   5  15   8         98.26         87.75        37.21 o                         
   6  15   8         34.76         54.76        44.24 o                         
   7  15   8         65.73         66.41        48.71 o                         
   8  15   8          1.72         -9.95        49.39 o                         
  -9  16   8       7340.54       7630.96       485.71 o                         
  -8  16   8       7131.09       7794.78       282.53 o                         
  -7  16   8       4399.30       4647.95       169.72 o                         
  -6  16   8       2565.32       2581.77       107.83 o                         
  -5  16   8          1.71        -30.29        30.29 o                         
  -4  16   8        230.63        246.05        38.18 o                         
  -3  16   8       2457.31       2748.19       102.24 o                         
  -2  16   8       3894.44       4377.86       126.95 o                         
  -1  16   8      10137.40      10526.82       214.87 o                         
   0  16   8      18967.62      18751.84       406.83 o                         
   1  16   8      20407.05      20590.00       353.28 o                         
   2  16   8       8246.79       7498.50       228.96 o                         
   3  16   8       2523.56       2374.59       105.36 o                         
   4  16   8        692.06        729.58        63.45 o                         
   5  16   8        110.09         68.99        38.35 o                         
   6  16   8        263.67        250.70        56.82 o                         
   7  16   8       2249.36       2178.21       131.58 o                         
   8  16   8       6066.98       6049.13       207.91 o                         
  -8  17   8       1410.67       1295.62       141.30 o                         
  -7  17   8       1763.20       1733.89       119.09 o                         
  -6  17   8       2522.91       2338.43       135.16 o                         
  -5  17   8       4883.37       4676.75       139.63 o                         
  -4  17   8       5141.03       5040.49       214.17 o                         
  -3  17   8       1093.55       1201.48        77.57 o                         
  -2  17   8       5969.28       6209.77       156.55 o                         
  -1  17   8       3242.93       3308.45       111.11 o                         
   0  17   8        619.80        649.09        60.18 o                         
   1  17   8       1116.46       1074.11       109.38 o                         
   2  17   8       1178.92       1269.95        70.03 o                         
   3  17   8       2676.97       2479.56        90.59 o                         
   4  17   8       1229.87       1238.18        81.97 o                         
   5  17   8       4536.01       4421.33       140.07 o                         
   6  17   8       1527.91       1404.30       116.15 o                         
   7  17   8       1513.23       1517.13       116.22 o                         
   8  17   8        755.09        597.27        84.39 o                         
  -8  18   8       1279.93       1300.20       143.17 o                         
  -7  18   8       1675.70       1934.46       124.51 o                         
  -6  18   8        526.38        545.60        74.49 o                         
  -5  18   8         50.03         56.10        45.85 o                         
  -4  18   8        471.64        335.32        81.10 o                         
  -3  18   8        195.34        165.70        51.03 o                         
  -2  18   8       4841.31       5271.80       146.41 o                         
  -1  18   8       4793.89       5058.59       174.71 o                         
   0  18   8      11544.53      11862.11       240.64 o                         
   1  18   8       6726.32       6514.37       165.12 o                         
   2  18   8       2017.38       1912.61        92.81 o                         
   3  18   8       2298.84       2325.62       117.54 o                         
   4  18   8        367.04        317.08        56.31 o                         
   5  18   8        383.82        333.18        53.93 o                         
   6  18   8        318.13        265.27        61.60 o                         
   7  18   8       1442.62       1524.37       116.99 o                         
   8  18   8       1534.78       1233.93       269.53 o                         
  -8  19   8       1520.98       1400.48       172.27 o                         
  -7  19   8       2606.65       2681.87       169.43 o                         
  -6  19   8       4374.62       4605.61       181.02 o                         
  -5  19   8       7440.17       8303.64       370.92 o                         
  -4  19   8       7553.76       7510.19       211.83 o                         
  -3  19   8       4348.79       4389.72       157.57 o                         
  -2  19   8       6657.16       7004.20       201.60 o                         
  -1  19   8       1138.51       1120.82        77.69 o                         
   0  19   8          6.44         20.13        36.14 o                         
   1  19   8       1163.39       1305.93        82.09 o                         
   2  19   8       2178.09       2099.27       126.12 o                         
   3  19   8       4384.55       4269.86       122.81 o                         
   4  19   8       5818.87       5734.39       234.58 o                         
   5  19   8       8042.29       8005.53       200.53 o                         
   6  19   8       8787.95       8676.00       246.22 o                         
   7  19   8       3417.89       3576.34       165.43 o                         
  -8  20   8         71.52         58.96       126.34 o                         
  -7  20   8        704.96        689.69       112.60 o                         
  -6  20   8        218.97         58.62        63.43 o                         
  -5  20   8          9.08          4.91        48.27 o                         
  -4  20   8        136.79         98.15        50.36 o                         
  -3  20   8        992.46       1080.25        92.50 o                         
  -2  20   8       1630.77       1728.53       126.23 o                         
  -1  20   8        488.36        393.97        58.58 o                         
   0  20   8       2732.64       2526.33       106.95 o                         
   1  20   8       1956.29       1850.78        95.32 o                         
   2  20   8        522.81        627.50        65.88 o                         
   3  20   8        315.41        283.54        47.41 o                         
   4  20   8        132.62        141.98        45.01 o                         
   5  20   8        114.97         47.92        44.63 o                         
   6  20   8         10.84        -14.26        54.22 o                         
   7  20   8        161.13         71.69        98.97 o                         
  -7  21   8       3124.26       3552.97       353.75 o                         
  -6  21   8       8578.83       8489.19       288.05 o                         
  -5  21   8      10534.62      11854.75       291.12 o                         
  -4  21   8       7170.76       6970.98       210.83 o                         
  -3  21   8       7552.88       7639.19       221.14 o                         
  -2  21   8       2511.96       2445.52       130.07 o                         
  -1  21   8       1019.19        888.18        85.79 o                         
   0  21   8          0.24         13.92        44.91 o                         
   1  21   8        805.41        779.82        70.46 o                         
   2  21   8       7110.96       6981.31       182.04 o                         
   3  21   8       5127.01       5208.09       155.69 o                         
   4  21   8       6952.17       7081.26       219.47 o                         
   5  21   8       7366.51       7736.54       203.04 o                         
   6  21   8       6615.45       6785.46       222.84 o                         
  -6  22   8          3.81        -65.20        65.20 o                         
  -5  22   8        103.06         80.49        54.81 o                         
  -4  22   8         46.57         79.74        51.52 o                         
  -3  22   8         14.73         26.51        47.64 o                         
  -2  22   8         52.75         24.24        49.85 o                         
  -1  22   8          2.85         14.78        46.12 o                         
   0  22   8        163.73        292.12        66.70 o                         
   1  22   8         14.43         26.37        45.80 o                         
   2  22   8         24.60         40.91        53.22 o                         
   3  22   8        199.64        211.48        49.04 o                         
   4  22   8         47.49         11.30        46.21 o                         
   5  22   8         49.88         37.55        48.60 o                         
   6  22   8          3.72        -70.72        70.72 o                         
  -6  23   8       9675.80       9364.63       647.14 o                         
  -5  23   8       7900.54       7340.66       228.94 o                         
  -4  23   8       7112.58       6989.17       251.18 o                         
  -3  23   8       6996.39       7394.03       224.26 o                         
  -2  23   8       2983.00       3341.47       154.24 o                         
  -1  23   8       1335.06       1135.77       110.46 o                         
   0  23   8         10.39          2.31        46.69 o                         
   1  23   8        457.66        494.23        71.78 o                         
   2  23   8       1928.74       1851.15       120.66 o                         
   3  23   8       3993.43       4002.43       145.19 o                         
   4  23   8       5991.47       5561.86       195.91 o                         
   5  23   8       6596.39       6671.59       205.10 o                         
   6  23   8       5960.19       6037.67       433.77 o                         
  -5  24   8         12.56         74.39        86.87 o                         
  -4  24   8         24.35        -13.78        53.87 o                         
  -3  24   8        274.75        250.12        65.31 o                         
  -2  24   8       1509.77       1548.77       120.68 o                         
  -1  24   8       2710.85       2677.93       214.78 o                         
   0  24   8       3098.73       2866.49       145.71 o                         
   1  24   8       2208.90       2397.96       135.20 o                         
   2  24   8        550.46        606.40        80.55 o                         
   3  24   8        411.50        198.34        82.82 o                         
   4  24   8        115.68        149.42        61.34 o                         
   5  24   8          3.07        -16.58        65.80 o                         
  -5  25   8       3696.64       3986.74       372.00 o                         
  -4  25   8       3591.57       3744.27       252.42 o                         
  -3  25   8       3173.69       3140.58       160.97 o                         
  -2  25   8       2061.66       2016.66       134.04 o                         
  -1  25   8        509.64        431.14        77.71 o                         
   0  25   8         94.60         93.51        56.89 o                         
   1  25   8       1058.86       1011.88        98.28 o                         
   2  25   8        891.68        893.98       170.40 o                         
   3  25   8       3146.79       3035.49       213.35 o                         
   4  25   8       4112.11       4143.97       443.60 o                         
  -2  26   8       2667.95       2879.03       253.96 o                         
  -1  26   8       7811.36       7985.25       268.30 o                         
   0  26   8       5372.73       5677.47       237.87 o                         
   1  26   8       4943.19       5083.27       272.95 o                         
   2  26   8       2547.08       2371.25       209.10 o                         
   2  27   8        455.22        492.73       206.36 o                         
 -10   1   9       1342.95       1438.25       108.23 o                         
  -9   1   9        394.53        491.80        65.86 o                         
  -8   1   9        484.00        422.93        78.82 o                         
  -7   1   9       3194.62       3120.80       101.81 o                         
  -6   1   9      11977.89      11492.62       199.53 o                         
  -5   1   9      12220.64      11770.83       196.66 o                         
  -4   1   9      26162.75      25378.65       359.49 o                         
  -3   1   9      18765.81      18354.44       269.92 o                         
  -2   1   9      29220.11      29303.72       399.71 o                         
  -1   1   9       8920.54       8588.98       121.98 o                         
   0   1   9       5983.34       6131.39        95.17 o                         
   1   1   9       1703.60       1671.21        44.84 o                         
   2   1   9         58.74         31.89        14.86 o                         
   3   1   9      10171.01       9938.04       142.83 o                         
   4   1   9       9290.15       8980.84       134.88 o                         
   5   1   9      12522.83      12187.17       204.82 o                         
   6   1   9      15019.58      14957.67       244.85 o                         
   7   1   9      19658.37      20424.49       320.89 o                         
   8   1   9       9217.67       9920.62       196.62 o                         
   9   1   9       1825.37       1895.31       114.65 o                         
  10   1   9        519.42        546.78        76.91 o                         
  11   1   9        364.95        251.28       189.51 o                         
 -10   2   9        460.80        476.81        70.17 o                         
  -9   2   9       2080.15       2090.04       112.40 o                         
  -8   2   9       4459.62       4264.80       144.50 o                         
  -7   2   9        562.57        597.06        52.80 o                         
  -6   2   9       1345.24       1278.68        61.25 o                         
  -5   2   9        379.98        463.04        47.47 o                         
  -4   2   9        110.01        108.98        25.09 o                         
  -3   2   9        592.43        663.43        41.11 o                         
  -2   2   9         61.40         50.73        18.25 o                         
  -1   2   9       3713.26       3739.79        74.77 o                         
   0   2   9       8988.74       8521.61       121.11 o                         
   1   2   9       4638.71       4440.58        78.06 o                         
   2   2   9       8360.90       8024.75       120.31 o                         
   3   2   9        109.03         77.32        17.20 o                         
   4   2   9       1500.40       1501.39        48.77 o                         
   5   2   9        725.03        715.99        47.95 o                         
   6   2   9         14.64         -5.02        36.10 o                         
   7   2   9        298.50        224.52        52.21 o                         
   8   2   9        515.98        466.27        61.19 o                         
   9   2   9        725.80        724.27        78.82 o                         
  10   2   9        957.20        838.47       104.87 o                         
 -11   3   9       1586.07       1215.68       297.60 o                         
 -10   3   9        359.72        332.54        63.69 o                         
  -9   3   9        424.07        336.45        58.71 o                         
  -8   3   9        103.15         33.20        38.45 o                         
  -7   3   9       1906.12       1759.64        73.10 o                         
  -6   3   9       5180.82       5140.24       116.89 o                         
  -5   3   9      14007.67      13760.41       221.85 o                         
  -4   3   9      16035.30      15869.04       243.38 o                         
  -3   3   9      16621.33      16929.58       253.06 o                         
  -2   3   9      10578.90      10604.83       157.16 o                         
  -1   3   9       5738.01       5407.83        95.26 o                         
   0   3   9       4786.00       4649.52        78.91 o                         
   1   3   9        664.00        701.19        31.96 o                         
   2   3   9       1185.85       1307.17        47.29 o                         
   3   3   9       2873.08       2726.43        62.16 o                         
   4   3   9       9548.70       9273.96       138.83 o                         
   5   3   9       9244.73       9473.71       190.05 o                         
   6   3   9       9100.30       8767.81       184.88 o                         
   7   3   9      10354.48      10448.68       217.10 o                         
   8   3   9       4556.72       4869.24       196.74 o                         
   9   3   9       4348.40       4843.65       172.23 o                         
  10   3   9        961.41       1122.02       167.16 o                         
 -11   4   9       2370.04       3025.15       349.54 o                         
 -10   4   9       5994.71       6515.18       202.37 o                         
  -9   4   9       5690.87       5610.29       176.27 o                         
  -8   4   9       8282.34       8423.70       213.81 o                         
  -7   4   9       7553.99       7470.96       189.37 o                         
  -6   4   9       6029.43       5864.21       126.59 o                         
  -5   4   9       4671.87       4518.04       105.05 o                         
  -4   4   9        298.20        309.87        32.37 o                         
  -3   4   9        582.44        709.78        41.76 o                         
  -2   4   9        372.91        391.28        28.18 o                         
  -1   4   9       6219.29       6203.12       105.20 o                         
   0   4   9       9942.39       9549.66       144.28 o                         
   1   4   9      13629.92      13081.90       184.51 o                         
   2   4   9      17618.06      17161.96       235.13 o                         
   3   4   9      12492.74      12369.38       182.96 o                         
   4   4   9       2970.79       2909.86        72.51 o                         
   5   4   9       1327.90       1211.66        96.84 o                         
   6   4   9          2.64         20.91        27.36 o                         
   7   4   9        142.22         75.50        40.06 o                         
   8   4   9        600.14        606.43        82.67 o                         
   9   4   9       3346.32       3802.63       153.34 o                         
  10   4   9       4185.98       4350.35       184.99 o                         
 -11   5   9        730.62       1055.64       235.84 o                         
 -10   5   9        210.77        278.16        64.37 o                         
  -9   5   9        558.37        411.59        91.38 o                         
  -8   5   9          8.68          5.79        35.01 o                         
  -7   5   9        122.05        129.45        30.22 o                         
  -6   5   9       5327.32       5268.89       119.64 o                         
  -5   5   9       8853.34       8486.71       157.16 o                         
  -4   5   9       2196.07       2159.73        83.60 o                         
  -3   5   9       2215.80       2276.28        84.77 o                         
  -2   5   9       4776.54       4848.33        90.87 o                         
  -1   5   9       5888.18       5848.56       114.14 o                         
   0   5   9        317.54        335.71        26.57 o                         
   1   5   9        154.58        193.04        26.48 o                         
   2   5   9        814.33        907.63        46.87 o                         
   3   5   9         73.91         87.59        20.53 o                         
   4   5   9        671.38        602.45        38.47 o                         
   5   5   9       9593.33       9069.32       185.57 o                         
   6   5   9       4382.30       4457.54       140.85 o                         
   7   5   9        512.76        495.97        62.41 o                         
   8   5   9       2302.47       2308.58       118.00 o                         
   9   5   9        544.54        654.16        78.00 o                         
  10   5   9         75.46        161.98        63.01 o                         
 -11   6   9       5152.95       6425.11       470.27 o                         
 -10   6   9       4657.84       5025.48       178.12 o                         
  -9   6   9       5223.93       5649.65       179.01 o                         
  -8   6   9       5901.84       5679.40       285.69 o                         
  -7   6   9      13558.69      13548.61       267.65 o                         
  -6   6   9      16727.49      16619.43       262.91 o                         
  -5   6   9       6664.67       6734.33       135.21 o                         
  -4   6   9        285.10        339.07        33.05 o                         
  -3   6   9        585.02        615.27        41.81 o                         
  -2   6   9       5770.67       6004.28       118.95 o                         
  -1   6   9       9689.80       9323.91       159.92 o                         
   0   6   9      14423.00      13528.77       196.75 o                         
   1   6   9      23417.30      22918.59       300.06 o                         
   2   6   9      19186.80      18397.06       251.31 o                         
   3   6   9      15447.75      14983.60       215.04 o                         
   4   6   9       9839.24       9665.56       155.79 o                         
   5   6   9        192.24        127.39        35.22 o                         
   6   6   9        857.98        811.93        71.02 o                         
   7   6   9        164.05        168.88        47.13 o                         
   8   6   9       1520.55       1655.51       111.62 o                         
   9   6   9       3353.87       3536.28       153.67 o                         
  10   6   9       5280.36       6146.91       636.66 o                         
 -10   7   9          7.06         64.56        60.52 o                         
  -9   7   9         32.19         26.07        50.16 o                         
  -8   7   9        149.05        160.11        47.66 o                         
  -7   7   9        108.91        105.10        38.10 o                         
  -6   7   9        510.19        460.59        54.31 o                         
  -5   7   9        191.69        173.66        33.73 o                         
  -4   7   9          1.27         20.43        23.57 o                         
  -3   7   9          0.78         25.64        19.24 o                         
  -2   7   9       2589.69       2458.51        71.03 o                         
  -1   7   9       3193.96       3279.32        82.83 o                         
   0   7   9          0.47          1.91        21.14 o                         
   1   7   9        978.36       1089.39        46.75 o                         
   2   7   9        404.40        422.57        43.15 o                         
   3   7   9         68.62         75.50        19.55 o                         
   4   7   9         51.30         84.42        24.19 o                         
   5   7   9        502.69        525.48        51.77 o                         
   6   7   9         17.93         19.40        33.83 o                         
   7   7   9         64.64        136.05        44.91 o                         
   8   7   9          0.42        -13.46        39.83 o                         
   9   7   9          1.24          8.35        49.08 o                         
  10   7   9          2.01        -75.41        77.12 o                         
 -10   8   9       6177.30       6512.39       263.00 o                         
  -9   8   9       7290.43       8194.51       311.53 o                         
  -8   8   9       9045.22       9363.69       275.12 o                         
  -7   8   9      10683.20      10647.26       254.08 o                         
  -6   8   9       9237.10       9147.46       234.19 o                         
  -5   8   9       6436.07       6361.72       147.44 o                         
  -4   8   9          9.13         22.61        22.60 o                         
  -3   8   9       2716.03       2672.01        78.34 o                         
  -2   8   9       9971.42      10079.52       174.42 o                         
  -1   8   9      14481.92      14246.36       245.74 o                         
   0   8   9      21515.32      21265.38       310.34 o                         
   1   8   9      27573.47      27010.98       348.72 o                         
   2   8   9      21903.23      21264.86       286.17 o                         
   3   8   9      18206.02      17247.76       264.21 o                         
   4   8   9      16125.10      16386.02       256.08 o                         
   5   8   9       1484.30       1539.20        83.04 o                         
   6   8   9         27.33         40.38        36.00 o                         
   7   8   9        728.06        784.86        78.22 o                         
   8   8   9       2716.34       2555.78       154.19 o                         
   9   8   9       5413.60       5866.09       196.99 o                         
  10   8   9       5835.31       6947.29       914.56 o                         
 -10   9   9        218.91        200.74       164.24 o                         
  -9   9   9        543.13        489.15        81.78 o                         
  -8   9   9        407.25        405.18        76.31 o                         
  -7   9   9        118.54         80.13        43.56 o                         
  -6   9   9       1374.56       1461.74        79.55 o                         
  -5   9   9       2612.17       2496.52        90.19 o                         
  -4   9   9       6477.30       6220.12       131.06 o
[truncated: 191,001 more chars]
