# Supplementary material for: Synthesis and crystallographic characterization of di­phenyl­amide rare-earth metal complexes Ln(NPh2)3(THF)2 and [(Ph2N)2 Ln(μ-NPh2)]2
Source: Acta Crystallogr E Crystallogr Commun. 2020 Aug 14;76(Pt 9):1447–53. doi: 10.1107/S2056989020009998 (PMC7472762; doi:10.1107/S2056989020009998)
Supplement: Supplementary file 6 [file e-76-01447-3-Ersup11.hkl]

data_3-Er                                                                       
_shelx_title ' ctp24/twin5 in P-1'                                              
_shelx_refln_list_code          4                                               
_shelx_F_calc_maximum      281.16                                               
_exptl_crystal_F_000      1084.00                                               
_reflns_d_resolution_high  0.7293                                               
                                                                                
loop_                                                                           
 _space_group_symop_operation_xyz                                               
 'x, y, z'                                                                      
 '-x, -y, -z'                                                                   
                                                                                
_cell_length_a    12.8857                                                       
_cell_length_b    13.6846                                                       
_cell_length_c    13.7411                                                       
_cell_angle_alpha  61.345                                                       
_cell_angle_beta   82.780                                                       
_cell_angle_gamma  83.080                                                       
                                                                                
_shelx_F_squared_multiplier     1.000                                           
                                                                                
loop_                                                                           
 _refln_index_h                                                                 
 _refln_index_k                                                                 
 _refln_index_l                                                                 
 _refln_F_squared_calc                                                          
 _refln_F_squared_meas                                                          
 _refln_F_squared_sigma                                                         
 _refln_observed_status                                                         
   1   0   0      25217.56      21027.71       254.21 o                         
   2   0   0       4114.45       4006.61        59.44 o                         
   3   0   0        828.78        942.37        27.64 o                         
   4   0   0      23182.96      22882.84       202.15 o                         
   5   0   0        190.67        159.03        21.16 o                         
   6   0   0      23177.24      22912.66       226.66 o                         
   7   0   0      25573.88      24788.06       252.90 o                         
   8   0   0       6944.38       6542.45       138.74 o                         
   8   0   0       8606.75       8874.39       274.89 o                         
   9   0   0        496.19        550.10        61.86 o                         
  10   0   0        826.87        781.11        74.79 o                         
  11   0   0       5907.56       6263.04       195.96 o                         
  12   0   0        438.67        579.37        86.34 o                         
  12   0   0        444.17        547.72       139.35 o                         
  13   0   0       2679.50       2630.12       122.11 o                         
  14   0   0       6040.78       6357.07       225.31 o                         
  15   0   0       1182.12       1224.45       189.31 o                         
  16   0   0          0.30         30.48       150.87 o                         
 -15   1   0       5817.90       6050.33       324.25 o                         
 -14   1   0       8618.68       9181.18       372.01 o                         
 -13   1   0       1818.02       1893.86       107.14 o                         
 -12   1   0       1243.89       1324.98        86.64 o                         
 -11   1   0       4019.28       4297.46       129.47 o                         
 -10   1   0       4166.87       4211.88       109.82 o                         
  -9   1   0        246.24        240.95        37.72 o                         
  -8   1   0      14590.61      14684.09       189.65 o                         
  -7   1   0      18810.41      18157.50       203.71 o                         
  -6   1   0       7169.93       6935.06       104.69 o                         
  -5   1   0       2024.83       2121.54        51.99 o                         
  -4   1   0      10343.00      10948.58       121.16 o                         
  -3   1   0      16383.93      17544.08       156.91 o                         
  -2   1   0       5046.30       5445.46        62.83 o                         
  -1   1   0      15167.27      15878.03       129.81 o                         
   0   1   0      57714.03      57011.42       740.20 o                         
   1   1   0       9924.34      11310.62       195.78 o                         
   2   1   0        646.02        754.51        32.56 o                         
   3   1   0      10660.71      11544.14       165.18 o                         
   4   1   0      31041.36      32824.98       386.21 o                         
   5   1   0       7325.27       6959.51       119.39 o                         
   6   1   0       9853.36       9556.84       156.31 o                         
   7   1   0      25417.97      24821.29       309.56 o                         
   8   1   0       7834.36       7508.61       126.65 o                         
   9   1   0         11.63         40.19        36.41 o                         
  10   1   0       7141.14       6730.79       185.13 o                         
  10   1   0       7151.53       7088.99       286.89 o                         
  11   1   0      10436.34      10556.47       250.33 o                         
  12   1   0       2019.88       2015.25       103.78 o                         
  13   1   0        367.44        369.98        69.86 o                         
  14   1   0       2839.87       2794.26       158.57 o                         
  15   1   0       2351.97       2413.50       159.46 o                         
  16   1   0        480.61        622.71       179.19 o                         
 -16   2   0        125.55        111.38       147.10 o                         
 -13   2   0        274.48        265.82        86.36 o                         
 -12   2   0         56.34         30.01        52.87 o                         
 -11   2   0       4328.03       4276.38       119.78 o                         
 -10   2   0      14271.80      14119.27       209.32 o                         
  -9   2   0        906.46        915.57        53.76 o                         
  -7   2   0       9888.93       9770.09       139.53 o                         
  -6   2   0        329.26        354.27        29.49 o                         
  -5   2   0        402.45        454.51        56.92 o                         
  -5   2   0       1589.82       1469.70       140.47 o                         
  -4   2   0      13013.63      12864.27       138.08 o                         
  -3   2   0      21107.79      22352.91       194.70 o                         
  -2   2   0      12437.39      13606.12       124.75 o                         
  -1   2   0      11883.10      12718.64       114.55 o                         
   0   2   0       9576.94      10229.00       153.20 o                         
   1   2   0       2953.39       3306.61        70.69 o                         
   2   2   0       1282.38       1209.34        41.85 o                         
   3   2   0      20630.20      21753.86       302.94 o                         
   4   2   0      40753.02      42875.28       599.70 o                         
   4   2   0      58100.41      63567.46       967.68 o                         
   5   2   0       4913.72       5079.46        95.89 o                         
   6   2   0       5886.15       5296.39       105.73 o                         
   7   2   0       1074.43       1080.81        52.71 o                         
   8   2   0       3386.19       3204.47        93.39 o                         
   9   2   0        831.86        957.81        81.04 o                         
  10   2   0      12557.85      12420.49       218.86 o                         
  11   2   0      12566.97      12528.24       285.43 o                         
  12   2   0       2087.24       1819.40       160.16 o                         
  13   2   0         40.75         76.40       112.83 o                         
  14   2   0        559.78        435.57       152.86 o                         
  15   2   0        903.89        381.97       121.08 o                         
  15   2   0       1709.02       1838.16       206.85 o                         
  16   2   0        337.98        218.85       159.46 o                         
 -15   3   0       2452.19       2608.25       231.57 o                         
 -14   3   0       4383.94       4833.83       281.37 o                         
 -13   3   0       2565.75       2972.34       158.61 o                         
 -12   3   0        932.57       1040.92       100.31 o                         
 -11   3   0       7093.20       7211.96       154.88 o                         
 -10   3   0      12080.40      11866.30       188.56 o                         
  -9   3   0       1021.74       1055.13        58.00 o                         
  -8   3   0       3085.22       3229.90        84.79 o                         
  -7   3   0      11799.66      12089.19       161.97 o                         
  -6   3   0       5023.57       5167.91        94.14 o                         
  -5   3   0          9.69         27.53        19.01 o                         
  -4   3   0      28323.39      29814.37       261.87 o                         
  -3   3   0      67155.16      69783.81       513.36 o                         
  -2   3   0       5161.55       5325.68        70.22 o                         
  -1   3   0       9352.47      10043.16       100.96 o                         
   0   3   0       7939.02       8509.61       151.98 o                         
   1   3   0      39378.04      38658.61       477.64 o                         
   2   3   0        537.69        534.07        36.44 o                         
   3   3   0      31646.55      32599.10       423.04 o                         
   4   3   0      28939.85      29927.69       395.45 o                         
   5   3   0       6744.96       6800.65       160.94 o                         
   6   3   0        217.98        207.62        26.50 o                         
   7   3   0       7658.42       7742.08       190.61 o                         
   8   3   0       7474.21       7569.26       200.70 o                         
   9   3   0        183.11        146.09        56.35 o                         
  10   3   0      11327.69      11377.83       275.72 o                         
  11   3   0       7793.61       8193.95       240.76 o                         
  12   3   0       2418.80       2183.01       206.96 o                         
  12   3   0       2333.70       2135.10       183.46 o                         
  13   3   0        310.81         88.54       129.49 o                         
  14   3   0       4090.11       4091.65       261.18 o                         
  16   3   0          6.27         65.38        87.55 o                         
 -13   4   0       3235.02       3490.60       161.99 o                         
 -12   4   0       1428.84       1412.03        98.53 o                         
 -11   4   0      16888.63      16463.95       284.20 o                         
 -10   4   0       8087.36       7928.59       164.92 o                         
  -9   4   0         56.02        101.71        37.01 o                         
  -8   4   0        152.39        183.17        34.68 o                         
  -7   4   0       4193.07       4233.40        93.25 o                         
  -6   4   0       6021.06       5916.77       103.77 o                         
  -5   4   0       2934.41       3185.81        99.21 o                         
  -4   4   0      39876.97      43866.77       505.56 o                         
  -4   4   0      39968.92      39263.72       673.14 o                         
  -3   4   0      22992.31      24440.15       300.09 o                         
  -2   4   0        979.81       1230.46        84.62 o                         
  -2   4   0        962.36       1219.94       121.70 o                         
  -1   4   0         66.85         98.64        16.60 o                         
   0   4   0      20632.04      19585.46       294.39 o                         
   1   4   0      12866.18      13049.19       219.93 o                         
   2   4   0       1972.02       2013.38        74.97 o                         
   3   4   0      21134.12      21241.04       416.99 o                         
   4   4   0      15045.38      15781.92       353.09 o                         
   5   4   0       4090.14       4200.13       134.25 o                         
   6   4   0       1234.58       1335.81       109.98 o                         
   7   4   0      15647.44      16013.36       413.87 o                         
   8   4   0      22162.88      22108.67       386.84 o                         
   9   4   0        591.87        567.46        76.84 o                         
  10   4   0       4685.55       4759.59       183.60 o                         
  11   4   0        386.84        409.07        84.86 o                         
  12   4   0       2549.71       2440.31       149.66 o                         
  13   4   0        771.38        737.00       111.76 o                         
  14   4   0       5710.78       5888.37       337.41 o                         
  15   4   0       5476.89       5276.91       312.33 o                         
  16   4   0        639.74        747.12       164.45 o                         
 -13   5   0       1888.57       1720.89       189.81 o                         
 -12   5   0       3581.21       3361.87       186.87 o                         
 -11   5   0       8011.06       7717.47       264.80 o                         
 -10   5   0       9344.29       9209.59       201.26 o                         
  -9   5   0       3069.72       3129.67        93.68 o                         
  -8   5   0         54.59         72.83        33.29 o                         
  -7   5   0      15171.77      14839.36       189.88 o                         
  -6   5   0       9582.71       9605.03       140.51 o                         
  -5   5   0       2283.10       2260.88        62.00 o                         
  -4   5   0      16123.04      17033.34       185.87 o                         
  -3   5   0      11500.34      12013.68       138.50 o                         
  -2   5   0       5132.64       5486.78       151.33 o                         
  -1   5   0       7363.66       7489.63       138.48 o                         
   0   5   0      27827.99      28405.19       411.72 o                         
   1   5   0      22931.50      22908.92       348.60 o                         
   2   5   0       2214.77       2177.48        86.70 o                         
   3   5   0       9705.28      10246.27       276.33 o                         
   4   5   0       2749.27       2515.59       131.20 o                         
   5   5   0       5854.79       6201.32       222.37 o                         
   6   5   0       1764.39       1718.66       123.32 o                         
   7   5   0      22880.86      22776.75       471.03 o                         
   8   5   0      10512.76      10825.97       321.10 o                         
   9   5   0       1584.65       1374.58       171.95 o                         
  10   5   0        467.41        402.89        82.57 o                         
  11   5   0       4369.14       4244.06       189.51 o                         
  12   5   0       1140.04       1138.46       121.13 o                         
  13   5   0         50.14         93.53        91.00 o                         
  14   5   0       5855.34       5976.84       340.20 o                         
  14   5   0       5990.19       6161.44       338.09 o                         
  15   5   0       2958.98       3818.07       292.48 o                         
 -13   6   0       2933.55       2617.75       184.03 o                         
 -12   6   0        891.16        978.53       238.04 o                         
 -10   6   0       2061.22       1910.00       143.18 o                         
  -9   6   0       3114.58       3040.84       162.80 o                         
  -8   6   0       5993.82       6021.55       216.48 o                         
  -7   6   0      18474.58      19689.64       716.24 o                         
  -6   6   0       5584.49       5697.49       108.79 o                         
  -5   6   0        108.42        158.11        32.51 o                         
  -4   6   0        582.80        600.71        40.26 o                         
  -3   6   0       6948.91       6853.13       101.27 o                         
  -2   6   0       8465.10       8571.33       111.44 o                         
  -1   6   0       2161.70       1909.68        48.03 o                         
   0   6   0      22752.29      21561.13       477.45 o                         
   0   6   0      23965.34      23528.32       380.02 o                         
   1   6   0      10760.78      10437.76       220.16 o                         
   1   6   0      10765.97      10881.87       176.12 o                         
   2   6   0        279.68        221.31        42.09 o                         
   3   6   0       2036.29       2085.74       124.39 o                         
   4   6   0      11269.80      11477.27       321.84 o                         
   5   6   0      14259.84      14450.24       382.56 o                         
   6   6   0       2968.54       2907.38       166.01 o                         
   7   6   0      10792.52      10812.26       345.53 o                         
   8   6   0       4257.88       4330.43       227.43 o                         
   9   6   0        994.13       1019.95       128.30 o                         
  10   6   0       3026.53       2934.73       136.42 o                         
  11   6   0      11211.22      11473.94       490.90 o                         
  12   6   0       5467.59       4853.94       346.15 o                         
  13   6   0        447.73        233.82       184.81 o                         
  14   6   0       3701.52       3786.87       183.83 o                         
  15   6   0       1288.81       1281.28       128.80 o                         
  16   6   0          6.47         29.77        79.89 o                         
 -13   7   0       4481.91       4397.85       241.47 o                         
 -12   7   0        707.45        666.99       121.01 o                         
 -11   7   0        598.71        586.78       113.10 o                         
 -10   7   0       3754.88       3915.32       201.63 o                         
  -9   7   0       1228.55       1236.13       122.50 o                         
  -8   7   0       6564.20       6075.94       231.56 o                         
  -7   7   0      18895.76      18611.42       309.25 o                         
  -6   7   0       5246.09       5291.99       150.91 o                         
  -5   7   0       2063.06       2038.32        94.31 o                         
  -4   7   0        548.88        508.54        75.78 o                         
  -3   7   0      11500.52      11541.81       216.62 o                         
  -2   7   0       3391.43       3467.99        81.50 o                         
  -2   7   0       3627.08       3735.85       174.18 o                         
  -1   7   0       3638.64       3664.51       239.63 o                         
  -1   7   0       5290.79       4619.07       188.17 o                         
   0   7   0      15372.49      15797.20       516.27 o                         
   1   7   0       5736.93       5832.62       290.39 o                         
   1   7   0       5766.73       5779.39       215.81 o                         
   2   7   0       2013.51       2085.28       101.95 o                         
   3   7   0       5023.40       5322.41       214.70 o                         
   4   7   0      25366.75      24429.01       536.15 o                         
   5   7   0      10855.65      10809.85       334.97 o                         
   6   7   0       3806.63       3435.86       187.09 o                         
   7   7   0       2682.27       2844.27       186.56 o                         
   8   7   0        143.12        234.48        77.25 o                         
  11   7   0      12207.76      11061.31       283.28 o                         
  12   7   0       1742.85       1760.12       125.13 o                         
  13   7   0         15.87         25.54        45.26 o                         
  14   7   0        188.68        243.12        72.51 o                         
  15   7   0        111.89         96.09        60.05 o                         
 -13   8   0       1253.53       1079.34       340.62 o                         
 -12   8   0       1362.22       1086.87       179.93 o                         
 -11   8   0       1927.21       1835.75       169.44 o                         
 -10   8   0       6787.05       7127.21       285.13 o                         
  -9   8   0       2008.44       2185.87       157.71 o                         
  -8   8   0       2529.31       2750.10       171.69 o                         
  -7   8   0       5960.97       5864.44       293.23 o                         
  -7   8   0       5941.19       5775.96       405.75 o                         
  -6   8   0       2893.55       2867.20       164.54 o                         
  -5   8   0       2964.60       2912.39       119.40 o                         
  -4   8   0       8011.45       7799.70       410.50 o                         
  -3   8   0      20501.30      20657.04       411.23 o                         
  -2   8   0       2482.22       2646.09       128.76 o                         
  -1   8   0       2698.08       2628.91       125.53 o                         
   0   8   0       1601.33       1645.47       104.05 o                         
   1   8   0       3362.26       3284.02       138.53 o                         
   2   8   0       4186.12       4033.69       150.56 o                         
   3   8   0       7136.77       6747.79       257.34 o                         
   4   8   0      17531.72      17054.69       450.81 o                         
   5   8   0       3686.34       3402.02       191.91 o                         
   6   8   0       1213.25       1207.36        66.61 o                         
   7   8   0        743.52        775.63       114.71 o                         
   8   8   0       1401.17       1302.90        77.54 o                         
   9   8   0       2495.94       2411.23       196.37 o                         
  10   8   0       5007.23       4782.12       155.93 o                         
  11   8   0      14387.46      13800.35       282.05 o                         
  12   8   0       1703.46       1879.83       115.94 o                         
  13   8   0         21.02         53.94        46.71 o                         
  14   8   0        742.32        587.78       102.48 o                         
  15   8   0       3897.55       3786.39       217.07 o                         
 -13   9   0        272.56        269.28       133.83 o                         
 -12   9   0        400.10        255.33       127.65 o                         
 -11   9   0       4089.28       4099.04       239.86 o                         
 -10   9   0       6738.08       6801.68       291.39 o                         
  -9   9   0       3556.42       3874.95       429.78 o                         
  -9   9   0       3448.92       3591.11       250.02 o                         
  -8   9   0       2300.35       2222.73       327.73 o                         
  -7   9   0        740.88        751.90       228.23 o                         
  -6   9   0       1681.31       1736.15       149.00 o                         
  -5   9   0        684.01        633.97       184.85 o                         
  -5   9   0       1278.82       1176.10       137.26 o                         
  -4   9   0      13805.70      14135.97       366.29 o                         
  -3   9   0      11697.59      11905.51       310.88 o                         
  -2   9   0       3809.43       3625.36       164.10 o                         
  -1   9   0        609.15        645.28        85.52 o                         
   0   9   0        859.93        718.24        86.66 o                         
   1   9   0       6617.29       6563.71       214.26 o                         
   2   9   0       2448.49       2435.47       129.54 o                         
   3   9   0      14177.94      13716.86       407.78 o                         
   4   9   0       8543.54       8238.21       307.32 o                         
   5   9   0       2260.88       2219.17       104.16 o                         
   6   9   0       1817.54       1749.69        99.15 o                         
   7   9   0       5939.42       5658.47       280.45 o                         
   8   9   0       5248.48       5082.56       150.41 o                         
   9   9   0       1010.43       1041.85        91.44 o                         
  10   9   0       2402.47       2295.26       112.42 o                         
  11   9   0       4153.58       4043.45       163.11 o                         
  12   9   0        505.65        289.72       108.92 o                         
 -12  10   0       1008.36       1046.07       183.85 o                         
 -11  10   0       5490.64       5930.64       367.80 o                         
 -11  10   0       5490.70       6231.65       561.36 o                         
  -9  10   0       1549.46       1467.55       165.04 o                         
  -8  10   0       1876.22       1934.85       170.72 o                         
  -7  10   0       2860.03       2846.62       193.81 o                         
  -6  10   0       6846.81       6740.46       274.17 o                         
  -5  10   0        710.17        742.34       117.88 o                         
  -4  10   0      10179.68      10502.81       330.33 o                         
  -3  10   0       6498.53       6487.45       239.15 o                         
  -2  10   0       2576.48       2508.92       152.16 o                         
  -1  10   0       2840.75       2932.14       161.24 o                         
   0  10   0      11514.58      11587.42       310.57 o                         
   1  10   0      19965.97      20181.77       422.08 o                         
   2  10   0        615.27        620.21       114.07 o                         
   3  10   0       6665.14       6553.15       290.31 o                         
   4  10   0       2458.73       2272.17       169.92 o                         
   5  10   0        512.79        570.60        82.16 o                         
   6  10   0       2328.16       2012.77       169.30 o                         
   7  10   0      11265.84      10580.56       218.66 o                         
   8  10   0       7505.59       7390.04       189.07 o                         
   9  10   0        130.57        109.44        39.57 o                         
  10  10   0        802.90        938.17        91.86 o                         
  11  10   0          4.55         29.66        36.09 o                         
  12  10   0        426.24        501.99        79.03 o                         
  13  10   0        196.16        195.00        66.80 o                         
  14  10   0       3305.01       3603.86       269.29 o                         
 -11  11   0       1529.76       1861.20       266.03 o                         
 -10  11   0        506.74        738.15       182.62 o                         
  -9  11   0        675.36        620.64       167.07 o                         
  -9  11   0         37.70         41.34       225.56 o                         
  -8  11   0        762.56        788.77       145.30 o                         
  -7  11   0       7272.02       7257.74       308.33 o                         
  -5  11   0       2777.04       2780.46       355.92 o                         
  -4  11   0       2523.22       2487.14       167.13 o                         
  -3  11   0        271.63        245.21        70.84 o                         
  -2  11   0        807.08        877.73        91.99 o                         
  -1  11   0       5823.47       5472.22       384.41 o                         
   0  11   0      13878.51      13622.65       477.84 o                         
   1  11   0      12599.96      12545.52       337.06 o                         
   2  11   0       2325.66       2393.47       193.35 o                         
   3  11   0       1023.82       1113.78       144.41 o                         
   4  11   0        213.50        272.84        63.48 o                         
   5  11   0       1343.41       1250.51       117.53 o                         
   7  11   0      10639.74       9956.43       407.93 o                         
   8  11   0       7844.18       7603.43       277.44 o                         
   9  11   0        232.07        239.53        71.80 o                         
  10  11   0          0.08         26.03        41.31 o                         
  11  11   0       1072.38       1083.55       108.77 o                         
  12  11   0       2776.23       2708.30       164.29 o                         
  13  11   0          1.52        -38.58        62.90 o                         
  -9  12   0       1222.14       1143.61       178.52 o                         
  -8  12   0       2140.07       2180.77       204.96 o                         
  -7  12   0       6539.19       6541.55       309.32 o                         
  -6  12   0       2666.74       3060.03       220.27 o                         
  -5  12   0        708.60        712.86       136.08 o                         
  -4  12   0        668.98        642.70       134.95 o                         
  -3  12   0       3705.91       4010.69       228.81 o                         
  -2  12   0       3119.99       3265.69       344.53 o                         
  -1  12   0        657.55        554.47       111.44 o                         
   0  12   0       7256.84       7582.33       281.57 o                         
   1  12   0       5043.41       5031.47       231.65 o                         
   2  12   0       2868.26       2977.23       223.24 o                         
   3  12   0       1986.85       2092.30       196.27 o                         
   4  12   0       4211.17       4459.91       270.01 o                         
   5  12   0       2923.64       2771.24       156.76 o                         
   6  12   0        267.47        247.10        70.62 o                         
   7  12   0       5183.69       4814.84       212.30 o                         
   8  12   0       1201.95       1327.52       141.77 o                         
   9  12   0         22.59        -30.98        40.40 o                         
  10  12   0        414.48        327.96        86.77 o                         
  11  12   0       4506.53       4279.54       224.23 o                         
  -8  13   0       2438.81       2567.94       286.47 o                         
  -7  13   0       2964.46       3306.66       255.48 o                         
  -6  13   0        512.06        454.71       186.51 o                         
  -5  13   0         23.91         11.77       119.56 o                         
  -4  13   0       1390.73       1514.03       301.30 o                         
  -3  13   0       6975.07       7438.36       527.09 o                         
  -2  13   0       6049.57       6458.26       504.90 o                         
  -1  13   0       2945.26       2830.40       350.38 o                         
   0  13   0       5274.16       5708.50       264.42 o                         
   1  13   0        461.48        405.87       115.64 o                         
   2  13   0       1602.52       1403.35       203.08 o                         
   3  13   0       2107.57       2170.53       217.31 o                         
   4  13   0       9666.29       9832.98       429.76 o                         
   5  13   0       4038.15       3666.80       187.04 o                         
   6  13   0        299.95        306.77        79.72 o                         
   7  13   0        933.19        963.85       129.89 o                         
   8  13   0         42.72         27.30        87.23 o                         
   9  13   0        454.00        499.79       122.40 o                         
  10  13   0       2151.72       2315.77       284.18 o                         
  -6  14   0          7.69         67.82        88.68 o                         
  -5  14   0        862.67        679.48       304.83 o                         
  -4  14   0       5808.39       5956.79       510.67 o                         
  -3  14   0       8513.32       8588.78       587.14 o                         
  -2  14   0        995.70       1168.19       287.37 o                         
  -1  14   0       1613.79       1772.96       322.63 o                         
   0  14   0        479.71        403.19       138.18 o                         
   1  14   0       1271.03       1511.57       209.98 o                         
   2  14   0       1252.46        987.59       145.74 o                         
   3  14   0       3461.78       3591.56       283.05 o                         
   4  14   0       7980.85       8325.77       417.51 o                         
   5  14   0       3882.62       4072.08       302.22 o                         
   6  14   0         31.62         53.28        55.20 o                         
   7  14   0        139.88        161.40        66.50 o                         
   8  14   0       1321.85       1235.28       152.89 o                         
   9  14   0        883.15       1023.41       218.47 o                         
  10  14   0        795.55        919.61       263.61 o                         
  -3  15   0       4228.54       4125.25       488.46 o                         
  -2  15   0       1091.05       1335.71       238.08 o                         
  -1  15   0         93.57        -79.86       241.34 o                         
   0  15   0        391.28        530.10       154.64 o                         
   1  15   0       2986.35       3227.11       288.74 o                         
   2  15   0        691.88        962.36       187.02 o                         
   3  15   0       2043.43       2312.74       283.04 o                         
   4  15   0       3059.11       3351.67       319.37 o                         
   5  15   0          9.55         19.09       144.96 o                         
   6  15   0          1.13         43.26        56.83 o                         
   7  15   0       1380.23       1387.37       275.06 o                         
   3  16   0       1365.51       1902.89       259.56 o                         
   4  16   0        166.54        158.69       118.50 o                         
  -5 -15   1       2253.23       2198.51       261.42 o                         
  -4 -15   1        536.00        525.37       111.78 o                         
  -3 -15   1        219.01        221.54       118.29 o                         
  -2 -15   1         34.94         32.03        85.60 o                         
  -1 -15   1       4995.08       5274.33       356.93 o                         
   0 -15   1       4214.46       4319.86       321.24 o                         
   1 -15   1        383.70        480.65       191.12 o                         
  -9 -14   1        393.34        498.28       164.21 o                         
  -8 -14   1       3981.28       3737.14       310.04 o                         
  -7 -14   1       4306.53       4198.08       218.55 o                         
  -6 -14   1        637.58        668.38       115.70 o                         
  -5 -14   1         96.51         42.55       136.01 o                         
  -4 -14   1        294.95        352.81        87.56 o                         
  -3 -14   1       2569.82       2574.68       252.65 o                         
  -2 -14   1       2677.21       2978.04       269.84 o                         
  -1 -14   1       4659.96       4885.77       332.41 o                         
   0 -14   1       4783.20       4897.02       446.36 o                         
   1 -14   1        240.73        194.39       105.31 o                         
   2 -14   1        172.79        211.00       109.35 o                         
   3 -14   1       2503.76       2764.10       400.04 o                         
   4 -14   1       4351.60       4715.43       485.51 o                         
   5 -14   1       1310.34       1272.75       351.19 o                         
  -9 -13   1        215.75        208.50        81.07 o                         
  -8 -13   1       2916.01       2866.83       177.30 o                         
  -7 -13   1       1673.96       1583.52       135.77 o                         
  -6 -13   1         61.95         65.29        53.82 o                         
  -5 -13   1        840.78        961.42       126.14 o                         
  -4 -13   1       4992.93       5191.53       322.99 o                         
  -3 -13   1       6060.04       6084.15       351.15 o                         
  -2 -13   1       1180.41       1286.75       200.50 o                         
  -1 -13   1       3340.00       3436.75       273.39 o                         
   0 -13   1        371.48        421.79       127.86 o                         
   1 -13   1        338.43        359.76       121.72 o                         
   2 -13   1       1254.50       1139.19       291.18 o                         
   3 -13   1       7191.06       7539.99       543.62 o                         
   4 -13   1       7037.12       7789.52       568.83 o                         
   5 -13   1        125.27         86.38        85.22 o                         
   6 -13   1        277.18        214.94       106.84 o                         
 -10 -12   1       3466.06       3370.61       197.49 o                         
  -9 -12   1         75.70        163.15        66.43 o                         
  -8 -12   1       2182.09       2048.71       150.29 o                         
  -7 -12   1          1.33          7.67        42.49 o                         
  -6 -12   1        340.35        403.51        83.48 o                         
  -5 -12   1       1287.10       1221.67       117.62 o                         
  -4 -12   1       7790.88       8305.39       410.22 o                         
  -4 -12   1       7817.56       8409.01       380.44 o                         
  -3 -12   1       5246.17       5462.75       301.72 o                         
  -2 -12   1       1539.40       1434.38       176.10 o                         
  -1 -12   1        180.37         46.16        98.03 o                         
   0 -12   1       1246.22       1293.02       136.33 o                         
   1 -12   1       2091.69       2181.65       166.95 o                         
   2 -12   1       2341.54       2412.74       217.11 o                         
   3 -12   1      12115.15      11802.92       480.71 o                         
   4 -12   1       3445.30       3524.83       237.53 o                         
   5 -12   1       1028.07        976.91       167.88 o                         
   6 -12   1        535.68        416.96       151.12 o                         
   7 -12   1       2627.48       3018.72       242.18 o                         
   8 -12   1       3396.13       3551.41       262.17 o                         
   9 -12   1       1704.88       1470.98       268.22 o                         
 -13 -11   1         11.71         -8.23        75.04 o                         
 -12 -11   1       2514.35       2561.48       218.92 o                         
 -11 -11   1       6740.15       6027.93       348.59 o                         
 -10 -11   1       2332.87       2240.39       156.03 o                         
  -9 -11   1         72.61         88.25        52.67 o                         
  -8 -11   1         58.56         36.62        43.70 o                         
  -7 -11   1       2775.79       2583.18       151.81 o                         
  -6 -11   1       1039.57       1007.97       119.53 o                         
  -5 -11   1       2431.95       2556.50       144.54 o                         
  -4 -11   1       4998.63       5011.04       195.39 o                         
  -3 -11   1       3247.58       3164.23       156.84 o                         
  -2 -11   1       3034.89       2997.91       213.03 o                         
  -1 -11   1       2182.83       1830.30       247.16 o                         
  -1 -11   1       2289.92       2237.89       196.35 o                         
   0 -11   1       3217.33       3154.66       178.15 o                         
   1 -11   1       1951.19       1996.21       149.15 o                         
   2 -11   1       2835.35       2803.61       172.31 o                         
   3 -11   1       7955.87       7822.84       490.39 o                         
   4 -11   1       1265.08       1116.52       248.73 o                         
   5 -11   1       1967.97       1972.84       305.34 o                         
   6 -11   1       2958.06       3052.57       208.90 o                         
   7 -11   1       6627.19       7218.16       316.99 o                         
   8 -11   1       3536.52       3773.77       242.98 o                         
   9 -11   1       1332.31       1460.69       180.58 o                         
  10 -11   1       2636.46       2665.36       227.95 o                         
 -13 -10   1        281.37        198.60       101.07 o                         
 -12 -10   1       2117.69       2059.22       145.06 o                         
 -11 -10   1       3096.04       2892.60       249.75 o                         
 -10 -10   1        877.37        746.35        86.14 o                         
  -9 -10   1        687.77        692.62        88.50 o                         
  -8 -10   1       2628.94       2788.61       225.35 o                         
  -7 -10   1       8396.66       8167.44       192.99 o                         
  -6 -10   1       2050.74       2182.36       131.28 o                         
  -5 -10   1       2633.91       2627.92       140.04 o                         
  -4 -10   1       4896.37       4573.69       178.82 o                         
  -3 -10   1        844.32        717.99       117.80 o                         
  -3 -10   1        694.40        626.04       147.34 o                         
  -2 -10   1       2076.52       2166.82       225.18 o                         
  -2 -10   1       4285.23       4360.74       230.77 o                         
   0 -10   1      18746.48      19860.11       706.34 o                         
   1 -10   1       8059.72       7742.43       444.60 o                         
   1 -10   1       6972.00       7671.99       310.54 o                         
   2 -10   1       2338.63       2256.51       168.47 o                         
   2 -10   1       1231.32       1427.57       166.21 o                         
   3 -10   1        981.27        950.28       213.47 o                         
   4 -10   1       1250.48       1278.42       241.52 o                         
   5 -10   1       2568.04       2566.70       309.90 o                         
   6 -10   1       9613.50       9395.35       564.78 o                         
   6 -10   1       6919.63       7447.53       362.46 o                         
   7 -10   1      10562.98      11101.85       368.99 o                         
   8 -10   1       3091.83       3147.02       212.54 o                         
   9 -10   1        718.17        679.98       135.07 o                         
  10 -10   1        187.61        122.97       122.06 o                         
  11 -10   1        741.29        824.89       166.81 o                         
 -14  -9   1       4451.69       4393.07       289.98 o                         
 -13  -9   1        211.50        209.05        66.71 o                         
 -12  -9   1       1209.82       1290.87       134.29 o                         
 -11  -9   1        295.88        312.90        61.14 o                         
 -10  -9   1        225.15        255.38        53.24 o                         
  -9  -9   1        353.13        424.82        62.41 o                         
  -8  -9   1       8731.32       8350.03       196.88 o                         
  -7  -9   1      16566.83      15929.21       270.20 o                         
  -6  -9   1       3001.68       2725.73       192.12 o                         
  -5  -9   1       4676.77       4239.25       226.04 o                         
  -4  -9   1        372.98        398.21        49.22 o                         
  -3  -9   1       1093.02       1021.75       118.49 o                         
  -2  -9   1        530.21        369.16        87.61 o                         
  -1  -9   1      10413.17      10690.47       282.08 o                         
   0  -9   1      20375.69      20265.17       409.02 o                         
   1  -9   1       7899.40       7674.25       231.77 o                         
   2  -9   1       4062.01       3741.56       160.80 o                         
   3  -9   1       1186.47       1055.66       200.88 o                         
   4  -9   1       7420.09       7278.52       431.48 o                         
   5  -9   1        621.99        606.34       185.53 o                         
   6  -9   1       8282.86       8299.01       290.26 o                         
   7  -9   1       8825.82       9004.32       314.02 o                         
   8  -9   1       1089.12       1005.47       132.94 o                         
   9  -9   1       2206.87       2218.16       177.60 o                         
  10  -9   1       2325.64       2366.44       194.82 o                         
  11  -9   1       4900.08       4771.34       264.53 o                         
  12  -9   1       1036.05       1037.19       167.82 o                         
  13  -9   1       1778.32       1600.10       224.67 o                         
 -14  -8   1       7339.73       7239.74       402.70 o                         
 -13  -8   1         31.84         45.86        50.95 o                         
 -12  -8   1         87.85        102.55        52.90 o                         
 -11  -8   1       1878.16       1859.16       106.50 o                         
 -10  -8   1       8316.37       7771.32       199.88 o                         
  -9  -8   1          2.14         17.64        26.88 o                         
  -8  -8   1      10209.80       9984.51       340.63 o                         
  -7  -8   1       5640.30       5510.49       243.53 o                         
  -6  -8   1       1746.05       1764.67        89.42 o                         
  -5  -8   1       1842.83       1763.16       106.31 o                         
  -4  -8   1       8531.84       8173.19       304.67 o                         
  -3  -8   1       6659.28       6502.62       259.75 o                         
  -2  -8   1       2971.54       2877.72       161.90 o                         
  -1  -8   1      11349.26      11483.08       274.10 o                         
   0  -8   1       7895.15       7771.58       372.02 o                         
   1  -8   1       3189.66       3576.34       268.58 o                         
   2  -8   1       4938.12       5077.05       146.30 o                         
   3  -8   1      11840.53      12322.54       531.37 o                         
   4  -8   1      18055.44      18398.75       681.52 o                         
   5  -8   1       3092.94       2787.13       162.67 o                         
   6  -8   1       2793.97       2903.32       208.89 o                         
   7  -8   1       3954.59       4124.02       207.28 o                         
   8  -8   1        225.56        244.67        94.31 o                         
   9  -8   1       2022.21       2263.69       168.59 o                         
  10  -8   1       6318.82       6601.47       515.76 o                         
  11  -8   1       6301.97       6520.68       293.60 o                         
  12  -8   1       1235.54       1134.58       158.25 o                         
  13  -8   1        805.82        775.38       155.56 o                         
  14  -8   1         95.81         94.06       158.05 o                         
 -15  -7   1       4438.75       4277.33       216.10 o                         
 -14  -7   1       2800.38       2610.59       165.75 o                         
 -13  -7   1        172.98        117.95        56.83 o                         
 -12  -7   1         88.90         54.76        46.44 o                         
 -11  -7   1       4497.49       4348.57       154.49 o                         
 -10  -7   1       9334.23       8779.43       209.58 o                         
  -9  -7   1        242.63        261.68        47.84 o                         
  -8  -7   1      12152.49      11803.17       397.61 o                         
  -7  -7   1       2564.70       2345.36       175.93 o                         
  -6  -7   1       1414.69       1476.23       139.12 o                         
  -5  -7   1        350.98        285.31        77.19 o                         
  -4  -7   1      13615.71      13629.47       384.11 o                         
  -3  -7   1      17425.24      17096.31       327.05 o                         
  -2  -7   1       3505.06       3425.42       165.50 o                         
  -1  -7   1      10891.48      10565.94       243.45 o                         
   0  -7   1       1557.89       1633.19        97.18 o                         
   1  -7   1       2886.81       2950.11       128.12 o                         
   2  -7   1       1597.66       1724.02        66.15 o                         
   3  -7   1      14361.32      15040.65       564.40 o                         
   4  -7   1      13581.49      14354.04       567.67 o                         
   5  -7   1       2311.46       2103.32       132.12 o                         
   6  -7   1       4232.37       4293.14       191.74 o                         
   7  -7   1        966.80        873.71       105.08 o                         
   8  -7   1       3597.21       3882.71       193.59 o                         
   9  -7   1        438.75        442.18        98.64 o                         
  10  -7   1      12596.40      12465.68       366.65 o                         
  11  -7   1       7211.60       6850.85       280.21 o                         
  12  -7   1       1073.41        884.51       177.03 o                         
  13  -7   1       1438.60       1132.91       201.32 o                         
  13  -7   1       1435.98       1582.04       324.26 o                         
 -15  -6   1       1332.12       1305.53       204.42 o                         
 -14  -6   1        270.12        305.31       160.54 o                         
 -13  -6   1        106.52        119.48       116.85 o                         
 -12  -6   1       1095.65       1449.59       179.24 o                         
 -11  -6   1      13417.84      13024.02       429.20 o                         
 -11  -6   1      14485.48      14505.90       491.36 o                         
 -10  -6   1       9113.64       8528.97       244.89 o                         
  -9  -6   1        499.08        524.19       113.93 o                         
  -8  -6   1       1908.66       1706.84       147.87 o                         
  -7  -6   1        955.60       1010.37       120.76 o                         
  -6  -6   1       4657.60       4583.60       212.70 o                         
  -5  -6   1       2709.04       2792.19       105.88 o                         
  -4  -6   1      22540.90      21382.27       360.71 o                         
  -3  -6   1       9878.55       9277.13       210.66 o                         
  -2  -6   1       1939.06       2072.57        84.45 o                         
  -2  -6   1       2323.24       2406.35       102.85 o                         
  -1  -6   1       4126.39       4149.30       138.76 o                         
   0  -6   1       4236.53       3937.20       130.41 o                         
   1  -6   1       3763.03       3770.12       131.40 o                         
   2  -6   1       4031.31       3956.09        99.21 o                         
   3  -6   1       9485.77       9434.97       147.51 o                         
   4  -6   1       7590.11       7735.85       153.70 o                         
   5  -6   1       1558.07       1797.16        89.01 o                         
   5  -6   1       2063.86       2130.42       125.48 o                         
   5  -6   1       1550.97       1598.39       115.67 o                         
   6  -6   1       5362.04       5416.26       122.91 o                         
   7  -6   1       9712.84      10366.15       504.13 o                         
   8  -6   1      17598.21      17910.69       705.75 o                         
   9  -6   1       1529.51       1738.28       275.79 o                         
   9  -6   1       1413.40       1278.14       148.31 o                         
  10  -6   1       3554.24       3457.49       189.74 o                         
  11  -6   1       2492.35       2615.14       177.07 o                         
  12  -6   1        266.54        177.13        98.92 o                         
  13  -6   1       2893.99       2560.73       186.69 o                         
 -16  -5   1        218.28        188.74       109.98 o                         
 -15  -5   1          0.50         23.14        49.23 o                         
 -14  -5   1       3366.19       3276.94       172.82 o                         
 -13  -5   1       2007.07       1924.97       211.82 o                         
 -12  -5   1       2649.92       2396.01       214.32 o                         
 -11  -5   1      14679.17      14623.78       361.82 o                         
 -10  -5   1       7385.33       7311.87       242.07 o                         
  -9  -5   1        664.77        734.23       121.48 o                         
  -8  -5   1       1650.34       1770.71       152.73 o                         
  -7  -5   1      12083.08      12014.01       364.89 o                         
  -6  -5   1       5331.10       5316.97       223.08 o                         
  -5  -5   1       9253.72       8991.19       195.79 o                         
  -4  -5   1      23631.97      23367.99       485.76 o                         
  -3  -5   1       2327.69       2285.20        93.63 o                         
  -2  -5   1       1795.14       2147.27        90.10 o                         
  -1  -5   1       1786.38       1848.93        83.15 o                         
   0  -5   1      28160.74      29343.68       426.38 o                         
   1  -5   1      12479.70      12068.01       231.93 o                         
   2  -5   1       6015.97       6004.65       100.97 o                         
   3  -5   1      14612.90      13894.72       181.52 o                         
   4  -5   1       4397.20       4580.21        98.27 o                         
   5  -5   1        390.77        482.90        36.31 o                         
   6  -5   1       3252.32       3410.09        82.40 o                         
   7  -5   1      16487.44      16886.38       211.78 o                         
   8  -5   1      10120.30      10273.69       163.78 o                         
   9  -5   1       4568.23       4814.66       138.41 o                         
  10  -5   1       4710.75       4875.35       210.90 o                         
  11  -5   1        425.90        370.93        95.26 o                         
  12  -5   1       1068.41       1000.06       122.86 o                         
  13  -5   1       1535.62       1287.90       176.43 o                         
 -16  -4   1        815.23        855.69       203.78 o                         
 -15  -4   1       3555.82       3565.36       290.76 o                         
 -14  -4   1       7939.62       8070.90       397.23 o                         
 -13  -4   1       1884.56       2041.19       212.11 o                         
 -12  -4   1       2007.04       2045.36       130.52 o                         
 -11  -4   1       5786.53       5919.43       297.69 o                         
 -10  -4   1       1266.67       1283.75       105.71 o                         
  -9  -4   1        798.38        763.09        85.49 o                         
  -8  -4   1       8363.21       8811.92       294.65 o                         
  -7  -4   1      22957.89      23531.23       538.98 o                         
  -6  -4   1       7391.17       7651.01       169.71 o                         
  -5  -4   1       3179.27       3624.46       110.80 o                         
  -4  -4   1       4981.09       4592.54       124.19 o                         
  -3  -4   1       2722.38       2773.02        94.57 o                         
  -2  -4   1          4.78         17.20        14.24 o                         
  -1  -4   1      14174.28      15044.88       415.16 o                         
  -1  -4   1      14194.34      14407.79       302.60 o                         
   0  -4   1      47895.88      50019.48      1058.89 o                         
   1  -4   1      10313.72      10744.72       353.60 o                         
   2  -4   1       3959.41       4385.61       106.63 o                         
   2  -4   1       2978.67       3347.37       207.78 o                         
   3  -4   1      10113.55      10611.22       403.95 o                         
   4  -4   1       3788.02       3597.02        83.41 o                         
   5  -4   1        584.98        534.68        40.97 o                         
   6  -4   1       4497.31       4557.30        92.68 o                         
   7  -4   1      21379.39      21910.79       244.79 o                         
   8  -4   1       5018.07       5211.93       125.90 o                         
   9  -4   1        368.17        393.03        51.17 o                         
  10  -4   1       4262.51       4338.29       230.56 o                         
  10  -4   1       4134.96       4343.07       198.24 o                         
  11  -4   1       8526.17       8256.97       214.70 o                         
  12  -4   1       4202.76       4376.20       385.88 o                         
  12  -4   1       3723.59       3541.62       153.49 o                         
  13  -4   1       1582.43       1526.99       188.10 o                         
  14  -4   1       4690.42       4073.37       295.59 o                         
 -16  -3   1         31.93         11.93       159.72 o                         
 -15  -3   1       5429.29       5818.62       357.38 o                         
 -14  -3   1       9784.78      10367.65       445.92 o                         
 -13  -3   1       1898.83       2073.03       203.53 o                         
 -12  -3   1       2016.95       1991.68       138.81 o                         
 -11  -3   1       1191.24       1268.38       111.69 o                         
 -10  -3   1       1565.88       1581.86       113.27 o                         
  -9  -3   1       2176.91       2165.59       120.08 o                         
  -8  -3   1      16125.85      15910.18       311.00 o                         
  -7  -3   1      22459.97      22464.73       298.47 o                         
  -6  -3   1       5454.67       5681.43       120.79 o                         
  -5  -3   1       5633.37       6138.35       144.00 o                         
  -4  -3   1       5702.36       6415.01       142.47 o                         
  -3  -3   1       5128.82       5257.38       122.89 o                         
  -2  -3   1        558.00        661.97        45.08 o                         
  -1  -3   1      17386.88      17002.27       253.43 o                         
   0  -3   1      18027.43      18232.35       265.59 o                         
   1  -3   1       2166.26       2100.21       133.34 o                         
   2  -3   1       1083.58       1186.13        46.79 o                         
   3  -3   1       4837.15       5223.62       106.79 o                         
   4  -3   1      22395.20      23471.67       217.86 o                         
   5  -3   1       7100.01       7372.32       108.41 o                         
   6  -3   1       8920.99       9158.17       131.95 o                         
   7  -3   1      14898.91      15571.49       192.71 o                         
   8  -3   1       2306.92       2244.79        99.00 o                         
   9  -3   1        584.09        576.74        84.30 o                         
  10  -3   1       6274.23       6192.64       182.22 o                         
  11  -3   1      13662.39      13275.24       307.40 o                         
  12  -3   1       2752.19       2836.06       190.12 o                         
  13  -3   1       2262.86       2356.07       145.18 o                         
  14  -3   1       3827.22       3965.82       191.79 o                         
  15  -3   1         89.22         -3.65       104.51 o                         
 -17  -2   1       2783.60       3070.22       302.35 o                         
 -16  -2   1         68.38         21.68       155.17 o                         
 -15  -2   1       5317.94       5832.85       349.99 o                         
 -14  -2   1       7111.74       7675.67       363.46 o                         
 -14  -2   1       7375.42       7758.31       385.17 o                         
 -13  -2   1        221.64         95.36       112.73 o                         
 -12  -2   1        791.33        756.09        96.45 o                         
 -11  -2   1       3479.77       3490.03       156.22 o                         
 -10  -2   1       6554.74       6487.03       201.09 o                         
  -9  -2   1       1725.35       1623.63       102.30 o                         
  -8  -2   1       9651.36       9044.61       209.30 o                         
  -7  -2   1      19631.63      17455.69       431.82 o                         
  -6  -2   1         69.58         65.14        32.91 o                         
  -6  -2   1         57.78        111.54        51.33 o                         
  -5  -2   1       4082.03       4098.60        92.41 o                         
  -4  -2   1      17325.25      18122.11       224.87 o                         
  -3  -2   1      29067.42      32733.60       429.25 o                         
  -2  -2   1        389.58        455.11        36.28 o                         
  -1  -2   1       3518.99       3886.61        86.90 o                         
   0  -2   1       1764.75       2116.72        59.39 o                         
   1  -2   1       6198.87       6788.64       227.54 o                         
   2  -2   1      11032.80      12240.72       171.63 o                         
   3  -2   1      30243.56      32469.01       263.34 o                         
   4  -2   1      47079.69      48640.95       379.50 o                         
   5  -2   1       8325.97       8945.17       118.65 o                         
   6  -2   1       2679.08       2825.54        68.00 o                         
   7  -2   1       6879.42       7022.39       124.87 o                         
   7  -2   1       8070.72       8218.38       362.60 o                         
   8  -2   1       3031.05       3065.70        82.20 o                         
   9  -2   1        460.68        469.98        42.90 o                         
  10  -2   1       8130.60       7907.40       148.74 o                         
  11  -2   1      18581.40      18284.52       252.14 o                         
  12  -2   1       3558.89       3540.99       157.39 o                         
  13  -2   1        925.64        966.67       148.16 o                         
  14  -2   1       2835.77       3233.40       176.48 o                         
  15  -2   1       3964.18       4233.23       210.02 o                         
  16  -2   1        353.92        381.42       168.31 o                         
 -16  -1   1        209.49        308.16       116.95 o                         
 -15  -1   1       4734.53       4651.52       309.85 o                         
 -14  -1   1       2328.72       2479.50       223.80 o                         
 -13  -1   1         21.29         18.55       111.93 o                         
 -12  -1   1       1359.47       1317.14        91.43 o                         
 -11  -1   1      13096.89      13021.70       236.26 o                         
 -10  -1   1      15573.76      15221.25       244.65 o                         
  -9  -1   1        574.63        586.72        65.31 o                         
  -8  -1   1       5189.18       4804.38       121.34 o                         
  -7  -1   1       1692.63       1645.42        66.72 o                         
  -6  -1   1       3401.88       3140.22        84.37 o                         
  -5  -1   1        272.86        257.53        29.92 o                         
  -4  -1   1      19831.92      19679.59       230.98 o                         
  -3  -1   1       8999.29       8591.11       121.71 o                         
  -2  -1   1       9067.14      10243.87       210.15 o                         
  -1  -1   1       7064.66       7626.75       122.86 o                         
   0  -1   1        461.78        518.76        22.73 o                         
   1  -1   1       7023.01       6867.82       197.49 o                         
   2  -1   1      28050.71      30892.26       279.12 o                         
   3  -1   1      14070.18      13985.19       132.45 o                         
   4  -1   1      21247.27      22792.54       235.00 o                         
   4  -1   1      26941.73      27512.89       470.45 o                         
   5  -1   1        958.15        976.54        37.32 o                         
   6  -1   1       3321.79       3538.50        74.44 o                         
   7  -1   1       5562.74       5537.59       100.58 o                         
   8  -1   1       8774.00       9063.96       141.57 o                         
   9  -1   1       2086.89       2069.68        72.01 o                         
  10  -1   1      12655.95      12952.25       212.28 o                         
  11  -1   1      14933.08      15460.42       424.36 o                         
  11  -1   1      14118.38      15120.15       472.33 o                         
  12  -1   1       1993.53       1975.55       100.60 o                         
  13  -1   1         56.76        151.93        78.08 o                         
  14  -1   1       2964.39       3475.32       180.10 o                         
 -16   0   1         26.17         97.13       147.63 o                         
 -14   0   1       3139.02       3476.39       258.51 o                         
 -13   0   1       2013.14       2078.64       199.28 o                         
 -12   0   1       1109.44       1343.58       111.14 o                         
 -11   0   1      14022.73      14010.28       406.75 o                         
 -11   0   1      14004.49      14690.90       320.12 o                         
 -10   0   1       8440.82       8174.74       172.55 o                         
  -9   0   1        609.65        636.57        48.97 o                         
  -8   0   1       4063.65       3909.77        91.69 o                         
  -7   0   1       7290.72       7326.10       131.54 o                         
  -6   0   1       8124.69       7882.93       142.35 o                         
  -5   0   1        775.11        820.17        42.40 o                         
  -4   0   1      29368.13      30517.60       360.19 o                         
  -3   0   1      41760.93      44130.95       467.76 o                         
  -2   0   1       1766.68       2044.95        46.91 o                         
  -1   0   1       4138.05       4283.73        76.93 o                         
   0   0   1      39030.36      41228.34       534.47 o                         
   1   0   1      21500.56      23193.70       283.61 o                         
   2   0   1       2066.82       2235.75        41.23 o                         
   3   0   1      33375.89      35398.95       273.07 o                         
   4   0   1      19597.98      20345.01       184.38 o                         
   5   0   1       3041.84       3174.10        63.22 o                         
   6   0   1       4447.12       4551.85        83.68 o                         
   7   0   1      25082.50      24892.90       251.99 o                         
   8   0   1      20590.56      20216.41       228.28 o                         
   9   0   1         19.00         28.48        30.22 o                         
  10   0   1       9365.88       9274.64       177.48 o                         
  11   0   1       3123.59       3198.74       111.93 o                         
  12   0   1        611.54        618.27        67.33 o                         
  13   0   1        420.66        469.51        71.96 o                         
  14   0   1       5818.91       5916.80       227.51 o                         
  15   0   1       8489.87       8705.83       383.93 o                         
  16   0   1       1285.23       1262.49       206.78 o                         
 -16   1   1          0.19         29.65       166.35 o                         
 -15   1   1        166.76        123.02       143.84 o                         
 -14   1   1       3130.80       3684.69       258.93 o                         
 -12   1   1        925.12        919.01       131.56 o                         
 -11   1   1      11180.75      11706.47       265.07 o                         
 -10   1   1       5726.31       5690.41       130.26 o                         
  -9   1   1         71.44         75.21        33.23 o                         
  -8   1   1       4549.78       4591.89       101.97 o                         
  -7   1   1      20175.25      19735.74       221.54 o                         
  -6   1   1      18436.61      18366.43       199.45 o                         
  -5   1   1       1633.00       1486.91        44.90 o                         
  -4   1   1       1538.76       1448.36        43.38 o                         
  -4   1   1       1749.45       1505.99       119.35 o                         
  -3   1   1         20.58         48.38        13.80 o                         
  -2   1   1          7.52         23.25        15.35 o                         
  -2   1   1        418.70        414.55        22.04 o                         
  -1   1   1       9260.44       9084.23        83.42 o                         
   0   1   1      75637.45      79487.11       823.23 o                         
   1   1   1      51551.27      54612.24       430.17 o                         
   2   1   1       3600.58       3810.82        70.46 o                         
   3   1   1       2900.05       2619.98        52.51 o                         
   4   1   1       3903.95       4403.68        99.01 o                         
   5   1   1       4543.41       4594.49       143.67 o                         
   5   1   1       5336.67       5501.92       122.38 o                         
   6   1   1       6408.41       6526.45       117.80 o                         
   7   1   1      29428.74      29670.91       398.52 o                         
   8   1   1      29079.54      30638.55       596.15 o                         
   9   1   1         37.61         87.51        37.56 o                         
  10   1   1       1050.11       1048.75        66.58 o                         
  11   1   1       1220.75       1274.83        80.15 o                         
  12   1   1       4323.28       4387.62       141.28 o                         
  13   1   1        544.86        582.10        74.27 o                         
  16   1   1        152.40         34.28       140.33 o                         
 -16   2   1        106.88         83.50       162.43 o                         
 -15   2   1       1954.84       2249.89       231.67 o                         
 -14   2   1       7531.93       8469.82       263.21 o                         
 -13   2   1       4422.00       4736.93       188.59 o                         
 -12   2   1       1262.37       1190.89       104.79 o                         
 -11   2   1       4272.04       4257.75       216.27 o                         
 -10   2   1       3678.89       3614.44       186.13 o                         
  -9   2   1        447.12        449.68        47.55 o                         
  -8   2   1       8514.85       8555.63       152.77 o                         
  -7   2   1      31682.92      30841.09       299.78 o                         
  -6   2   1       7917.14       7630.28       116.31 o                         
  -5   2   1        239.65        266.03        24.35 o                         
  -4   2   1       2032.61       2020.33        47.90 o                         
  -3   2   1       5136.86       5190.54        71.36 o                         
  -2   2   1       4990.54       5187.54        64.30 o                         
  -1   2   1       5526.01       5535.48        60.44 o                         
   0   2   1      38437.20      38366.60       360.27 o                         
   1   2   1      15842.38      16289.00       139.73 o                         
   2   2   1       4228.50       4391.42        88.14 o                         
   3   2   1       8379.77       9065.54       150.14 o                         
   4   2   1      18719.91      19950.82       270.49 o                         
   5   2   1       7979.39       8669.28       167.69 o                         
   6   2   1       2085.56       2137.15        86.17 o                         
   7   2   1      24186.39      24968.75       365.06 o                         
   8   2   1      12295.08      13113.99       252.15 o                         
   9   2   1        731.28        706.25        54.13 o                         
  10   2   1       1445.63       1412.18        76.21 o                         
  11   2   1      10222.63      10150.82       205.46 o                         
  12   2   1       7147.64       7228.26       181.98 o                         
  13   2   1        336.18        329.62        68.84 o                         
  14   2   1       5755.21       6254.51       237.91 o                         
  15   2   1       3294.24       3679.76       267.77 o                         
 -15   3   1       2790.52       2929.66       245.84 o                         
 -14   3   1      10475.31      11863.56       423.29 o                         
 -13   3   1       2721.88       2762.45       148.48 o                         
 -12   3   1         15.82          4.60        52.03 o                         
 -11   3   1        820.06        705.26       116.67 o                         
 -11   3   1       1840.71       1615.38       242.44 o                         
 -10   3   1      10026.01       9565.48       209.00 o                         
  -9   3   1       2758.97       2747.14       115.76 o                         
  -8   3   1       6276.22       6406.60       177.64 o                         
  -8   3   1       6905.62       7155.64       258.24 o                         
  -7   3   1      22352.94      21906.05       276.49 o                         
  -7   3   1      23661.77      24186.35       510.04 o                         
  -6   3   1       5682.88       5767.21       100.38 o                         
  -5   3   1         29.44         39.83        18.35 o                         
  -4   3   1       4222.60       4496.29        74.28 o                         
  -3   3   1      37714.48      37690.05       300.04 o                         
  -2   3   1      24845.52      25322.14       238.32 o                         
  -1   3   1       6972.52       6997.15       140.43 o                         
  -1   3   1       6808.14       6881.10       183.16 o                         
   0   3   1      51727.97      53724.59       564.29 o                         
   1   3   1         81.29        163.54        14.49 o                         
   2   3   1       7109.78       6436.34       101.74 o                         
   3   3   1       6878.65       7488.88       147.51 o                         
   4   3   1      50556.77      52624.44       597.01 o                         
   5   3   1       9408.67       9859.15       192.27 o                         
   6   3   1       3772.46       4142.51       127.33 o                         
   7   3   1      11188.03      11904.10       241.24 o                         
   8   3   1        831.90        826.56       110.02 o                         
   8   3   1        927.95       1161.72       111.87 o                         
   9   3   1        773.95        737.79        97.85 o                         
   9   3   1       1426.62       1424.02        91.13 o                         
  10   3   1       3137.40       3034.51       107.80 o                         
  11   3   1      25986.22      26387.32       360.37 o                         
  13   3   1         88.78         77.82        78.31 o                         
  14   3   1       1009.77       1035.60       123.24 o                         
  15   3   1        669.42        673.10       160.89 o                         
  16   3   1        515.65        287.68       164.83 o                         
 -13   4   1       2801.65       3043.51       209.29 o                         
 -12   4   1        168.09        173.59        54.21 o                         
 -11   4   1       5467.78       5224.54       132.82 o                         
 -10   4   1       5646.22       5586.92       129.26 o                         
  -9   4   1       4109.40       4071.59       105.97 o                         
  -8   4   1       3488.02       3494.26        91.68 o                         
  -7   4   1       7448.16       7331.26       125.20 o                         
  -6   4   1       5221.90       5155.00        95.36 o                         
  -5   4   1         36.71         45.77        20.07 o                         
  -4   4   1      26329.07      25330.29       231.76 o                         
  -3   4   1      58878.84      59806.03       453.68 o                         
  -2   4   1       3707.53       3698.08        54.65 o                         
  -1   4   1      12981.53      13350.00       183.11 o                         
   0   4   1       9108.11       8900.97       138.53 o                         
   1   4   1       7811.58       6720.94        82.50 o                         
   2   4   1        477.17        432.75        25.88 o                         
   3   4   1      17225.34      18775.90       378.31 o                         
   4   4   1      37839.08      40660.36       509.55 o                         
   5   4   1      11336.81      11240.67       219.85 o                         
   6   4   1        489.00        421.53        52.98 o                         
   7   4   1       3211.82       3267.98       126.84 o                         
   8   4   1       4878.57       4867.97       162.74 o                         
   9   4   1         39.85         47.87        57.15 o                         
  10   4   1       8380.75       8589.03       241.69 o                         
  11   4   1      15051.69      14862.87       263.61 o                         
  12   4   1       6573.18       6774.22       235.13 o                         
  13   4   1        534.02        527.21       102.00 o                         
  14   4   1        522.55        538.55       111.68 o                         
  15   4   1       5453.08       5565.98       325.60 o                         
  16   4   1        551.99        380.23       120.23 o                         
 -12   5   1        803.75        846.11       109.18 o                         
 -11   5   1       9869.10       9568.39       226.75 o                         
 -10   5   1      17637.02      17075.46       241.24 o                         
  -9   5   1       1022.41       1014.07        60.25 o                         
  -8   5   1        893.85        859.59        82.48 o                         
  -7   5   1       1457.47       1386.18        58.04 o                         
  -6   5   1       5005.49       4804.13        93.57 o                         
  -5   5   1       2588.34       2801.15        92.21 o                         
  -4   5   1      22165.54      22185.60       244.19 o                         
  -3   5   1      29614.16      28897.82       284.48 o                         
  -2   5   1       3645.38       3962.54        57.54 o                         
  -1   5   1        227.43        215.32        32.48 o                         
   0   5   1       2141.88       2139.44        72.12 o                         
   1   5   1      18487.11      16774.32       225.86 o                         
   2   5   1       4476.32       4338.29       131.36 o                         
   3   5   1      28473.13      28932.71       536.81 o                         
   3   5   1      27052.08      27413.29       417.22 o                         
   4   5   1      27235.33      27795.92       396.94 o                         
   5   5   1       2105.02       2154.43       106.23 o                         
   6   5   1          4.17         26.28        42.03 o                         
   7   5   1       4008.68       3914.96       145.57 o                         
   8   5   1      18778.93      18713.10       354.35 o                         
   9   5   1       4406.78       4110.72       164.74 o                         
  10   5   1       4123.67       4288.45       177.23 o                         
  11   5   1       4785.79       4690.61       188.08 o                         
  11   5   1       4850.00       5407.72       278.18 o                         
  12   5   1        443.00        524.51       123.33 o                         
  13   5   1        164.70        156.41       117.92 o                         
  13   5   1        583.17        437.72       158.18 o                         
  14   5   1       2541.47       2336.00       209.37 o                         
  14   5   1       3229.40       3699.35       307.92 o                         
  15   5   1       7600.17       7743.98       392.02 o                         
  16   5   1       1306.88       1512.21       155.05 o                         
  17   5   1        377.93        334.90       126.92 o                         
 -13   6   1       4599.32       4220.40       408.53 o                         
 -12   6   1        704.48        717.18       113.03 o                         
 -11   6   1       8119.64       7844.80       276.47 o                         
 -10   6   1      10812.20      10658.07       235.71 o                         
  -9   6   1       4897.04       4902.00       150.91 o                         
  -8   6   1        128.03        115.09        47.59 o                         
  -7   6   1       3696.52       3639.43        91.05 o                         
  -6   6   1       9688.09       9520.21       141.69 o                         
  -5   6   1       1432.71       1472.69        50.47 o                         
  -4   6   1      10218.15       9791.44       126.18 o                         
  -3   6   1      14685.60      14923.84       156.93 o                         
  -2   6   1       9956.18      10573.25       188.66 o                         
  -1   6   1       2344.19       2669.46        88.17 o                         
   0   6   1      12109.74      11360.38       187.62 o                         
   1   6   1      15913.10      15286.54       277.93 o                         
   2   6   1       1692.24       1553.43        77.51 o                         
   3   6   1       9013.67       9029.82       163.82 o                         
   4   6   1      13472.66      12918.19       257.49 o                         
   5   6   1       5017.98       4614.64       148.90 o                         
   6   6   1        985.47       1134.72       107.43 o                         
   7   6   1      10955.10      11315.02       265.23 o                         
   8   6   1      19973.30      20227.54       383.40 o                         
   9   6   1       4276.50       4003.02       172.78 o                         
  10   6   1       1416.29       1521.04       123.02 o                         
  11   6   1       2096.89       1904.16       137.64 o                         
  12   6   1       1549.92       1360.75       214.75 o                         
  13   6   1        269.14        378.12       169.41 o                         
  14   6   1       4517.77       4507.44       199.79 o                         
  15   6   1       7191.58       7100.00       258.37 o                         
  16   6   1        667.20        728.13       120.31 o                         
 -13   7   1       5084.79       5138.52       462.83 o                         
 -12   7   1        537.65        556.26       111.41 o                         
 -11   7   1       4097.42       3931.78       201.48 o                         
  -9   7   1       1260.58       1280.22        90.27 o                         
  -8   7   1        967.03       1009.14        81.19 o                         
  -7   7   1      13732.59      13848.45       260.68 o                         
  -6   7   1      18515.09      18297.81       298.16 o                         
  -5   7   1        404.72        403.35       111.79 o                         
  -4   7   1       6093.01       6233.48       204.44 o                         
  -3   7   1       1418.00       1400.42        78.11 o                         
  -2   7   1       8274.41       8259.79       175.44 o                         
  -1   7   1       4229.41       4435.37       124.47 o                         
   0   7   1      26413.28      26058.26       566.89 o                         
   1   7   1      11979.25      11650.06       249.71 o                         
   2   7   1       1827.56       1835.85        93.18 o                         
   3   7   1        330.11        328.70        65.44 o                         
   4   7   1       3520.63       3262.64       132.07 o                         
   5   7   1       9874.82       8988.70       227.19 o                         
   6   7   1          8.68         37.95        36.07 o                         
   7   7   1      13807.67      13562.67       283.21 o                         
   8   7   1       9334.28       9439.96       344.06 o                         
   8   7   1       9023.83       9533.67       314.84 o                         
   8   7   1       9383.58       9352.98       402.28 o                         
   9   7   1        762.28        797.66       123.52 o                         
  10   7   1         87.93         86.63        98.39 o                         
  11   7   1       5717.34       5395.74       359.74 o                         
  12   7   1       6307.22       5657.80       236.77 o                         
  13   7   1        859.31        550.89       117.92 o                         
  14   7   1       6419.23       6154.48       435.19 o                         
  15   7   1       2893.11       2976.06       241.54 o                         
  16   7   1        202.84        171.46       154.12 o                         
 -13   8   1       4258.49       4767.56       468.92 o                         
 -12   8   1       1328.90       1241.33       148.22 o                         
 -11   8   1        113.31         72.27        93.47 o                         
 -10   8   1        880.27        972.07       127.98 o                         
  -9   8   1        996.49        998.65       117.04 o                         
  -8   8   1       1789.96       1879.13       105.61 o                         
  -7   8   1      15401.92      15410.66       291.53 o                         
  -6   8   1      14096.49      14260.91       270.96 o                         
  -5   8   1       2684.60       2745.52       115.10 o                         
  -4   8   1          4.61         65.01        63.19 o                         
  -3   8   1       6347.73       6714.00       172.13 o                         
  -2   8   1       5627.66       5721.74       155.09 o                         
  -1   8   1       1516.24       1537.43        82.68 o                         
   0   8   1      13297.13      13174.14       235.06 o                         
   1   8   1      16906.93      16872.26       335.46 o                         
   2   8   1       3553.86       3533.19       138.39 o                         
   3   8   1        491.97        508.31        78.69 o                         
   4   8   1      13614.30      13906.10       391.89 o                         
   5   8   1       7388.52       7107.97       210.35 o                         
   6   8   1       1975.98       1794.03       143.02 o                         
   7   8   1       7346.64       6988.37       163.43 o                         
   8   8   1       3877.45       3831.02       128.06 o                         
   9   8   1       1773.68       1747.85       215.67 o                         
  10   8   1        659.51        590.66       172.83 o                         
  11   8   1       5479.31       5728.91       368.97 o                         
  12   8   1       8222.44       7862.26       441.85 o                         
  13   8   1         51.11         88.96        52.52 o                         
  14   8   1       2895.44       2825.93       165.76 o                         
  15   8   1        155.45        108.77        90.42 o                         
 -13   9   1        872.40        689.99       291.94 o                         
 -11   9   1        613.56        588.43       262.86 o                         
 -10   9   1       5083.38       5194.64       247.97 o                         
  -9   9   1       4153.00       4337.31       218.45 o                         
  -8   9   1       1325.43       1424.26       137.66 o                         
  -7   9   1       5188.33       5341.83       178.34 o                         
  -6   9   1       1629.83       1545.54       252.25 o                         
  -5   9   1       2168.55       2077.81       110.10 o                         
  -4   9   1       2036.64       2160.57       109.84 o                         
  -3   9   1      12898.66      13025.60       258.78 o                         
  -2   9   1       7776.05       8094.75       197.23 o                         
  -1   9   1        971.27       1024.20        91.69 o                         
   0   9   1       6925.71       7051.83       218.41 o                         
   1   9   1         58.86        160.36        94.50 o                         
   1   9   1       1723.40       1933.36       145.36 o                         
   2   9   1       4938.29       4617.41       213.99 o                         
   3   9   1       9163.89       9054.91       241.02 o                         
   4   9   1      23448.52      22462.40       549.98 o                         
   5   9   1      10509.55      10210.72       351.80 o                         
   6   9   1        107.07         71.13        77.12 o                         
   7   9   1        514.00        534.78       105.24 o                         
   8   9   1       2288.55       2328.70       186.53 o                         
   9   9   1       1982.68       1793.19       174.89 o                         
  10   9   1       1829.97       1797.69       186.68 o                         
  11   9   1      10475.65      10490.93       401.57 o                         
  12   9   1       4749.79       4469.65       167.49 o                         
  13   9   1          2.32         -8.33        35.11 o                         
  14   9   1         77.18         92.13        57.11 o                         
  15   9   1        359.61        356.96       158.40 o                         
 -12  10   1        382.65        342.59       131.35 o                         
 -11  10   1       2341.50       2597.50       208.12 o                         
 -10  10   1       7314.53       7508.42       312.45 o                         
  -9  10   1       3560.33       3590.01       217.83 o                         
  -8  10   1       1870.43       2109.61       173.63 o                         
  -7  10   1       1341.11       1220.82       139.80 o                         
  -6  10   1       1403.84       1400.84       105.97 o                         
  -5  10   1        457.11        435.35        77.67 o                         
  -4  10   1       4608.60       4702.92       165.81 o                         
  -3  10   1      10774.39      11038.80       250.28 o                         
  -2  10   1       6545.36       6910.44       336.01 o                         
  -2  10   1       6287.24       6259.83       227.47 o                         
  -1  10   1       3154.39       3184.84       163.37 o                         
  -1  10   1       3196.04       3124.18       238.19 o                         
   0  10   1        651.66        541.24        81.91 o                         
   1  10   1       4078.89       4081.92       281.74 o                         
   1  10   1       4079.01       4015.62       227.15 o                         
   2  10   1       2490.79       2498.89       139.43 o                         
   3  10   1       2702.38       2621.67       140.88 o                         
   4  10   1      18508.74      17541.43       492.40 o                         
   5  10   1       4130.25       3914.58       224.02 o                         
   6  10   1       1356.75       1119.53       132.74 o                         
   7  10   1       1563.64       1432.10       157.10 o                         
   8  10   1       8093.38       7717.33       393.69 o                         
   9  10   1        902.53        894.05       149.09 o                         
  10  10   1       2278.53       2163.33       194.02 o                         
  11  10   1       7284.74       6946.65       203.28 o                         
  12  10   1       1868.99       1883.74       117.94 o                         
  13  10   1         73.43         52.22        45.37 o                         
  14  10   1       1615.15       1603.47       160.42 o                         
 -11  11   1       2742.44       2855.61       232.05 o                         
 -10  11   1       7129.92       7522.23       327.09 o                         
  -9  11   1       1836.64       1867.42       185.61 o                         
  -8  11   1       2089.65       2109.87       235.32 o                         
  -8  11   1       1340.69       1382.47       292.83 o                         
  -7  11   1        198.30        217.80       189.99 o                         
  -7  11   1        492.84        661.66       170.58 o                         
  -6  11   1       4881.08       4835.59       245.61 o                         
  -5  11   1       3213.99       3257.77       173.04 o                         
  -4  11   1       5750.26       5629.59       303.23 o                         
  -3  11   1       6825.29       7162.65       239.22 o                         
  -2  11   1       2306.47       2303.74       123.92 o                         
  -1  11   1       2835.60       2607.71       131.71 o                         
   0  11   1       1706.51       1665.77       109.74 o                         
   1  11   1       9932.83       9652.54       293.18 o                         
   2  11   1       3163.08       3320.10       172.42 o                         
   3  11   1       6374.20       6111.05       292.71 o                         
   4  11   1       6247.12       5849.15       217.09 o                         
   5  11   1       2717.99       2236.58       146.27 o                         
   6  11   1       2793.76       2506.70       159.25 o                         
   7  11   1       4864.33       4501.19       195.43 o                         
   8  11   1       8257.07       8047.74       271.40 o                         
   9  11   1       1318.16       1430.93       130.99 o                         
  10  11   1        738.24        685.07        82.72 o                         
  11  11   1       2301.90       2153.01       120.49 o                         
  12  11   1          0.85         27.21        41.26 o                         
  13  11   1       1279.22       1050.90       199.39 o                         
 -10  12   1       3062.64       3163.13       298.86 o                         
  -9  12   1        306.38        246.53       248.23 o                         
  -4  12   1       3507.55       3289.43       199.16 o                         
  -3  12   1        624.10        589.99        89.74 o                         
  -2  12   1        387.26        292.01        78.19 o                         
  -1  12   1        958.56        854.73        95.58 o                         
   0  12   1       6971.50       7152.54       217.30 o                         
   1  12   1      11701.22      12423.81       454.47 o                         
   2  12   1       4298.01       4344.27       213.50 o                         
   3  12   1       2547.89       2605.49       216.23 o                         
   4  12   1        169.49        132.59       108.66 o                         
   5  12   1       1206.91       1177.53       163.52 o                         
   6  12   1         14.83         47.17        69.60 o                         
   7  12   1       7347.89       6445.49       242.52 o                         
   8  12   1       8623.89       8503.96       286.95 o                         
   9  12   1       1040.75       1031.93       130.73 o                         
  10  12   1        377.64        462.85        98.86 o                         
  11  12   1         27.54         37.98       102.47 o                         
  12  12   1       1450.14       1260.26       237.16 o                         
  -8  13   1       1945.51       1962.68       210.60 o                         
  -7  13   1       4605.74       4794.36       279.97 o                         
  -6  13   1       5608.10       6132.19       301.64 o                         
  -5  13   1        552.18        393.59       133.88 o                         
  -4  13   1       1290.71       1227.57       166.40 o                         
  -3  13   1        420.78        395.98        93.81 o                         
  -2  13   1       3041.15       3184.89       204.37 o                         
  -1  13   1       1839.87       1878.16       165.56 o                         
   0  13   1       7306.82       7232.36       229.75 o                         
   1  13   1       8808.56       8579.06       244.85 o                         
   2  13   1       2191.64       2146.75       219.11 o                         
   3  13   1       2656.21       2660.55       224.95 o                         
   4  13   1       1355.33       1420.31       141.73 o                         
   5  13   1       3912.08       3642.65       201.40 o                         
   6  13   1         46.13         24.57        44.17 o                         
   7  13   1       6375.56       6095.93       248.03 o                         
   8  13   1       3809.43       3639.85       197.36 o                         
   9  13   1         92.73        138.76        67.08 o                         
  10  13   1          2.10        -10.04        49.89 o                         
  11  13   1       2226.34       2195.51       260.95 o                         
  12  13   1       3300.63       3037.09       303.83 o                         
  -7  14   1       5567.82       6222.64       412.06 o                         
  -6  14   1       3012.35       3225.05       322.03 o                         
  -5  14   1       1310.10       1407.23       343.28 o                         
  -4  14   1        649.59        655.65       280.27 o                         
  -3  14   1       5009.34       5070.98       281.29 o                         
  -2  14   1       5166.67       5109.45       279.59 o                         
  -1  14   1       3142.04       3475.72       277.27 o                         
   1  14   1       1740.13       1823.77       169.97 o                         
   2  14   1         92.15         76.53        97.86 o                         
   3  14   1        631.98        549.59       127.88 o                         
   4  14   1       7946.83       8741.30       430.10 o                         
   5  14   1       4905.66       5061.38       354.13 o                         
   5  14   1       5620.24       5969.30       363.70 o                         
   6  14   1       2441.64       2212.15       234.62 o                         
   8  14   1        384.66        252.03       164.01 o                         
   9  14   1         47.58         40.99        71.23 o                         
  10  14   1        336.14        288.49       136.12 o                         
  -4  15   1       2249.00       2246.94       376.59 o                         
  -3  15   1       5291.56       5360.12       491.04 o                         
  -2  15   1       1744.84       1999.48       337.23 o                         
  -1  15   1        787.18        769.87       265.92 o                         
   0  15   1       1234.40       1388.60       164.17 o                         
   1  15   1        336.84        292.69       127.65 o                         
   2  15   1        954.53       1144.47       189.16 o                         
   3  15   1       1276.14       1357.64       216.90 o                         
   4  15   1       5657.48       5544.91       359.68 o                         
   5  15   1       4813.42       4916.19       341.18 o                         
   6  15   1       1111.22       1215.96       218.23 o                         
   7  15   1        364.46        457.17       104.67 o                         
   1  16   1       1886.68       1867.97       265.09 o                         
   2  16   1       1622.23       1937.43       266.07 o                         
   3  16   1       1657.54       1802.82       291.88 o                         
  -7 -14   2       6410.53       6629.68       399.17 o                         
  -6 -14   2       1417.45       1702.01       178.35 o                         
  -5 -14   2       2234.53       2373.56       171.59 o                         
  -4 -14   2       1970.89       2085.72       160.91 o                         
  -3 -14   2        183.75        248.23       114.62 o                         
  -2 -14   2         58.29         68.86        84.29 o                         
  -1 -14   2       2379.91       2472.38       298.41 o                         
   1 -14   2       1390.46       1148.37       333.40 o                         
   2 -14   2         50.10         55.87        83.15 o                         
   3 -14   2        340.86        309.97       125.26 o                         
  -8 -13   2       3047.72       2842.83       179.42 o                         
  -7 -13   2       7841.95       7926.77       287.96 o                         
  -6 -13   2       1025.02       1013.07       132.85 o                         
  -5 -13   2        192.03        227.19        73.39 o                         
  -4 -13   2          1.18          4.62        47.87 o                         
  -3 -13   2       1277.21       1413.06       138.78 o                         
  -2 -13   2        268.29        296.35        77.62 o                         
  -1 -13   2       4541.59       4826.06       312.05 o                         
   0 -13   2       6752.65       6722.90       289.26 o                         
   1 -13   2       2085.97       2091.36       353.21 o                         
   2 -13   2        127.66          0.25       243.52 o                         
   3 -13   2        306.28        187.23       254.78 o                         
   4 -13   2       2102.53       1975.89       357.98 o                         
   5 -13   2       1924.05       1976.81       382.47 o                         
   6 -13   2       2170.24       2212.04       391.81 o                         
 -10 -12   2       1361.97       1649.96       281.18 o                         
  -9 -12   2         22.00         78.14        77.26 o                         
  -8 -12   2       2868.86       2626.01       166.80 o                         
  -7 -12   2       4233.20       3895.44       267.81 o                         
  -6 -12   2        234.58        650.87       136.61 o                         
  -5 -12   2         79.75        122.43       112.25 o                         
  -4 -12   2       2002.54       1977.37       136.73 o                         
  -3 -12   2       7521.32       7449.96       256.91 o                         
  -2 -12   2        439.34        301.84       127.22 o                         
  -1 -12   2       4415.98       4432.17       277.56 o                         
   0 -12   2       2648.45       2798.03       230.89 o                         
   1 -12   2          2.70         32.47        66.26 o                         
   2 -12   2        171.42        192.93        93.65 o                         
   3 -12   2       4130.66       4201.73       429.44 o                         
   4 -12   2       6111.24       6202.24       500.30 o                         
   5 -12   2        584.92        795.56       170.18 o                         
   6 -12   2        465.49        684.29       162.44 o                         
   8 -12   2       1200.04        894.76       202.56 o                         
 -11 -11   2       2707.80       2425.67       233.89 o                         
 -10 -11   2       4115.46       3997.23       282.77 o                         
  -9 -11   2         12.46         28.11        45.97 o                         
  -8 -11   2       4098.92       4126.51       198.44 o                         
  -7 -11   2        825.59        910.43       116.03 o                         
  -6 -11   2         29.34         33.01        41.69 o                         
  -5 -11   2        502.99        510.82        86.87 o                         
  -4 -11   2       7322.59       7057.46       237.58 o                         
  -3 -11   2       7284.22       7073.83       235.29 o                         
  -2 -11   2        564.52        595.40        78.68 o                         
  -1 -11   2        762.00        781.83        90.27 o                         
   0 -11   2        132.67         14.93       103.35 o                         
   1 -11   2       1380.51       1465.98       259.74 o                         
   2 -11   2       3086.91       2834.20       330.03 o                         
   3 -11   2      11932.99      11798.51       602.73 o                         
   4 -11   2       6629.54       6845.20       486.70 o                         
   5 -11   2       1639.49       1686.25       302.12 o                         
   6 -11   2        274.25        185.07       215.02 o                         
   7 -11   2        170.90         55.72       222.08 o                         
   8 -11   2       2404.99       2674.86       219.08 o                         
   9 -11   2       1841.73       1816.02       191.32 o                         
 -11 -10   2       5515.55       5574.78       239.06 o                         
 -10 -10   2       3491.15       3256.66       165.50 o                         
  -9 -10   2         77.82         45.16        34.62 o                         
  -8 -10   2        698.21        776.32        81.65 o                         
  -7 -10   2        109.24        142.32        44.15 o                         
  -6 -10   2       1353.76       1335.25       109.05 o                         
  -5 -10   2        293.98        327.53        66.11 o                         
  -4 -10   2       8111.68       7833.44       236.24 o                         
  -3 -10   2       7351.65       7080.71       191.00 o                         
  -2 -10   2        531.64        577.23        71.30 o                         
  -1 -10   2       3763.87       3703.92       227.28 o                         
   0 -10   2       2676.72       2570.45       188.67 o                         
   1 -10   2       6571.98       5937.43       266.91 o                         
   2 -10   2         39.28         73.02       173.60 o                         
   3 -10   2      12696.93      13528.45       635.61 o                         
   4 -10   2       3203.01       3248.16       331.33 o                         
   5 -10   2       3398.67       2866.58       335.99 o                         
   6 -10   2        515.16        496.13       127.91 o                         
   9 -10   2        928.04       1039.62       339.18 o                         
  10 -10   2       2919.76       2905.58       226.12 o                         
  11 -10   2       1360.31       1303.00       188.91 o                         
 -13  -9   2        661.48        746.86       114.98 o                         
 -12  -9   2       1327.73       1289.52       138.44 o                         
 -11  -9   2       4580.36       4540.11       195.86 o                         
 -10  -9   2       2812.24       2825.95       150.33 o                         
  -9  -9   2         17.67         17.32        30.41 o                         
  -8  -9   2       1111.46       1089.62        86.88 o                         
  -7  -9   2       7596.74       7003.93       175.33 o                         
  -6  -9   2       2028.43       1887.88        89.07 o                         
  -5  -9   2       1110.87       1132.03        69.38 o                         
  -4  -9   2       5373.00       5487.90       142.40 o                         
  -3  -9   2       1876.06       1712.16       152.66 o                         
  -2  -9   2        367.95        441.82        58.41 o                         
  -1  -9   2       2635.64       2389.58       163.64 o                         
   0  -9   2      10032.38      10266.05       281.21 o                         
   1  -9   2      10096.82      10050.30       277.21 o                         
   2  -9   2       3118.52       3324.58       324.24 o                         
   3  -9   2       8255.46       8283.26       466.57 o                         
   4  -9   2        116.51        135.32       168.32 o                         
   5  -9   2          2.43        -31.05        39.96 o                         
   7  -9   2      10031.95      10344.72       436.27 o                         
   8  -9   2       6952.70       7735.93       530.85 o                         
   8  -9   2       7419.02       7413.86       381.44 o                         
   9  -9   2       1072.46        912.25       183.69 o                         
   9  -9   2        806.09        939.35       276.59 o                         
  10  -9   2         83.69        -27.65       112.29 o                         
  11  -9   2        297.24        143.09       127.83 o                         
 -14  -8   2       5305.84       5412.36       326.98 o                         
 -13  -8   2       1767.09       1843.92       152.87 o                         
 -12  -8   2        754.27        981.64       119.65 o                         
 -11  -8   2       2429.90       2492.70       147.11 o                         
 -10  -8   2        103.19         94.37        47.35 o                         
  -9  -8   2        139.34        202.32        58.71 o                         
  -8  -8   2       5863.70       5688.12       158.76 o                         
  -7  -8   2      17976.61      17259.14       278.47 o                         
  -6  -8   2       5091.53       4954.65       136.94 o                         
  -5  -8   2        524.25        503.69        53.60 o                         
  -4  -8   2         77.01         94.18        24.78 o                         
  -3  -8   2        646.02        729.25       101.21 o                         
  -2  -8   2        834.61        864.17        88.77 o                         
  -1  -8   2       6331.38       6239.06       200.73 o                         
   0  -8   2      21025.96      21305.59       691.24 o                         
   0  -8   2      21073.63      21289.56       506.08 o                         
   1  -8   2       9345.29       9594.89       457.56 o                         
   1  -8   2       9347.21       9215.99       304.26 o                         
   2  -8   2       5319.56       5083.85       351.51 o                         
   3  -8   2       2611.38       2703.42       284.86 o                         
   4  -8   2       1335.25       1244.49       212.66 o                         
   5  -8   2       1569.91       1677.56       238.41 o                         
   6  -8   2       3285.79       3708.34       325.21 o                         
   7  -8   2      11238.13      11201.71       340.69 o                         
   8  -8   2       3728.42       3835.31       210.55 o                         
   9  -8   2       2860.77       2978.74       194.78 o                         
  10  -8   2       1728.64       1672.00       167.70 o                         
  11  -8   2       1981.87       1917.98       186.31 o                         
  12  -8   2       1123.30       1224.20       170.00 o                         
  13  -8   2       1847.85       1918.39       196.26 o                         
 -14  -7   2       5730.69       5906.57       241.53 o                         
 -13  -7   2        909.37        937.03       121.06 o                         
 -12  -7   2        175.01        197.75        62.89 o                         
 -11  -7   2         99.65         66.94        43.73 o                         
 -10  -7   2       1539.93        679.39       130.20 o                         
  -9  -7   2        242.08        269.73        49.15 o                         
  -8  -7   2       4244.80       4060.70       129.79 o                         
  -7  -7   2      13766.25      14114.95       444.67 o                         
  -6  -7   2       7242.06       7220.24       298.09 o                         
  -5  -7   2        170.90        133.14        72.26 o                         
  -4  -7   2       3002.11       2797.08       165.82 o                         
  -3  -7   2       4534.67       4470.28       202.72 o                         
  -2  -7   2       7171.26       6839.15       195.95 o                         
  -1  -7   2      15535.99      15662.95       314.84 o                         
  -1  -7   2      11454.27      11612.34       366.31 o                         
   0  -7   2      19720.93      19230.74       481.30 o                         
   0  -7   2      20020.49      20484.32       373.76 o                         
   1  -7   2       2076.99       2133.61       205.26 o                         
   1  -7   2       3294.49       3286.00       192.66 o                         
   2  -7   2       1376.42       1459.63       203.69 o                         
   2  -7   2       1498.36       1385.89       132.86 o                         
   3  -7   2       4924.44       4839.12       321.04 o                         
   4  -7   2      14000.35      14725.21       582.12 o                         
   5  -7   2       3528.32       3552.75       300.64 o                         
   6  -7   2       3237.85       3363.97       214.79 o                         
   6  -7   2       5105.70       5225.72       373.51 o                         
   7  -7   2      11260.81      11724.66       568.23 o                         
   8  -7   2       1673.93       1655.28       147.40 o                         
   9  -7   2       1299.55       1241.10       138.94 o                         
  10  -7   2       4461.43       4749.53       233.54 o                         
  11  -7   2       7283.15       7462.69       529.95 o                         
  14  -7   2        970.45        809.35       184.46 o                         
 -15  -6   2       3337.77       3545.39       287.61 o                         
 -14  -6   2       4882.89       4871.18       319.20 o                         
 -13  -6   2        453.06        456.31        86.67 o                         
 -12  -6   2         96.06         72.75        46.60 o                         
 -11  -6   2       2213.44       2152.08       129.56 o                         
 -10  -6   2       5807.76       5757.76       165.35 o                         
  -9  -6   2         28.85         35.43        27.94 o                         
  -8  -6   2       8838.70       8680.08       224.80 o                         
  -7  -6   2       8414.54       8387.91       174.50 o                         
  -6  -6   2        996.73       1057.13       119.18 o                         
  -5  -6   2       1670.45       1468.85        90.84 o                         
  -4  -6   2       7120.83       7436.91       266.84 o                         
  -3  -6   2      19590.85      19691.80       458.72 o                         
  -2  -6   2       8721.17       8506.29       206.64 o                         
  -1  -6   2      13385.82      13103.44       267.18 o                         
   0  -6   2       8455.68       8379.43       204.34 o                         
   1  -6   2        926.74       1069.20        76.28 o                         
   2  -6   2        896.75        887.61       150.97 o                         
   3  -6   2      11404.24      11575.13       205.58 o                         
   4  -6   2      21437.42      21291.39       692.98 o                         
   5  -6   2       2621.88       2818.16       105.08 o                         
   6  -6   2       6307.61       6273.87       223.04 o                         
   7  -6   2       1580.45       1571.43       124.96 o                         
   8  -6   2        861.53        914.72       109.12 o                         
   9  -6   2         34.63          8.49        79.43 o                         
  10  -6   2       5176.37       5253.18       234.59 o                         
  11  -6   2       9061.61       8714.30       314.03 o                         
  12  -6   2       1502.02       1266.91       147.09 o                         
  13  -6   2       1573.87       1617.24       160.03 o                         
  14  -6   2        670.21        642.56       168.95 o                         
  15  -6   2        980.84        760.94       207.42 o                         
 -15  -5   2       1759.55       1609.20       160.21 o                         
 -14  -5   2        904.03        969.57       184.11 o                         
 -13  -5   2         11.50         31.54        44.12 o                         
 -12  -5   2        428.37        504.31        84.46 o                         
 -11  -5   2      11845.44      11416.71       290.38 o                         
 -10  -5   2      15030.98      15127.29       489.32 o                         
  -9  -5   2        385.41        411.42       109.56 o                         
  -8  -5   2        831.97        794.69       118.10 o                         
  -7  -5   2       1374.37       1483.76       140.22 o                         
  -7  -5   2        449.26        428.47        66.26 o                         
  -6  -5   2       1163.26       1212.61        85.28 o                         
  -5  -5   2         40.02        117.25        84.31 o                         
  -4  -5   2      24902.92      25425.07       534.17 o                         
  -3  -5   2      27881.40      28733.00       437.81 o                         
  -2  -5   2       6562.20       7106.83       174.65 o                         
  -1  -5   2       3576.43       3701.38       121.94 o                         
   0  -5   2       5162.35       5121.17       143.10 o                         
   1  -5   2       5534.84       5520.96       149.37 o                         
   2  -5   2       6427.91       6406.43       325.87 o                         
   3  -5   2      22003.42      23077.15       679.64 o                         
   4  -5   2      15777.46      16447.51       573.26 o                         
   5  -5   2       2746.53       2687.91        98.59 o                         
   6  -5   2       2812.37       3044.67       117.34 o                         
   7  -5   2       3563.31       3650.12       112.41 o                         
   8  -5   2       9189.56       9584.92       194.16 o                         
   9  -5   2       1644.37       1705.15        92.56 o                         
  11  -5   2       4619.12       4731.07       224.44 o                         
  12  -5   2        850.12        766.31       122.68 o                         
  13  -5   2       2076.34       2031.70       197.93 o                         
  14  -5   2       5295.97       5281.63       328.43 o                         
 -16  -4   2         42.30         19.54        82.98 o                         
 -15  -4   2        145.73        245.67        75.57 o                         
 -14  -4   2       1264.63       1407.20       132.65 o                         
 -13  -4   2        939.51        955.59       112.89 o                         
 -12  -4   2       1100.45       1144.99       164.31 o                         
 -11  -4   2      15369.13      14973.36       493.24 o                         
 -10  -4   2      12333.34      12519.93       430.28 o                         
  -9  -4   2        649.21        654.64       113.31 o                         
  -8  -4   2       3478.26       3397.96       199.40 o                         
  -7  -4   2       3981.79       4301.20       213.14 o                         
  -6  -4   2       5104.63       5327.60       152.96 o                         
  -5  -4   2       2223.74       2415.24       103.77 o                         
  -4  -4   2      45164.09      48091.42       642.79 o                         
  -3  -4   2      19485.95      19907.04       324.43 o                         
  -2  -4   2       3411.90       3555.01       111.73 o                         
  -1  -4   2       3359.41       3195.60       102.57 o                         
   0  -4   2      11276.03      11808.73       216.33 o                         
   1  -4   2      28271.02      29498.20       730.27 o                         
   2  -4   2       4661.58       4784.88       250.14 o                         
   3  -4   2      18511.52      18959.58       572.54 o                         
   4  -4   2      13944.38      14409.03       497.54 o                         
   5  -4   2        522.84        502.39        42.95 o                         
   6  -4   2        371.23        370.81        43.62 o                         
   7  -4   2       6189.17       6378.04       116.30 o                         
   8  -4   2      15191.44      15539.67       250.16 o                         
   9  -4   2       1613.77       1636.03        88.84 o                         
  10  -4   2       8631.96       8582.38       196.19 o                         
  11  -4   2       1130.38       1199.70        90.36 o                         
  12  -4   2        221.61        182.24        66.08 o                         
  13  -4   2        298.00        295.04       131.05 o                         
  15  -4   2       4622.48       4586.31       346.37 o                         
  16  -4   2        627.60        421.19       198.69 o                         
 -16  -3   2        446.80        497.50       111.23 o                         
 -15  -3   2       2234.74       2283.71       246.46 o                         
 -14  -3   2       4798.90       5120.03       309.28 o                         
 -13  -3   2       3942.03       3909.72       254.96 o                         
 -12  -3   2       1141.65       1234.82       171.39 o                         
 -12  -3   2        768.35        841.57       142.92 o                         
 -11  -3   2       9273.68       9734.21       390.71 o                         
 -10  -3   2       2496.67       2402.18       196.78 o                         
 -10  -3   2       2765.13       2855.90       210.51 o                         
  -9  -3   2        795.77        726.59        81.93 o                         
  -8  -3   2       5683.70       5769.37       247.39 o                         
  -7  -3   2      21161.26      21901.15       369.42 o                         
  -6  -3   2      15268.80      16473.76       298.85 o                         
  -5  -3   2       1560.10       1723.44        83.38 o                         
  -4  -3   2      20648.36      22413.72       350.52 o                         
  -3  -3   2       9220.30       9539.56       191.22 o                         
  -3  -3   2       4908.32       4948.66       157.53 o                         
  -2  -3   2       3448.33       3704.83       106.72 o                         
  -2  -3   2       3391.33       3690.46        95.76 o                         
  -1  -3   2       7507.36       6738.67       142.87 o                         
  -1  -3   2         54.04         33.78        48.09 o                         
   0  -3   2      28168.58      29086.73       392.30 o                         
   1  -3   2      14589.82      14645.46       422.75 o                         
   2  -3   2       2263.03       2555.03       163.11 o                         
   3  -3   2      13266.64      14283.92       457.26 o                         
   4  -3   2       1033.91       1090.46        87.37 o                         
   4  -3   2       5660.16       5839.66       285.88 o                         
   5  -3   2       1458.38       1405.31        89.66 o                         
   5  -3   2       1428.34       1396.58        75.57 o                         
   6  -3   2       4609.24       4771.84        90.97 o                         
   7  -3   2      20175.93      21144.51       233.38 o                         
   8  -3   2       9074.92       9379.56       226.23 o                         
   9  -3   2        853.47        858.75       115.48 o                         
  10  -3   2       1535.21       1635.62       101.32 o                         
  11  -3   2       4243.11       4048.72       138.96 o                         
  12  -3   2       3373.73       3089.90       145.05 o                         
  13  -3   2       1267.67       1237.16       116.96 o                         
  16  -3   2        919.62        877.40       219.46 o                         
 -16  -2   2          6.94        -19.61       161.58 o                         
 -15  -2   2       1933.32       1923.10       237.64 o                         
 -14  -2   2       8324.35       8284.17       404.31 o                         
 -13  -2   2       2686.41       2819.85       232.87 o                         
 -12  -2   2       2398.59       2584.38       214.27 o                         
 -11  -2   2       4843.76       4779.65       263.26 o                         
 -10  -2   2        314.38        364.30        71.92 o                         
  -9  -2   2        590.41        539.63        74.81 o                         
  -8  -2   2       5039.43       4982.58       129.41 o                         
  -7  -2   2      29134.89      28532.13       357.06 o                         
  -6  -2   2      16552.86      17089.09       302.12 o                         
  -5  -2   2       2077.94       2105.86        88.79 o                         
  -4  -2   2       4349.03       4631.84       125.58 o                         
  -3  -2   2       3386.64       3714.52       105.89 o                         
  -2  -2   2       3132.57       3371.09        95.79 o                         
  -1  -2   2       5969.90       6483.79       131.42 o                         
   0  -2   2      51911.90      55485.76       655.45 o                         
   1  -2   2      16346.17      16636.91       232.86 o                         
   2  -2   2        871.23        756.86        93.28 o                         
   3  -2   2        957.88       1028.19       115.93 o                         
   4  -2   2      10571.96      10581.31       122.22 o                         
   5  -2   2       7621.71       7930.77       108.54 o                         
   6  -2   2       6666.41       7193.53       110.61 o                         
   7  -2   2      22470.79      23908.97       250.46 o                         
   8  -2   2       8360.96       8882.61       143.38 o                         
   9  -2   2        617.76        635.48        48.05 o                         
  10  -2   2       1149.25       1167.44        79.29 o                         
  11  -2   2      12651.10      11841.05       233.31 o                         
  12  -2   2       6345.59       6213.86       198.94 o                         
  13  -2   2        968.24       1063.17       115.26 o                         
  14  -2   2       6612.28       6999.08       247.47 o                         
  15  -2   2       1767.12       1647.47       231.81 o                         
 -16  -1   2        352.55        255.55       197.82 o                         
 -15  -1   2       5306.76       5459.50       232.35 o                         
 -14  -1   2      10400.16      10551.49       304.97 o                         
 -13  -1   2       1991.11       2231.81       217.50 o                         
 -12  -1   2       1281.91       1167.97       157.86 o                         
 -11  -1   2       6755.54       7114.42       314.84 o                         
 -10  -1   2       6196.95       6401.93       192.78 o                         
  -9  -1   2       1653.61       1720.95        99.49 o                         
  -9  -1   2       1642.28       1682.57       134.55 o                         
  -8  -1   2       6039.43       6239.25       243.42 o                         
  -8  -1   2       5710.94       5584.76       223.53 o                         
  -8  -1   2       6118.71       6700.83       262.65 o                         
  -7  -1   2      22055.55      20948.71       285.55 o                         
  -6  -1   2       9370.38       9162.32       161.50 o                         
  -5  -1   2       2277.46       2311.59        71.10 o                         
  -4  -1   2      17263.47      17699.35       283.25 o                         
  -3  -1   2      53792.37      56680.45       691.69 o                         
  -2  -1   2      36048.53      41174.17       514.15 o                         
  -1  -1   2      16048.85      18283.44       435.08 o                         
   0  -1   2       5093.91       5439.90       100.49 o                         
   1  -1   2       2512.84       2623.94        62.19 o                         
   1  -1   2       3275.24       3502.49       151.07 o                         
   2  -1   2       1343.01       1579.21       106.86 o                         
   3  -1   2      18801.38      17875.13       197.27 o                         
   4  -1   2      36701.28      38400.83       309.81 o                         
   5  -1   2      14294.46      14621.62       157.36 o                         
   6  -1   2        125.26        106.08        22.50 o                         
   7  -1   2       5868.28       6021.58       105.18 o                         
   8  -1   2       2849.83       2888.97       119.70 o                         
   9  -1   2        493.19        471.06        82.32 o                         
  10  -1   2       7829.27       7883.89       314.01 o                         
  12  -1   2       2791.60       2719.85       221.50 o                         
  12  -1   2       3625.96       3517.46       212.78 o                         
  13  -1   2         62.20         61.09        74.62 o                         
  14  -1   2       2903.93       3080.93       174.66 o                         
  15  -1   2       1455.60       1880.03       157.59 o                         
  16  -1   2        249.86        320.19       122.46 o                         
 -16   0   2        386.20        386.29       118.24 o                         
 -15   0   2       4520.82       5155.27       332.76 o                         
 -14   0   2       6499.49       6615.88       353.62 o                         
 -13   0   2        296.14        293.41       126.01 o                         
 -12   0   2         62.35         14.26        66.31 o                         
 -11   0   2       7106.06       7125.57       213.51 o                         
 -10   0   2      13307.44      13474.04       229.04 o                         
  -9   0   2       1884.58       1718.48        71.63 o                         
  -8   0   2       7843.37       8178.92       190.13 o                         
  -7   0   2       9375.93      10014.75       203.43 o                         
  -6   0   2        218.01        224.29        33.07 o                         
  -5   0   2        689.00        678.39        41.49 o                         
  -4   0   2      22244.67      23196.86       297.41 o                         
  -3   0   2      36236.34      35899.39       357.45 o                         
  -2   0   2      38989.51      39260.64       490.00 o                         
  -1   0   2       6748.94       6926.93       121.17 o                         
   0   0   2      13124.14      14295.89       194.51 o                         
   1   0   2       2075.54       2351.22        61.13 o                         
   2   0   2       4194.68       4297.21        95.86 o                         
   3   0   2      12349.39      12736.50       149.11 o                         
   4   0   2      79053.46      83074.00       737.27 o                         
   5   0   2       6017.95       6025.48        87.88 o                         
   6   0   2       8566.12       8845.81       120.89 o                         
   7   0   2       3188.00       3494.83        87.25 o                         
   8   0   2       8512.13       8595.76       137.80 o                         
   9   0   2        389.25        429.32        45.12 o                         
  10   0   2      15852.78      15298.67       239.18 o                         
  10   0   2      15884.98      16585.66       476.53 o                         
  11   0   2      10659.14      10271.03       226.35 o                         
  12   0   2       1799.12       1804.15       152.22 o                         
  13   0   2         90.08         63.72        76.75 o                         
  14   0   2       1184.61       1135.29       127.68 o                         
  15   0   2       3212.19       3557.58       199.49 o                         
  16   0   2        654.59        798.33       141.92 o                         
 -16   1   2        268.40        166.05       115.88 o                         
 -15   1   2       2000.69       2379.55       241.95 o                         
 -14   1   2       3525.38       3765.02       279.00 o                         
 -13   1   2       1601.17       1445.19       196.70 o                         
 -13   1   2       1583.72       1623.57       169.97 o                         
 -12   1   2        386.04        459.64        84.53 o                         
 -11   1   2       9333.08       9666.25       202.36 o                         
 -10   1   2      11306.67      10931.55       186.17 o                         
  -9   1   2       1282.06       1259.78        63.11 o                         
  -8   1   2       3200.82       3066.46       125.00 o                         
  -7   1   2      11622.68      12724.46       223.87 o                         
  -6   1   2       9676.31       9343.01       159.73 o                         
  -5   1   2        483.51        557.35        41.57 o                         
  -4   1   2       7384.72       6662.90       111.70 o                         
  -4   1   2       7380.64       7165.54       180.04 o                         
  -3   1   2      15847.72      14180.66       167.74 o                         
  -2   1   2       1430.06       1658.86        36.69 o                         
  -1   1   2       1603.76       1685.11        56.08 o                         
   0   1   2      11489.16      12074.65       167.50 o                         
   1   1   2      16934.17      18364.44       240.68 o                         
   2   1   2      15514.81      16480.32       173.31 o                         
   3   1   2       6657.53       6811.35       115.41 o                         
   3   1   2       6908.73       7013.64       178.50 o                         
   4   1   2      36056.42      38695.24       378.56 o                         
   5   1   2       5056.94       5691.40       103.53 o                         
   5   1   2       3165.41       3628.40       127.94 o                         
   6   1   2        578.17        618.11        34.17 o                         
   7   1   2      12934.69      13449.03       185.69 o                         
   8   1   2      24299.41      24312.29       259.32 o                         
   9   1   2       2521.14       2511.45        76.84 o                         
  10   1   2       5249.18       5137.18       128.43 o                         
  11   1   2       7194.29       7023.72       159.87 o                         
  12   1   2       1952.56       1894.40       111.15 o                         
  13   1   2        136.28        148.46       111.34 o                         
  13   1   2        208.79        104.67       106.24 o                         
  15   1   2       9181.09       9485.73       305.21 o                         
  16   1   2        821.80       1040.49       148.50 o                         
 -16   2   2        164.43        128.19       156.66 o                         
 -15   2   2        360.26        366.92       111.47 o                         
 -14   2   2       1064.61       1048.35       120.97 o                         
 -13   2   2       2755.19       3119.52       161.33 o                         
 -12   2   2         16.56         50.96        67.87 o                         
 -11   2   2      13615.55      14902.49       253.66 o                         
 -10   2   2      14702.55      14790.84       220.61 o                         
  -9   2   2        232.25        246.92        40.40 o                         
  -8   2   2          1.42          5.18        27.63 o                         
  -7   2   2       5437.34       5142.86       101.85 o                         
  -6   2   2      20212.46      19789.41       212.53 o                         
  -5   2   2        588.90        660.63        34.01 o                         
  -4   2   2       9222.74       8649.76       109.84 o                         
  -3   2   2        231.80        363.51        22.09 o                         
  -2   2   2      10506.21      10359.25       105.54 o                         
  -1   2   2        913.50        938.53        25.35 o                         
   0   2   2      45597.82      47618.73       457.49 o                         
   1   2   2      25490.52      25610.74       206.16 o                         
   2   2   2         30.16         47.15        12.09 o                         
   3   2   2       3833.64       3664.43        68.33 o                         
   4   2   2       2238.15       1449.44        68.63 o                         
   5   2   2        792.24        913.79        52.66 o                         
   6   2   2       2969.00       3280.82       102.78 o                         
   7   2   2      19962.67      20106.75       243.35 o                         
   8   2   2      25973.33      25553.26       297.27 o                         
   9   2   2       5236.05       5369.21       125.38 o                         
  10   2   2       1999.78       1906.06        83.53 o                         
  11   2   2         59.32         61.95        47.45 o                         
  12   2   2       2197.21       2342.95       140.42 o                         
  13   2   2       1484.73       1372.87        95.02 o                         
  14   2   2      14718.33      14891.03       532.04 o                         
 -16   3   2        309.48        187.51       167.45 o                         
 -14   3   2       6581.15       7123.58       358.87 o                         
 -13   3   2       5298.06       5434.49       202.06 o                         
 -12   3   2        632.05        688.09        93.80 o                         
 -11   3   2       7225.50       7345.33       193.58 o                         
 -10   3   2       4245.92       4415.02       116.40 o                         
  -9   3   2        727.30        717.58        50.80 o                         
  -8   3   2       2179.09       2101.74        70.73 o                         
  -7   3   2      19041.71      17810.17       211.68 o                         
  -6   3   2      29091.63      28844.15       279.21 o                         
  -5   3   2       2742.66       2876.91        64.91 o                         
  -4   3   2       6210.31       5916.11        88.57 o                         
  -3   3   2      16567.18      17715.21       360.55 o                         
  -3   3   2      11371.00      11684.45       141.62 o                         
  -2   3   2       1848.41       2093.78        41.62 o                         
  -1   3   2      10960.61      10520.34       320.17 o                         
  -1   3   2      10500.42      11432.24       121.72 o                         
   0   3   2      30438.94      30864.43       249.40 o                         
   1   3   2      47298.02      45937.72       397.06 o                         
   2   3   2       4093.27       4384.21        70.56 o                         
   3   3   2       2029.41       1926.53        41.94 o                         
   4   3   2      11128.89      11081.25       143.12 o                         
   5   3   2      16499.64      16591.72       256.27 o                         
   6   3   2       1310.94       1373.15        72.51 o                         
   7   3   2      26382.53      28409.26       555.17 o                         
   8   3   2      16680.12      16728.38       229.31 o                         
   9   3   2       1466.50       1349.33        68.72 o                         
  10   3   2        867.64        843.49        64.42 o                         
  11   3   2       4815.12       4624.81       136.95 o                         
  12   3   2       5859.01       5820.68       162.71 o                         
  13   3   2         34.07         -9.44        59.57 o                         
  14   3   2       8201.25       8534.62       278.71 o                         
  15   3   2       4641.95       4999.91       231.14 o                         
  16   3   2        607.81        715.93       185.40 o                         
 -13   4   2       5455.53       5924.79       210.66 o                         
 -12   4   2        209.20        172.44        72.31 o                         
 -11   4   2       1263.51       1181.71        73.90 o                         
 -10   4   2       1486.15       1316.08        68.62 o                         
  -9   4   2       5061.01       5037.81       117.72 o                         
  -8   4   2       3614.35       3485.70        92.20 o                         
  -7   4   2      32511.03      32153.82       316.88 o                         
  -6   4   2      24186.69      24262.04       249.01 o                         
  -5   4   2        102.09        103.03        21.12 o                         
  -4   4   2        995.86       1069.19        38.41 o                         
  -3   4   2      14261.86      16471.10       370.72 o                         
  -3   4   2      16994.26      16513.88       183.26 o                         
  -2   4   2      15908.72      15062.49       162.57 o                         
  -1   4   2       1985.20       1875.83        61.30 o                         
   0   4   2      27088.50      25973.28       222.68 o                         
   1   4   2      23470.23      23322.55       204.16 o                         
   2   4   2       2643.83       2461.18        55.45 o                         
   3   4   2       3746.31       3903.59        79.39 o                         
   4   4   2      34154.14      35308.73       336.32 o                         
   5   4   2      13512.36      12721.13       171.82 o                         
   6   4   2       5341.63       5958.59       206.19 o                         
   7   4   2      12192.48      12559.47       375.16 o                         
   9   4   2        233.07        173.86        56.93 o                         
  10   4   2       1138.51       1168.45        93.54 o                         
  11   4   2       8130.41       7809.00       182.53 o                         
  12   4   2      13562.36      13899.46       331.96 o                         
  13   4   2        493.42        453.63        93.51 o                         
  14   4   2       1543.87       1571.51       188.37 o                         
  14   4   2       1795.01       1738.95       201.82 o                         
  15   4   2         63.85         11.04       100.30 o                         
  15   4   2         45.04        -94.30       137.22 o                         
 -12   5   2        418.37        366.45        96.84 o                         
 -11   5   2       2126.60       2150.35       139.13 o                         
 -10   5   2       5758.32       6008.49       284.35 o                         
  -9   5   2       3892.75       3598.90       141.27 o                         
  -8   5   2       1728.36       1764.58        95.62 o                         
  -8   5   2       2994.44       3146.18       277.09 o                         
  -7   5   2      10809.00      10729.60       167.32 o                         
  -7   5   2      11317.25      11039.30       482.99 o                         
  -6   5   2       5183.43       5114.11        97.48 o                         
  -5   5   2        117.56        128.59        22.69 o                         
  -4   5   2       5504.17       5303.05        87.49 o                         
  -3   5   2      39620.38      38035.14       316.81 o                         
  -2   5   2      13130.93      13446.12       138.72 o                         
  -1   5   2       1699.63       1741.39        66.43 o                         
   0   5   2      14569.34      13625.40       196.83 o                         
   1   5   2      10557.18       9373.91       108.40 o                         
   2   5   2       1932.77       1810.19        46.09 o                         
   3   5   2       2658.83       2441.50        59.92 o                         
   4   5   2      38713.29      38908.25       370.78 o                         
   5   5   2      15818.11      15873.13       205.43 o                         
   6   5   2         13.46         21.45        30.56 o                         
   7   5   2       1770.81       1615.83        71.14 o                         
   8   5   2       6226.57       5615.64       134.83 o                         
   9   5   2       1973.41       1905.76        88.11 o                         
  10   5   2       1597.21       1631.36        89.56 o                         
  11   5   2      15127.83      14961.31       341.02 o                         
  12   5   2       6430.45       6658.49       233.89 o                         
  13   5   2        729.23        676.17       103.14 o                         
  14   5   2        405.16        399.93       100.97 o                         
  15   5   2       3858.40       3659.04       207.24 o                         
  16   5   2        704.83        714.92       159.62 o                         
 -12   6   2        191.89        156.98       182.21 o                         
 -11   6   2       7100.66       6978.13       488.80 o                         
 -11   6   2       6433.25       6226.16       207.02 o                         
 -10   6   2      16815.63      16105.07       473.78 o                         
  -9   6   2       7115.15       7008.26       200.59 o                         
  -9   6   2       6989.74       6495.65       410.12 o                         
  -8   6   2        360.85        325.39       128.99 o                         
  -7   6   2        894.28        886.74        67.59 o                         
  -6   6   2       2744.98       2683.92        72.04 o                         
  -5   6   2       2673.36       2707.93        65.93 o                         
  -4   6   2      11000.82      10686.48       134.87 o                         
  -3   6   2      30973.83      29944.72       296.86 o                         
  -2   6   2      10633.14      11323.33       321.41 o                         
  -2   6   2      10728.92      10580.40       399.57 o                         
  -1   6   2       2580.71       2616.84        87.48 o                         
   0   6   2       3781.51       3694.66       116.86 o                         
   1   6   2       7419.89       6135.53       103.30 o                         
   1   6   2       7423.28       7412.70       229.45 o                         
   2   6   2       6355.04       5682.29        90.58 o                         
   3   6   2       6150.75       5839.00        97.70 o                         
   4   6   2      33948.62      32586.31       305.77 o                         
   5   6   2       3879.74       3635.05       108.87 o                         
   6   6   2         32.87         42.26        34.25 o                         
   7   6   2         81.99        114.76        41.47 o                         
   8   6   2      10211.36       9849.76       235.14 o                         
   8   6   2      10879.01      10523.58       340.72 o                         
   9   6   2       5765.94       5684.44       255.94 o                         
   9   6   2       2951.22       2818.27       176.32 o                         
  10   6   2       2509.08       2502.40       137.93 o                         
  11   6   2      13144.64      12757.52       248.77 o                         
  12   6   2       3319.25       3439.38       237.03 o                         
  13   6   2         68.28        121.22       165.46 o                         
  14   6   2        538.62        487.68       115.01 o                         
  15   6   2       6589.84       6552.61       269.67 o                         
  16   6   2       1332.81       1389.58       139.77 o                         
 -13   7   2       1870.37       1770.13       352.29 o                         
 -12   7   2        507.64        316.03       277.13 o                         
 -11   7   2       5858.84       5966.62       249.05 o                         
 -10   7   2      12811.53      12385.60       267.71 o                         
  -9   7   2       5093.88       5064.87       160.59 o                         
  -8   7   2       2334.54       2337.56       108.46 o                         
  -7   7   2       1852.63       1847.60       120.64 o                         
  -7   7   2       1948.31       2118.75       170.32 o                         
  -6   7   2       5279.73       5110.15       240.24 o                         
  -6   7   2       5120.45       5028.84       184.42 o                         
  -5   7   2       2779.73       2898.66       107.97 o                         
  -4   7   2      19022.24      19020.39       296.76 o                         
  -3   7   2      27573.06      28198.42       377.27 o                         
  -2   7   2       8129.53       8210.32       173.18 o                         
  -1   7   2       1966.66       1932.56        82.11 o                         
   0   7   2       9586.70       9230.28       175.56 o                         
   1   7   2       7112.93       6528.07       146.14 o                         
   2   7   2       2023.90       1690.42        52.55 o                         
   3   7   2      17112.30      16740.26       254.26 o                         
   4   7   2      14046.48      12530.06       212.17 o                         
   5   7   2       6155.42       5699.93       173.46 o                         
   6   7   2       2377.81       2180.64        84.79 o                         
   7   7   2       6530.19       7050.06       276.53 o                         
   8   7   2      14358.94      14620.79       325.24 o                         
   9   7   2       4515.72       4456.09       188.74 o                         
  10   7   2       2093.00       2105.40       143.56 o                         
  11   7   2       2313.90       2106.00       149.94 o                         
  12   7   2       1905.46       1635.10       140.14 o                         
  13   7   2        302.71        269.39       107.45 o                         
  14   7   2       3861.10       4076.47       357.99 o                         
  15   7   2       8678.80       9655.45       541.50 o                         
  16   7   2       1158.10       1354.89       220.31 o                         
 -13   8   2       4708.00       5433.11       496.31 o                         
 -12   8   2        373.64        385.01       222.45 o                         
 -11   8   2       3638.84       3591.89       203.69 o                         
 -10   8   2       3420.69       3527.48       195.14 o                         
  -9   8   2        534.58        546.04        83.08 o                         
  -8   8   2       2512.94       2419.08       290.28 o                         
  -7   8   2       8589.09       8765.65       210.78 o                         
  -6   8   2      14786.67      14796.08       272.73 o                         
  -5   8   2       4097.43       4272.37       138.98 o                         
  -4   8   2       6583.66       6327.01       357.55 o                         
  -4   8   2       6749.66       7098.68       279.93 o                         
  -3   8   2       8071.83       8531.71       194.45 o                         
  -2   8   2       6007.45       5998.75       156.60 o                         
  -1   8   2       2195.93       2050.63        92.55 o                         
   0   8   2      10222.83       9288.01       188.76 o                         
   1   8   2      27130.34      25499.84       404.19 o                         
   2   8   2       1755.86       1784.99       130.37 o                         
   3   8   2       3815.96       3975.14       120.60 o                         
   4   8   2       2386.31       2190.50        71.95 o                         
   5   8   2       3751.26       3264.82       174.69 o                         
   6   8   2       3719.92       3421.17       246.19 o                         
   7   8   2       6534.44       6340.94       209.53 o                         
   8   8   2      12700.35      12704.93       311.37 o                         
   9   8   2       1740.21       1809.20       166.81 o                         
  10   8   2         46.68         20.89        87.09 o                         
  11   8   2       1128.09       1267.50       155.29 o                         
  12   8   2       4860.22       4978.62       202.30 o                         
  13   8   2       2014.99       1598.69       259.96 o                         
  13   8   2        435.47        642.78       150.29 o                         
  14   8   2       3576.54       3516.70       216.92 o                         
  15   8   2       5373.65       5210.63       334.64 o                         
  15   8   2       5524.88       6323.74       461.67 o                         
  16   8   2        744.06        679.47       160.07 o                         
 -11   9   2        845.12        813.38       154.81 o                         
 -10   9   2        488.54        364.14       107.60 o                         
  -9   9   2        550.30        603.09       107.28 o                         
  -8   9   2       2484.94       2459.52       127.80 o                         
  -7   9   2      10952.97      11034.98       253.69 o                         
  -6   9   2      18346.17      17590.52       320.23 o                         
  -5   9   2       5882.89       5706.21       171.98 o                         
  -4   9   2        614.91        617.21        91.42 o                         
  -3   9   2       1648.44       1751.61        97.72 o                         
  -2   9   2       5444.11       5525.33       160.91 o                         
  -1   9   2         93.79         41.87        44.54 o                         
   0   9   2      16119.41      14755.04       261.99 o                         
   1   9   2      21207.88      20757.06       324.49 o                         
   2   9   2       7450.56       7135.86       179.65 o                         
   3   9   2        436.24        400.89        57.16 o                         
   4   9   2       2245.40       2112.41        74.29 o                         
   5   9   2       7870.18       7656.65       228.30 o                         
   6   9   2       1674.25       1515.38       111.33 o                         
   7   9   2       7403.55       7256.02       236.06 o                         
   8   9   2      10068.97       9565.23       277.53 o                         
   9   9   2       2520.24       2137.32       145.55 o                         
  10   9   2        735.84        649.93       181.32 o                         
  11   9   2       2156.11       2428.24       273.06 o                         
  12   9   2       3396.04       3375.95       320.36 o                         
  13   9   2       1738.73       1814.42       276.76 o                         
  14   9   2       1764.22       1804.90       141.27 o                         
  15   9   2       1945.62       1909.01       219.46 o                         
 -12  10   2        665.68        495.10       274.94 o                         
 -11  10   2        711.60        801.82       147.04 o                         
 -10  10   2       2354.51       2100.29       214.83 o                         
  -9  10   2       4355.54       4663.19       432.50 o                         
  -8  10   2       1816.45       1811.75       157.00 o                         
  -7  10   2       9094.95       9580.35       246.95 o                         
  -6  10   2       5543.14       5913.14       189.90 o                         
  -5  10   2       1570.62       1504.61       142.88 o                         
  -4  10   2       2228.63       2238.97       154.17 o                         
  -3  10   2       8940.56       9260.43       225.92 o                         
  -2  10   2      11126.81      10971.59       244.03 o                         
  -1  10   2       1635.94       1617.21       101.44 o                         
   0  10   2       9205.13       9714.27       355.09 o                         
   1  10   2       3691.30       3670.39       137.65 o                         
   2  10   2       4332.51       3971.44       144.20 o                         
   3  10   2       2608.88       2345.88       112.63 o                         
   4  10   2      13648.63      13141.82       313.31 o                         
   5  10   2      15143.66      14416.51       301.85 o                         
   6  10   2        786.37        835.37       107.96 o                         
   7  10   2       2669.11       2550.63       238.43 o                         
   7  10   2       2661.05       2772.75       168.12 o                         
   8  10   2       1098.71       1112.85       196.43 o                         
   8  10   2         16.62         10.54        92.49 o                         
   9  10   2       2748.37       2382.67       202.78 o                         
  10  10   2       1094.38       1087.93       125.41 o                         
  11  10   2       8020.32       7911.36       452.20 o                         
  12  10   2       4926.89       4694.92       381.05 o                         
  13  10   2         12.89         13.68        42.16 o                         
  14  10   2        579.52        493.81       169.81 o                         
 -11  11   2        697.62        732.54       150.49 o                         
 -10  11   2       4240.04       4309.89       249.82 o                         
  -9  11   2       4550.03       4854.81       254.86 o                         
  -8  11   2       2130.31       2190.46       182.22 o                         
  -7  11   2       2392.88       2558.25       186.14 o                         
  -6  11   2       1023.90       1061.57       103.37 o                         
  -5  11   2        222.78        195.06        73.17 o                         
  -4  11   2       1667.53       1741.52       148.95 o                         
  -3  11   2       8840.94       9076.84       236.75 o                         
  -2  11   2       8200.69       8220.70       221.95 o                         
  -1  11   2       3518.69       3364.30       143.80 o                         
   0  11   2       3134.70       3183.37       139.89 o                         
   1  11   2       1468.53       1355.38       102.97 o                         
   2  11   2       2517.39       2395.87       121.89 o                         
   3  11   2        755.37        708.42        82.83 o                         
   4  11   2       8020.83       8100.09       253.86 o                         
   5  11   2       9781.66       9345.00       278.19 o                         
   6  11   2       4444.05       3900.87       229.58 o                         
   7  11   2        228.86        256.29       106.12 o                         
   8  11   2       1204.50       1194.48       161.79 o                         
   9  11   2       1254.91       1271.96       223.38 o                         
  10  11   2       1408.58       1369.17       238.96 o                         
  11  11   2       6708.06       6378.01       198.03 o                         
  12  11   2       6801.59       6536.50       336.81 o                         
  13  11   2         19.71         22.99        46.09 o                         
  14  11   2         37.33         12.58        63.84 o                         
 -11  12   2       1795.65       1684.48       248.85 o                         
 -10  12   2       7469.56       7548.55       338.09 o                         
  -9  12   2       1744.02       1986.52       181.92 o                         
  -8  12   2       1359.07       1390.71       164.86 o                         
  -7  12   2        249.30        217.93       118.50 o                         
  -6  12   2       2590.66       2211.71       345.53 o                         
  -6  12   2       1196.44       1396.92       195.24 o                         
  -5  12   2       1650.13       1955.30       211.97 o                         
  -5  12   2       3832.13       3866.08       379.23 o                         
  -4  12   2       2208.79       2268.22       175.60 o                         
  -3  12   2       7709.33       7908.32       232.74 o                         
  -2  12   2       2655.81       2961.38       148.36 o                         
  -1  12   2       1820.00       2063.88       193.75 o                         
   0  12   2       1273.93       1182.98       108.92 o                         
   1  12   2       5992.49       5750.18       232.28 o                         
   2  12   2       4716.37       4733.90       215.16 o                         
   3  12   2       2441.95       2596.02       208.78 o                         
   4  12   2       9524.07       9373.91       288.59 o                         
   5  12   2       4876.96       4918.34       213.97 o                         
   6  12   2       1835.83       1738.92       143.33 o                         
   7  12   2       2970.47       2634.95       171.56 o                         
   8  12   2       6943.30       7019.29       350.73 o                         
   8  12   2       7783.18       7381.56       428.28 o                         
   9  12   2       3011.71       2888.39       241.45 o                         
  10  12   2        921.64       1034.04       125.57 o                         
  11  12   2       3426.29       3443.00       209.65 o                         
  12  12   2        399.48        470.43       121.26 o                         
  13  12   2         24.21        -29.55        88.29 o                         
 -10  13   2       5506.58       6271.04       401.20 o                         
  -9  13   2       1318.59       1646.82       232.28 o                         
  -8  13   2        280.06        194.44       135.17 o                         
  -7  13   2       1541.46       1599.57       182.07 o                         
  -6  13   2       5903.33       6087.18       295.84 o                         
  -5  13   2       3038.72       2988.41       216.05 o                         
  -4  13   2       3013.08       2959.36       211.72 o                         
  -3  13   2       2791.50       3014.66       160.25 o                         
  -2  13   2        972.33        953.47       134.36 o                         
  -2  13   2       1234.83       1542.01       224.30 o                         
  -1  13   2       1072.74       1014.62       132.57 o                         
   0  13   2       2999.74       2992.89       191.64 o                         
   1  13   2       8556.96       9011.88       409.02 o                         
   1  13   2       8553.17       8495.32       474.08 o                         
   2  13   2       5249.88       5207.42       306.02 o                         
   3  13   2       1331.57       1294.47       167.20 o                         
   4  13   2       4816.10       5036.67       298.07 o                         
   5  13   2        354.98        308.69       102.74 o                         
   6  13   2         36.87         81.14        92.36 o                         
   7  13   2       3584.21       3345.24       318.66 o                         
   8  13   2       9077.92       8369.05       292.68 o                         
   9  13   2       1952.41       1964.83       199.02 o                         
  10  13   2        181.93        171.89        70.18 o                         
  11  13   2        303.62        317.60        92.65 o                         
  12  13   2        165.97        138.94       129.48 o                         
  -8  14   2       1721.83       1802.21       278.63 o                         
  -7  14   2       5223.90       5607.15       312.65 o                         
  -6  14   2       5831.70       6336.65       321.34 o                         
  -5  14   2       1874.42       1923.36       200.89 o                         
  -4  14   2       1970.87       1745.91       198.58 o                         
  -3  14   2        469.48        472.32       160.39 o                         
  -3  14   2        514.92        575.07       261.65 o                         
  -3  14   2        503.52        614.65       164.70 o                         
  -2  14   2       1880.00       1759.00       154.99 o                         
  -1  14   2       2410.33       2459.75       155.24 o                         
   0  14   2       4533.73       4495.95       195.42 o                         
   1  14   2       8768.84       9056.74       312.12 o                         
   2  14   2       1521.91       1359.26       142.35 o                         
   3  14   2         13.50        -21.40        61.58 o                         
   4  14   2        516.04        633.45       148.01 o                         
   5  14   2       2150.10       2257.60       232.84 o                         
   6  14   2       1477.13        902.49       233.78 o                         
   7  14   2       3499.77       3160.68       316.21 o                         
   8  14   2       4884.55       5045.66       239.13 o                         
   9  14   2        717.86        864.58       133.52 o                         
  10  14   2         33.87         36.16        50.24 o                         
  11  14   2        556.41        529.95       192.20 o                         
  -5  15   2       1424.40       1285.54       235.36 o                         
  -4  15   2        224.74        -43.73       231.57 o                         
  -3  15   2       1398.02       1318.11       184.94 o                         
  -2  15   2       3190.91       3340.18       188.00 o                         
  -1  15   2       1332.74       1291.10       135.91 o                         
   0  15   2       3027.80       3164.21       183.57 o                         
   1  15   2       2636.88       3241.00       303.15 o                         
   1  15   2       2542.08       2436.26       290.29 o                         
   2  15   2        877.52        966.06       242.06 o                         
   3  15   2        451.33        502.65       138.46 o                         
   7  15   2       2711.29       2585.87       202.38 o                         
   8  15   2       1776.86       1931.04       165.76 o                         
   9  15   2         42.70        -29.79       105.93 o                         
  -1  16   2        154.43        108.39       172.41 o                         
   0  16   2       1007.46       1122.07       166.01 o                         
   1  16   2        169.13        144.73       128.35 o                         
   2  16   2        528.73        535.31       145.94 o                         
   3  16   2       1690.71       1704.07       179.05 o                         
   4  16   2       2841.61       2779.61       216.82 o                         
   5  16   2       6244.84       6063.88       393.46 o                         
   1  17   2        522.23        641.16       230.79 o                         
  -6 -14   3        867.16       1001.73       270.22 o                         
  -5 -14   3        670.53        905.33       131.91 o                         
  -4 -14   3       4520.42       4695.58       336.75 o                         
  -3 -14   3       3325.58       3459.53       286.07 o                         
  -2 -14   3        141.60         82.85        91.35 o                         
  -1 -14   3         24.12         62.38        84.07 o                         
   0 -14   3       1487.28       1652.89       247.55 o                         
   1 -14   3       3597.01       3489.72       449.75 o                         
   2 -14   3       1089.39        961.45       360.71 o                         
  -7 -13   3       4668.42       4316.91       300.68 o                         
  -6 -13   3       2667.11       2845.42       174.87 o                         
  -5 -13   3        981.56       1096.20       139.43 o                         
  -4 -13   3       3974.36       3903.94       323.98 o                         
  -3 -13   3        986.67       1074.65       194.08 o                         
  -2 -13   3          2.87        -10.29        56.98 o                         
  -1 -13   3       1185.07       1247.27       207.08 o                         
   0 -13   3       5764.37       5327.23       260.22 o                         
   1 -13   3       2888.27       2978.65       381.18 o                         
   2 -13   3        117.14        -15.52       261.68 o                         
   3 -13   3       1629.57       2012.09       226.22 o                         
   4 -13   3        719.06        472.57       354.29 o                         
  -9 -12   3          6.98         11.57        66.39 o                         
  -8 -12   3       1075.46       1262.47       207.09 o                         
  -7 -12   3       6170.63       5816.00       239.97 o                         
  -6 -12   3       3097.53       2973.65       171.79 o                         
  -5 -12   3        317.58        434.38        86.11 o                         
  -4 -12   3        986.70       1192.35       138.34 o                         
  -3 -12   3         12.10          4.21        41.90 o                         
  -2 -12   3        125.76        179.24        62.64 o                         
  -1 -12   3       2491.20       2628.79       177.96 o                         
   0 -12   3      10488.12      10688.06       354.78 o                         
   1 -12   3       3753.47       3958.88       403.04 o                         
   2 -12   3       1045.27       1063.46       288.71 o                         
   3 -12   3        221.46        117.55       232.82 o                         
   4 -12   3        725.80        597.73       273.02 o                         
   5 -12   3       1480.83       1306.19       336.17 o                         
   6 -12   3       1607.60       1588.57       343.01 o                         
   7 -12   3       6488.63       7078.08       410.78 o                         
 -10 -11   3       1094.60       1063.07       196.56 o                         
  -9 -11   3        515.71        468.85       152.52 o                         
  -8 -11   3       3246.40       3309.74       261.73 o                         
  -7 -11   3       7501.76       7828.03       385.63 o                         
  -6 -11   3       1618.04       1671.12       127.02 o                         
  -5 -11   3         54.11         41.46        43.45 o                         
  -4 -11   3        288.82        331.82        71.79 o                         
  -3 -11   3       3780.58       3807.92       176.15 o                         
  -2 -11   3        418.20        516.18        77.06 o                         
  -1 -11   3       4803.23       4861.25       265.15 o                         
   1 -11   3        774.41        491.69       154.72 o                         
   2 -11   3       2650.11       2588.35       357.96 o                         
   3 -11   3       1671.42       1495.18       174.95 o                         
   4 -11   3       5074.30       5105.16       442.10 o                         
   5 -11   3       1289.95       1337.36       287.88 o                         
   6 -11   3        367.42        565.89       150.23 o                         
   7 -11   3       3028.26       2974.21       244.26 o                         
   8 -11   3       1390.64       1362.41       192.83 o                         
 -12 -10   3          6.12        -51.77        63.03 o                         
 -11 -10   3       1198.06       1211.84       137.77 o                         
 -10 -10   3       6126.79       6115.41       232.24 o                         
  -9 -10   3        394.48        391.60        79.11 o                         
  -8 -10   3       4561.17       4282.58       189.31 o                         
  -7 -10   3       3790.76       3646.88       174.28 o                         
  -6 -10   3        212.81        239.70        63.42 o                         
  -5 -10   3        377.16        374.50        73.35 o                         
  -4 -10   3       2948.94       3002.95       149.41 o                         
  -3 -10   3      12793.94      12423.15       305.70 o                         
  -2 -10   3       5949.45       5674.68       382.87 o                         
  -1 -10   3        295.23        398.46        63.34 o                         
   0 -10   3        695.03        661.78       205.85 o                         
   1 -10   3        197.70        233.78        69.91 o                         
   2 -10   3       1889.54       1897.35       288.60 o                         
   3 -10   3       8526.66       8568.26       523.58 o                         
   4 -10   3      13532.00      14589.64       695.25 o                         
   5 -10   3       3057.00       2983.12       350.19 o                         
   6 -10   3        953.11        830.38       238.96 o                         
   7 -10   3        331.54        309.25       225.62 o                         
   8 -10   3       1179.28       1187.31       291.20 o                         
   9 -10   3       1649.48       1666.88       186.71 o                         
  10 -10   3       5911.84       6303.17       320.52 o                         
 -13  -9   3          3.25        -37.59        59.32 o                         
 -12  -9   3        187.33        227.41        72.13 o                         
 -11  -9   3       3789.28       3494.66       180.00 o                         
 -10  -9   3       7045.47       6603.24       234.06 o                         
  -9  -9   3        501.41        417.32        76.32 o                         
  -8  -9   3       1429.44       1364.28        86.87 o                         
  -7  -9   3        351.96        152.52       115.86 o                         
  -5  -9   3        327.30        300.09        76.45 o                         
  -4  -9   3      10139.77       9876.10       202.50 o                         
  -3  -9   3      12336.40      12013.59       246.19 o                         
  -2  -9   3       5339.08       4972.99       336.43 o                         
  -1  -9   3       4085.05       3639.23       313.71 o                         
   0  -9   3        807.78        844.36       210.81 o                         
   1  -9   3       3503.55       3708.39       324.50 o                         
   2  -9   3       1836.19       1744.41       259.72 o                         
   3  -9   3       7199.03       7316.01       450.32 o                         
   4  -9   3       9633.92       9540.64       531.19 o                         
   5  -9   3       3796.86       3650.05       369.54 o                         
   6  -9   3       2276.79       1912.95       291.80 o                         
   7  -9   3       1388.46       1369.22       200.70 o                         
   8  -9   3       7424.40       7534.86       530.73 o                         
   9  -9   3        792.77        859.85       148.49 o                         
  10  -9   3       3823.76       4362.14       494.69 o                         
  10  -9   3       3623.71       3484.19       290.19 o                         
  11  -9   3       3554.24       3649.21       259.76 o                         
 -13  -8   3        561.04        517.23        98.05 o                         
 -12  -8   3         52.42         59.56        49.23 o                         
 -11  -8   3       6877.15       6564.32       236.84 o                         
 -10  -8   3       6980.44       7022.75       233.80 o                         
  -9  -8   3         76.07         65.35        40.01 o                         
  -8  -8   3         45.75         46.16        31.07 o                         
  -7  -8   3       4060.51       4120.79       133.07 o                         
  -6  -8   3       5169.63       5029.88       142.44 o                         
  -5  -8   3       1142.49       1142.38        69.14 o                         
  -4  -8   3      15902.14      15187.69       220.76 o                         
  -3  -8   3       3100.33       2935.12        90.99 o                         
  -2  -8   3        699.77        819.29       173.12 o                         
  -1  -8   3        241.93        255.32        36.11 o                         
   0  -8   3       9751.18       9777.57       263.11 o                         
   1  -8   3       6490.41       6539.36       384.32 o                         
   2  -8   3       2972.39       2802.57       292.55 o                         
   3  -8   3       3675.07       3714.26       322.93 o                         
   4  -8   3       1326.99       1361.22       223.95 o                         
   5  -8   3        310.48        306.77       167.17 o                         
   6  -8   3       3165.23       3229.41       335.90 o                         
   7  -8   3       4395.24       4268.70       382.55 o                         
   8  -8   3       8213.66       8477.79       313.36 o                         
   9  -8   3       1602.78       1486.53       157.70 o                         
  10  -8   3       2094.08       2211.67       189.38 o                         
  11  -8   3        559.61        677.83       172.25 o                         
  12  -8   3        635.02        517.01       197.62 o                         
 -14  -7   3       2113.86       2245.27       410.02 o                         
 -12  -7   3        540.56        551.11       157.19 o                         
 -11  -7   3       3757.53       3901.54       189.31 o                         
 -10  -7   3       1572.58       1737.18       189.03 o                         
  -9  -7   3          0.74          2.29        30.59 o                         
  -8  -7   3         15.58         15.62        26.27 o                         
  -7  -7   3       6063.99       5810.73       151.20 o                         
  -6  -7   3       6830.55       6348.70       283.66 o                         
  -5  -7   3         50.95         97.24        29.88 o                         
  -4  -7   3       3003.81       2920.25        86.88 o                         
  -3  -7   3       1221.91       1247.33        94.76 o                         
  -2  -7   3       2615.78       2774.08       161.68 o                         
  -1  -7   3       1927.33       2030.75       143.36 o                         
   0  -7   3      18818.47      18745.25       624.03 o                         
   1  -7   3      11518.47      11860.99       493.44 o                         
   2  -7   3       4123.29       3797.03       298.09 o                         
   3  -7   3       6077.26       6059.28       379.39 o                         
   4  -7   3        390.70        300.43       161.05 o                         
   5  -7   3       2007.78       1881.37       156.12 o                         
   6  -7   3       2492.55       2441.30       295.51 o                         
   7  -7   3      16334.02      16707.11       712.43 o                         
   8  -7   3       7232.47       7507.70       487.22 o                         
   9  -7   3       3567.85       3538.25       399.84 o                         
  10  -7   3       2395.90       2400.22       187.32 o                         
  11  -7   3        769.41        830.82       135.75 o                         
  12  -7   3       1690.16       1619.24       179.51 o                         
  13  -7   3        131.62        157.90       132.03 o                         
 -14  -6   3       4803.97       4829.41       221.27 o                         
 -13  -6   3       2605.72       2603.03       160.83 o                         
 -12  -6   3        618.03        746.10       102.89 o                         
 -11  -6   3       2430.38       2325.04       139.00 o                         
 -10  -6   3          8.03         -3.41        33.38 o                         
  -9  -6   3         28.25          2.72        30.07 o                         
  -8  -6   3       2561.98       2595.93       102.97 o                         
  -7  -6   3      17734.41      16890.12       483.79 o                         
  -6  -6   3      11151.08      10968.35       198.10 o                         
  -5  -6   3        165.33        146.12        56.47 o                         
  -4  -6   3       1193.32       1104.26        88.00 o                         
  -3  -6   3       4657.86       4679.17       158.85 o                         
  -2  -6   3       6538.32       6516.00       187.65 o                         
  -1  -6   3       9328.01       9215.33       223.88 o                         
   0  -6   3      21305.78      21830.79       660.65 o                         
   1  -6   3       7384.19       7046.34       348.72 o                         
   2  -6   3        394.09        357.49       128.38 o                         
   3  -6   3       1662.10       1676.01       199.02 o                         
   4  -6   3      10731.19      11064.89       220.31 o                         
   5  -6   3       5185.87       5287.69       350.67 o                         
   6  -6   3       4321.46       4584.10       351.83 o                         
   7  -6   3      12457.34      13144.15       594.78 o                         
   8  -6   3       4716.33       4591.30       208.67 o                         
   9  -6   3        383.33        373.03        99.35 o                         
  10  -6   3       1950.19       1864.51       157.88 o                         
  11  -6   3       6656.15       6545.14       281.33 o                         
  12  -6   3       5458.40       5416.87       267.93 o                         
  13  -6   3        868.77        667.64       340.24 o                         
 -15  -5   3       1979.40       2356.80       208.48 o                         
 -14  -5   3       7795.01       8153.71       283.06 o                         
 -13  -5   3       3055.24       3135.76       172.60 o                         
 -12  -5   3        176.21        205.83        62.92 o                         
 -11  -5   3        522.96        593.02        88.49 o                         
 -10  -5   3       6129.92       6123.36       276.22 o                         
  -8  -5   3       5714.38       5699.63       186.64 o                         
  -7  -5   3      15248.66      15402.18       454.40 o                         
  -6  -5   3       4311.43       4232.08       215.98 o                         
  -5  -5   3       2909.94       2802.45       124.78 o                         
  -4  -5   3       6156.91       6206.40       178.25 o                         
  -3  -5   3      24615.05      24186.77       398.79 o                         
  -2  -5   3       4897.53       5208.30       264.19 o                         
  -1  -5   3      11599.87      11829.00       299.98 o                         
   0  -5   3      17612.02      17760.24       222.65 o                         
   1  -5   3       1406.83       1612.89       165.28 o                         
   2  -5   3       2648.65       2693.15       221.27 o                         
   3  -5   3       9645.21       9726.06       412.15 o                         
   4  -5   3      15891.25      16474.25       582.31 o                         
   5  -5   3       7443.86       7437.14       385.35 o                         
   6  -5   3       7988.27       8181.30       198.45 o                         
   7  -5   3       4134.17       4388.98       126.49 o                         
   8  -5   3        100.85        134.15        53.33 o                         
   9  -5   3        142.77        152.74        83.88 o                         
  10  -5   3       1682.13       1539.65       141.45 o                         
  11  -5   3       9260.27       9366.77       317.66 o                         
  12  -5   3       3120.18       3115.76       202.29 o                         
  13  -5   3       1070.25       1117.37       172.63 o                         
  14  -5   3       1373.78       1522.86       212.29 o                         
  15  -5   3        131.11        -44.12       163.75 o                         
 -15  -4   3       1932.49       2074.26       156.19 o                         
 -14  -4   3       3979.54       4042.20       199.70 o                         
 -13  -4   3        334.90        333.29        75.83 o                         
 -12  -4   3         34.82         59.30        44.73 o                         
 -11  -4   3       4609.76       4691.00       185.31 o                         
 -10  -4   3      11206.73      10671.86       268.46 o                         
  -9  -4   3        734.70        677.40       113.93 o                         
  -8  -4   3       1227.98       1226.64       136.34 o                         
  -7  -4   3       2817.85       2892.46       186.45 o                         
  -6  -4   3         51.07         73.03        51.32 o                         
  -5  -4   3       4406.65       4697.89       153.65 o                         
  -4  -4   3      23923.98      25536.72       415.82 o                         
  -3  -4   3      31232.79      32260.91       477.18 o                         
  -2  -4   3      12358.68      13289.53       253.81 o                         
  -1  -4   3       1892.91       2002.66        88.93 o                         
   0  -4   3        986.73        976.77        91.66 o                         
   0  -4   3       2191.31       2035.50        85.71 o                         
   1  -4   3       2614.29       2725.14       187.16 o                         
   2  -4   3       7590.64       7100.55       326.07 o                         
   3  -4   3      13088.65      13232.46       472.92 o                         
   4  -4   3      25259.79      25395.33       723.81 o                         
   5  -4   3       7194.94       7517.46       362.87 o                         
   6  -4   3       1518.09       1640.36        90.66 o                         
   7  -4   3       1645.56       1601.15        86.47 o                         
   8  -4   3       3308.85       3445.02       161.18 o                         
   9  -4   3       2431.49       2205.09       142.76 o                         
  10  -4   3       3351.02       3047.66       171.34 o                         
  14  -4   3       1811.57       1868.26       230.34 o                         
  15  -4   3       2408.07       2206.58       266.02 o                         
 -14  -3   3       1122.23       1331.46       203.35 o                         
 -13  -3   3        223.07        273.04        69.84 o                         
 -12  -3   3         63.50        122.91       112.71 o                         
 -11  -3   3       8645.67       8394.47       366.88 o                         
 -10  -3   3      18680.17      18382.30       532.07 o                         
  -9  -3   3       2479.56       2456.48       182.78 o                         
  -8  -3   3        396.69        446.16        59.36 o                         
  -7  -3   3         91.45        155.81        36.62 o                         
  -6  -3   3       3927.05       4012.10       124.36 o                         
  -5  -3   3        201.20        217.89        50.24 o                         
  -4  -3   3      27364.98      29683.20       449.86 o                         
  -3  -3   3      22132.84      22783.48       362.99 o                         
  -2  -3   3        748.10        946.45        62.97 o                         
  -1  -3   3       7096.47       6892.04       152.01 o                         
   0  -3   3      10997.60      11739.36       208.86 o                         
   1  -3   3      25037.61      25907.57       361.37 o                         
   2  -3   3       1333.96       1263.03       127.82 o                         
   3  -3   3      21167.86      21178.33       600.39 o                         
   4  -3   3      18761.33      19159.96       582.68 o                         
   5  -3   3        498.00        493.72       116.07 o                         
   6  -3   3       1187.90       1208.91        46.65 o                         
   7  -3   3       2463.49       2445.95        91.03 o                         
   8  -3   3       9003.43       9074.02       182.91 o                         
   9  -3   3       3709.01       3752.00       126.06 o                         
  10  -3   3       7747.51       7983.54       192.07 o                         
  11  -3   3       6749.77       6523.93       178.52 o                         
  12  -3   3        177.92        154.50        71.97 o                         
  13  -3   3         75.34         47.89        80.83 o                         
  14  -3   3       3246.54       3465.47       180.25 o                         
  15  -3   3       5959.36       6537.57       399.87 o                         
  16  -3   3       1038.02       1036.55       238.63 o                         
 -16  -2   3        665.87        786.79       177.61 o                         
 -15  -2   3         87.44         77.45       136.87 o                         
 -14  -2   3       3250.43       3245.74       293.43 o                         
 -13  -2   3       2441.10       2744.21       240.63 o                         
 -12  -2   3        993.80       1020.27       162.00 o                         
 -11  -2   3      10247.10      10180.31       399.57 o                         
 -10  -2   3       5617.74       5330.84       272.98 o                         
  -9  -2   3        542.74        668.57       112.18 o                         
  -8  -2   3       2517.59       2431.62       164.86 o                         
  -7  -2   3       9614.54       9612.67       315.02 o                         
  -7  -2   3       5758.24       5910.16       219.90 o                         
  -6  -2   3       7901.01       8331.17       208.15 o                         
  -5  -2   3        479.66        460.65        86.74 o                         
  -4  -2   3      20072.85      21664.72       350.32 o                         
  -3  -2   3      27304.47      30600.92       438.68 o                         
  -2  -2   3        817.59        924.63        57.32 o                         
  -1  -2   3       4335.39       4327.85       112.07 o                         
   0  -2   3      31252.82      33595.41       435.22 o                         
   1  -2   3      27362.07      29011.55       379.39 o                         
   2  -2   3        885.69        815.90        67.87 o                         
   2  -2   3       1123.48        978.00       115.89 o                         
   3  -2   3      16896.22      17163.69       492.52 o                         
   3  -2   3      16256.17      16691.24       358.99 o                         
   4  -2   3       1919.07       1904.50        65.12 o                         
   4  -2   3       6648.37       6727.15       299.70 o                         
   5  -2   3        552.90        455.44        41.49 o                         
   5  -2   3        441.89        502.94       111.14 o                         
   6  -2   3       4697.81       4805.07        86.44 o                         
   7  -2   3      19083.15      19715.72       217.84 o                         
   8  -2   3      18058.79      18139.39       268.41 o                         
   9  -2   3       2566.76       2485.71       100.74 o                         
  10  -2   3       1472.34       1520.10       100.29 o                         
  11  -2   3       3160.24       3298.50       317.52 o                         
  12  -2   3       1797.60       1865.74       126.84 o                         
  13  -2   3       1028.69       1059.96       111.51 o                         
  14  -2   3       5069.70       4947.26       204.83 o                         
  15  -2   3       7062.41       7242.81       346.35 o                         
  16  -2   3       1482.19       1750.65       219.62 o                         
 -16  -1   3         47.93        -56.85       171.61 o                         
 -12  -1   3        251.93        428.31       102.13 o                         
 -11  -1   3       9610.76       9785.63       384.33 o                         
 -10  -1   3       1778.51       1814.37       168.75 o                         
  -9  -1   3        166.08        187.74        57.64 o                         
  -8  -1   3       4585.28       4348.60       124.89 o                         
  -7  -1   3      22541.86      21699.28       383.80 o                         
  -6  -1   3      21743.57      20752.40       361.22 o                         
  -5  -1   3       1972.75       2070.12        92.32 o                         
  -4  -1   3       9748.59      10354.69       209.39 o                         
  -3  -1   3       1457.96       1609.80        75.74 o                         
  -2  -1   3       2340.06       2798.73        90.73 o                         
  -1  -1   3       2018.51       2270.49        76.21 o                         
   0  -1   3      34591.35      38737.86       479.86 o                         
   1  -1   3      31208.68      33451.94       416.72 o                         
   2  -1   3       1544.19       1722.03       131.39 o                         
   3  -1   3       3621.43       3626.80       187.57 o                         
   4  -1   3       2114.07       2026.93        47.65 o                         
   5  -1   3      15414.16      16242.31       203.22 o                         
   6  -1   3       1740.10       1798.89        50.99 o                         
   7  -1   3      18918.79      19399.21       213.06 o                         
   8  -1   3      14849.90      14792.34       187.47 o                         
   9  -1   3       1909.17       1946.81        88.96 o                         
  10  -1   3       1110.96       1114.95        81.20 o                         
  11  -1   3       1755.18       1764.57       114.91 o                         
  12  -1   3       4502.52       4474.49       175.19 o                         
  13  -1   3       1055.90       1063.48       110.06 o                         
  14  -1   3       5520.74       5748.88       221.75 o                         
  15  -1   3       5028.44       5107.53       227.64 o                         
  16  -1   3        110.68        114.33       119.83 o                         
 -16   0   3        102.94         62.16       114.64 o                         
 -15   0   3       1482.89       1789.95       233.66 o                         
 -14   0   3      10779.80      11746.59       445.35 o                         
 -13   0   3       9113.17       9142.22       372.56 o                         
 -12   0   3          5.28        -19.39       102.13 o                         
 -12   0   3        259.13        286.77       138.11 o                         
 -11   0   3       3089.58       3007.43       216.85 o                         
 -10   0   3       7236.20       7455.59       322.30 o                         
  -9   0   3       1234.08       1243.51        77.21 o                         
  -8   0   3       3300.90       3204.04       107.32 o                         
  -7   0   3      41176.86      39699.11       454.72 o                         
  -6   0   3      13381.52      12205.41       194.36 o                         
  -5   0   3          8.96         52.32        24.80 o                         
  -4   0   3       8752.42       8969.34       193.09 o                         
  -4   0   3       1953.17       2155.95       106.45 o                         
  -3   0   3      19433.14      20513.07       243.26 o                         
  -3   0   3      36416.69      35065.07       779.34 o                         
  -2   0   3      10969.40      11048.19       144.59 o                         
  -2   0   3      11577.65      11429.42       200.64 o                         
  -1   0   3      15570.31      17136.19       309.67 o                         
   0   0   3      23761.59      25710.51       334.48 o                         
   1   0   3      20738.88      21601.17       282.44 o                         
   2   0   3       1964.72       2071.55       126.98 o                         
   3   0   3      12980.38      14333.19       297.59 o                         
   3   0   3      13215.77      13591.83       383.99 o                         
   4   0   3      26564.84      27017.69       283.32 o                         
   5   0   3      21080.74      18887.14       392.91 o                         
   5   0   3      23354.16      25110.64       619.15 o                         
   5   0   3      23059.87      22584.02       382.10 o                         
   6   0   3        396.67        396.66        33.80 o                         
   7   0   3      15668.11      15928.38       185.47 o                         
   8   0   3       4023.45       4370.97       133.58 o                         
   9   0   3        397.76        316.34        87.00 o                         
  10   0   3       4411.66       4688.64       141.96 o                         
  11   0   3      11168.64      11405.08       264.86 o                         
  12   0   3       5872.60       6036.85       200.69 o                         
  13   0   3        106.73         30.67        76.93 o                         
  16   0   3        404.98        425.73       129.36 o                         
  17   0   3       1635.16       1630.26       267.68 o                         
 -16   1   3        639.63        657.08       135.71 o                         
 -15   1   3       1600.70       1713.79       152.60 o                         
 -14   1   3       9859.99      11473.03       478.87 o                         
 -13   1   3       1646.01       1568.09       192.26 o                         
 -12   1   3         50.35         97.73        72.02 o                         
 -11   1   3       1520.18       1390.07       108.89 o                         
 -10   1   3       8716.62       9035.72       229.47 o                         
  -9   1   3       3368.33       3332.86       131.97 o                         
  -8   1   3       4930.42       3984.40       258.98 o                         
  -8   1   3       4787.00       4970.04       117.84 o                         
  -7   1   3      21470.98      22864.06       339.27 o                         
  -6   1   3       4792.80       4548.29       108.39 o                         
  -5   1   3         72.98         69.75        24.22 o                         
  -4   1   3      12474.07      12362.00       167.40 o                         
  -3   1   3      59504.10      55734.32       703.82 o                         
  -2   1   3      49845.39      49385.55       620.37 o                         
  -1   1   3       2291.38       2502.53        77.03 o                         
   0   1   3      16312.02      17257.06       229.54 o                         
   1   1   3        142.37        178.91        24.29 o                         
   2   1   3       3560.64       3955.39        95.86 o                         
   3   1   3       1998.42       2217.00        49.19 o                         
   4   1   3      49325.96      51398.93       483.98 o                         
   5   1   3      18802.40      19580.98       231.90 o                         
   6   1   3       1146.90       1299.49        53.16 o                         
   7   1   3       4642.04       4658.89        91.55 o                         
   8   1   3        800.08        788.94        46.28 o                         
   9   1   3       2587.89       2561.43        78.74 o                         
  10   1   3       1010.30        999.14        63.94 o                         
  11   1   3      20073.25      19686.40       282.95 o                         
  12   1   3       6774.10       6629.09       205.89 o                         
  13   1   3         40.59         52.38        72.35 o                         
  14   1   3        506.83        438.49       103.98 o                         
  15   1   3        759.87        667.52       129.46 o                         
  16   1   3        730.58        785.78       231.51 o                         
 -16   2   3       1130.65       1095.53       240.79 o                         
 -16   2   3       1124.61       1088.51       205.46 o                         
 -15   2   3       1394.47       1637.37       151.76 o                         
 -14   2   3       5342.11       5740.29       224.89 o                         
 -13   2   3       1426.36       1408.75       121.02 o                         
 -12   2   3        367.07        404.23        83.86 o                         
 -11   2   3       6901.88       7116.33       288.50 o                         
 -10   2   3      14723.75      14181.00       261.86 o                         
  -9   2   3       2769.76       2606.60       102.90 o                         
  -8   2   3       2153.23       1823.95       183.44 o                         
  -8   2   3       2601.05       2653.90       173.00 o                         
  -7   2   3       6667.83       5936.76       134.58 o                         
  -6   2   3       9500.84      10575.58       151.05 o                         
  -5   2   3       5892.10       5897.98        94.39 o                         
  -4   2   3      10986.26      10659.98       132.99 o                         
  -3   2   3      21708.31      21492.18       207.72 o                         
  -2   2   3       2941.49       2652.21        92.41 o                         
  -1   2   3       7397.83       7110.87       148.38 o                         
   0   2   3      17183.86      17588.69       249.88 o                         
   0   2   3      19503.82      20972.72       363.70 o                         
   1   2   3      17782.18      18173.29       252.31 o                         
   2   2   3       4255.13       4559.64       106.48 o                         
   3   2   3       3166.35       3071.46        64.68 o                         
   4   2   3      30030.29      31063.56       369.28 o                         
   5   2   3      22493.71      23985.23       271.75 o                         
   6   2   3        602.86        690.22        41.06 o                         
   7   2   3       9512.39       9857.65       165.25 o                         
   8   2   3      15222.89      14550.09       220.03 o                         
  10   2   3       3243.59       3036.85       198.84 o                         
  11   2   3       9012.06       9156.18       186.99 o                         
  12   2   3       5732.49       5905.57       256.62 o                         
  12   2   3       5735.04       5097.71       250.12 o                         
  13   2   3        117.13         80.52       124.62 o                         
  14   2   3       2595.43       2912.83       171.56 o                         
  15   2   3       5925.39       6230.07       250.60 o                         
  16   2   3       2209.55       2479.37       186.86 o                         
 -14   3   3          8.06        -69.80        85.19 o                         
 -13   3   3       1527.68       1806.35       131.25 o                         
 -12   3   3        460.17        443.38        83.61 o                         
 -11   3   3       5564.02       5430.09       166.79 o                         
 -10   3   3      21344.10      20597.06       323.42 o                         
  -9   3   3        714.53        716.57        53.75 o                         
  -8   3   3       1629.71       1569.63        63.90 o                         
  -7   3   3        423.67        412.49        36.07 o                         
  -6   3   3      10596.83      10298.53       143.23 o                         
  -5   3   3        151.23        162.91        22.85 o                         
  -4   3   3      37734.05      38122.12       320.83 o                         
  -3   3   3      16024.73      15561.69       157.90 o                         
  -2   3   3       5620.57       5852.07        84.87 o                         
  -1   3   3       1519.17       1724.17        41.90 o                         
   0   3   3      20177.03      21737.08       209.14 o                         
   1   3   3      17750.82      19027.12       189.30 o                         
   2   3   3      29987.82      30789.25       256.17 o                         
   3   3   3       5805.19       5538.36        88.64 o                         
   4   3   3      24175.27      24766.88       223.76 o                         
   5   3   3       2074.54       2213.72        52.86 o                         
   6   3   3        629.98        781.19        44.10 o                         
   7   3   3      13318.89      13327.82       191.21 o                         
   8   3   3      27924.91      27595.55       318.98 o                         
   9   3   3       7504.49       7243.96       150.24 o                         
  10   3   3       1250.67       1216.14        82.15 o                         
  10   3   3       1251.20       1209.98       152.83 o                         
  11   3   3       1950.53       1773.21       102.33 o                         
  12   3   3         38.90         42.50        54.23 o                         
  13   3   3         57.53        121.13        80.94 o                         
  14   3   3       9249.67       8993.77       281.05 o                         
  15   3   3      12222.18      13196.73       572.96 o                         
  16   3   3       3203.24       3418.52       209.52 o                         
 -14   4   3       3219.93       3413.91       272.73 o                         
 -13   4   3       3592.51       4088.10       283.49 o                         
 -12   4   3        155.10        189.17        75.77 o                         
 -11   4   3       3607.67       3555.50       137.87 o                         
 -10   4   3       8416.71       8341.05       194.35 o                         
  -9   4   3       2309.72       2267.64        79.41 o                         
  -8   4   3        519.13        470.78        49.58 o                         
  -7   4   3      15962.56      15797.04       199.09 o                         
  -6   4   3      30840.99      29524.45       287.16 o                         
  -5   4   3       7977.44       8019.03       118.42 o                         
  -4   4   3       6353.45       6338.19       123.58 o                         
  -3   4   3      17513.96      17313.22       172.91 o                         
  -2   4   3       3496.14       3821.00        68.13 o                         
  -1   4   3        452.30        496.84        25.60 o                         
   0   4   3      22729.39      22520.97       204.09 o                         
   1   4   3      42871.91      40208.44       368.64 o                         
   2   4   3       5365.17       5966.82        91.63 o                         
   3   4   3       1213.28       1064.33        46.61 o                         
   4   4   3      12466.45      11573.05       303.66 o                         
   5   4   3       4717.02       4457.31        89.75 o                         
   5   4   3       5279.18       4894.90       159.68 o                         
   6   4   3       1282.61       1455.77        61.18 o                         
   7   4   3      15343.84      15558.28       216.42 o                         
   8   4   3      24265.70      22987.84       288.24 o                         
   9   4   3       5085.34       4801.25       122.65 o                         
  10   4   3        243.19        224.29        47.24 o                         
  11   4   3       3415.10       3163.83       113.55 o                         
  12   4   3       5339.06       5064.14       246.99 o                         
  14   4   3       5512.35       5704.38       229.10 o                         
  15   4   3       5725.88       5532.33       316.55 o                         
  15   4   3       6733.62       7406.78       437.40 o                         
  16   4   3       1370.24       1771.90       172.25 o                         
 -14   5   3       7165.08       7709.97       381.53 o                         
 -13   5   3       5860.11       6562.14       348.45 o                         
 -12   5   3        939.18        854.40       119.94 o                         
 -11   5   3       2164.48       2167.18       112.44 o                         
 -10   5   3        559.58        563.94        55.84 o                         
  -9   5   3       2877.17       2761.32        88.72 o                         
  -8   5   3       1028.41        991.56        55.16 o                         
  -7   5   3      21336.51      20547.05       238.15 o                         
  -6   5   3      23663.64      23158.81       245.21 o                         
  -5   5   3        366.33        339.51        28.41 o                         
  -4   5   3       2848.77       2704.61        62.13 o                         
  -3   5   3       7431.63       7385.98       101.93 o                         
  -2   5   3       7967.25       7634.77       109.93 o                         
  -1   5   3        224.87        284.44        17.71 o                         
   0   5   3      33245.61      32959.64       279.74 o                         
   1   5   3      38187.09      38284.19       337.36 o                         
   1   5   3      38542.67      35243.85       807.06 o                         
   2   5   3       5978.75       6033.25        89.77 o                         
   3   5   3        677.87        739.00        39.52 o                         
   4   5   3      14288.36      13979.12       179.05 o                         
   5   5   3      15398.78      15811.08       206.41 o                         
   6   5   3       1106.52       1011.14        54.39 o                         
   7   5   3       9880.34       9557.76       167.28 o                         
   8   5   3      12094.51      11726.74       193.88 o                         
   9   5   3        170.59        165.22        44.53 o                         
  10   5   3        113.06        139.46        49.51 o                         
  11   5   3       6339.84       6025.85       160.50 o                         
  12   5   3      14309.37      14089.86       438.15 o                         
  12   5   3      14630.08      13197.56       416.37 o                         
  13   5   3       1818.21       1801.34       227.35 o                         
  14   5   3       3504.43       3932.94       315.00 o                         
  15   5   3        444.84        654.78       137.47 o                         
  16   5   3         24.27        -10.12        73.30 o                         
 -13   6   3       5854.05       5944.67       321.97 o                         
 -12   6   3       1482.43       1445.21       143.43 o                         
 -11   6   3        628.02        560.51       111.59 o                         
 -10   6   3       2730.39       2794.31       177.27 o                         
  -9   6   3       4402.86       4442.33       145.51 o                         
  -8   6   3        435.10        416.30        43.57 o                         
  -7   6   3       9747.98       9411.38       150.90 o                         
  -6   6   3       8596.38       8395.88       132.58 o                         
  -5   6   3       1655.29       1659.31        61.26 o                         
  -4   6   3       2756.06       2574.66        76.55 o                         
  -4   6   3       2904.73       2966.69       145.22 o                         
  -3   6   3      26690.35      26339.47       321.12 o                         
  -3   6   3      27441.84      28227.24       398.34 o                         
  -2   6   3      12640.80      12662.07       210.58 o                         
  -2   6   3      12497.12      12011.60       176.51 o                         
  -1   6   3       1326.50       1327.03        67.94 o                         
   0   6   3      11917.81      11278.80       129.32 o                         
   1   6   3      19057.71      18043.94       193.24 o                         
   2   6   3       3009.31       2671.53        59.52 o                         
   3   6   3        166.92        144.24        23.22 o                         
   4   6   3      13944.16      14158.48       189.95 o                         
   5   6   3      20997.63      21503.73       258.33 o                         
   6   6   3        580.04        624.03        53.47 o                         
   7   6   3       4485.22       4579.49       242.77 o                         
   7   6   3       2577.30       2385.53        96.23 o                         
   8   6   3       6457.75       6306.26       305.89 o                         
   8   6   3       5581.14       5438.86       226.40 o                         
   9   6   3       3657.42       3481.34       115.96 o                         
  10   6   3        809.51        796.12        73.25 o                         
  11   6   3       7161.52       7009.28       232.00 o                         
  12   6   3      12483.56      12836.03       331.84 o                         
  13   6   3        828.85        834.54       116.86 o                         
  14   6   3       1899.79       2033.81       160.66 o                         
  15   6   3       1943.19       1936.51       280.78 o                         
  16   6   3        588.12        587.41       146.41 o                         
 -13   7   3        575.00        451.61       222.14 o                         
 -12   7   3        326.31        147.50        99.55 o                         
 -11   7   3        510.55        460.99       105.15 o                         
 -10   7   3       8702.35       8636.55       218.91 o                         
  -9   7   3      11143.25      10886.03       237.50 o                         
  -8   7   3        351.96        321.89        56.99 o                         
  -7   7   3       4280.50       4063.29       133.77 o                         
  -6   7   3       1632.14       1701.74        86.97 o                         
  -5   7   3       1628.05       1683.62        84.61 o                         
  -4   7   3       1970.10       2015.54        88.83 o                         
  -3   7   3      27866.46      27804.06       470.28 o                         
  -2   7   3      23936.55      24357.49       336.01 o                         
  -1   7   3        300.79        289.79        41.82 o                         
   0   7   3       3867.14       3878.82       113.05 o                         
   1   7   3       6651.00       6262.24        91.07 o                         
   2   7   3       7976.77       7716.10       112.04 o                         
   3   7   3      11149.29      10972.26       159.48 o                         
   4   7   3      33000.07      30084.53       293.32 o                         
   5   7   3      10629.37       9918.05       187.54 o                         
   6   7   3        251.10        234.24        63.85 o                         
   6   7   3        657.95        649.21        96.80 o                         
   7   7   3       1120.74       1193.10       160.88 o                         
   9   7   3       1689.04       1603.44       125.88 o                         
  10   7   3        969.71        957.09       178.13 o                         
  11   7   3      11148.96      10674.85       301.08 o                         
  12   7   3      12529.11      12817.50       347.18 o                         
  13   7   3        175.66        160.45       101.77 o                         
  14   7   3         55.17         -8.04       101.75 o                         
  15   7   3       3513.34       3466.16       214.25 o                         
  15   7   3       2790.23       2755.53       253.39 o                         
  16   7   3       3684.28       3866.26       231.24 o                         
 -13   8   3       1690.06       1746.23       320.00 o                         
 -12   8   3        216.80        150.60       199.34 o                         
 -11   8   3       2855.47       2700.14       211.05 o                         
 -10   8   3      11214.01      10805.11       255.47 o                         
  -9   8   3       6798.23       6449.59       187.32 o                         
  -8   8   3       1401.66       1464.87        99.05 o                         
  -7   8   3       1535.56       1718.33       245.81 o                         
  -6   8   3       2000.12       2016.58        99.91 o                         
  -5   8   3        874.31        894.97        70.47 o                         
  -4   8   3       5139.30       4995.69       146.98 o                         
  -3   8   3      31024.73      32148.26       432.48 o                         
  -2   8   3      17825.01      18113.14       290.97 o                         
  -1   8   3       3528.78       3486.20       117.53 o                         
   0   8   3        710.71        751.84        61.54 o                         
   1   8   3      16063.58      15977.39       322.96 o                         
   2   8   3       3092.04       3310.80       175.36 o                         
   2   8   3       3018.25       3362.03       198.15 o                         
   3   8   3       3895.84       3909.12        87.29 o                         
   4   8   3      25777.28      24130.53       621.20 o                         
   4   8   3      25183.59      25040.11       297.18 o                         
   5   8   3       9617.94       8878.54       164.92 o                         
   6   8   3       2545.27       2257.36        87.53 o                         
   7   8   3       1611.45       1607.82        93.88 o                         
   8   8   3       9748.82       8943.42       326.84 o                         
   9   8   3       6583.21       6813.65       234.94 o                         
  10   8   3        684.64        579.92       118.10 o                         
  11   8   3       3459.60       3360.83       273.53 o                         
  11   8   3       3195.62       3329.72       230.99 o                         
  12   8   3       2507.72       2379.32       200.72 o                         
  13   8   3       1037.46        906.07       129.59 o                         
  14   8   3        478.85        434.92       120.85 o                         
  15   8   3       6228.19       6224.28       278.95 o                         
  16   8   3       3366.03       3852.20       433.58 o                         
 -14   9   3        600.28        458.89       268.84 o                         
 -13   9   3       3218.32       3087.44       415.43 o                         
 -12   9   3       1607.42       1558.98       310.75 o                         
 -11   9   3       2261.06       2041.78       324.77 o                         
 -10   9   3       4672.87       4413.96       265.57 o                         
  -9   9   3       1566.37       1459.85       147.45 o                         
  -8   9   3        192.10        270.63       153.61 o                         
  -8   9   3       1300.55       1256.15       140.07 o                         
  -7   9   3       4886.48       4546.30       160.76 o                         
  -6   9   3       8186.19       8099.01       208.62 o                         
  -5   9   3       4694.32       4997.54       159.70 o                         
  -4   9   3       5099.03       5040.00       158.28 o                         
  -3   9   3       9934.95      10436.10       231.02 o                         
  -2   9   3       3323.65       3416.76       161.01 o                         
  -2   9   3       3331.57       3615.63       218.01 o                         
  -1   9   3       2084.85       2042.00       118.47 o                         
   0   9   3       6553.13       6544.02       196.31 o                         
   1   9   3      17632.70      16782.54       482.21 o                         
   1   9   3      17304.36      16478.66       551.36 o                         
   2   9   3       8601.84       8574.66       233.19 o                         
   3   9   3       2181.14       2081.39        69.24 o                         
   4   9   3       7035.16       7058.81       131.46 o                         
   5   9   3       2620.59       2450.50        89.84 o                         
   6   9   3       2531.83       2251.83        93.97 o                         
   7   9   3       4376.26       4270.06       179.57 o                         
   8   9   3      15687.89      15425.20       356.85 o                         
   9   9   3       6966.26       6457.14       305.08 o                         
   9   9   3       6310.80       6411.55       272.23 o                         
  10   9   3        562.03        624.45       132.93 o                         
  11   9   3        331.51        349.07        88.79 o                         
  12   9   3       1266.33       1261.53       114.68 o                         
  13   9   3        612.13        644.51       138.91 o                         
  14   9   3       1101.88       1113.26       194.53 o                         
  15   9   3       5401.67       5903.33       355.83 o                         
 -12  10   3       1853.64       1619.91       387.53 o                         
 -11  10   3       1936.60       2196.94       347.06 o                         
 -10  10   3       2445.46       2495.58       182.71 o                         
  -9  10   3       2121.11       2134.26       132.45 o                         
  -8  10   3        333.31        259.57        94.13 o                         
  -7  10   3       5740.99       5493.64       410.02 o                         
  -7  10   3       5908.33       5972.99       217.70 o                         
  -6  10   3      11282.75      10247.60       546.69 o                         
  -6  10   3      11316.55      11247.73       294.19 o                         
  -5  10   3       4738.42       5202.38       199.37 o                         
  -5  10   3       4668.83       3945.42       323.89 o                         
  -4  10   3       3586.48       3411.04       298.80 o                         
  -3  10   3       1595.49       1665.31       103.08 o                         
  -2  10   3       1633.90       1638.86        98.93 o                         
  -1  10   3        977.30        954.73        81.53 o                         
   0  10   3      13584.31      13136.50       261.25 o                         
   1  10   3      24306.49      24046.29       370.31 o                         
   2  10   3       6632.70       6104.44       174.64 o                         
   3  10   3       1740.12       1653.19        96.55 o                         
   4  10   3       1632.77       1716.94       119.23 o                         
   5  10   3       5699.29       5530.12       203.73 o                         
   6  10   3       2138.21       1990.95        95.00 o                         
   7  10   3       5220.10       5117.58       150.87 o                         
   8  10   3      12439.69      12211.06       243.88 o                         
   9  10   3       4526.59       4349.09       151.04 o                         
  10  10   3        825.44        609.29       106.86 o                         
  11  10   3        982.86        956.76       127.37 o                         
  12  10   3       3552.48       3504.31       203.25 o                         
  13  10   3       2239.67       2147.64       175.65 o                         
  14  10   3       1768.11       1754.36       178.05 o                         
  15  10   3       2291.58       2384.13       339.21 o                         
 -11  11   3        714.83        613.97       266.18 o                         
 -10  11   3        663.41        787.56       138.39 o                         
  -9  11   3       4148.67       4568.83       284.54 o                         
  -8  11   3       2452.62       2476.26       352.14 o                         
  -7  11   3       7021.19       7359.35       226.03 o                         
  -6  11   3       8926.21       9080.99       247.14 o                         
  -5  11   3       3847.22       4032.66       165.48 o                         
  -4  11   3       1420.74       1317.98       170.96 o                         
  -4  11   3        591.23        532.31       168.05 o                         
  -3  11   3       1794.39       1856.67       114.10 o                         
  -2  11   3       9444.59       9239.17       232.17 o                         
  -1  11   3       2132.40       2153.35       119.20 o                         
   0  11   3       8015.48       8024.03       211.77 o                         
   1  11   3       8774.08       8587.78       437.33 o                         
   1  11   3       8773.67       8637.38       253.01 o                         
   2  11   3       2529.53       2427.62       153.06 o                         
   3  11   3       2693.92       2624.20       124.20 o                         
   4  11   3       2841.20       2918.01       153.37 o                         
   5  11   3      10486.10      10431.28       291.21 o                         
   6  11   3       2349.11       2262.81       182.24 o                         
   7  11   3       4686.09       4495.70       200.87 o                         
   8  11   3       2819.84       2835.58       173.62 o                         
   9  11   3       1201.08       1131.00        94.84 o                         
  10  11   3       1568.86       1208.94       102.34 o                         
  11  11   3       4308.42       3926.11       351.95 o                         
  11  11   3       4601.75       4741.23       306.14 o                         
  12  11   3       5918.16       6187.71       243.47 o                         
  13  11   3        642.95        654.29       164.56 o                         
  13  11   3        811.02        714.01       232.16 o                         
 -10  12   3       2917.47       2928.41       431.87 o                         
  -9  12   3       3063.52       3434.86       448.59 o                         
  -9  12   3       3004.28       3421.71       273.27 o                         
  -8  12   3       1023.40       1054.31       149.92 o                         
  -7  12   3       4239.09       4364.03       187.20 o                         
  -6  12   3       3440.90       3420.43       164.88 o                         
  -5  12   3        771.03        701.11        95.45 o                         
  -4  12   3        495.39        533.91       112.29 o                         
  -3  12   3       6642.96       7037.88       218.84 o                         
  -2  12   3      10662.59      10795.98       267.48 o                         
  -1  12   3       3511.13       3283.42       148.71 o                         
   0  12   3       5222.32       5100.05       179.87 o                         
   1  12   3       2990.48       2998.48       143.71 o                         
   2  12   3        713.95        665.09        85.35 o                         
   3  12   3        565.90        622.62        96.68 o                         
   4  12   3       5947.20       5943.14       230.96 o                         
   5  12   3      15705.95      15636.29       382.15 o                         
   6  12   3       4974.93       4449.47       203.53 o                         
   7  12   3        865.32        884.32       121.67 o                         
   8  12   3        150.88        145.09       160.81 o                         
   9  12   3       1249.74       1245.97       137.48 o                         
  10  12   3        427.03        451.13       203.40 o                         
  11  12   3       4702.92       4550.30       379.49 o                         
  12  12   3       5696.76       6010.21       438.26 o                         
  13  12   3        203.02        212.11        83.38 o                         
  14  12   3        328.75        303.71       108.30 o                         
  -9  13   3       3829.91       4395.70       326.28 o                         
  -9  13   3       3801.10       4479.95       480.27 o                         
  -8  13   3        325.33        325.40       130.50 o                         
  -7  13   3       1767.91       1982.02       187.61 o                         
  -6  13   3        378.00        368.45       218.25 o                         
  -6  13   3        454.78        433.40       170.00 o                         
  -5  13   3       3072.92       3196.77       172.67 o                         
  -4  13   3       1388.92       1390.25       162.09 o                         
  -3  13   3      10968.11      11018.20       285.97 o                         
  -2  13   3       8426.28       8527.22       247.67 o                         
  -1  13   3       1909.66       2057.87       135.00 o                         
   0  13   3       1195.71       1319.68       181.07 o                         
   1  13   3       1732.35       1845.09       148.62 o                         
   2  13   3       5052.53       5098.70       221.92 o                         
   3  13   3       1901.67       1707.45       144.51 o                         
   4  13   3       8384.85       7924.79       275.53 o                         
   5  13   3       7704.51       8202.33       388.18 o                         
   6  13   3       1908.83       1880.10       200.57 o                         
   7  13   3       1636.49       1436.33       140.98 o                         
   8  13   3       2698.73       2689.79       184.62 o                         
   9  13   3       3998.90       3855.20       291.22 o                         
  10  13   3         70.92         71.21        55.53 o                         
  11  13   3       3536.47       3505.38       348.64 o                         
  12  13   3       2262.39       2452.78       326.69 o                         
  -9  14   3       2365.02       2550.86       278.82 o                         
  -8  14   3        217.39        205.59       164.37 o                         
  -7  14   3         28.17        -38.83       118.77 o                         
  -6  14   3       1229.39       1242.00       171.65 o                         
  -5  14   3       2052.68       2015.30       189.34 o                         
  -4  14   3       2129.23       2130.63       190.70 o                         
  -3  14   3       7483.24       7565.34       251.60 o                         
  -2  14   3       4103.41       4359.49       195.18 o                         
  -1  14   3        724.74        604.22       102.81 o                         
   0  14   3        199.26        184.90        85.52 o                         
   1  14   3       4928.10       5027.75       202.25 o                         
   2  14   3       6717.82       6973.94       273.58 o                         
   3  14   3       2692.95       2472.82       179.76 o                         
   4  14   3       5885.95       6004.85       255.97 o                         
   5  14   3       1574.26       1598.62       159.02 o                         
   6  14   3        690.66        800.63       227.65 o                         
   6  14   3        194.76        176.14       130.84 o                         
   7  14   3       2346.89       2405.73       308.95 o                         
   8  14   3       7069.54       6687.41       273.53 o                         
   9  14   3       4407.66       4210.42       224.89 o                         
  10  14   3          2.19        -17.06        51.12 o                         
  11  14   3        421.38        458.50       236.88 o                         
  -6  15   3       5067.56       5633.68       391.37 o                         
  -5  15   3       1873.63       1855.26       347.24 o                         
  -4  15   3        969.08        947.90       171.94 o                         
  -3  15   3       2923.55       3078.43       182.80 o                         
  -2  15   3        754.31        777.27       132.93 o                         
  -1  15   3       2329.13       2151.38       166.69 o                         
   0  15   3       2161.30       2183.93       159.40 o                         
   1  15   3       8145.14       8605.64       315.41 o                         
   2  15   3       4190.66       4638.30       242.32 o                         
   3  15   3       1749.70       1682.18       170.17 o                         
   4  15   3        809.07        978.06       189.82 o                         
   5  15   3        700.36        557.15       133.08 o                         
   6  15   3       2114.31       2148.94       240.23 o                         
   7  15   3       1708.18       1605.30       231.36 o                         
   8  15   3       6299.31       6833.03       403.61 o                         
  -4  16   3        457.95        288.93       270.42 o                         
  -3  16   3          1.61          7.18       138.39 o                         
  -2  16   3       1543.80       1774.92       158.17 o                         
  -1  16   3       1336.75       1287.33       178.11 o                         
  -1  16   3       1631.69       1500.70       283.71 o                         
   0  16   3       3361.72       3818.20       325.66 o                         
   0  16   3       3515.63       3571.82       364.37 o                         
   1  16   3       5941.44       6136.96       289.45 o                         
   2  16   3       2241.51       2410.87       200.54 o                         
   3  16   3        251.84         31.74       129.00 o                         
   4  16   3        299.95        287.20       125.37 o                         
   5  16   3       3265.59       3209.09       225.15 o                         
   6  16   3       1489.37       1144.98       213.98 o                         
   7  16   3       1304.47       1446.79       340.29 o                         
  -2  17   3       3646.41       3956.57       454.33 o                         
  -1  17   3        717.05        737.82       220.27 o                         
   0  17   3       2298.11       2444.33       304.49 o                         
   1  17   3       2835.68       3093.20       325.67 o                         
   2  17   3        288.91        258.22       190.66 o                         
   1 -14   4          1.36         -9.38       120.44 o                         
  -6 -13   4        507.27        613.58       153.35 o                         
  -5 -13   4         41.05         47.25        89.60 o                         
  -4 -13   4       5094.71       5603.97       353.39 o                         
  -3 -13   4       5677.95       5504.80       341.67 o                         
  -2 -13   4        661.06        775.94       166.17 o                         
  -1 -13   4        210.27        215.77       110.86 o                         
   0 -13   4         14.85        -26.93        56.31 o                         
   1 -13   4       1507.24       1595.89       179.16 o                         
   2 -13   4         72.64         43.92        64.65 o                         
   3 -13   4       3560.05       3716.30       261.04 o                         
  -8 -12   4        103.00        126.42        91.06 o                         
  -7 -12   4       1389.23       1440.27       219.17 o                         
  -6 -12   4       2241.33       2334.54       216.48 o                         
  -5 -12   4         15.39         -7.43        42.24 o                         
  -4 -12   4       4662.37       4680.29       210.43 o                         
  -3 -12   4       3746.71       4054.68       285.00 o                         
  -2 -12   4        213.26        305.38       114.70 o                         
  -1 -12   4        104.91        120.57        66.37 o                         
   0 -12   4       2661.64       2831.46       190.93 o                         
   1 -12   4       4977.63       5192.12       256.08 o                         
   2 -12   4        100.01         83.05        64.44 o                         
   3 -12   4       2516.02       2547.33       190.40 o                         
   4 -12   4       1138.94       1194.76       170.10 o                         
   5 -12   4       1673.84       1702.22       355.74 o                         
   6 -12   4         90.91         27.86       123.34 o                         
  -9 -11   4          0.36          5.33        58.26 o                         
  -8 -11   4        608.87        749.07       163.99 o                         
  -7 -11   4       3507.14       3529.09       260.83 o                         
  -6 -11   4       2696.93       2737.37       163.87 o                         
  -5 -11   4         88.25         81.04        50.41 o                         
  -4 -11   4       2612.53       2476.27       146.18 o                         
  -3 -11   4       1198.80       1295.46       129.98 o                         
  -2 -11   4          6.84         -9.33        53.21 o                         
  -1 -11   4       1001.30       1064.45       137.99 o                         
   0 -11   4       8357.31       8765.06       312.49 o                         
   1 -11   4       6970.31       6786.65       277.88 o                         
   2 -11   4       1715.12       1648.63       327.47 o                         
   3 -11   4       1060.52       1132.42       150.70 o                         
   4 -11   4          6.01         20.22        51.20 o                         
   5 -11   4        551.22        479.10       137.37 o                         
   6 -11   4        231.86        238.38       115.49 o                         
   7 -11   4       5794.53       6028.74       364.37 o                         
   8 -11   4       4287.96       4231.08       380.79 o                         
 -11 -10   4        927.35        940.23       168.36 o                         
 -10 -10   4        179.99        120.12        57.28 o                         
  -9 -10   4        145.49        121.81        60.00 o                         
  -8 -10   4       2228.42       2337.38       215.23 o                         
  -7 -10   4       8073.24       7371.44       354.51 o                         
  -6 -10   4       4519.62       4491.76       192.70 o                         
  -5 -10   4         24.03         37.77        37.40 o                         
  -4 -10   4        551.06        579.59        86.92 o                         
  -3 -10   4       1507.81       1499.46       109.59 o                         
  -2 -10   4       1615.29       1509.53       248.81 o                         
  -1 -10   4       2488.71       2560.08       160.25 o                         
   0 -10   4       9524.09       9499.85       307.33 o                         
   1 -10   4       5947.29       5769.10       243.61 o                         
   2 -10   4       2733.31       2571.08       336.08 o                         
   3 -10   4       1339.94       1254.58       273.67 o                         
   4 -10   4       2032.05       1875.90       190.09 o                         
   5 -10   4       4378.43       4409.90       440.07 o                         
   6 -10   4        489.67        595.75       273.29 o                         
   7 -10   4       6705.28       6857.79       527.55 o                         
   8 -10   4       1722.00       1719.79       374.72 o                         
   9 -10   4          9.87         26.88        73.50 o                         
 -12  -9   4         23.77         42.12        77.03 o                         
 -11  -9   4        308.36        301.43        75.90 o                         
 -10  -9   4       3674.71       3874.46       186.84 o                         
  -9  -9   4       1463.43       1616.75       119.40 o                         
  -8  -9   4       2817.19       2668.06       145.08 o                         
  -7  -9   4       6955.78       6554.64       218.03 o                         
  -6  -9   4       2548.85       2485.83       108.48 o                         
  -5  -9   4         72.82         34.59        29.97 o                         
  -4  -9   4        471.97        509.77        78.70 o                         
  -3  -9   4       6306.37       6049.80       174.39 o                         
  -2  -9   4       3955.54       3980.64       140.34 o                         
  -1  -9   4        984.70       1030.72        75.39 o                         
   0  -9   4       4299.78       4432.72       198.17 o                         
   1  -9   4       1421.32       1267.05       112.26 o                         
   2  -9   4        173.38        101.82       175.11 o                         
   3  -9   4       3046.73       3303.77       345.69 o                         
   4  -9   4       9579.58       9733.46       547.38 o                         
   5  -9   4       7433.45       7390.30       503.94 o                         
   6  -9   4       2472.43       2426.74       347.01 o                         
   7  -9   4       2472.90       2885.19       359.33 o                         
   8  -9   4         44.30         18.95       211.78 o                         
   9  -9   4       1189.94       1165.08       324.48 o                         
  10  -9   4       2788.36       2569.53       220.34 o                         
 -13  -8   4        413.55        388.99       152.29 o                         
 -12  -8   4         61.72         55.52        51.29 o                         
 -11  -8   4       2572.55       2589.84       157.19 o                         
 -10  -8   4       8727.08       9290.34       399.49 o                         
  -9  -8   4       2041.93       1963.82       127.05 o                         
  -8  -8   4       1477.87       1617.81       131.74 o                         
  -7  -8   4       3711.43       3511.99       153.19 o                         
  -6  -8   4         12.75          6.06        23.39 o                         
  -5  -8   4          0.25         21.84        23.56 o                         
  -4  -8   4       6028.75       6012.64       139.74 o                         
  -3  -8   4      19748.90      19420.56       263.85 o                         
  -2  -8   4       2622.45       2575.95        89.49 o                         
  -1  -8   4       4361.83       3916.05       317.30 o                         
   0  -8   4        320.42        250.58       145.05 o                         
   1  -8   4       1792.83       1789.06       254.53 o                         
   2  -8   4         37.88         46.18        54.07 o                         
   3  -8   4       3499.15       3836.13       327.51 o                         
   4  -8   4      10331.49      10498.65       549.01 o                         
   5  -8   4       4802.78       5053.16       391.45 o                         
   6  -8   4        137.29        106.30        73.10 o                         
   7  -8   4         88.82        157.60       122.20 o                         
   7  -8   4        843.57        650.76       285.95 o                         
   8  -8   4       2068.82       1954.72       180.55 o                         
   9  -8   4       2169.78       2258.92       341.36 o                         
  10  -8   4       1694.67       1522.31       170.20 o                         
  11  -8   4       5452.27       5732.70       520.16 o                         
  12  -8   4       1427.50       1205.62       380.09 o                         
 -13  -7   4        420.86        417.31        88.52 o                         
 -12  -7   4         58.79         17.54        48.40 o                         
 -11  -7   4       3645.97       3501.08       172.96 o                         
 -10  -7   4       7540.52       7661.82       245.58 o                         
  -9  -7   4        421.44        495.59        80.64 o                         
  -8  -7   4        277.99        307.73        62.89 o                         
  -7  -7   4         50.67         43.07        27.31 o                         
  -6  -7   4       2576.71       2454.37        97.41 o                         
  -5  -7   4         24.94         24.56        23.98 o                         
  -4  -7   4       7415.66       7401.99       147.40 o                         
  -3  -7   4      16805.93      16228.69       563.95 o                         
  -2  -7   4        383.87        454.13        45.75 o                         
  -1  -7   4        112.34        112.91       131.15 o                         
   0  -7   4       3277.40       3270.66       276.59 o                         
   1  -7   4       8104.72       7935.09       411.84 o                         
   2  -7   4       5780.52       5621.62       370.98 o                         
   3  -7   4       7028.36       6808.13       405.94 o                         
   4  -7   4       7979.93       7902.31       442.47 o                         
   5  -7   4        873.34        921.31       203.67 o                         
   6  -7   4        840.77        896.21       213.73 o                         
   7  -7   4       4262.93       4410.09       392.17 o                         
   8  -7   4       7966.07       8242.69       520.68 o                         
   9  -7   4       2905.63       2590.23       186.33 o                         
  10  -7   4       3278.33       3186.72       213.84 o                         
  11  -7   4       2922.95       2671.98       204.55 o                         
  12  -7   4         93.71        145.90       124.01 o                         
  13  -7   4       1273.21       1375.27       358.37 o                         
 -14  -6   4       1228.55       1304.99       230.23 o                         
 -13  -6   4       1817.13       1918.77       230.65 o                         
 -12  -6   4         82.77         41.40        45.81 o                         
 -11  -6   4       5226.71       5156.45       206.60 o                         
 -10  -6   4       4495.54       4301.09       180.98 o                         
  -9  -6   4        502.56        541.13        80.26 o                         
  -8  -6   4         99.50        105.55        40.93 o                         
  -7  -6   4        697.91        769.48       128.92 o                         
  -6  -6   4      10159.11      10265.22       364.02 o                         
  -6  -6   4      10011.34       9805.65       237.10 o                         
  -5  -6   4       3720.61       3599.47       140.83 o                         
  -4  -6   4       3639.34       3733.22       238.83 o                         
  -3  -6   4       4008.16       4227.06       160.51 o                         
  -2  -6   4       1661.24       1454.20       184.78 o                         
  -1  -6   4       2458.34       2326.69       118.12 o                         
   0  -6   4       8784.74       9197.38       415.49 o                         
   1  -6   4      18803.46      19214.95       641.74 o                         
   2  -6   4       3607.93       3720.90       292.03 o                         
   3  -6   4       5387.40       5012.28       342.79 o                         
   4  -6   4       3016.73       3049.46       272.67 o                         
   5  -6   4       2029.14       2030.15       249.78 o                         
   6  -6   4        433.03        404.74        94.03 o                         
   7  -6   4      18055.13      16781.21       501.56 o                         
   8  -6   4      14448.73      15087.42       673.51 o                         
   9  -6   4       4183.44       4041.11       213.03 o                         
  10  -6   4       3047.88       2908.66       389.54 o                         
  11  -6   4          4.78        -43.34       111.95 o                         
  11  -6   4        510.37        297.52       271.20 o                         
  12  -6   4       1617.79       1583.81       179.35 o                         
  13  -6   4        603.40        489.91       141.09 o                         
 -14  -5   4       4887.98       5030.20       230.23 o                         
 -13  -5   4       5386.90       5390.98       225.58 o                         
 -12  -5   4         54.01         76.31        50.05 o                         
 -11  -5   4       3988.42       4055.19       180.86 o                         
 -10  -5   4        180.47        223.80        57.84 o                         
  -9  -5   4         12.97         35.79        34.71 o                         
  -8  -5   4        186.47        233.94        54.08 o                         
  -7  -5   4      11175.68      10890.02       202.13 o                         
  -6  -5   4      22087.36      22827.93       568.29 o                         
  -5  -5   4        512.07        531.34       117.80 o                         
  -4  -5   4       1864.66       1840.07       106.72 o                         
  -3  -5   4        643.36        651.96        71.61 o                         
  -2  -5   4       1298.48       1221.39        86.45 o                         
  -1  -5   4       5611.66       5567.15       166.45 o                         
   0  -5   4      26714.58      27347.90       769.07 o                         
   1  -5   4      14820.75      14814.27       520.30 o                         
   2  -5   4       2608.37       2655.40       221.39 o                         
   3  -5   4        478.13        442.10       131.46 o                         
   4  -5   4       2829.86       2710.76       243.24 o                         
   5  -5   4       6034.87       5941.62       350.02 o                         
   6  -5   4       6238.22       6683.50       424.16 o                         
   7  -5   4      16094.04      15854.69       305.36 o                         
   8  -5   4       7861.51       7681.54       179.03 o                         
   9  -5   4        480.71        519.98       104.04 o                         
  10  -5   4        735.46        736.72       121.70 o                         
  11  -5   4       3736.99       3624.82       211.74 o                         
  12  -5   4       5088.71       4759.56       245.84 o                         
  13  -5   4       1548.68       1196.87       199.24 o                         
  14  -5   4       4779.60       4439.01       333.07 o                         
 -15  -4   4        717.45        816.35       278.18 o                         
 -14  -4   4       6280.42       6659.28       380.68 o                         
 -13  -4   4       4141.66       4041.65       288.89 o                         
 -12  -4   4          8.57          1.14       107.24 o                         
 -11  -4   4         57.73         73.88        76.92 o                         
 -10  -4   4       1729.61       1700.07       114.44 o                         
  -9  -4   4        652.74        732.46        87.28 o                         
  -8  -4   4       2198.06       2298.53       116.16 o                         
  -7  -4   4      14307.00      13780.49       225.56 o                         
  -6  -4   4      13802.39      14294.89       308.69 o                         
  -5  -4   4       2132.04       2213.87       116.50 o                         
  -4  -4   4       3287.65       3184.20       135.60 o                         
  -3  -4   4       7743.62       8032.29       202.46 o                         
  -2  -4   4       9105.79       9030.40       209.26 o                         
  -1  -4   4       4218.04       4141.89       134.89 o                         
   0  -4   4      22152.83      22244.83       357.85 o                         
   1  -4   4      10785.77      11469.54       434.00 o                         
   2  -4   4       5287.53       5531.38       291.72 o                         
   3  -4   4       2738.27       2533.85       212.86 o                         
   4  -4   4      11929.97      11495.04       265.70 o                         
   4  -4   4      11920.03      11814.46       471.16 o                         
   5  -4   4       8002.49       7538.14       213.22 o                         
   5  -4   4       8008.36       7622.02       384.19 o                         
   6  -4   4       4821.29       4805.65       327.92 o                         
   7  -4   4      11480.79      12336.25       548.57 o                         
   8  -4   4       2632.24       2683.73       136.33 o                         
   9  -4   4        758.27        836.27       107.74 o                         
   9  -4   4        245.99        299.85       100.54 o                         
  10  -4   4        796.80        744.43        80.49 o                         
  11  -4   4       7051.28       6973.73       195.24 o                         
  12  -4   4       6489.77       5856.73       255.69 o                         
  13  -4   4       1243.53       1075.58       180.40 o                         
 -15  -3   4       1438.98       1736.33       158.55 o                         
 -14  -3   4       5312.95       5371.04       227.84 o                         
 -13  -3   4       1437.51       1419.83       128.31 o                         
 -12  -3   4          0.45         21.38        41.30 o                         
 -11  -3   4        297.20        389.01        73.62 o                         
 -10  -3   4       5179.02       4918.16       179.65 o                         
  -9  -3   4       3449.60       3287.81       214.77 o                         
  -8  -3   4        936.65       1077.21       130.21 o                         
  -7  -3   4       5455.63       5246.19       243.16 o                         
  -6  -3   4       2508.19       2477.63       180.77 o                         
  -5  -3   4       1961.09       1939.96       106.78 o                         
  -4  -3   4       7449.28       7501.30       197.25 o                         
  -3  -3   4      20006.01      21511.37       364.08 o                         
  -2  -3   4      25105.60      27488.55       421.48 o                         
  -1  -3   4       1303.57       1371.45        72.66 o                         
   0  -3   4       6502.08       6622.95       153.18 o                         
   1  -3   4        531.30        469.53        43.48 o                         
   2  -3   4       4323.54       4078.89       241.28 o                         
   3  -3   4      14916.83      14312.75       490.73 o                         
   4  -3   4      38283.83      38292.25       960.15 o                         
   5  -3   4      11043.92      11451.01       449.73 o                         
   6  -3   4        126.11        120.95       115.84 o                         
   7  -3   4       1974.00       2112.51       127.58 o                         
   8  -3   4       2497.60       2303.64       139.40 o                         
   9  -3   4       1143.10       1179.76       116.50 o                         
  10  -3   4       3818.07       3644.84       134.78 o                         
  11  -3   4      13653.49      13047.95       261.15 o                         
  12  -3   4       6502.06       6216.92       187.30 o                         
  13  -3   4         95.49         89.52        86.82 o                         
  14  -3   4       1088.36       1175.26       132.96 o                         
  15  -3   4       2032.81       2239.16       281.43 o                         
 -15  -2   4       1217.20       1244.33       144.30 o                         
 -14  -2   4       2129.48       1989.60       144.76 o                         
 -13  -2   4          4.77         -0.43        40.48 o                         
 -12  -2   4         45.69         57.88        42.64 o                         
 -11  -2   4       2079.89       2220.24       174.39 o                         
 -10  -2   4      18718.89      18430.73       547.75 o                         
  -9  -2   4       4795.38       4734.32       252.85 o                         
  -8  -2   4         32.21         99.21        74.51 o                         
  -7  -2   4       2005.65       2132.77       178.58 o                         
  -6  -2   4        388.47        389.92        62.67 o                         
  -5  -2   4       1193.69       1169.27        82.83 o                         
  -4  -2   4      11246.46      11457.16       243.19 o                         
  -3  -2   4      25413.40      25620.63       401.14 o                         
  -2  -2   4      13202.66      13507.18       249.49 o                         
  -1  -2   4        274.34        300.81        32.38 o                         
   0  -2   4       3812.77       4002.62       109.75 o                         
   1  -2   4      13620.16      13368.86       250.56 o                         
   2  -2   4       4841.50       5029.25       248.53 o                         
   3  -2   4      14029.01      14343.65       465.60 o                         
   4  -2   4      46483.43      46188.45      1069.93 o                         
   5  -2   4       7823.33       8356.84       357.53 o                         
   6  -2   4       1625.75       1646.45       104.38 o                         
   7  -2   4       3406.59       3436.96       106.14 o                         
   8  -2   4      11413.86      11706.47       252.60 o                         
   9  -2   4       1897.79       1964.54       127.07 o                         
  10  -2   4       4255.54       4432.43       210.24 o                         
  11  -2   4      14119.12      13178.54       448.08 o                         
  12  -2   4       3071.75       2913.64       150.79 o                         
  13  -2   4        256.07        215.13        87.27 o                         
  14  -2   4       1158.62       1040.59       124.12 o                         
  15  -2   4       5069.21       4871.30       219.00 o                         
  16  -2   4       2621.35       2673.66       189.87 o                         
 -15  -1   4        160.82        222.89        76.34 o                         
 -14  -1   4          2.29         16.18        47.69 o                         
 -13  -1   4       1712.79       2016.23       224.85 o                         
 -12  -1   4       1026.16       1167.20       173.97 o                         
 -11  -1   4       9109.99       9422.51       389.71 o                         
 -10  -1   4      13470.15      13874.37       461.51 o                         
  -9  -1   4        963.08       1125.94       136.81 o                         
  -8  -1   4       1534.70       1495.36       104.66 o                         
  -7  -1   4       7568.39       7474.75       208.54 o                         
  -6  -1   4       8179.67       7872.76       209.34 o                         
  -5  -1   4        175.68        201.75        62.47 o                         
  -4  -1   4       5550.90       5267.74       155.69 o                         
  -3  -1   4      37077.04      40042.79       555.12 o                         
  -2  -1   4      10857.21      11675.56       221.40 o                         
  -1  -1   4       3033.62       3411.64       100.86 o                         
   0  -1   4      22862.16      23743.82       333.68 o                         
   1  -1   4      19201.59      20356.47       284.33 o                         
   2  -1   4      11762.97      12439.43       396.16 o                         
   3  -1   4       9884.47      10845.32       369.51 o                         
   4  -1   4      13179.05      13478.77       436.91 o                         
   5  -1   4        995.13       1020.60        34.71 o                         
   6  -1   4       3503.28       3618.56        81.17 o                         
   7  -1   4      14276.06      14051.81       301.41 o                         
   8  -1   4      20575.32      19835.52       279.53 o                         
   9  -1   4       2287.61       2169.42       160.92 o                         
  10  -1   4       2004.51       1785.75       165.28 o                         
  12  -1   4         95.86        135.58        65.75 o                         
  13  -1   4        637.42        714.95       103.51 o                         
  14  -1   4       4205.78       4262.28       195.90 o                         
  15  -1   4       7909.50       8111.69       269.86 o                         
  16  -1   4       2947.22       2991.38       195.59 o                         
 -15   0   4        226.02        160.23       174.90 o                         
 -14   0   4       2698.10       2555.36       268.69 o                         
 -14   0   4       2642.10       2605.33       230.63 o                         
 -13   0   4       6937.68       7535.24       380.84 o                         
 -13   0   4       6642.03       7653.99       348.52 o                         
 -12   0   4        354.23        374.01       131.65 o                         
 -11   0   4       7468.43       7663.72       344.24 o                         
 -10   0   4       8055.30       8713.64       360.25 o                         
  -9   0   4         19.83         -2.45        64.20 o                         
  -8   0   4        241.65        286.90       108.57 o                         
  -7   0   4       7021.82       6749.97       157.27 o                         
  -6   0   4      13278.63      11256.04       399.72 o                         
  -5   0   4        819.29        917.75        91.33 o                         
  -5   0   4        858.14        904.54       119.59 o                         
  -4   0   4      19580.35      19609.64       334.95 o                         
  -3   0   4      16975.41      17510.69       300.78 o                         
  -2   0   4        668.07        873.33        69.79 o                         
  -1   0   4         27.07         64.48        29.72 o                         
   0   0   4      18328.75      19152.81       277.39 o                         
   1   0   4      32724.04      34533.40       433.97 o                         
   2   0   4       5804.53       5933.87       117.81 o                         
   3   0   4      13473.79      14244.55       283.33 o                         
   3   0   4      18121.79      18958.17       301.50 o                         
   4   0   4       5036.15       5148.55       142.14 o                         
   4   0   4       1730.22       1906.38        99.19 o                         
   5   0   4      10301.29      11039.13       149.66 o                         
   6   0   4       1204.98       1366.93        50.99 o                         
   7   0   4      12296.49      12043.83       182.35 o                         
   8   0   4      26415.63      26742.21       276.04 o                         
   9   0   4       1833.30       1793.90        87.21 o                         
  10   0   4       1401.04       1471.87        88.65 o                         
  11   0   4       1366.07       1305.97       107.94 o                         
  12   0   4       8121.75       8047.26       237.70 o                         
  13   0   4       1735.42       1519.89       187.97 o                         
  13   0   4       1609.94       1692.93       164.33 o                         
  14   0   4       6141.16       6151.05       226.36 o                         
  15   0   4       4464.44       4889.12       219.48 o                         
  16   0   4        411.31        405.17       128.41 o                         
 -16   1   4        136.51        166.87       178.49 o                         
 -15   1   4        731.96        774.95       193.14 o                         
 -14   1   4       6636.60       7137.88       393.38 o                         
 -13   1   4       9817.50      10395.97       447.25 o                         
 -12   1   4        559.27        671.06       146.20 o                         
 -11   1   4       3487.10       3705.46       247.02 o                         
 -10   1   4       1611.26       1700.71       166.72 o                         
  -9   1   4       1757.65       1602.47       118.76 o                         
  -8   1   4       1868.51       1736.38       114.67 o                         
  -7   1   4      16481.73      17029.85       284.63 o                         
  -6   1   4      16335.30      15894.98       254.78 o                         
  -5   1   4        134.06        109.50        23.49 o                         
  -4   1   4       7643.81       7426.84       186.59 o                         
  -3   1   4      17563.09      18167.22       310.33 o                         
  -2   1   4       7645.72       7131.10       162.63 o                         
  -1   1   4       4158.80       4430.57        70.02 o                         
   0   1   4      32650.50      30773.13       452.55 o                         
   1   1   4      24404.35      24226.65       322.80 o                         
   2   1   4        607.76        712.63        45.65 o                         
   3   1   4       8320.13       9038.54       177.83 o                         
   4   1   4      15815.30      15610.87       434.47 o                         
   5   1   4      18697.43      19343.38       277.02 o                         
   6   1   4       1288.19       1382.29        52.93 o                         
   7   1   4      11680.33      12057.21       186.38 o                         
   8   1   4      13699.68      14274.04       219.73 o                         
   9   1   4         83.86         98.82        32.84 o                         
  10   1   4       2521.63       2505.39       124.38 o                         
  11   1   4      11122.70      11315.27       269.99 o                         
  12   1   4      12763.23      13136.34       304.01 o                         
  13   1   4       2371.81       2312.88       143.67 o                         
  14   1   4       1224.95       1280.10       126.95 o                         
  17   1   4        450.11        598.65       232.12 o                         
 -16   2   4        353.74        384.83       130.45 o                         
 -15   2   4        903.50        910.28       201.95 o                         
 -13   2   4       6529.83       6278.80       346.98 o                         
 -12   2   4        519.18        440.98       137.65 o                         
 -11   2   4        539.66        402.45       127.71 o                         
 -10   2   4       3701.84       3468.58       131.72 o                         
  -9   2   4       5270.98       5132.19       148.15 o                         
  -8   2   4       1323.65       1287.08        75.95 o                         
  -7   2   4      20236.50      20791.03       251.72 o                         
  -6   2   4      14425.73      15272.59       239.74 o                         
  -5   2   4         44.78         79.08        23.48 o                         
  -4   2   4       1265.35       1217.43        49.27 o                         
  -3   2   4      15270.96      14765.42       275.43 o                         
  -2   2   4      17181.13      17741.55       368.08 o                         
  -1   2   4        626.12        642.60        51.61 o                         
   0   2   4      31766.96      31686.45       319.09 o                         
   1   2   4       8346.44       8663.63       157.30 o                         
   2   2   4       3460.40       3827.44       104.52 o                         
   3   2   4       1067.51       1255.07        66.03 o                         
   4   2   4      35561.24      37361.90       377.80 o                         
   5   2   4      28921.70      29439.79       321.37 o                         
   6   2   4       1667.25       1750.06        61.31 o                         
   7   2   4       7181.98       7229.22       136.90 o                         
   8   2   4       1664.04       1660.73        70.20 o                         
   9   2   4        727.54        762.03        48.88 o                         
  10   2   4       1021.27       1055.50        66.23 o                         
  11   2   4      10621.79      10181.48       253.92 o                         
  12   2   4      16561.53      16087.46       335.13 o                         
  13   2   4        698.23        790.44       102.51 o                         
  14   2   4       1320.86       1307.95       130.21 o                         
  15   2   4         69.96       -101.66       101.66 o                         
  16   2   4        469.21        512.40       132.82 o                         
  17   2   4        258.01        252.68       217.48 o                         
 -16   3   4       1658.11       1624.53       166.31 o                         
 -15   3   4        388.56        289.92       115.06 o                         
 -14   3   4       6744.91       7184.58       253.85 o                         
 -13   3   4       2518.86       2988.93       216.65 o                         
 -12   3   4        469.80        482.95       118.94 o                         
 -11   3   4       2944.77       3133.35       236.66 o                         
 -11   3   4       2537.86       2377.67       147.76 o                         
 -10   3   4      13508.14      13168.32       255.11 o                         
  -9   3   4       7577.23       7169.78       176.57 o                         
  -8   3   4       1535.03       1497.67        65.15 o                         
  -7   3   4      16877.66      16399.65       204.58 o                         
  -6   3   4       9114.35       9519.79       139.85 o                         
  -5   3   4       2538.87       2552.42        61.44 o                         
  -4   3   4       6963.04       7184.99       106.67 o                         
  -3   3   4      34002.42      27815.11       732.88 o                         
  -2   3   4      12673.41       9553.69       347.57 o                         
  -1   3   4       1545.26       1461.15        51.49 o                         
   0   3   4       9797.58       9399.58       130.75 o                         
   1   3   4      16900.91      17120.49       210.55 o                         
   2   3   4       1522.05       1615.68        52.10 o                         
   3   3   4        376.27        386.45        31.34 o                         
   4   3   4      33912.39      35231.14       368.48 o                         
   5   3   4      15340.73      15906.69       208.95 o                         
   5   3   4      15231.20      14370.57       287.05 o                         
   7   3   4       7357.64       7247.43       136.62 o                         
   8   3   4      11470.59      11259.03       222.21 o                         
  10   3   4        864.23        830.87        82.82 o                         
  11   3   4      12344.25      12791.75       225.12 o                         
  12   3   4       6995.46       7136.60       217.68 o                         
  13   3   4        203.23        308.68        84.10 o                         
  15   3   4       5715.84       6201.44       394.69 o                         
  16   3   4       3241.23       3352.69       207.03 o                         
  17   3   4          5.66        153.54       184.35 o                         
 -16   4   4       2033.54       2095.20       264.22 o                         
 -15   4   4        195.62        100.66       156.89 o                         
 -14   4   4        602.20        673.95       114.47 o                         
 -13   4   4        418.87        274.39        89.48 o                         
 -12   4   4         84.53         73.35        71.98 o                         
 -11   4   4       1391.68       1283.73       115.74 o                         
 -10   4   4      20058.56      18263.42       374.53 o                         
  -9   4   4       9436.75       9374.16       285.26 o                         
  -8   4   4        228.53        184.39        36.00 o                         
  -7   4   4         24.94         18.43        26.19 o                         
  -7   4   4         49.69         76.22       135.52 o                         
  -6   4   4       1716.74       1626.43        57.17 o                         
  -5   4   4       7529.49       7450.91       115.08 o                         
  -4   4   4       5351.92       5093.53        87.23 o                         
  -3   4   4      41173.06      42401.59       372.60 o                         
  -2   4   4       8905.94       9163.32       122.54 o                         
  -1   4   4          6.09         14.98        17.47 o                         
   0   4   4        455.89        554.47        30.17 o                         
   1   4   4      25241.02      26939.18       261.84 o                         
   2   4   4      10070.23       9735.29       122.30 o                         
   3   4   4       5306.21       5088.89        82.89 o                         
   4   4   4      37041.21      39228.83       331.10 o                         
   5   4   4       9178.28       9787.12       129.10 o                         
   6   4   4        298.22        302.96        28.96 o                         
   7   4   4       1537.85       1559.24        65.13 o                         
   8   4   4      24389.49      24811.49       302.94 o                         
   9   4   4       9180.33       8842.32       170.71 o                         
  10   4   4        546.68        579.87        56.14 o                         
  11   4   4       2697.87       2692.12       106.13 o                         
  12   4   4         56.03         38.84        53.21 o                         
  13   4   4          3.19        -69.94        78.63 o                         
  14   4   4       2512.06       2465.86       159.50 o                         
  15   4   4       6986.35       6938.93       430.82 o                         
  16   4   4       4690.78       5211.08       415.77 o                         
  17   4   4         67.23        346.51       246.32 o                         
 -15   5   4         53.55         50.96       142.06 o                         
 -14   5   4       1649.45       1603.44       205.74 o                         
 -13   5   4       3913.10       3843.39       281.53 o                         
 -12   5   4        295.77        414.42       127.19 o                         
 -11   5   4       2924.54       3024.65       144.58 o                         
 -11   5   4       3541.31       3282.77       342.12 o                         
 -10   5   4      10833.64      10135.04       316.29 o                         
  -9   5   4       2678.19       2665.17       194.94 o                         
  -8   5   4        218.13        308.74        58.95 o                         
  -7   5   4       5536.26       5367.27       108.88 o                         
  -6   5   4      15109.05      14076.57       180.24 o                         
  -5   5   4      12300.81      11944.97       155.99 o                         
  -4   5   4       4172.61       3968.94        78.66 o                         
  -3   5   4      18049.88      17722.03       187.59 o                         
  -2   5   4      11904.55      14330.36       202.03 o                         
  -1   5   4        738.75        548.11        86.97 o                         
   0   5   4      16679.01      18372.75       198.35 o                         
   1   5   4      31617.21      27319.08       416.09 o                         
   2   5   4      11729.71      11538.33       183.77 o                         
   3   5   4        386.04        339.49        27.65 o                         
   4   5   4       6762.58       6457.84       101.52 o                         
   5   5   4       6302.55       5861.18        97.13 o                         
   6   5   4        465.19        457.24        41.60 o                         
   7   5   4      10051.84      10404.03       176.49 o                         
   8   5   4      31473.52      31959.76       450.39 o                         
   8   5   4      31541.31      32699.62       642.57 o                         
   9   5   4      14118.13      15012.82       403.14 o                         
  10   5   4        607.62        616.65        79.16 o                         
  11   5   4       3293.70       3110.64       116.81 o                         
  12   5   4       2515.30       2354.33       181.71 o                         
  13   5   4        945.94        994.69       196.34 o                         
  14   5   4       3818.21       3856.36       327.75 o                         
  15   5   4       7672.44       8295.94       479.41 o                         
  16   5   4       3123.39       3631.02       359.28 o                         
 -14   6   4       3478.07       3730.74       291.88 o                         
 -13   6   4       8771.38       8943.34       408.42 o                         
 -12   6   4       2162.76       2000.05       164.92 o                         
 -11   6   4       2885.98       2526.76       172.75 o                         
 -10   6   4       5437.56       4903.32       224.24 o                         
  -9   6   4        653.99        510.73        84.10 o                         
  -8   6   4          6.64         24.87        28.76 o                         
  -7   6   4      13029.56      12540.37       179.66 o                         
  -6   6   4      27761.01      27027.24       278.87 o                         
  -5   6   4       4908.24       5045.37        95.30 o                         
  -4   6   4       2723.01       2808.47        67.77 o                         
  -3   6   4        120.39        107.65        19.59 o                         
  -2   6   4       1718.87       1684.23        47.26 o                         
  -1   6   4       1342.95       1158.02       149.87 o                         
  -1   6   4       1244.78       1397.66        42.75 o                         
   0   6   4      13946.78      13708.39       154.59 o                         
   1   6   4      43533.99      41081.63       345.99 o                         
   2   6   4       6373.39       5784.32        92.18 o                         
   3   6   4         67.67         61.72        21.86 o                         
   4   6   4       3549.62       3868.61        81.87 o                         
   5   6   4       9478.74       8969.34       131.74 o                         
   6   6   4       2542.07       2483.43        83.29 o                         
   7   6   4       7372.04       7419.94       149.36 o                         
   8   6   4      20912.98      20969.73       282.86 o                         
   9   6   4       3710.43       3505.42       113.24 o                         
  10   6   4         90.87         84.43        49.36 o                         
  11   6   4       1214.98       1177.60        84.50 o                         
  12   6   4       8168.10       8369.80       264.32 o                         
  13   6   4       3654.77       3507.75       184.78 o                         
  14   6   4       3128.66       3138.95       185.85 o                         
  15   6   4       3010.69       2891.26       326.68 o                         
  16   6   4        478.55        615.37       250.65 o                         
 -13   7   4       6450.10       7181.71       387.61 o                         
 -13   7   4       6443.83       6011.90       480.59 o                         
 -12   7   4       1650.72       1570.11       154.57 o                         
 -11   7   4        271.96        242.71        97.11 o                         
 -10   7   4       2035.28       1965.29       151.68 o                         
  -9   7   4       4679.94       4419.16       208.80 o                         
  -7   7   4       7378.65       7134.62       176.28 o                         
  -6   7   4      11656.88      10961.46       213.51 o                         
  -5   7   4       5675.01       5471.72       143.52 o                         
  -4   7   4        121.40        173.42        82.77 o                         
  -4   7   4        753.46        759.07        67.46 o                         
  -3   7   4       5215.71       5279.62       100.53 o                         
  -3   7   4       5890.54       6515.16       233.85 o                         
  -2   7   4      13369.28      13237.86       149.40 o                         
  -1   7   4        471.22        473.91        46.19 o                         
   0   7   4      15138.61      14619.88       155.48 o                         
   1   7   4      23209.46      22435.23       222.33 o                         
   2   7   4       6406.62       5643.72       104.68 o                         
   3   7   4        385.04        393.84        72.58 o                         
   4   7   4      10652.95      10249.10       164.47 o                         
   5   7   4      15396.08      15111.18       189.94 o                         
   6   7   4        622.05        862.87       139.32 o                         
   7   7   4       6053.30       6192.35       139.55 o                         
   8   7   4       8483.30       7905.48       166.24 o                         
   9   7   4       3176.03       2622.86       105.89 o                         
  10   7   4        451.96        379.55        61.93 o                         
  11   7   4       8422.36       9365.77       439.45 o                         
  12   7   4       8302.39       7645.89       306.50 o                         
  13   7   4       2659.42       2745.89       271.44 o                         
  13   7   4       1799.73       1660.04       181.81 o                         
  14   7   4       1371.69       1475.40       240.08 o                         
  14   7   4       1368.65       1079.80       152.65 o                         
  15   7   4       2067.83       1893.98       291.05 o                         
 -13   8   4       2075.66       2023.33       325.15 o                         
 -12   8   4        244.01        117.98       110.04 o                         
 -11   8   4          2.75         65.93       113.61 o                         
 -10   8   4       6073.79       5851.16       256.00 o                         
  -9   8   4      16127.24      15914.09       414.69 o                         
  -8   8   4       1516.69       1578.11        97.16 o                         
  -7   8   4       8000.10       7564.45       194.76 o                         
  -6   8   4       3771.22       3884.20       134.70 o                         
  -5   8   4       1004.07        991.49        71.80 o                         
  -4   8   4        552.06        538.50        57.77 o                         
  -3   8   4      18635.28      18306.54       375.01 o                         
  -2   8   4      21359.40      21329.77       323.73 o                         
  -1   8   4       3763.18       3872.94       123.25 o                         
   0   8   4       3354.22       3340.70       112.97 o                         
   1   8   4        933.55        949.97        35.78 o                         
   2   8   4       1501.51       1290.71        46.47 o                         
   3   8   4       3386.32       3305.39        78.17 o                         
   4   8   4      22895.36      21295.79       237.07 o                         
   5   8   4      25896.84      24514.50       295.54 o                         
   6   8   4       1849.80       1780.15        87.57 o                         
   7   8   4       2465.66       2571.14        96.86 o                         
   8   8   4        923.51        831.93        71.90 o                         
   9   8   4       5037.84       4516.20       187.01 o                         
  10   8   4        781.16        726.78       100.36 o                         
  11   8   4      11101.92      11453.59       319.51 o                         
  12   8   4      12842.44      12540.53       344.72 o                         
  13   8   4       1012.70        971.73       234.23 o                         
  14   8   4        288.70        332.30        75.64 o                         
  15   8   4        797.29        804.49       158.13 o                         
 -13   9   4       1952.17       1860.24       359.19 o                         
 -12   9   4       1119.70       1028.60       268.48 o                         
 -11   9   4       1238.23       1143.29       154.73 o                         
 -10   9   4      10818.72      11144.30       366.39 o                         
  -9   9   4       9377.63       8608.55       542.22 o                         
  -8   9   4        647.22        652.95        79.10 o                         
  -7   9   4       1277.80       1312.31        94.30 o                         
  -6   9   4       2355.53       2338.11       113.57 o                         
  -5   9   4       1211.44       1082.36       107.93 o                         
  -4   9   4       3473.07       3721.36       150.14 o                         
  -3   9   4      16509.94      17084.35       377.76 o                         
  -2   9   4      16762.67      16479.65       288.57 o                         
  -1   9   4       5868.33       5773.42       160.50 o                         
   0   9   4       1761.82       1775.59        94.81 o                         
   1   9   4       3861.41       3619.07       147.03 o                         
   2   9   4       1218.38       1212.24        95.21 o                         
   3   9   4       2194.92       2140.09        69.34 o                         
   4   9   4      16793.75      16038.70       208.33 o                         
   5   9   4      17588.46      16867.28       243.54 o                         
   6   9   4       3386.13       2736.39       144.02 o                         
  10   9   4       1108.18       1073.92        90.73 o                         
  11   9   4       4645.68       4753.83       164.84 o                         
  12   9   4       5777.74       5554.78       182.97 o                         
  13   9   4       1641.35       1277.65       116.60 o                         
  14   9   4         51.36         21.38        86.87 o                         
  15   9   4       2953.33       2796.37       263.89 o                         
  16   9   4       3156.30       3141.76       282.30 o                         
 -13  10   4        953.47        945.77       310.35 o                         
 -12  10   4       2447.21       2225.61       364.96 o                         
 -11  10   4        782.10        630.31       243.78 o                         
 -10  10   4       5415.54       5807.19       278.65 o                         
  -9  10   4       2158.47       2134.51       179.93 o                         
  -8  10   4        237.72        238.76        71.23 o                         
  -7  10   4        203.66        180.42        64.84 o                         
  -6  10   4       4484.47       4508.42       163.80 o                         
  -5  10   4       3709.49       3772.44       147.21 o                         
  -4  10   4       1993.49       2025.67       110.03 o                         
  -3  10   4      13914.08      14257.84       285.69 o                         
  -2  10   4       5069.18       5153.54       163.49 o                         
  -1  10   4        805.24        802.71        75.48 o                         
   0  10   4        609.73        590.38        67.75 o                         
   1  10   4      16545.70      16152.68       294.07 o                         
   2  10   4      10837.88      10676.43       232.09 o                         
   3  10   4        295.51        299.16        70.37 o                         
   4  10   4       4756.70       4724.88       183.78 o                         
   5  10   4       2497.25       2468.11        97.41 o                         
   6  10   4       2252.02       2136.24       156.10 o                         
   6  10   4       1655.07       1681.14       118.67 o                         
   7  10   4       2942.91       2980.63       250.67 o                         
   7  10   4       1829.90       1773.31       158.01 o                         
   9  10   4      10449.04       9606.60       327.72 o                         
  10  10   4         97.98        113.81        91.89 o                         
  11  10   4       2730.00       2669.96       155.01 o                         
  12  10   4        825.58        729.86       108.28 o                         
  13  10   4       2175.42       1880.13       145.27 o                         
  14  10   4       1031.36       1011.09       131.19 o                         
  15  10   4       4685.53       4447.89       307.31 o                         
 -11  11   4       1666.78       1657.15       360.88 o                         
 -10  11   4       5204.45       5047.76       495.21 o                         
  -9  11   4       2216.26       2438.03       197.26 o                         
  -8  11   4        967.52        988.29       104.22 o                         
  -7  11   4       1291.46       1297.40       110.45 o                         
  -6  11   4       7677.80       7673.11       508.94 o                         
  -5  11   4       4646.03       4730.45       174.98 o                         
  -4  11   4       2575.03       2547.90       127.60 o                         
  -3  11   4       2460.00       2634.83       131.80 o                         
  -2  11   4       1178.88       1283.97        96.73 o                         
  -1  11   4       1113.75       1131.78        91.72 o                         
   1  11   4      14727.06      14613.40       491.90 o                         
   2  11   4       4796.95       4311.35       204.26 o                         
   3  11   4       1809.04       1547.60       197.08 o                         
   3  11   4       1550.52       1798.62       169.07 o                         
   4  11   4        635.55        726.95        93.21 o                         
   5  11   4       2256.76       2100.33       135.87 o                         
   6  11   4       1516.59       1308.13       122.01 o                         
   7  11   4       3001.32       2947.12       165.73 o                         
   8  11   4      17139.89      16383.46       289.12 o                         
   9  11   4       9641.00       9276.30       220.56 o                         
  10  11   4          7.73          7.51        50.33 o                         
  11  11   4        157.59        170.98        84.95 o                         
  12  11   4       3548.01       3527.65       265.99 o                         
  13  11   4       1605.07       1654.48       132.26 o                         
  14  11   4        167.32        237.94        99.47 o                         
 -10  12   4        382.80        339.48       250.79 o                         
  -9  12   4       1903.38       1758.65       327.72 o                         
  -8  12   4       1820.33       1915.57       136.56 o                         
  -7  12   4       4966.66       5085.52       198.69 o                         
  -6  12   4       8312.05       8984.38       255.55 o                         
  -5  12   4       2801.25       2973.16       153.46 o                         
  -4  12   4        324.32        296.10        97.39 o                         
  -3  12   4        482.92        494.33        81.95 o                         
  -2  12   4       3984.65       4254.54       190.40 o                         
  -1  12   4       2029.75       2034.95       191.07 o                         
  -1  12   4       2082.97       1710.61       205.40 o                         
   0  12   4       7661.34       7600.69       253.67 o                         
   1  12   4      12586.15      12434.78       472.95 o                         
   2  12   4       2313.49       2403.94       243.76 o                         
   3  12   4       1602.90       1568.50       130.37 o                         
   4  12   4       1259.67       1348.97       124.61 o                         
   5  12   4       4395.82       4420.60       203.20 o                         
   6  12   4       3675.09       3533.39       183.90 o                         
   7  12   4       2660.98       2467.70       163.66 o                         
   8  12   4       6391.76       6047.69       247.22 o                         
  10  12   4       1734.51       1973.13       251.68 o                         
  11  12   4       2247.99       2429.19       280.36 o                         
  12  12   4       5433.27       5299.20       322.72 o                         
  13  12   4       2435.06       2522.99       163.05 o                         
  14  12   4        197.58        206.38       104.16 o                         
  -9  13   4       2335.16       2502.55       390.79 o                         
  -8  13   4       1164.40       1464.34       212.71 o                         
  -8  13   4        775.43        780.98       255.21 o                         
  -7  13   4       4749.29       5043.35       233.22 o                         
  -7  13   4       4287.27       4584.63       432.82 o                         
  -6  13   4       6764.33       7211.83       241.88 o                         
  -5  13   4       2369.68       2349.40       149.20 o                         
  -4  13   4        367.23        291.62       115.00 o                         
  -3  13   4       3727.16       3852.74       269.06 o                         
  -3  13   4       3765.37       3966.02       383.93 o                         
  -2  13   4       8362.50       8042.38       510.36 o                         
  -2  13   4       8342.31       8933.79       408.29 o                         
  -2  13   4       7714.61       7822.65       383.41 o                         
  -1  13   4       3200.70       3143.61       154.82 o                         
   0  13   4       6169.20       6036.38       206.18 o                         
   1  13   4       2936.49       3052.89       152.51 o                         
   2  13   4        952.00        946.85       100.56 o                         
   3  13   4        281.88        264.00        90.76 o                         
   4  13   4       2960.43       2952.43       174.88 o                         
   5  13   4       5423.67       5550.20       346.30 o                         
   5  13   4       6061.59       6455.40       336.47 o                         
   6  13   4       5131.51       4949.51       227.34 o                         
   7  13   4       1691.07       1557.25       142.55 o                         
   8  13   4       1628.10       1523.21       151.42 o                         
   9  13   4        230.33        210.55       102.36 o                         
  10  13   4        310.21        455.37       207.60 o                         
  11  13   4       3066.91       2970.20       336.71 o                         
  12  13   4       7403.89       7114.06       485.52 o                         
  13  13   4       1278.97       1123.58       309.96 o                         
  -8  14   4        640.01        700.14       194.62 o                         
  -7  14   4       2125.57       2097.86       388.94 o                         
  -6  14   4       1014.21       1178.74       150.07 o                         
  -5  14   4       1776.21       1853.76       167.58 o                         
  -4  14   4       1981.38       1852.18       227.85 o                         
  -3  14   4       4701.56       4692.00       255.69 o                         
  -2  14   4       7074.82       7152.08       240.67 o                         
  -1  14   4        146.78         98.04        83.46 o                         
   0  14   4       2372.91       2259.61       143.90 o                         
   1  14   4        272.88        139.28       208.21 o                         
   1  14   4        199.56        260.78        99.87 o                         
   2  14   4       5461.79       5640.46       250.41 o                         
   3  14   4       2445.82       2267.62       169.64 o                         
   4  14   4       4802.39       4934.78       234.45 o                         
   5  14   4       7850.10       7886.41       290.17 o                         
   7  14   4        781.52        763.15       156.73 o                         
   8  14   4        406.95        465.21       204.32 o                         
   9  14   4       3897.94       3948.65       363.57 o                         
  10  14   4       1466.93       1575.46       292.89 o                         
  11  14   4       2105.70       2065.58       185.40 o                         
  -7  15   4        145.52        133.28       157.28 o                         
  -6  15   4        509.77        383.15       141.72 o                         
  -5  15   4       1484.55       1595.14       150.05 o                         
  -4  15   4       1156.41        994.50       120.62 o                         
  -3  15   4       4681.35       5278.27       221.55 o                         
  -2  15   4       3904.72       4006.00       196.18 o                         
  -1  15   4        985.45       1211.93       192.24 o                         
   0  15   4         66.77        114.15       139.07 o                         
   0  15   4         97.49        252.47       140.52 o                         
   1  15   4       2409.58       2483.08       183.51 o                         
   2  15   4       3773.42       3938.18       224.18 o                         
   3  15   4       1541.12       1662.40       159.94 o                         
   4  15   4       6249.87       5916.04       263.62 o                         
   5  15   4       3318.09       3266.66       213.28 o                         
   6  15   4        591.56        614.24       126.88 o                         
   7  15   4        172.92        -67.64       183.98 o                         
   8  15   4       2770.00       2562.54       320.93 o                         
   9  15   4       5676.87       6252.13       449.60 o                         
  -5  16   4       2673.46       2803.86       293.24 o                         
  -4  16   4        625.97        692.69       169.53 o                         
  -3  16   4       3629.80       3574.22       253.40 o                         
  -2  16   4       1008.38       1063.36       132.07 o                         
  -1  16   4       2088.07       2341.61       170.47 o                         
   0  16   4       2003.05       2039.26       199.11 o                         
   2  16   4       3999.18       4239.96       248.30 o                         
   3  16   4        227.33        373.47       130.48 o                         
   4  16   4       1556.92       1544.39       162.90 o                         
   5  16   4        468.23        413.87       200.34 o                         
   6  16   4       1675.72       1412.04       177.83 o                         
   7  16   4       1722.63       1808.08       182.43 o                         
  -2  17   4         74.89         36.90       145.64 o                         
  -1  17   4        560.33        501.89       199.65 o                         
   0  17   4       2784.79       3116.18       314.87 o                         
   1  17   4       5597.79       6555.20       428.82 o                         
   2  17   4       3467.26       3636.46       327.05 o                         
   3  17   4        529.61        561.06       198.08 o                         
  -3 -13   5       3136.75       3134.83       269.04 o                         
  -2 -13   5       1694.63       1816.85       216.49 o                         
  -1 -13   5       1045.34       1312.15       228.71 o                         
   0 -13   5       3065.77       3025.13       308.64 o                         
   1 -13   5        898.71       1142.14       273.29 o                         
  -7 -12   5        704.51        713.85       161.37 o                         
  -6 -12   5         48.51         32.53        67.50 o                         
  -4 -12   5       2756.42       3097.85       273.92 o                         
  -3 -12   5       7542.36       7887.62       395.69 o                         
  -2 -12   5       1824.04       1949.01       206.61 o                         
  -1 -12   5        259.71        229.52       105.22 o                         
   0 -12   5        574.03        632.12       123.47 o                         
   1 -12   5        328.42        510.83       111.32 o                         
   2 -12   5        286.06        403.36       104.91 o                         
   3 -12   5       2387.84       2431.79       194.77 o                         
   4 -12   5       8099.28       8222.61       432.29 o                         
  -8 -11   5          7.08         49.91        71.43 o                         
  -7 -11   5        415.74        444.32       122.84 o                         
  -6 -11   5       1675.36       1637.13       184.32 o                         
  -5 -11   5        392.48        391.65       111.26 o                         
  -4 -11   5       2783.72       2752.82       234.64 o                         
  -3 -11   5       5117.57       5181.26       304.40 o                         
  -2 -11   5        370.58        564.64       133.82 o                         
  -1 -11   5        193.04        218.55        77.86 o                         
   0 -11   5       1023.88       1268.11       156.86 o                         
   1 -11   5       3551.67       3549.82       209.37 o                         
   2 -11   5        372.82        431.07       101.57 o                         
   3 -11   5       2754.27       2567.05       183.59 o                         
   4 -11   5       3740.33       3506.27       428.16 o                         
   5 -11   5       1664.95       1568.41       353.09 o                         
   6 -11   5       1328.10       1096.51       328.73 o                         
  -9 -10   5        287.41        350.81       120.56 o                         
  -8 -10   5         13.05         -3.85        63.77 o                         
  -7 -10   5       4000.76       3496.68       250.17 o                         
  -6 -10   5       6392.20       5859.36       319.48 o                         
  -5 -10   5        468.93        503.57       121.15 o                         
  -4 -10   5       3138.00       3256.73       161.48 o                         
  -3 -10   5       1792.73       1611.06       125.59 o                         
  -2 -10   5         28.51         32.15        46.24 o                         
  -1 -10   5        490.78        469.47        93.81 o                         
   0 -10   5       5849.75       5704.51       243.94 o                         
   1 -10   5       9038.70       9157.42       314.41 o                         
   2 -10   5       1552.29       1613.97       142.41 o                         
   3 -10   5       1634.32       1571.55       141.60 o                         
   4 -10   5        905.54        915.97       166.25 o                         
   5 -10   5        241.28        242.69       100.29 o                         
   6 -10   5         17.78         32.41        66.18 o                         
   7 -10   5       5773.33       6104.26       561.02 o                         
   8 -10   5       7412.73       7759.00       576.25 o                         
 -11  -9   5       1962.40       1807.27       188.89 o                         
 -10  -9   5        222.03        201.98        68.14 o                         
  -9  -9   5        151.04        152.21        56.28 o                         
  -8  -9   5       1104.15       1141.72       123.65 o                         
  -7  -9   5       7316.28       6913.62       233.25 o                         
  -6  -9   5       7471.60       7124.96       229.44 o                         
  -5  -9   5          6.41          3.62        28.39 o                         
  -4  -9   5       2098.33       2081.13       124.14 o                         
  -3  -9   5          0.99          2.42        27.52 o                         
  -2  -9   5       1042.17       1095.85        85.15 o                         
  -1  -9   5        879.34        986.06       121.08 o                         
   0  -9   5       7573.12       7948.98       273.46 o                         
   1  -9   5       7413.15       7633.96       273.83 o                         
   2  -9   5       2123.94       1893.37       291.59 o                         
   3  -9   5         10.20          6.71        39.06 o                         
   4  -9   5         57.10         55.29        53.18 o                         
   5  -9   5       2574.20       2582.86       336.37 o                         
   6  -9   5        749.65        847.56       265.12 o                         
   7  -9   5       5597.52       6061.78       503.91 o                         
   8  -9   5       4751.63       5154.07       484.50 o                         
   9  -9   5       1499.76       1387.40       326.82 o                         
  10  -9   5          7.93         -5.03        80.12 o                         
 -11  -8   5        156.91        153.79       165.47 o                         
 -10  -8   5       1175.43       1191.56       130.23 o                         
  -9  -8   5        965.85        903.22       110.62 o                         
  -8  -8   5       1614.74       1605.52       117.63 o                         
  -7  -8   5       8527.16       8014.74       243.48 o                         
  -6  -8   5       5080.32       5044.62       184.52 o                         
  -5  -8   5        171.42        184.46        40.49 o                         
  -4  -8   5        575.39        593.57        65.11 o                         
  -3  -8   5       1703.27       1690.91        77.97 o                         
  -2  -8   5       5141.89       4917.10       127.76 o                         
  -1  -8   5       2411.37       2216.52       101.96 o                         
   0  -8   5       8451.47       8502.47       269.73 o                         
   1  -8   5       2744.85       2747.06       154.63 o                         
   2  -8   5         27.76        -17.49       159.43 o                         
   3  -8   5       1484.22       1450.22       247.41 o                         
   4  -8   5       7268.23       7069.54       457.20 o                         
   5  -8   5       3810.30       3633.28       239.06 o                         
   6  -8   5       2970.96       2763.17       371.58 o                         
   7  -8   5       2034.79       1987.60       342.46 o                         
   8  -8   5        634.55        575.68       138.83 o                         
   9  -8   5        772.15        742.01       322.95 o                         
  10  -8   5       1011.21       1065.58       311.85 o                         
  11  -8   5       2943.20       3143.45       420.72 o                         
 -12  -7   5          5.45        -15.33        41.87 o                         
 -11  -7   5        502.44        484.06        89.08 o                         
 -10  -7   5       5639.20       5396.01       212.36 o                         
  -9  -7   5       3517.05       3468.80       166.37 o                         
  -8  -7   5        963.56        950.20       107.37 o                         
  -7  -7   5       5761.32       5480.26       190.63 o                         
  -6  -7   5        527.53        620.35        79.76 o                         
  -5  -7   5        194.95        189.41        38.99 o                         
  -4  -7   5       4556.34       4103.97       298.86 o                         
  -3  -7   5      16493.72      15751.68       580.50 o                         
  -2  -7   5       8387.58       8272.33       160.28 o                         
  -1  -7   5        842.58        879.72        59.03 o                         
   0  -7   5       2793.40       2646.37        86.55 o                         
   1  -7   5         81.49         88.96        31.71 o                         
   2  -7   5       1733.36       1701.46       241.24 o                         
   3  -7   5       1559.64       1513.32       229.14 o                         
   4  -7   5       9958.72      10110.62       511.27 o                         
   5  -7   5       9345.77       9475.68       513.52 o                         
   6  -7   5       1587.46       1715.10       283.84 o                         
   7  -7   5       1302.42       1176.19       149.18 o                         
   8  -7   5        396.70        364.24       111.12 o                         
   9  -7   5        870.89        852.76       271.47 o                         
  10  -7   5        828.45        634.21       254.29 o                         
  11  -7   5       8019.70       8629.57       604.68 o                         
  12  -7   5       3940.45       4279.19       471.96 o                         
 -13  -6   5        322.58        307.29        82.36 o                         
 -12  -6   5          0.85          0.24        42.01 o                         
 -11  -6   5       2363.79       2257.50       146.09 o                         
 -10  -6   5      10212.45       9475.35       276.57 o                         
  -9  -6   5       3252.74       3111.34       153.78 o                         
  -8  -6   5        243.09        277.82        60.94 o                         
  -7  -6   5        822.19        846.48        94.46 o                         
  -6  -6   5       1685.64       1657.34       100.73 o                         
  -5  -6   5        492.01        512.54        51.27 o                         
  -4  -6   5      10746.10      10007.27       433.94 o                         
  -3  -6   5      16924.39      17712.89       616.38 o                         
  -2  -6   5       6652.21       6737.18       149.52 o                         
  -1  -6   5        916.62        858.52        56.98 o                         
   0  -6   5        130.78        143.74        27.44 o                         
   1  -6   5       2405.89       2394.08        82.90 o                         
   2  -6   5       5842.85       5518.74       357.58 o                         
   3  -6   5       5457.65       5428.60       363.60 o                         
   4  -6   5      14739.12      14484.46       600.56 o                         
   5  -6   5       5975.91       6073.61       386.56 o                         
   6  -6   5       1010.49        972.00       212.20 o                         
   7  -6   5       2022.96       2118.74       291.70 o                         
   8  -6   5       4512.05       4654.87       389.43 o                         
   9  -6   5       3158.05       3288.19       367.09 o                         
  10  -6   5       3547.83       3232.30       208.45 o                         
  11  -6   5       6197.67       6062.34       284.05 o                         
  12  -6   5       1181.01        983.30       291.21 o                         
  13  -6   5        394.45        404.41       148.64 o                         
 -13  -5   5        971.03        947.27       126.40 o                         
 -12  -5   5          8.12         -2.15        42.46 o                         
 -11  -5   5       4898.98       4626.31       197.11 o                         
 -10  -5   5      10962.93      10620.19       288.96 o                         
  -9  -5   5       2051.62       2113.68       125.59 o                         
  -8  -5   5         18.68          5.35        29.68 o                         
  -7  -5   5         13.81         17.44        29.24 o                         
  -6  -5   5       6901.55       6986.66       199.36 o                         
  -5  -5   5       3401.96       3182.27       231.68 o                         
  -4  -5   5       7345.69       7445.34       357.30 o                         
  -3  -5   5      16635.20      16666.74       341.24 o                         
  -2  -5   5       1607.38       1541.65       187.17 o                         
  -1  -5   5       4088.85       3793.93       142.17 o                         
  -1  -5   5        385.13        409.94        86.73 o                         
   0  -5   5       5956.20       6040.20       178.15 o                         
   1  -5   5      13696.82      13313.37       512.63 o                         
   2  -5   5       4172.92       4241.47       289.26 o                         
   3  -5   5       5950.44       5462.98       347.53 o                         
   4  -5   5       7300.73       7391.90       404.64 o                         
   5  -5   5        961.48       1018.40       198.94 o                         
   6  -5   5       1925.00       2010.08       254.42 o                         
   7  -5   5       3685.48       3539.18       316.89 o                         
   8  -5   5       8826.74       8890.92       370.15 o                         
   8  -5   5       8831.83       9115.97       519.50 o                         
   9  -5   5       3568.67       3539.02       202.89 o                         
  10  -5   5       3283.88       3306.92       201.10 o                         
  11  -5   5       2180.96       2235.81       334.53 o                         
 -14  -4   5       2674.94       2893.64       263.39 o                         
 -13  -4   5       5545.73       5359.81       227.03 o                         
 -12  -4   5        598.89        589.87        95.13 o                         
 -11  -4   5       4424.83       4146.09       184.79 o                         
 -10  -4   5       2210.08       2113.94       128.71 o                         
  -9  -4   5         80.81        129.56        47.01 o                         
  -8  -4   5         11.03         -4.40        25.59 o                         
  -7  -4   5       6285.85       6574.57       195.61 o                         
  -6  -4   5      22538.64      21588.13       491.42 o                         
  -5  -4   5       1802.57       2001.69       199.94 o                         
  -4  -4   5       3621.60       3593.55       241.01 o                         
  -3  -4   5       1713.40       1801.45       106.40 o                         
  -2  -4   5       1496.80       1462.25        90.13 o                         
  -1  -4   5       4126.07       3875.41       135.61 o                         
   0  -4   5      16068.08      16491.70       302.75 o                         
   1  -4   5      15075.79      14298.38       516.09 o                         
   2  -4   5       3730.27       3954.31       268.79 o                         
   3  -4   5        804.43        912.01       156.02 o                         
   4  -4   5       1496.89       1572.60       191.02 o                         
   5  -4   5        939.11        806.79       165.61 o                         
   6  -4   5       6119.09       6083.23       387.56 o                         
   7  -4   5       8704.04       8701.26       457.10 o                         
   8  -4   5      13455.86      13790.63       600.84 o                         
   9  -4   5       2536.18       2437.08       161.50 o                         
  10  -4   5        547.26        457.29        75.41 o                         
  11  -4   5       1188.59       1160.92       101.01 o                         
  12  -4   5       3415.11       3183.29       203.81 o                         
  13  -4   5       1724.59       1516.64       202.46 o                         
  14  -4   5       4249.73       3658.92       302.42 o                         
 -14  -3   5       3921.29       4286.38       327.83 o                         
 -13  -3   5       3706.75       3861.73       304.92 o                         
 -12  -3   5        369.32        398.66        79.41 o                         
 -11  -3   5       1237.43       1353.34       131.60 o                         
 -10  -3   5        111.88        117.28        47.28 o                         
  -9  -3   5        433.05        425.10        70.56 o                         
  -8  -3   5        285.73        310.68        56.67 o                         
  -7  -3   5      11496.84      11979.70       366.33 o                         
  -6  -3   5      22366.75      22064.81       364.58 o                         
  -5  -3   5        403.02        432.80        46.04 o                         
  -5  -3   5       2409.20       2322.33       204.75 o                         
  -4  -3   5       6334.12       6677.89       196.97 o                         
  -3  -3   5       6957.00       7416.26       198.42 o                         
  -2  -3   5       7823.72       8700.43       210.06 o                         
  -1  -3   5        714.26        847.12        66.53 o                         
   0  -3   5      25220.83      25491.78       386.68 o                         
   1  -3   5      21477.20      21460.11       334.64 o                         
   2  -3   5       3950.91       3754.75       242.48 o                         
   2  -3   5       3115.30       3168.47       155.93 o                         
   3  -3   5        986.07        947.23        44.98 o                         
   4  -3   5       5259.94       4769.03       298.37 o                         
   5  -3   5      10160.21       9554.35       197.13 o                         
   6  -3   5         39.06         59.15        26.02 o                         
   7  -3   5      10189.79      10041.25       473.33 o                         
   8  -3   5       6336.03       6247.45       227.46 o                         
   9  -3   5       1112.97       1012.30       111.87 o                         
  10  -3   5       2917.34       3066.86       179.13 o                         
  11  -3   5       2400.41       2517.93       179.59 o                         
  11  -3   5       2542.93       2738.56       330.43 o                         
  12  -3   5       6108.07       6309.09       198.02 o                         
  13  -3   5       1651.19       1705.60       139.22 o                         
  14  -3   5       3574.47       3594.03       287.89 o                         
 -15  -2   5       1023.08       1236.40       166.17 o                         
 -14  -2   5       6022.92       6365.10       252.03 o                         
 -13  -2   5       5234.55       5194.53       215.58 o                         
 -12  -2   5        108.95         80.76        51.82 o                         
 -11  -2   5         19.17         15.42        37.50 o                         
 -10  -2   5       2265.85       2267.68       128.07 o                         
  -9  -2   5       5632.21       5401.95       184.22 o                         
  -8  -2   5       2534.15       2651.32       189.49 o                         
  -7  -2   5       9635.76       9623.47       391.96 o                         
  -6  -2   5       9549.66      10100.15       401.67 o                         
  -5  -2   5       1051.52       1061.99        86.45 o                         
  -4  -2   5       4566.49       4711.09       157.23 o                         
  -3  -2   5      10006.67      10250.93       231.95 o                         
  -2  -2   5      23053.90      24059.75       386.75 o                         
  -1  -2   5       1557.17       1618.12        80.71 o                         
   0  -2   5      18835.04      20112.90       319.19 o                         
   1  -2   5       6329.35       6805.85       146.25 o                         
   2  -2   5       2054.42       2157.30       184.78 o                         
   3  -2   5       8152.04       7517.15       345.18 o                         
   4  -2   5      30890.70      33455.93       883.38 o                         
   5  -2   5      20178.05      20414.87       631.49 o                         
   6  -2   5        395.54        453.49       129.47 o                         
   7  -2   5       4286.07       4099.54       169.17 o                         
   8  -2   5        867.22        880.62        97.03 o                         
   9  -2   5        368.20        435.65        85.36 o                         
  10  -2   5       4673.04       4870.15       206.84 o                         
  11  -2   5      11099.78      10565.61       319.83 o                         
  12  -2   5       9030.95       8172.21       378.37 o                         
  13  -2   5        452.75        439.90        97.21 o                         
  14  -2   5        505.71        273.62       182.95 o                         
  14  -2   5        505.70        569.61       147.24 o                         
  15  -2   5        509.00        475.84       158.04 o                         
 -15  -1   5        457.66        494.21       100.02 o                         
 -14  -1   5       4976.52       5618.70       245.15 o                         
 -13  -1   5       1343.76       1394.53       213.17 o                         
 -13  -1   5        956.04        948.06       173.87 o                         
 -12  -1   5        395.24        432.98       140.41 o                         
 -11  -1   5       1378.18       1580.42       124.43 o                         
 -10  -1   5      14122.26      14735.35       492.53 o                         
  -9  -1   5      15982.61      16073.01       497.59 o                         
  -8  -1   5       2970.91       3132.90       151.92 o                         
  -7  -1   5       2716.00       2844.52       119.11 o                         
  -6  -1   5        973.01       1236.17       121.72 o                         
  -5  -1   5        505.39        535.79        70.97 o                         
  -4  -1   5      10077.98      11025.18       249.26 o                         
  -3  -1   5      23342.96      23272.54       384.24 o                         
  -2  -1   5      16221.43      16230.02       288.39 o                         
  -1  -1   5       3979.79       4355.33       246.93 o                         
   0  -1   5       7725.07       7969.59       163.75 o                         
   1  -1   5        712.91        734.63        43.27 o                         
   2  -1   5        546.85        632.53       121.15 o                         
   3  -1   5       3162.78       3372.96       216.66 o                         
   4  -1   5      30322.46      30209.06       511.77 o                         
   5  -1   5      15689.43      15564.84       255.13 o                         
   6  -1   5       3058.86       3115.85       137.61 o                         
   7  -1   5       3388.80       3361.92       145.99 o                         
   8  -1   5       3456.87       3503.96       262.66 o                         
   9  -1   5       2800.43       2729.45       256.99 o                         
  10  -1   5       3428.89       3314.72       218.91 o                         
  11  -1   5      10828.66      10727.77       321.11 o                         
  12  -1   5       6041.83       5679.18       321.93 o                         
  13  -1   5        613.43        718.02       112.60 o                         
 -15   0   5         24.86         31.15        60.73 o                         
 -14   0   5         78.17         98.71        59.25 o                         
 -13   0   5        126.96        151.12        59.24 o                         
 -12   0   5       1021.76       1274.82       181.01 o                         
 -11   0   5       4270.52       4701.26       284.65 o                         
 -10   0   5      17918.86      18886.64       564.71 o                         
  -9   0   5      10767.62       9102.51       416.80 o                         
  -9   0   5      10114.30      10450.89       390.27 o                         
  -8   0   5         75.33         57.11        63.10 o                         
  -7   0   5       4503.72       4544.93       172.13 o                         
  -6   0   5      10920.61      10818.07       266.54 o                         
  -5   0   5       7205.37       6669.88       308.91 o                         
  -4   0   5       5244.45       5282.93       158.79 o                         
  -3   0   5      28198.24      29094.54       556.86 o                         
  -2   0   5      18399.52      20708.71       341.69 o                         
  -1   0   5       2095.46       2277.61        88.33 o                         
   0   0   5       8906.76       9667.41       182.71 o                         
   1   0   5      17418.98      17734.07       262.32 o                         
   2   0   5       7898.32       7993.75       134.82 o                         
   3   0   5       6801.82       6991.51       299.08 o                         
   4   0   5       9955.02       9909.66       219.25 o                         
   5   0   5       2859.89       2841.35       116.55 o                         
   6   0   5       1655.17       1698.49        96.82 o                         
   7   0   5       6662.57       6840.10       202.67 o                         
   8   0   5      10571.99      10094.42       259.66 o                         
   9   0   5       5787.38       5355.97       195.22 o                         
  10   0   5       1631.32       1459.51        90.10 o                         
  11   0   5       7285.45       7260.05       219.13 o                         
  12   0   5        974.86       1028.65       169.60 o                         
  13   0   5        146.50        153.46       141.15 o                         
  14   0   5       3133.30       3241.09       179.22 o                         
  15   0   5       9854.89      10145.26       501.71 o                         
  16   0   5       4075.70       4416.77       369.00 o                         
 -15   1   5        400.86        472.29       189.01 o                         
 -14   1   5        348.10        506.24       177.57 o                         
 -13   1   5       3205.38       3282.16       273.23 o                         
 -12   1   5        762.35        770.93       162.96 o                         
 -11   1   5       1519.31       1812.56       156.22 o                         
 -10   1   5      16866.82      17073.38       524.46 o                         
  -9   1   5       2329.82       2082.75       140.83 o                         
  -8   1   5        242.54        263.91        79.42 o                         
  -8   1   5        216.02        263.33        77.96 o                         
  -7   1   5       3593.25       3285.70       153.13 o                         
  -7   1   5       3513.97       3680.79       183.77 o                         
  -6   1   5      15601.36      14764.59       321.80 o                         
  -5   1   5       6003.67       5783.20       182.33 o                         
  -4   1   5       8731.01       8572.08       213.18 o                         
  -3   1   5      20266.12      20180.86       347.27 o                         
  -2   1   5       5787.52       6115.50       160.43 o                         
  -1   1   5        805.33        710.58        33.17 o                         
   0   1   5       9764.96       9770.84       192.79 o                         
   1   1   5      34659.11      35332.90       840.23 o                         
   2   1   5       8730.50       7911.98       195.97 o                         
   3   1   5      12497.23      12949.17       232.39 o                         
   4   1   5      16022.77      16110.06       282.08 o                         
   5   1   5       1905.08       1880.08        94.47 o                         
   6   1   5          4.40          3.97        17.83 o                         
   7   1   5       5618.34       5689.44       117.43 o                         
   8   1   5      23048.90      22956.61       645.51 o                         
   9   1   5       9343.14       9313.35       288.48 o                         
  10   1   5         85.20        172.67        90.02 o                         
  10   1   5       1204.16       1431.94       163.12 o                         
  11   1   5       2004.66       2022.29       132.02 o                         
  12   1   5       1703.22       1845.61       187.21 o                         
  13   1   5       1540.76       1461.95       126.39 o                         
  14   1   5       3013.50       2769.63       164.66 o                         
  15   1   5       9981.40      10233.15       302.88 o                         
  16   1   5       1915.26       2034.87       173.47 o                         
 -15   2   5        511.68        392.26       118.41 o                         
 -14   2   5       3572.01       3885.62       299.21 o                         
 -13   2   5       8063.57       8846.97       424.61 o                         
 -12   2   5       1295.11       1342.83       186.13 o                         
 -11   2   5       2716.14       3010.46       239.14 o                         
 -10   2   5       3929.52       3594.21       184.11 o                         
  -9   2   5       1191.58       1164.98       115.90 o                         
  -8   2   5        510.37        488.01        82.73 o                         
  -7   2   5      12054.32      11039.96       287.01 o                         
  -6   2   5      16571.02      14423.24       321.85 o                         
  -5   2   5        387.17        342.09        61.78 o                         
  -4   2   5       1805.48       1733.32        98.15 o                         
  -3   2   5      11594.05      11651.56       250.72 o                         
  -2   2   5       5350.23       5163.70       148.35 o                         
  -1   2   5        504.94        475.81        31.08 o                         
   0   2   5      20378.28      20122.79       286.57 o                         
   1   2   5      38719.66      40543.23       619.18 o                         
   2   2   5       6254.48       6449.86       148.86 o                         
   3   2   5        737.50        863.59        60.98 o                         
   4   2   5      13814.21      15860.01       287.56 o                         
   5   2   5      15505.80      16065.61       296.33 o                         
   6   2   5         16.76          9.08        24.09 o                         
   7   2   5       3625.44       3767.12        97.30 o                         
   8   2   5      20084.87      20388.87       277.56 o                         
   9   2   5       3330.56       3301.00       146.88 o                         
  10   2   5        477.79        565.25       119.17 o                         
  11   2   5       6063.17       6539.23       319.81 o                         
  12   2   5       5371.29       5215.31       254.84 o                         
  13   2   5       2296.66       1945.19       171.53 o                         
  14   2   5       1477.07       1372.09       130.94 o                         
  15   2   5       5119.01       5053.32       223.48 o                         
  16   2   5        893.17        699.14       138.71 o                         
 -15   3   5        592.09        594.09       126.69 o                         
 -14   3   5       8327.69       8754.18       440.65 o                         
 -13   3   5       7608.34       7948.59       396.07 o                         
 -12   3   5       1389.22       1393.20       119.41 o                         
 -11   3   5        595.87        626.00        88.51 o                         
 -10   3   5        156.55        158.57        61.09 o                         
  -9   3   5       4065.00       3898.56       134.72 o                         
  -8   3   5        282.46        258.10        75.75 o                         
  -7   3   5      19569.70      20759.55       529.54 o                         
  -6   3   5      27819.48      25686.26       312.60 o                         
  -5   3   5       1011.93        875.86       140.07 o                         
  -4   3   5       2029.08       1804.52        47.12 o                         
  -3   3   5       4415.72       4019.27       142.06 o                         
  -2   3   5      17137.32      14847.75       285.05 o                         
  -1   3   5        325.58        311.63        30.09 o                         
   0   3   5      17364.02      17230.15       272.37 o                         
   1   3   5      25993.42      26416.31       375.30 o                         
   2   3   5       1679.93       1848.51        78.31 o                         
   3   3   5       1527.88       1646.84        80.80 o                         
   3   3   5       1450.04       1391.63        85.64 o                         
   4   3   5      12223.97      13039.14       248.40 o                         
   4   3   5       8970.71       9219.40       231.35 o                         
   5   3   5      14388.88      13910.59       355.21 o                         
   6   3   5       1362.87       1239.54        56.69 o                         
   7   3   5       5958.72       5940.68       147.80 o                         
   8   3   5       9952.44       9957.51       176.92 o                         
   9   3   5        101.83         49.71        45.18 o                         
  10   3   5         63.24        108.41        57.19 o                         
  11   3   5       9164.58       9028.24       243.87 o                         
  12   3   5      22871.36      20724.41       514.11 o                         
  13   3   5       4975.24       5385.31       329.66 o                         
  16   3   5        170.25        -24.89       116.23 o                         
 -15   4   5        127.05         -4.11       159.71 o                         
 -14   4   5       4953.21       5417.35       224.53 o                         
 -13   4   5       4882.81       5185.23       209.19 o                         
 -12   4   5        228.37        219.45        82.13 o                         
 -11   4   5       1598.87       1450.11       101.36 o                         
 -10   4   5      10028.23       9681.29       220.32 o                         
  -9   4   5       7975.15       7431.85       183.31 o                         
  -8   4   5         70.24         71.08        44.32 o                         
  -7   4   5       9624.04       9189.24       187.69 o                         
  -6   4   5      12888.44      12314.49       164.00 o                         
  -5   4   5       5041.18       5211.44        93.12 o                         
  -4   4   5       2000.91       2065.01        55.13 o                         
  -3   4   5      20221.05      19137.03       195.66 o                         
  -2   4   5      36387.03      34178.09       299.54 o                         
  -1   4   5       2710.26       2621.83        62.21 o                         
   0   4   5      26712.25      28858.86       331.13 o                         
   1   4   5       8936.99       9521.95       133.44 o                         
   2   4   5       7607.38       7646.55       110.55 o                         
   3   4   5        975.32        984.09        39.46 o                         
   4   4   5      10863.53      10928.48       170.45 o                         
   5   4   5      22346.70      23192.71       347.50 o                         
   6   4   5        415.11        431.00        41.12 o                         
   7   4   5       3973.46       4081.87       104.57 o                         
   8   4   5       8961.32       8640.62       157.54 o                         
   9   4   5       7490.61       7200.29       152.08 o                         
  10   4   5        140.79        107.29        43.86 o                         
  11   4   5       7074.08       6850.89       210.63 o                         
  13   4   5        940.14        971.83       119.19 o                         
  14   4   5       1394.06       1271.97       137.36 o                         
  16   4   5       2469.77       2432.61       210.06 o                         
 -15   5   5        193.02        316.47       164.42 o                         
 -13   5   5        694.80        513.48       157.27 o                         
 -12   5   5        112.76         70.19        71.46 o                         
 -11   5   5       2748.56       2676.82       132.57 o                         
 -10   5   5      15558.36      16447.92       417.42 o                         
 -10   5   5      14861.08      14895.18       487.18 o                         
  -9   5   5       8441.24       8202.52       192.23 o                         
  -8   5   5        103.64         80.67        44.12 o                         
  -7   5   5        335.03        305.66        47.45 o                         
  -6   5   5        905.52        916.66        46.56 o                         
  -5   5   5       4283.25       4156.10        87.19 o                         
  -4   5   5        316.98        274.63        36.19 o                         
  -3   5   5      19795.44      18009.30       287.97 o                         
  -3   5   5      21951.10      20668.67       471.84 o                         
  -2   5   5      21285.74      21740.65       354.46 o                         
  -2   5   5      22003.79      21531.80       481.69 o                         
  -1   5   5         56.88         80.48        25.86 o                         
  -1   5   5         72.02        107.82        46.11 o                         
   0   5   5       6411.70       7115.41       116.13 o                         
   1   5   5       7738.68       8490.50       129.37 o                         
   2   5   5      13725.60      14234.74       168.47 o                         
   3   5   5        152.84        187.68        30.91 o                         
   4   5   5      22918.46      22987.84       233.47 o                         
   5   5   5      18231.96      18023.09       199.80 o                         
   6   5   5        730.21        789.63        49.53 o                         
   7   5   5          1.44        -28.54        33.67 o                         
   8   5   5       6686.01       6792.87       184.83 o                         
   9   5   5       7406.98       7109.00       156.80 o                         
  10   5   5        115.27        143.07        45.71 o                         
  11   5   5       5724.59       5594.30       151.64 o                         
  12   5   5       3883.37       3694.90       167.75 o                         
  13   5   5        116.69         87.68        78.98 o                         
  14   5   5        783.92        653.61       114.80 o                         
  15   5   5       4976.59       5358.38       398.23 o                         
  16   5   5       5328.06       5285.81       304.64 o                         
 -15   6   5         15.65        -28.75       152.01 o                         
 -14   6   5       1303.40       1409.92       213.28 o                         
 -13   6   5       2560.88       2586.13       241.12 o                         
 -12   6   5       1019.81        870.80       224.51 o                         
 -11   6   5       1842.24       1887.48       207.65 o                         
 -11   6   5       1715.72       1443.73       244.71 o                         
 -10   6   5       9903.31       9078.25       306.41 o                         
  -9   6   5       4811.26       4589.15       143.62 o                         
  -8   6   5       1021.32        857.32        66.55 o                         
  -7   6   5       1427.01       1402.89        58.81 o                         
  -6   6   5       8035.52       7832.12       131.70 o                         
  -5   6   5       5508.54       5156.00       100.73 o                         
  -4   6   5        431.42        447.04        34.17 o                         
  -4   6   5       1272.10       1230.39       177.51 o                         
  -3   6   5      20961.06      21196.52       323.02 o                         
  -3   6   5      20346.59      20965.32       343.33 o                         
  -2   6   5       9834.37      10526.65       270.90 o                         
  -2   6   5       9749.61       9001.08       235.12 o                         
  -1   6   5        868.14        879.02        38.46 o                         
   0   6   5       3222.65       3691.84        80.53 o                         
   1   6   5      23382.02      22880.76       233.93 o                         
   2   6   5      13964.27      13103.28       213.03 o                         
   3   6   5        398.63        502.80        34.34 o                         
   4   6   5       8026.98       7568.36       118.74 o                         
   5   6   5       7598.95       7517.54       121.21 o                         
   6   6   5       1140.83       1097.00        76.97 o                         
   6   6   5       1141.27       1134.95       100.50 o                         
   7   6   5        500.78        544.85        69.51 o                         
   8   6   5      19679.09      20628.71       565.02 o                         
  10   6   5         54.23         72.99        67.11 o                         
  11   6   5       4338.11       4499.85       141.32 o                         
  12   6   5       2486.81       2225.58       109.99 o                         
  13   6   5        454.20        387.96       102.00 o                         
  14   6   5        721.06        784.06       211.41 o                         
  15   6   5       7154.06       6545.02       339.50 o                         
  16   6   5       5634.34       6119.63       431.64 o                         
 -14   7   5       1289.68       1435.55       215.07 o                         
 -13   7   5       5906.09       5517.23       276.62 o                         
 -12   7   5       1974.10       1928.25       168.45 o                         
 -11   7   5       1261.27       1249.19       143.11 o                         
 -10   7   5       7536.06       7137.35       336.44 o                         
  -9   7   5        686.94        514.47       135.50 o                         
  -8   7   5        765.41        697.99       115.53 o                         
  -7   7   5       4906.96       4492.70       150.33 o                         
  -7   7   5       6363.03       6017.01       406.61 o                         
  -6   7   5      16442.43      16109.98       296.22 o                         
  -6   7   5      16480.00      14558.82       616.01 o                         
  -5   7   5      10143.29       9918.55       149.25 o                         
  -4   7   5        668.09        667.51        39.11 o                         
  -3   7   5       3285.04       3226.59        74.30 o                         
  -2   7   5         21.40         69.33        17.70 o                         
  -1   7   5       1154.33       1145.92        42.52 o                         
   0   7   5       1437.05       1260.66        45.21 o                         
   1   7   5      38336.91      35292.45       430.07 o                         
   2   7   5      22920.19      22191.41       245.23 o                         
   3   7   5       1357.00       1450.12        62.88 o                         
   4   7   5        529.26        563.61        40.27 o                         
   5   7   5       1796.12       1746.93        62.13 o                         
   6   7   5       3755.39       3535.31       103.02 o                         
   7   7   5       5552.74       5647.87       136.38 o                         
   8   7   5      24552.28      24110.09       319.51 o                         
   9   7   5       4497.13       4503.84       132.27 o                         
  10   7   5        210.47        225.83        55.70 o                         
  11   7   5        155.06        126.87        58.37 o                         
  12   7   5       3325.08       3345.76       172.92 o                         
  13   7   5       2042.95       1934.16       144.55 o                         
  14   7   5        869.73       1346.81       244.88 o                         
  15   7   5       5581.91       6243.01       443.93 o                         
  16   7   5       3655.46       4644.51       427.25 o                         
 -13   8   5       6044.75       5802.04       291.58 o                         
 -12   8   5       2265.01       2278.33       189.69 o                         
 -11   8   5        694.63        811.47       155.01 o                         
 -11   8   5       1287.90       1386.60       302.04 o                         
 -10   8   5       3984.49       3943.95       224.02 o                         
  -9   8   5       2779.56       2792.99       218.30 o                         
  -8   8   5        532.91        638.69       136.05 o                         
  -8   8   5        235.92        246.55       140.69 o                         
  -7   8   5       3885.45       3591.10       315.80 o                         
  -7   8   5       3907.46       3899.66       247.76 o                         
  -6   8   5      18506.93      17999.08       306.02 o                         
  -5   8   5       7982.01       7762.98       184.87 o                         
  -4   8   5        347.87        377.44        51.05 o                         
  -3   8   5       2588.36       2681.45       104.53 o                         
  -2   8   5       5025.43       5038.70       142.02 o                         
  -1   8   5       2429.22       2398.74       102.18 o                         
   0   8   5       8840.56       8808.10       117.50 o                         
   1   8   5      37707.49      35852.29       324.10 o                         
   2   8   5      12933.07      13076.86       234.55 o                         
   2   8   5      13006.31      13600.22       406.80 o                         
   3   8   5       1596.97       1191.16        64.19 o                         
   4   8   5       2487.82       2302.60        71.37 o                         
   5   8   5      13080.73      12575.34       197.15 o                         
   6   8   5       5826.09       6071.71       140.29 o                         
   7   8   5       2684.82       2671.99        98.18 o                         
   8   8   5       9831.40       9542.89       228.53 o                         
   8   8   5      10579.74      10452.22       351.67 o                         
   9   8   5       2803.81       2612.67       183.32 o                         
  10   8   5        635.40        588.11        72.31 o                         
  11   8   5       6215.20       6142.81       225.45 o                         
  12   8   5       7452.32       7583.35       261.80 o                         
  13   8   5       3096.62       3048.59       227.09 o                         
  14   8   5        506.45        437.94        89.22 o                         
  15   8   5       2345.49       2337.01       190.60 o                         
  16   8   5       1662.26       1411.50       325.97 o                         
 -13   9   5       4937.11       4828.17       513.84 o                         
 -12   9   5        407.90        418.42       156.77 o                         
 -11   9   5         49.26         87.45       132.10 o                         
 -10   9   5       2215.55       1943.58       174.57 o                         
  -9   9   5       9690.51       9117.38       325.22 o                         
  -8   9   5       1932.04       1803.45       152.52 o                         
  -7   9   5       5753.88       5749.68       177.00 o                         
  -6   9   5      11399.26      11136.16       299.04 o                         
  -5   9   5        734.68        806.98        90.32 o                         
  -4   9   5        432.74        400.04        57.31 o                         
  -3   9   5       3530.11       3422.04       155.93 o                         
  -2   9   5      16876.46      16508.48       290.27 o                         
  -1   9   5       4906.26       4723.47       145.79 o                         
   0   9   5       1647.52       1631.17        88.48 o                         
   1   9   5       8764.05       8757.92       198.60 o                         
   2   9   5       1376.95       1298.07        51.10 o                         
   3   9   5        691.77        641.69        43.59 o                         
   4   9   5       5639.87       5182.63       109.90 o                         
   5   9   5      20403.07      19843.24       267.19 o                         
   6   9   5       6825.38       6352.72       161.57 o                         
   7   9   5       1424.53       1408.52        87.04 o                         
   8   9   5       1863.78       2040.96        95.94 o                         
   9   9   5       2027.55       1722.31        96.95 o                         
  10   9   5       1172.04       1032.94        94.36 o                         
  11   9   5       4160.25       4140.68       150.95 o                         
  12   9   5      12106.47      11959.51       262.36 o                         
  13   9   5       1848.43       1749.00       121.41 o                         
  14   9   5        164.63        170.16        87.89 o                         
  15   9   5        176.47        180.92       134.96 o                         
 -13  10   5       2073.95       2225.15       365.40 o                         
 -12  10   5       1249.46       1421.06       305.87 o                         
 -11  10   5        512.39        433.57       129.20 o                         
 -10  10   5       6834.05       6647.78       301.21 o                         
  -9  10   5       7493.81       7567.50       310.23 o                         
  -8  10   5       1743.03       1761.39       175.14 o                         
  -7  10   5       1896.88       2053.56       119.08 o                         
  -6  10   5       2165.75       2209.27       116.49 o                         
  -5  10   5       3132.80       3126.43       132.08 o                         
  -4  10   5        256.58        285.07       100.25 o                         
  -4  10   5        147.04        155.03       107.34 o                         
  -3  10   5       6604.13       6904.94       297.10 o                         
  -3  10   5       6588.71       5890.77       375.96 o                         
  -2  10   5      16294.55      16264.74       303.01 o                         
  -1  10   5       7417.18       7153.49       190.13 o                         
   0  10   5        644.43        639.41        66.91 o                         
   1  10   5       1742.12       1821.44       100.58 o                         
   2  10   5       2322.81       2446.28       178.51 o                         
   2  10   5       2322.23       2350.88       197.94 o                         
   3  10   5        559.33        454.61        78.76 o                         
   4  10   5      11054.99      10198.76       218.86 o                         
   5  10   5      20543.10      19732.92       274.87 o                         
   6  10   5       4750.27       4513.88       239.91 o                         
   7  10   5       1015.62        965.62        75.17 o                         
   8  10   5        307.56        207.15        60.45 o                         
   9  10   5       1722.32       1697.96       113.19 o                         
  10  10   5        538.13        439.14        81.54 o                         
  11  10   5       5637.26       5753.39       226.94 o                         
  11  10   5       6836.96       7182.18       347.63 o                         
  12  10   5       5984.11       5791.81       323.31 o                         
  13  10   5       3314.32       2731.26       195.90 o                         
  14  10   5        488.83        336.08       105.39 o                         
  15  10   5       1476.52       1417.77       145.64 o                         
 -10  11   5       5376.66       5693.50       352.41 o                         
  -9  11   5       7411.00       7097.10       313.97 o                         
  -8  11   5        563.97        652.09       130.91 o                         
  -7  11   5        553.69        551.29        82.65 o                         
  -6  11   5       2718.42       2861.81       140.08 o                         
  -5  11   5       6400.79       6620.51       202.68 o                         
  -4  11   5        919.92        888.03        85.11 o                         
  -3  11   5       9307.22       8994.51       292.20 o                         
  -2  11   5       9918.65       9866.29       240.51 o                         
  -1  11   5       1525.49       1538.76       101.22 o                         
   0  11   5        109.04         91.73        53.01 o                         
   1  11   5       3495.95       3515.50       141.79 o                         
   2  11   5      11163.04      10895.91       248.22 o                         
   3  11   5       2752.37       2618.28       122.16 o                         
   4  11   5       8159.95       7754.89       243.52 o                         
   5  11   5       7735.62       7669.07       248.88 o                         
   6  11   5        312.45        283.67        78.88 o                         
   7  11   5        380.73        386.44        85.16 o                         
   8  11   5       6641.93       6506.28       177.43 o                         
   9  11   5      10072.20       9393.10       217.92 o                         
  10  11   5        984.71        881.60        90.21 o                         
  11  11   5       4966.50       4662.83       172.12 o                         
  12  11   5        923.57        814.60       118.22 o                         
  13  11   5       1163.15       1072.94       179.51 o                         
  13  11   5       1165.81       1078.06       224.97 o                         
 -10  12   5       5431.43       5653.99       542.13 o                         
  -9  12   5       4101.04       3740.27       422.94 o                         
  -8  12   5       1456.16       1631.38       177.85 o                         
  -7  12   5        195.06        192.16        76.11 o                         
  -6  12   5       6147.00       6134.72       211.19 o                         
  -5  12   5       6203.53       6624.85       327.99 o                         
  -5  12   5       6050.78       5902.81       442.45 o                         
  -4  12   5       1901.23       1895.39       119.83 o                         
  -3  12   5       4529.92       4529.73       222.37 o                         
  -2  12   5       4754.19       4741.00       170.82 o                         
  -1  12   5       1592.99       1529.63       109.51 o                         
   0  12   5       2621.28       2582.22       137.24 o                         
   1  12   5       9038.59       9093.87       275.05 o                         
   2  12   5       5489.66       5349.98       182.64 o                         
   3  12   5       2892.64       3070.73       168.80 o                         
   4  12   5       2312.07       2409.00       151.55 o                         
   5  12   5       2137.66       2156.69       233.48 o                         
   7  12   5       1544.25       1465.60       204.36 o                         
   8  12   5       9207.63       8685.98       287.71 o                         
   9  12   5      10897.33      10702.52       331.62 o                         
  10  12   5       2071.98       1846.01       194.96 o                         
  11  12   5       1034.27        964.09       238.70 o                         
  12  12   5        605.66        423.21       221.95 o                         
  13  12   5       1293.02       1200.49       160.56 o                         
  14  12   5        202.15        206.02       170.25 o                         
  -9  13   5        670.07        416.18       255.98 o                         
  -8  13   5       1881.85       1887.04       193.33 o                         
  -7  13   5       1245.36       1240.17       120.68 o                         
  -6  13   5       8092.10       8238.76       252.58 o                         
  -5  13   5       7075.82       7245.10       235.80 o                         
  -4  13   5         66.63         82.32        71.44 o                         
  -3  13   5       1324.75       1279.29       145.57 o                         
  -2  13   5       1478.07       1481.02       117.13 o                         
  -1  13   5       2900.89       2826.13       145.32 o                         
   0  13   5       2809.46       2833.81       145.74 o                         
   1  13   5      15415.71      15399.53       327.23 o                         
   2  13   5       5360.18       5585.32       197.35 o                         
   3  13   5        319.04        284.43        84.40 o                         
   4  13   5        188.92        193.96        88.75 o                         
   5  13   5       3171.49       3199.40       181.25 o                         
   6  13   5       3070.02       3047.32       182.02 o                         
   7  13   5       1617.95       1698.82       240.64 o                         
   7  13   5       1597.75       1741.41       191.13 o                         
   9  13   5       2660.95       2486.80       233.74 o                         
  10  13   5        627.63        704.48       217.94 o                         
  11  13   5        372.24        282.10       214.05 o                         
  12  13   5       4392.99       4389.91       405.20 o                         
  13  13   5       2371.17       2376.87       272.35 o                         
  -8  14   5        879.74        935.78       286.69 o                         
  -7  14   5       2255.05       2288.23       155.55 o                         
  -6  14   5       7361.25       7839.64       260.88 o                         
  -5  14   5       3976.99       3655.62       433.97 o                         
  -5  14   5       2664.16       3618.27       287.77 o                         
  -4  14   5       1420.96       1262.83       117.61 o                         
  -3  14   5        255.52        161.02       103.55 o                         
  -2  14   5       3922.77       4322.13       190.53 o                         
  -1  14   5       4235.09       4569.23       312.09 o                         
   0  14   5       2001.57       2148.37       145.85 o                         
   1  14   5       4995.68       5096.87       198.21 o                         
   2  14   5       3349.92       3721.95       203.89 o                         
   3  14   5       1723.01       1675.94       157.06 o                         
   5  14   5       6598.74       6922.56       272.85 o                         
   6  14   5       3936.27       3871.43       211.08 o                         
   7  14   5       1381.56       1601.56       155.50 o                         
   8  14   5       2937.60       2944.82       199.37 o                         
   9  14   5        766.50        844.81       217.76 o                         
  11  14   5       2118.16       2172.19       239.04 o                         
  -7  15   5       1151.55       1548.29       227.61 o                         
  -6  15   5       1947.10       2083.63       161.37 o                         
  -5  15   5        896.80        706.45       114.70 o                         
  -4  15   5       1890.60       1786.65       140.47 o                         
  -3  15   5       2419.03       2434.76       203.23 o                         
  -2  15   5       5034.99       5487.25       223.89 o                         
  -1  15   5       2486.23       2595.27       277.15 o                         
  -1  15   5       1732.54       1789.84       226.52 o                         
   0  15   5       1099.68       1233.96       155.61 o                         
   0  15   5       1587.46       1531.01       241.10 o                         
   1  15   5        822.00        863.49       173.40 o                         
   3  15   5       1763.35       1766.33       165.46 o                         
   4  15   5       4647.62       4575.35       233.34 o                         
   5  15   5       6251.98       6599.19       281.39 o                         
   6  15   5       1717.12       1664.75       167.31 o                         
   7  15   5        406.68        314.28       118.11 o                         
   8  15   5         12.91        -26.41       108.40 o                         
   9  15   5       1341.99       1596.91       285.11 o                         
  10  15   5        647.54        590.98       163.96 o                         
  -6  16   5        172.95         75.90       162.00 o                         
  -5  16   5        876.09        915.30       152.29 o                         
  -4  16   5        878.97        807.23       126.69 o                         
  -3  16   5       3501.82       3840.15       258.81 o                         
  -2  16   5       6478.08       6828.71       344.66 o                         
  -1  16   5       2378.72       2366.21       165.70 o                         
   0  16   5        530.16        511.34       130.18 o                         
   1  16   5        170.72        412.83       123.29 o                         
   2  16   5       1995.85       2125.76       184.01 o                         
   3  16   5       1112.81       1053.38       237.18 o                         
   7  16   5         84.88         75.46       193.45 o                         
   8  16   5        507.75        514.78       153.66 o                         
  -3  17   5       3259.77       3316.71       430.89 o                         
  -2  17   5       2260.27       2456.13       181.56 o                         
  -1  17   5       1114.62       1222.58       168.74 o                         
   0  17   5       1200.89       1260.11       170.06 o                         
   1  17   5       1526.29       1964.87       189.34 o                         
   2  17   5       4296.87       4361.86       267.13 o                         
   3  17   5       1000.41       1036.40       172.97 o                         
   4  17   5       2059.06       2134.71       203.35 o                         
  -2 -12   6       2989.33       3221.84       272.71 o                         
  -1 -12   6        104.81         72.59        91.55 o                         
   0 -12   6       4304.43       4626.49       253.38 o                         
   1 -12   6       2525.53       2668.73       198.29 o                         
   2 -12   6          7.50        -10.28        60.79 o                         
  -7 -11   6       2404.17       2406.38       229.26 o                         
  -2 -11   6       3700.35       3764.59       270.55 o                         
  -1 -11   6          7.48         36.86        56.18 o                         
   0 -11   6        696.60        754.79       124.81 o                         
   1 -11   6        344.15        354.17        98.04 o                         
   2 -11   6         63.20         65.10        62.38 o                         
   3 -11   6        711.94       1000.00       150.72 o                         
   4 -11   6       7578.07       7692.43       325.76 o                         
   5 -11   6       5253.50       5482.08       364.88 o                         
  -8 -10   6          2.94          4.51        57.07 o                         
  -7 -10   6        130.90        129.69        81.17 o                         
  -6 -10   6        344.41        378.88       112.50 o                         
  -5 -10   6        365.42        461.80       142.87 o                         
  -3 -10   6       8659.66       8828.45       386.81 o                         
  -2 -10   6       3039.95       2860.69       177.46 o                         
  -1 -10   6        264.81        221.95        75.70 o                         
   0 -10   6        145.56        157.18        69.78 o                         
   1 -10   6       1560.54       1548.80       140.46 o                         
   2 -10   6        828.88        834.06       128.05 o                         
   3 -10   6       2445.91       2465.32       180.88 o                         
   4 -10   6       5042.16       5081.76       467.28 o                         
   5 -10   6       3748.27       3916.10       431.98 o                         
   6 -10   6         17.25        -11.31        52.87 o                         
   7 -10   6        715.44        679.52       131.12 o                         
 -10  -9   6       6887.30       6789.64       274.82 o                         
  -9  -9   6       1600.79       1504.63       136.16 o                         
  -8  -9   6        420.46        437.94        85.80 o                         
  -7  -9   6        746.61        773.09       104.52 o                         
  -6  -9   6       4585.84       4545.74       204.04 o                         
  -5  -9   6       1793.02       1730.89       169.14 o                         
  -4  -9   6       1099.29       1033.94       132.93 o                         
  -3  -9   6       5242.38       6158.24       305.91 o                         
  -2  -9   6        857.72        982.70       125.82 o                         
  -1  -9   6          9.61         17.55        46.04 o                         
   0  -9   6       1654.41       1641.77       133.16 o                         
   1  -9   6       7262.23       7211.74       273.01 o                         
   2  -9   6       2862.82       2767.85       172.57 o                         
   3  -9   6       2044.68       1960.76       151.41 o                         
   4  -9   6       4780.71       4507.86       226.75 o                         
   5  -9   6        361.62        481.88       249.12 o                         
   6  -9   6        118.65          7.60       226.04 o                         
   7  -9   6       1749.56       1875.26       202.37 o                         
   8  -9   6       6906.18       7221.62       596.56 o                         
   9  -9   6        777.79        792.22       209.56 o                         
 -11  -8   6       2383.92       2502.88       224.35 o                         
 -10  -8   6       1226.98       1340.22       142.91 o                         
  -9  -8   6        174.66        127.56        56.50 o                         
  -8  -8   6        292.26        311.86        73.46 o                         
  -7  -8   6       4183.04       4180.00       182.82 o                         
  -6  -8   6       5947.09       5793.86       204.25 o                         
  -5  -8   6        770.11        803.36        96.93 o                         
  -4  -8   6       1748.35       1601.31       107.69 o                         
  -3  -8   6        515.03        590.22        59.88 o                         
  -2  -8   6         44.96         82.41        35.57 o                         
  -1  -8   6         25.04         40.05        42.35 o                         
   0  -8   6       5825.21       5977.59       232.52 o                         
   1  -8   6      10222.40      10003.28       307.64 o                         
   2  -8   6       1629.24       1649.74       128.31 o                         
   3  -8   6        520.38        530.55        98.02 o                         
   4  -8   6         61.16         49.23        46.60 o                         
   5  -8   6        916.01       1080.16       139.45 o                         
   6  -8   6       2225.81       2118.48       339.56 o                         
   7  -8   6       4259.88       4715.54       441.94 o                         
   8  -8   6       5913.44       5648.92       490.88 o                         
   9  -8   6       1646.48       1304.34       342.61 o                         
  10  -8   6       1181.26        927.28       319.42 o                         
 -12  -7   6        552.19        397.33       143.06 o                         
 -11  -7   6       1049.65       1102.64       128.61 o                         
 -10  -7   6         50.80         32.22        43.31 o                         
  -9  -7   6        464.29        513.97        85.96 o                         
  -8  -7   6         93.93         50.81        43.31 o                         
  -7  -7   6       7569.49       7138.12       226.94 o                         
  -6  -7   6       9526.10       8540.68       362.26 o                         
  -5  -7   6        779.75        766.84        90.29 o                         
  -4  -7   6         19.24         23.08        22.53 o                         
  -3  -7   6        578.37        660.20        60.29 o                         
  -2  -7   6       2705.07       2772.76        94.83 o                         
  -1  -7   6         59.00         47.89        31.43 o                         
   0  -7   6      10469.19      10599.09       521.78 o                         
   1  -7   6       7543.02       7382.54       205.44 o                         
   2  -7   6        463.46        485.63        79.13 o                         
   3  -7   6        262.53        311.96       182.95 o                         
   4  -7   6       5361.76       5052.08       216.08 o                         
   5  -7   6       5875.73       5588.04       233.75 o                         
   6  -7   6        458.68        550.13       103.93 o                         
   7  -7   6       4353.27       4129.23       259.24 o                         
   8  -7   6       5272.94       5188.96       480.95 o                         
   9  -7   6        150.96        139.96       263.43 o                         
  10  -7   6        319.55        116.43       261.51 o                         
  11  -7   6       1932.75       1738.38       388.32 o                         
 -12  -6   6        107.11        151.28        64.92 o                         
 -11  -6   6         11.95          0.28        40.59 o                         
 -10  -6   6       1891.40       1939.44       134.82 o                         
  -9  -6   6       3277.66       3075.83       156.98 o                         
  -8  -6   6        285.42        310.39        67.06 o                         
  -7  -6   6       3976.53       3861.72       164.80 o                         
  -6  -6   6       3794.41       3458.88       148.05 o                         
  -5  -6   6        939.08        985.67        83.78 o                         
  -4  -6   6       1206.59       1203.30        65.01 o                         
  -3  -6   6       4917.78       4814.98       120.68 o                         
  -2  -6   6      10997.78      11581.86       359.98 o                         
  -1  -6   6         73.84         87.35        25.29 o                         
   0  -6   6       7659.76       7332.33       176.52 o                         
   1  -6   6       3252.54       3156.78       283.22 o                         
   2  -6   6       2997.97       2462.31       273.38 o                         
   3  -6   6       2026.72       1831.75       250.18 o                         
   4  -6   6      13286.62      13211.02       594.17 o                         
   5  -6   6      16864.08      16515.38       679.88 o                         
   6  -6   6       1562.24       1342.92       246.15 o                         
   7  -6   6       3626.94       3603.26       360.76 o                         
   8  -6   6        343.91        288.02       224.99 o                         
   9  -6   6       2006.32       1872.98       308.44 o                         
  10  -6   6        615.85        541.50       275.01 o                         
  11  -6   6       7414.17       7636.77       557.49 o                         
  12  -6   6       6101.77       6077.60       363.84 o                         
 -13  -5   6       1437.70       1683.95       270.67 o                         
 -11  -5   6       2099.53       2205.04       225.49 o                         
 -10  -5   6       9111.61       9288.35       391.90 o                         
  -9  -5   6       4466.77       4476.52       186.68 o                         
  -8  -5   6          0.91        -24.83        29.32 o                         
  -7  -5   6       3732.68       3691.22       155.46 o                         
  -6  -5   6         54.86         50.05        31.83 o                         
  -5  -5   6          9.12         15.74        24.41 o                         
  -4  -5   6       4538.94       4537.50       112.41 o                         
  -3  -5   6       9800.46       9915.56       184.95 o                         
  -2  -5   6      13191.72      12937.38       231.40 o                         
  -1  -5   6          1.46         -3.24        15.94 o                         
   0  -5   6       1032.35        964.53        55.06 o                         
   1  -5   6        749.28        718.64       169.73 o                         
   2  -5   6       4908.56       4654.66       327.47 o                         
   3  -5   6       4701.91       3859.55       310.35 o                         
   4  -5   6      14808.98      14823.66       608.08 o                         
   5  -5   6       6983.18       7031.12       419.77 o                         
   6  -5   6        146.26        148.22        41.66 o                         
   7  -5   6        375.40        328.58       208.83 o                         
   8  -5   6       2081.63       1888.84       305.64 o                         
   9  -5   6       4884.45       4885.29       435.48 o                         
  10  -5   6       3118.99       3475.74       437.02 o                         
  11  -5   6       6370.96       6628.15       512.74 o                         
  12  -5   6       3292.43       3375.70       231.79 o                         
  13  -5   6         91.43        -17.09       122.75 o                         
 -13  -4   6        314.57        304.43        80.97 o                         
 -12  -4   6        199.25        200.70        65.67 o                         
 -11  -4   6       1855.11       1786.13       130.62 o                         
 -10  -4   6      10920.27      10894.33       298.80 o                         
  -9  -4   6       4905.40       4954.01       189.99 o                         
  -8  -4   6        449.98        420.90        71.13 o                         
  -7  -4   6        305.80        362.66        61.72 o                         
  -6  -4   6       2568.16       2755.99       236.25 o                         
  -5  -4   6       2919.53       2822.29       239.52 o                         
  -4  -4   6       2779.57       2954.99        86.89 o                         
  -3  -4   6      12180.06      12603.17       362.15 o                         
  -2  -4   6       5815.66       5869.97       184.39 o                         
  -1  -4   6       5184.92       5100.86       160.74 o                         
   0  -4   6       2627.12       2328.90       226.59 o                         
   1  -4   6       7584.62       7737.50       384.50 o                         
   2  -4   6       5796.91       5744.02       338.51 o                         
   3  -4   6       1937.00       1866.57       214.11 o                         
   4  -4   6      10837.97      10537.53       477.60 o                         
   5  -4   6       2551.89       2571.71       258.29 o                         
   6  -4   6       3039.89       2865.60       281.66 o                         
   7  -4   6        410.34        413.82       169.78 o                         
   8  -4   6       6898.75       6849.08       430.16 o                         
   9  -4   6       9181.30       9361.87       532.00 o                         
  10  -4   6       1231.16       1510.69       286.78 o                         
  11  -4   6       4083.97       4184.38       228.86 o                         
  12  -4   6        242.39        231.22       120.42 o                         
  13  -4   6        403.90        209.37       151.05 o                         
 -14  -3   6        142.76         96.47        67.04 o                         
 -13  -3   6       1713.71       1848.28       155.79 o                         
 -12  -3   6        618.64        546.18        93.05 o                         
 -11  -3   6       2813.49       2884.62       158.61 o                         
 -10  -3   6       4950.24       5068.44       198.47 o                         
  -9  -3   6        379.02        365.30        67.76 o                         
  -8  -3   6         45.44         82.60        39.84 o                         
  -7  -3   6       3808.84       3726.44       148.15 o                         
  -6  -3   6      14313.03      14813.19       534.96 o                         
  -5  -3   6       4127.64       4114.92       269.52 o                         
  -4  -3   6       3323.32       3215.65       250.23 o                         
  -3  -3   6       3072.30       3055.32       135.51 o                         
  -2  -3   6       1123.14       1119.37        84.52 o                         
  -1  -3   6       1640.20       1651.26        80.04 o                         
   0  -3   6      10038.96      10136.62       253.82 o                         
   1  -3   6      21561.76      22174.63       415.96 o                         
   2  -3   6      14679.73      15207.38       549.52 o                         
   3  -3   6       2022.47       1873.35       203.91 o                         
   4  -3   6       4369.31       4595.72       303.01 o                         
   5  -3   6        377.32        360.49       130.14 o                         
   6  -3   6       3616.77       3567.61       298.36 o                         
   7  -3   6       9508.41       9319.00       472.81 o                         
   8  -3   6      18804.87      18230.11       414.05 o                         
   9  -3   6       8926.82       8839.00       479.99 o                         
  10  -3   6         10.35         -5.20       167.20 o                         
  11  -3   6        740.76        718.72       123.08 o                         
  12  -3   6        718.62        768.97       132.38 o                         
  13  -3   6        822.98        790.32       181.62 o                         
  14  -3   6       3401.53       3082.41       289.09 o                         
 -14  -2   6       2227.98       2416.53       169.17 o                         
 -13  -2   6       5498.95       5525.91       227.84 o                         
 -12  -2   6       1035.68       1143.42       127.22 o                         
 -11  -2   6       1009.81       1188.40       124.17 o                         
 -10  -2   6       1755.98       1639.35       114.67 o                         
  -9  -2   6          2.65          0.50        31.48 o                         
  -8  -2   6        178.60        229.04        49.64 o                         
  -7  -2   6       5770.78       6414.32       343.45 o                         
  -6  -2   6      19060.27      19357.01       627.13 o                         
  -5  -2   6       3169.23       3339.20       250.22 o                         
  -4  -2   6       9132.20       9466.62       243.15 o                         
  -3  -2   6       3122.60       3158.32       133.10 o                         
  -2  -2   6       3282.28       3277.11       128.72 o                         
  -1  -2   6       1476.18       1545.54        85.73 o                         
   0  -2   6       8620.83       8954.06       196.56 o                         
   1  -2   6      29468.55      30428.38       431.43 o                         
   2  -2   6      10858.73      10983.06       443.48 o                         
   3  -2   6       5513.46       5042.12       304.47 o                         
   4  -2   6       1943.94       1709.07       197.86 o                         
   5  -2   6       6070.42       6072.39       338.48 o                         
   6  -2   6       2601.88       2558.40       229.66 o                         
   7  -2   6       8460.33       8763.32       263.52 o                         
   8  -2   6      22479.57      22243.67       457.88 o                         
   9  -2   6       1593.00       1428.26       157.32 o                         
  10  -2   6       1605.86       1533.81       170.52 o                         
  11  -2   6       1491.65       1377.42       130.72 o                         
  12  -2   6       4285.57       4496.41       229.90 o                         
  13  -2   6       1231.88       1460.43       180.50 o                         
  14  -2   6       3041.91       2877.33       288.34 o                         
  15  -2   6       4058.43       4180.62       345.93 o                         
 -14  -1   6       5112.39       5197.07       345.82 o                         
 -13  -1   6       6351.45       6560.06       248.38 o                         
 -12  -1   6        964.39       1028.76       119.96 o                         
 -11  -1   6       1216.49       1268.33       126.46 o                         
 -10  -1   6          7.53         16.12        34.04 o                         
  -9  -1   6       1395.13       1608.65       106.42 o                         
  -8  -1   6       4352.01       4392.85       246.24 o                         
  -7  -1   6      16611.32      17600.24       443.55 o                         
  -6  -1   6      18592.31      20235.02       665.64 o                         
  -5  -1   6       2166.72       2296.09       153.10 o                         
  -4  -1   6       2102.81       2087.13       110.88 o                         
  -3  -1   6       7316.12       7526.00       198.60 o                         
  -2  -1   6      11309.80      12193.61       256.41 o                         
  -1  -1   6       1350.27       1373.07        78.27 o                         
   0  -1   6       9282.58       9506.83       199.64 o                         
   1  -1   6      15046.57      15811.66       260.05 o                         
   2  -1   6       1414.37       1411.30       160.29 o                         
   3  -1   6       2656.62       2361.62       207.40 o                         
   4  -1   6      11855.04      11471.95       448.87 o                         
   5  -1   6      18000.08      18363.11       599.33 o                         
   6  -1   6       6525.64       6388.48       203.36 o                         
   7  -1   6       2311.87       2226.46       130.11 o                         
   8  -1   6       5930.53       5511.28       200.71 o                         
   9  -1   6        699.96        702.59        94.58 o                         
  10  -1   6       2772.15       2914.72       173.87 o                         
  11  -1   6       7526.98       7656.08       280.14 o                         
  12  -1   6      11088.28      10362.00       440.87 o                         
  13  -1   6       1152.63       1175.07       201.27 o                         
  14  -1   6        334.89        295.19       109.16 o                         
  15  -1   6        438.38        435.43       197.11 o                         
  16  -1   6        218.82        206.65        90.58 o                         
 -15   0   6          3.68         50.37        83.84 o                         
 -14   0   6       6349.31       6781.59       405.77 o                         
 -13   0   6       2372.51       2451.96       153.03 o                         
 -12   0   6          2.48         23.77        41.36 o                         
 -11   0   6        145.53        163.00        56.54 o                         
 -10   0   6       6682.88       6718.17       216.37 o                         
  -9   0   6      11069.99      11927.03       437.61 o                         
  -8   0   6       1594.87       1665.29       125.88 o                         
  -7   0   6      11428.25      11383.89       296.04 o                         
  -6   0   6       3474.83       3541.78       198.69 o                         
  -6   0   6       4848.39       4787.63       212.35 o                         
  -6   0   6       6213.70       6037.74       320.53 o                         
  -5   0   6       1361.97       1474.59        83.35 o                         
  -5   0   6       1385.43       1300.66       157.55 o                         
  -4   0   6       1223.80       1254.66        41.59 o                         
  -3   0   6      18592.19      20880.26       657.26 o                         
  -2   0   6      20435.43      21025.88       358.50 o                         
  -1   0   6       3932.61       4057.00       126.85 o                         
   0   0   6      12458.43      12443.83       228.60 o                         
   1   0   6       3095.96       3172.10        90.95 o                         
   2   0   6        985.65       1003.57        46.34 o                         
   3   0   6        565.33        423.84       115.85 o                         
   3   0   6         27.39         30.00        43.97 o                         
   4   0   6      13230.70      12148.75       317.43 o                         
   5   0   6      24022.92      22588.67       491.21 o                         
   6   0   6       4545.17       4947.95       190.65 o                         
   7   0   6       3112.98       2939.34       136.80 o                         
   8   0   6       1235.52       1235.93       106.71 o                         
   9   0   6       3647.19       3571.20       169.16 o                         
  10   0   6        829.66        968.53       115.44 o                         
  11   0   6       5434.14       5415.54       253.95 o                         
  13   0   6        484.05        452.01       107.93 o                         
  14   0   6       1043.36        994.71       129.33 o                         
  15   0   6       1331.67       1279.52       150.47 o                         
  16   0   6       2582.32       2274.28       193.95 o                         
 -15   1   6        198.08        121.53        63.90 o                         
 -14   1   6        471.70        715.05       110.58 o                         
 -13   1   6       1008.59        888.88       113.25 o                         
 -12   1   6        100.17         80.77        61.96 o                         
 -11   1   6        533.71        518.44       105.16 o                         
 -10   1   6      11268.43      12339.99       459.06 o                         
  -9   1   6      16432.80      15523.97       383.30 o                         
  -8   1   6        261.79        265.50        77.49 o                         
  -7   1   6       2347.62       2510.85       143.01 o                         
  -6   1   6       4147.17       4188.18       171.97 o                         
  -5   1   6       5070.08       4997.56       178.45 o                         
  -4   1   6       3247.33       3304.55       137.92 o                         
  -3   1   6      28853.83      28622.18       462.33 o                         
  -2   1   6      33078.43      24680.06       368.83 o                         
  -1   1   6        698.42        816.30        42.52 o                         
   0   1   6       3985.69       3998.98        82.17 o                         
   1   1   6       5318.75       5119.51        95.73 o                         
   2   1   6       6036.35       5543.58        96.85 o                         
   3   1   6       3455.59       3592.51       119.94 o                         
   4   1   6      24378.77      23268.80       373.83 o                         
   5   1   6      15451.64      15412.49       296.45 o                         
   6   1   6       3498.61       3758.94       143.51 o                         
   7   1   6       3009.43       3154.55       145.74 o                         
   8   1   6       7470.32       7922.26       240.60 o                         
   9   1   6      10119.93       9766.19       273.20 o                         
  10   1   6        686.39        635.91        97.20 o                         
  11   1   6       7571.50       7565.59       361.16 o                         
  12   1   6       2831.71       2971.43       157.78 o                         
  13   1   6          6.42          4.35       135.51 o                         
  14   1   6       1286.22       1350.41       135.52 o                         
  15   1   6       7091.27       7128.51       266.01 o                         
  16   1   6       3862.12       3712.31       213.36 o                         
 -15   2   6        440.43        632.19       194.81 o                         
 -14   2   6         92.14        165.82       148.85 o                         
 -14   2   6        567.24        524.09       176.18 o                         
 -13   2   6       1001.05       1058.89       170.90 o                         
 -12   2   6        491.81        634.47       138.76 o                         
 -12   2   6        509.14        774.67       171.62 o                         
 -11   2   6       2407.07       2540.65       237.89 o
[truncated: 437,401 more chars]
